# Supplementary material for: TSABL: Trait Specific Annotation Based Locus predictor
Source: BMC Genomics. 2022 Jun 15;23:444. doi: 10.1186/s12864-022-08654-x (PMC9202130; doi:10.1186/s12864-022-08654-x)
Supplement: Supplementary file 1 — Additional file 1: Table S1. Trait Groups. Phenotypes and how we grouped them into traits. Columns are Trait, Trait abbreviation, phenotype, GWAS citation, Number of Lead SNPs included from Citation, and Summary Statistic availability. [file 12864_2022_8654_MOESM1_ESM.xlsx]

## Sheet: Sheet1
Table_S1_Trait_Groups. Phenotypes and how we grouped them into traits. Columns are Trait, Trait abbreviation, phenotype, GWAS citation, Number of Lead SNPs included from Citation, and Summary Statistic availability.
Trait	Trait abbreviation	Phenotype	GWAS citation	# Lead SNPs From Citation	Summary Stats Available?
autoimmune	autoimmune	Psoriasis	https://www.ncbi.nlm.nih.gov/pubmed/28537254	16	No
autoimmune	autoimmune	Crohn's Disease	https://www.ncbi.nlm.nih.gov/pubmed/28067908	51	Yes
autoimmune	autoimmune	Ulcerative colitis	https://www.ncbi.nlm.nih.gov/pubmed/28067908	36	Yes
autoimmune	autoimmune	Inflammatory Bowel Disorder (IBD)	https://www.ncbi.nlm.nih.gov/pubmed/28067908	158	Yes
autoimmune	autoimmune	Behcet's Disease	NHGRI-EBI only	NA	NA
autoimmune	autoimmune	Ankylosing Spondylitis	NHGRI-EBI only	NA	NA
breast cancer	BC	Breast Cancer	https://www.ncbi.nlm.nih.gov/pubmed/29059683	64	NA
birthweight	birthweight	Birthweight	https://www.ncbi.nlm.nih.gov/pubmed/31043758	297	NA
bone mineral density	BMD	Bone Mineral Density	https://www.ncbi.nlm.nih.gov/pubmed/30598549	1093	NA
body mass index	BMI	Body Mass Index	https://www.ncbi.nlm.nih.gov/pubmed/30124842	939	NA
blood pressure	BP	Systolic Blood Pressure (SBP)	https://www.ncbi.nlm.nih.gov/pubmed/30578418	338	NA
blood pressure	BP	Diastolic Blood Pressure (DBP)	https://www.ncbi.nlm.nih.gov/pubmed/30578418	75	NA
blood pressure	BP	Pulse Pressure (PP)	https://www.ncbi.nlm.nih.gov/pubmed/30578418	329	NA
coronary artery disease	CAD	Coronary Artery Disease	https://www.ncbi.nlm.nih.gov/pubmed/29212778	174	NA
electrocardiogram	ECG	PR Interval	https://www.ncbi.nlm.nih.gov/pubmed/30046033	29	No
electrocardiogram	ECG	QRS interval	https://www.ncbi.nlm.nih.gov/pubmed/30046033	20	No
electrocardiogram	ECG	QT interval	https://www.ncbi.nlm.nih.gov/pubmed/30046033	29	No
electrocardiogram	ECG	RR interval (heart rate)	https://www.ncbi.nlm.nih.gov/pubmed/30046033	8	No
height	height	Height	https://www.ncbi.nlm.nih.gov/pubmed/30124842	3266	NA
lipids	lipids	Low Density Lipoprotein (LDL) Cholesterol Levels	https://www.ncbi.nlm.nih.gov/pubmed/30275531	42	partial, full from 24097068
lipids	lipids	High Density Lipoprotein (HDL) Cholesterol Levels	https://www.ncbi.nlm.nih.gov/pubmed/30275531	29	partial, full from 24097068
lipids	lipids	Triglyceride (TG) Levels	https://www.ncbi.nlm.nih.gov/pubmed/30275531	53	partial, full from 24097068
lipids	lipids	Total Cholesterol (TC) Levels	https://www.ncbi.nlm.nih.gov/pubmed/30275531	32	partial, full from 24097068
age at menarche	menarche	Age at Menarche	https://www.ncbi.nlm.nih.gov/pubmed/28436984	375	NA
platelets	platelets	Mean Platelet Volume	https://www.ncbi.nlm.nih.gov/pubmed/27863252	279	Yes
platelets	platelets	Platelet Distribution Width	https://www.ncbi.nlm.nih.gov/pubmed/27863252	194	Yes
platelets	platelets	Plateletcrit	https://www.ncbi.nlm.nih.gov/pubmed/27863252	256	Yes
platelets	platelets	Platelet Count	https://www.ncbi.nlm.nih.gov/pubmed/27863252	269	Yes
red blood cell	RBC	Red Blood Cell Count	https://www.ncbi.nlm.nih.gov/pubmed/27863252	206	Yes
red blood cell	RBC	Red Blood Cell Distribution Width	https://www.ncbi.nlm.nih.gov/pubmed/27863252	200	Yes
red blood cell	RBC	Hematocrit	https://www.ncbi.nlm.nih.gov/pubmed/27863252	127	Yes
red blood cell	RBC	Mean Red Blood Cell Volume	https://www.ncbi.nlm.nih.gov/pubmed/27863252	295	Yes
schizophrenia and bipolar disorder	S_BD	Schizophrenia & Bipolar Disorder combined	https://www.ncbi.nlm.nih.gov/pubmed/29906448	72	NA
type 2 diabetes	T2D	Type 2 Diabetes (T2D)	https://www.ncbi.nlm.nih.gov/pubmed/30297969	401	NA
type 2 diabetes	T2D	Fasting Glucose	NHGRI-EBI only	NA	NA
type 2 diabetes	T2D	Fasting Insulin	NHGRI-EBI only	NA	NA
white blood cell	WBC	Neutrophil Count	https://www.ncbi.nlm.nih.gov/pubmed/27863252	143	Yes
white blood cell	WBC	Basophil Count	https://www.ncbi.nlm.nih.gov/pubmed/27863252	74	Yes
white blood cell	WBC	Eosinophil Count	https://www.ncbi.nlm.nih.gov/pubmed/27863252	193	Yes
white blood cell	WBC	Monocyte Count	https://www.ncbi.nlm.nih.gov/pubmed/27863252	228	Yes
white blood cell	WBC	Granulocyte Count	https://www.ncbi.nlm.nih.gov/pubmed/27863252	146	Yes
waist hip ratio adjusted for body mass index	WHRadjBMI	Waist-Hip Ratio adjusted for Body Mass Index	https://www.ncbi.nlm.nih.gov/pubmed/30239722	345	NA
