# Supplementary material for: TSABL: Trait Specific Annotation Based Locus predictor
Source: BMC Genomics. 2022 Jun 15;23:444. doi: 10.1186/s12864-022-08654-x (PMC9202130; doi:10.1186/s12864-022-08654-x)
Supplement: Supplementary file 2 — Additional file 2: Table S2. List of Features. All 2305 features used to build models. Columns are Feature Name, Source, Type, Sample, and Tissue. [file 12864_2022_8654_MOESM2_ESM.xlsx]

## Sheet: Features
Feature Name	Source	Type	Sample	Tissue
MCF-7_ChIP-seq_CTCF_ENCSR000AHD_ENCFF001UML_ENCFF001UMN_intersect.bed	ENCODE (ref 47)	All_chipseq_broad_narrow_bed	MCF-7	Breast
MCF-7_ChIP-seq_TAF1_ENCSR000AHF_ENCFF001UNU_ENCFF001UNT_intersect.bed	ENCODE (ref 47)	All_chipseq_broad_narrow_bed	MCF-7	Breast
GM12878_ChIP-seq_CTCF_ENCFF002CDP.bed	ENCODE (ref 47)	All_chipseq_broad_narrow_bed	GM12878	Blood
K562_ChIP-seq_CTCF_ENCFF002CEL.bed	ENCODE (ref 47)	All_chipseq_broad_narrow_bed	K562	Blood
K562_ChIP-seq_POLR2A_ENCFF002CET.bed	ENCODE (ref 47)	All_chipseq_broad_narrow_bed	K562	Blood
endothelial_cell_of_umbilical_vein_ChIP-seq_CTCF_ENCFF002CEH.bed	ENCODE (ref 47)	All_chipseq_broad_narrow_bed	endothelial_cell_of_umbilical_vein	Vascular
endothelial_cell_of_umbilical_vein_ChIP-seq_POLR2A_ENCFF002CEJ.bed	ENCODE (ref 47)	All_chipseq_broad_narrow_bed	endothelial_cell_of_umbilical_vein	Vascular
keratinocyte_ChIP-seq_CTCF_ENCFF002CFA.bed	ENCODE (ref 47)	All_chipseq_broad_narrow_bed	keratinocyte	Skin
keratinocyte_ChIP-seq_POLR2A_ENCFF002CFC.bed	ENCODE (ref 47)	All_chipseq_broad_narrow_bed	keratinocyte	Skin
H1-hESC_ChIP-seq_H3K27me3_ENCFF001SUY.bed	ENCODE (ref 47)	All_chipseq_broad_narrow_bed	H1-hESC	ESC
mammary_epithelial_cell_ChIP-seq_CTCF_ENCFF002CEB.bed	ENCODE (ref 47)	All_chipseq_broad_narrow_bed	mammary_epithelial_cell	Breast
HepG2_ChIP-seq_CTCF_ENCFF002CDZ.bed	ENCODE (ref 47)	All_chipseq_broad_narrow_bed	HepG2	Liver
H1-hESC_ChIP-seq_CTCF_ENCFF002CDS.bed	ENCODE (ref 47)	All_chipseq_broad_narrow_bed	H1-hESC	ESC
H1-hESC_ChIP-seq_H3K4me3_ENCFF001SVC.bed	ENCODE (ref 47)	All_chipseq_broad_narrow_bed	H1-hESC	ESC
H1-hESC_ChIP-seq_H4K20me1_ENCFF001SVF.bed	ENCODE (ref 47)	All_chipseq_broad_narrow_bed	H1-hESC	ESC
H1-hESC_ChIP-seq_H3K4me1_ENCFF001SVA.bed	ENCODE (ref 47)	All_chipseq_broad_narrow_bed	H1-hESC	ESC
H1-hESC_ChIP-seq_H3K36me3_ENCFF001SUZ.bed	ENCODE (ref 47)	All_chipseq_broad_narrow_bed	H1-hESC	ESC
H1-hESC_ChIP-seq_H3K4me2_ENCFF001SVB.bed	ENCODE (ref 47)	All_chipseq_broad_narrow_bed	H1-hESC	ESC
H1-hESC_ChIP-seq_H3K9ac_ENCFF001SVE.bed	ENCODE (ref 47)	All_chipseq_broad_narrow_bed	H1-hESC	ESC
skeletal_muscle_myoblast_ChIP-seq_CTCF_ENCFF002CED.bed	ENCODE (ref 47)	All_chipseq_broad_narrow_bed	skeletal_muscle_myoblast	Muscle
fibroblast_of_lung_ChIP-seq_CTCF_ENCFF002CFD.bed	ENCODE (ref 47)	All_chipseq_broad_narrow_bed	fibroblast_of_lung	Lung
H1-hESC_ChIP-seq_H3K27ac_ENCFF001SUX.bed	ENCODE (ref 47)	All_chipseq_broad_narrow_bed	H1-hESC	ESC
myotube_ChIP-seq_CTCF_ENCFF002CEF.bed	ENCODE (ref 47)	All_chipseq_broad_narrow_bed	myotube	Muscle
HeLa-S3_ChIP-seq_CTCF_ENCFF002CDW.bed	ENCODE (ref 47)	All_chipseq_broad_narrow_bed	HeLa-S3	Cervix
HeLa-S3_ChIP-seq_POLR2A_ENCFF002CDY.bed	ENCODE (ref 47)	All_chipseq_broad_narrow_bed	HeLa-S3	Cervix
astrocyte_ChIP-seq_CTCF_ENCFF002CEW.bed	ENCODE (ref 47)	All_chipseq_broad_narrow_bed	astrocyte	Brain
osteoblast_ChIP-seq_CTCF_ENCFF002CFF.bed	ENCODE (ref 47)	All_chipseq_broad_narrow_bed	osteoblast	Bone
fibroblast_of_dermis_ChIP-seq_CTCF_ENCFF002CEY.bed	ENCODE (ref 47)	All_chipseq_broad_narrow_bed	fibroblast_of_dermis	Skin
H1-hESC_ChIP-seq_H2AFZ_ENCFF001SUV.bed	ENCODE (ref 47)	All_chipseq_broad_narrow_bed	H1-hESC	ESC
H1-hESC_ChIP-seq_H3K79me2_ENCFF001SVD.bed	ENCODE (ref 47)	All_chipseq_broad_narrow_bed	H1-hESC	ESC
H1-hESC_ChIP-seq_H3K9me3_ENCFF001SUW.bed	ENCODE (ref 47)	All_chipseq_broad_narrow_bed	H1-hESC	ESC
K562_ChIP-seq_KDM5B_ENCFF002CES.bed	ENCODE (ref 47)	All_chipseq_broad_narrow_bed	K562	Blood
K562_ChIP-seq_EP300_ENCFF002CEQ.bed	ENCODE (ref 47)	All_chipseq_broad_narrow_bed	K562	Blood
H1-hESC_ChIP-seq_RBBP5_ENCFF002CDV.bed	ENCODE (ref 47)	All_chipseq_broad_narrow_bed	H1-hESC	ESC
K562_ChIP-seq_CHD1_ENCFF002CEK.bed	ENCODE (ref 47)	All_chipseq_broad_narrow_bed	K562	Blood
K562_ChIP-seq_EZH2_ENCFF002CEM.bed	ENCODE (ref 47)	All_chipseq_broad_narrow_bed	K562	Blood
K562_ChIP-seq_HDAC1_ENCFF002CEN.bed	ENCODE (ref 47)	All_chipseq_broad_narrow_bed	K562	Blood
K562_ChIP-seq_HDAC2_ENCFF002CEO.bed	ENCODE (ref 47)	All_chipseq_broad_narrow_bed	K562	Blood
K562_ChIP-seq_PHF8_ENCFF002CER.bed	ENCODE (ref 47)	All_chipseq_broad_narrow_bed	K562	Blood
K562_ChIP-seq_RBBP5_ENCFF002CEU.bed	ENCODE (ref 47)	All_chipseq_broad_narrow_bed	K562	Blood
K562_ChIP-seq_SAP30_ENCFF002CEV.bed	ENCODE (ref 47)	All_chipseq_broad_narrow_bed	K562	Blood
H1-hESC_ChIP-seq_CHD1_ENCFF002CDR.bed	ENCODE (ref 47)	All_chipseq_broad_narrow_bed	H1-hESC	ESC
H1-hESC_ChIP-seq_KDM5A_ENCFF002CDU.bed	ENCODE (ref 47)	All_chipseq_broad_narrow_bed	H1-hESC	ESC
DND-41_ChIP-seq_CTCF_ENCFF002CDN.bed	ENCODE (ref 47)	All_chipseq_broad_narrow_bed	DND-41	Blood
GM12878_ChIP-seq_EZH2_ENCFF002CDQ.bed	ENCODE (ref 47)	All_chipseq_broad_narrow_bed	GM12878	Blood
mammary_epithelial_cell_ChIP-seq_EZH2_ENCFF002CEC.bed	ENCODE (ref 47)	All_chipseq_broad_narrow_bed	mammary_epithelial_cell	Breast
skeletal_muscle_myoblast_ChIP-seq_EZH2_ENCFF002CEE.bed	ENCODE (ref 47)	All_chipseq_broad_narrow_bed	skeletal_muscle_myoblast	Muscle
HepG2_ChIP-seq_EZH2_ENCFF002CEA.bed	ENCODE (ref 47)	All_chipseq_broad_narrow_bed	HepG2	Liver
keratinocyte_ChIP-seq_EZH2_ENCFF002CFB.bed	ENCODE (ref 47)	All_chipseq_broad_narrow_bed	keratinocyte	Skin
fibroblast_of_lung_ChIP-seq_EZH2_ENCFF002CFE.bed	ENCODE (ref 47)	All_chipseq_broad_narrow_bed	fibroblast_of_lung	Lung
astrocyte_ChIP-seq_EZH2_ENCFF002CEX.bed	ENCODE (ref 47)	All_chipseq_broad_narrow_bed	astrocyte	Brain
fibroblast_of_dermis_ChIP-seq_EZH2_ENCFF002CEZ.bed	ENCODE (ref 47)	All_chipseq_broad_narrow_bed	fibroblast_of_dermis	Skin
DND-41_ChIP-seq_EZH2_ENCFF002CDO.bed	ENCODE (ref 47)	All_chipseq_broad_narrow_bed	DND-41	Blood
H1-hESC_ChIP-seq_EZH2_ENCFF002CDT.bed	ENCODE (ref 47)	All_chipseq_broad_narrow_bed	H1-hESC	ESC
myotube_ChIP-seq_EZH2_ENCFF002CEG.bed	ENCODE (ref 47)	All_chipseq_broad_narrow_bed	myotube	Muscle
endothelial_cell_of_umbilical_vein_ChIP-seq_EZH2_ENCFF002CEI.bed	ENCODE (ref 47)	All_chipseq_broad_narrow_bed	endothelial_cell_of_umbilical_vein	Vascular
HeLa-S3_ChIP-seq_EZH2_ENCFF002CDX.bed	ENCODE (ref 47)	All_chipseq_broad_narrow_bed	HeLa-S3	Cervix
K562_ChIP-seq_HDAC6_ENCFF002CEP.bed	ENCODE (ref 47)	All_chipseq_broad_narrow_bed	K562	Blood
H1-hESC_ChIP-seq_PHF8_ENCFF001SVL.bed	ENCODE (ref 47)	All_chipseq_broad_narrow_bed	H1-hESC	ESC
K562_ChIP-seq_CHD4_ENCFF001SYY.bed	ENCODE (ref 47)	All_chipseq_broad_narrow_bed	K562	Blood
K562_ChIP-seq_REST_ENCFF001TAA.bed	ENCODE (ref 47)	All_chipseq_broad_narrow_bed	K562	Blood
CD14-positive_monocyte_ChIP-seq_CTCF_ENCFF001TAH.bed	ENCODE (ref 47)	All_chipseq_broad_narrow_bed	CD14-positive_monocyte	Blood
H1-hESC_ChIP-seq_HDAC6_ENCFF001SVH.bed	ENCODE (ref 47)	All_chipseq_broad_narrow_bed	H1-hESC	ESC
H1-hESC_ChIP-seq_SAP30_ENCFF001SVN.bed	ENCODE (ref 47)	All_chipseq_broad_narrow_bed	H1-hESC	ESC
H1-hESC_ChIP-seq_SUZ12_ENCFF001SVQ.bed	ENCODE (ref 47)	All_chipseq_broad_narrow_bed	H1-hESC	ESC
K562_ChIP-seq_CREBBP_ENCFF001SYU.bed	ENCODE (ref 47)	All_chipseq_broad_narrow_bed	K562	Blood
K562_ChIP-seq_CBX2_ENCFF001SYV.bed	ENCODE (ref 47)	All_chipseq_broad_narrow_bed	K562	Blood
K562_ChIP-seq_CBX3_ENCFF001SYW.bed	ENCODE (ref 47)	All_chipseq_broad_narrow_bed	K562	Blood
K562_ChIP-seq_CBX8_ENCFF001SYX.bed	ENCODE (ref 47)	All_chipseq_broad_narrow_bed	K562	Blood
K562_ChIP-seq_KDM1A_ENCFF001SZS.bed	ENCODE (ref 47)	All_chipseq_broad_narrow_bed	K562	Blood
K562_ChIP-seq_NCOR1_ENCFF001SZT.bed	ENCODE (ref 47)	All_chipseq_broad_narrow_bed	K562	Blood
K562_ChIP-seq_KAT2B_ENCFF001SZW.bed	ENCODE (ref 47)	All_chipseq_broad_narrow_bed	K562	Blood
K562_ChIP-seq_RNF2_ENCFF001TAC.bed	ENCODE (ref 47)	All_chipseq_broad_narrow_bed	K562	Blood
K562_ChIP-seq_SIRT6_ENCFF001TAE.bed	ENCODE (ref 47)	All_chipseq_broad_narrow_bed	K562	Blood
K562_ChIP-seq_SUZ12_ENCFF001TAG.bed	ENCODE (ref 47)	All_chipseq_broad_narrow_bed	K562	Blood
osteoblast_ChIP-seq_EP300_ENCFF001TCZ.bed	ENCODE (ref 47)	All_chipseq_broad_narrow_bed	osteoblast	Bone
A549_ChIP-seq_CTCF_ENCFF001SSN.bed	ENCODE (ref 47)	All_chipseq_broad_narrow_bed	A549	Lung
A549_ChIP-seq_CTCF_ENCFF001SSO.bed	ENCODE (ref 47)	All_chipseq_broad_narrow_bed	A549	Lung
B_cell_ChIP-seq_H3K27ac_ENCFF001STM.bed	ENCODE (ref 47)	All_chipseq_broad_narrow_bed	B_cell	Blood
H1-hESC_ChIP-seq_EP300_ENCFF001SVK.bed	ENCODE (ref 47)	All_chipseq_broad_narrow_bed	H1-hESC	ESC
H1-hESC_ChIP-seq_KDM5B_ENCFF001SVM.bed	ENCODE (ref 47)	All_chipseq_broad_narrow_bed	H1-hESC	ESC
H1-hESC_ChIP-seq_SIRT6_ENCFF001SVP.bed	ENCODE (ref 47)	All_chipseq_broad_narrow_bed	H1-hESC	ESC
K562_ChIP-seq_SETDB1_ENCFF001TAD.bed	ENCODE (ref 47)	All_chipseq_broad_narrow_bed	K562	Blood
B_cell_ChIP-seq_CTCF_ENCFF001STI.bed	ENCODE (ref 47)	All_chipseq_broad_narrow_bed	B_cell	Blood
B_cell_ChIP-seq_H2AFZ_ENCFF001STJ.bed	ENCODE (ref 47)	All_chipseq_broad_narrow_bed	B_cell	Blood
B_cell_ChIP-seq_H3K4me2_ENCFF001STK.bed	ENCODE (ref 47)	All_chipseq_broad_narrow_bed	B_cell	Blood
B_cell_ChIP-seq_EZH2_ENCFF001STL.bed	ENCODE (ref 47)	All_chipseq_broad_narrow_bed	B_cell	Blood
H1-hESC_ChIP-seq_CHD7_ENCFF001SUS.bed	ENCODE (ref 47)	All_chipseq_broad_narrow_bed	H1-hESC	ESC
H1-hESC_ChIP-seq_HDAC2_ENCFF001SVG.bed	ENCODE (ref 47)	All_chipseq_broad_narrow_bed	H1-hESC	ESC
H1-hESC_ChIP-seq_KDM4A_ENCFF001SVJ.bed	ENCODE (ref 47)	All_chipseq_broad_narrow_bed	H1-hESC	ESC
K562_ChIP-seq_CHD7_ENCFF001SYZ.bed	ENCODE (ref 47)	All_chipseq_broad_narrow_bed	K562	Blood
K562_ChIP-seq_WHSC1_ENCFF001SZU.bed	ENCODE (ref 47)	All_chipseq_broad_narrow_bed	K562	Blood
B_cell_ChIP-seq_H4K20me1_ENCFF001STN.bed	ENCODE (ref 47)	All_chipseq_broad_narrow_bed	B_cell	Blood
PFSK-1_ChIP-seq_FOXP2_ENCFF002CND.bed	ENCODE (ref 47)	All_chipseq_broad_narrow_bed	PFSK-1	Brain
SK-N-MC_ChIP-seq_FOXP2_ENCFF002CNH.bed	ENCODE (ref 47)	All_chipseq_broad_narrow_bed	SK-N-MC	Brain
GM12878_ChIP-seq_GABPA_ENCFF002CHA.bed	ENCODE (ref 47)	All_chipseq_broad_narrow_bed	GM12878	Blood
GM12878_ChIP-seq_POLR2A_ENCFF002CHO.bed	ENCODE (ref 47)	All_chipseq_broad_narrow_bed	GM12878	Blood
GM12878_ChIP-seq_SRF_ENCFF002CHW.bed	ENCODE (ref 47)	All_chipseq_broad_narrow_bed	GM12878	Blood
GM12878_ChIP-seq_REST_ENCSR000BGF_ENCFF001TXU_ENCFF001TXV_intersect.bed	ENCODE (ref 47)	All_chipseq_broad_narrow_bed	GM12878	Blood
GM12878_ChIP-seq_USF1_ENCFF002CIB.bed	ENCODE (ref 47)	All_chipseq_broad_narrow_bed	GM12878	Blood
HepG2_ChIP-seq_JUND_ENCFF002CKP.bed	ENCODE (ref 47)	All_chipseq_broad_narrow_bed	HepG2	Liver
HepG2_ChIP-seq_SIN3A_ENCFF002CLA.bed	ENCODE (ref 47)	All_chipseq_broad_narrow_bed	HepG2	Liver
HepG2_ChIP-seq_USF1_ENCFF002CLH.bed	ENCODE (ref 47)	All_chipseq_broad_narrow_bed	HepG2	Liver
HeLa-S3_ChIP-seq_POLR2A_ENCFF002CJZ.bed	ENCODE (ref 47)	All_chipseq_broad_narrow_bed	HeLa-S3	Cervix
GM12878_ChIP-seq_POU2F2_ENCFF002CHP.bed	ENCODE (ref 47)	All_chipseq_broad_narrow_bed	GM12878	Blood
GM12878_ChIP-seq_SPI1_ENCFF002CHQ.bed	ENCODE (ref 47)	All_chipseq_broad_narrow_bed	GM12878	Blood
GM12878_ChIP-seq_PBX3_ENCFF002CHL.bed	ENCODE (ref 47)	All_chipseq_broad_narrow_bed	GM12878	Blood
GM12878_ChIP-seq_TAF1_ENCFF002CHY.bed	ENCODE (ref 47)	All_chipseq_broad_narrow_bed	GM12878	Blood
GM12878_ChIP-seq_BATF_ENCFF002CGQ.bed	ENCODE (ref 47)	All_chipseq_broad_narrow_bed	GM12878	Blood
GM12878_ChIP-seq_EBF1_ENCFF002CGV.bed	ENCODE (ref 47)	All_chipseq_broad_narrow_bed	GM12878	Blood
K562_ChIP-seq_SPI1_ENCFF002CMJ.bed	ENCODE (ref 47)	All_chipseq_broad_narrow_bed	K562	Blood
K562_ChIP-seq_SIX5_ENCFF002CMM.bed	ENCODE (ref 47)	All_chipseq_broad_narrow_bed	K562	Blood
GM12878_ChIP-seq_IRF4_ENCFF002CHB.bed	ENCODE (ref 47)	All_chipseq_broad_narrow_bed	GM12878	Blood
GM12878_ChIP-seq_TCF12_ENCFF002CHZ.bed	ENCODE (ref 47)	All_chipseq_broad_narrow_bed	GM12878	Blood
GM12878_ChIP-seq_BCL11A_ENCFF002CGR.bed	ENCODE (ref 47)	All_chipseq_broad_narrow_bed	GM12878	Blood
GM12878_ChIP-seq_EP300_ENCFF002CHI.bed	ENCODE (ref 47)	All_chipseq_broad_narrow_bed	GM12878	Blood
GM12878_ChIP-seq_ZBTB33_ENCFF002CID.bed	ENCODE (ref 47)	All_chipseq_broad_narrow_bed	GM12878	Blood
GM12878_ChIP-seq_PAX5_ENCFF002CHJ.bed	ENCODE (ref 47)	All_chipseq_broad_narrow_bed	GM12878	Blood
A549_ChIP-seq_NR3C1_ENCFF002CFQ.bed	ENCODE (ref 47)	All_chipseq_broad_narrow_bed	A549	Lung
A549_ChIP-seq_NR3C1_ENCFF002CFR.bed	ENCODE (ref 47)	All_chipseq_broad_narrow_bed	A549	Lung
A549_ChIP-seq_NR3C1_ENCFF002CFS.bed	ENCODE (ref 47)	All_chipseq_broad_narrow_bed	A549	Lung
A549_ChIP-seq_POLR2A_ENCFF002CFX.bed	ENCODE (ref 47)	All_chipseq_broad_narrow_bed	A549	Lung
A549_ChIP-seq_POLR2A_ENCFF002CFW.bed	ENCODE (ref 47)	All_chipseq_broad_narrow_bed	A549	Lung
GM12878_ChIP-seq_PAX5_ENCFF002CHK.bed	ENCODE (ref 47)	All_chipseq_broad_narrow_bed	GM12878	Blood
GM12878_ChIP-seq_SP1_ENCFF002CHV.bed	ENCODE (ref 47)	All_chipseq_broad_narrow_bed	GM12878	Blood
H1-hESC_ChIP-seq_REST_ENCFF002CJB.bed	ENCODE (ref 47)	All_chipseq_broad_narrow_bed	H1-hESC	ESC
H1-hESC_ChIP-seq_POLR2A_ENCFF002CJE.bed	ENCODE (ref 47)	All_chipseq_broad_narrow_bed	H1-hESC	ESC
H1-hESC_ChIP-seq_TAF1_ENCFF002CJO.bed	ENCODE (ref 47)	All_chipseq_broad_narrow_bed	H1-hESC	ESC
HepG2_ChIP-seq_FOSL2_ENCFF002CKH.bed	ENCODE (ref 47)	All_chipseq_broad_narrow_bed	HepG2	Liver
HepG2_ChIP-seq_ZBTB33_ENCFF002CLJ.bed	ENCODE (ref 47)	All_chipseq_broad_narrow_bed	HepG2	Liver
HeLa-S3_ChIP-seq_GABPA_ENCFF002CJX.bed	ENCODE (ref 47)	All_chipseq_broad_narrow_bed	HeLa-S3	Cervix
HeLa-S3_ChIP-seq_TAF1_ENCFF002CKA.bed	ENCODE (ref 47)	All_chipseq_broad_narrow_bed	HeLa-S3	Cervix
HepG2_ChIP-seq_RXRA_ENCFF002CKZ.bed	ENCODE (ref 47)	All_chipseq_broad_narrow_bed	HepG2	Liver
A549_ChIP-seq_CTCF_ENCFF002CFJ.bed	ENCODE (ref 47)	All_chipseq_broad_narrow_bed	A549	Lung
A549_ChIP-seq_CTCF_ENCFF002CFK.bed	ENCODE (ref 47)	All_chipseq_broad_narrow_bed	A549	Lung
A549_ChIP-seq_USF1_ENCFF002CGC.bed	ENCODE (ref 47)	All_chipseq_broad_narrow_bed	A549	Lung
GM12892_ChIP-seq_POLR2A_ENCFF002CIO.bed	ENCODE (ref 47)	All_chipseq_broad_narrow_bed	GM12892	Blood
GM12892_ChIP-seq_POLR2AphosphoS5_ENCFF002CIN.bed	ENCODE (ref 47)	All_chipseq_broad_narrow_bed	GM12892	Blood
GM12892_ChIP-seq_TAF1_ENCFF002CIP.bed	ENCODE (ref 47)	All_chipseq_broad_narrow_bed	GM12892	Blood
H1-hESC_ChIP-seq_POLR2AphosphoS5_ENCFF002CJD.bed	ENCODE (ref 47)	All_chipseq_broad_narrow_bed	H1-hESC	ESC
HepG2_ChIP-seq_BHLHE40_ENCFF002CKC.bed	ENCODE (ref 47)	All_chipseq_broad_narrow_bed	HepG2	Liver
HepG2_ChIP-seq_CTCF_ENCFF002CKF.bed	ENCODE (ref 47)	All_chipseq_broad_narrow_bed	HepG2	Liver
GM12878_ChIP-seq_POLR2AphosphoS5_ENCFF002CHN.bed	ENCODE (ref 47)	All_chipseq_broad_narrow_bed	GM12878	Blood
GM12891_ChIP-seq_POU2F2_ENCFF002CII.bed	ENCODE (ref 47)	All_chipseq_broad_narrow_bed	GM12891	Blood
GM12891_ChIP-seq_SPI1_ENCFF002CIJ.bed	ENCODE (ref 47)	All_chipseq_broad_narrow_bed	GM12891	Blood
GM12891_ChIP-seq_POLR2A_ENCFF002CIH.bed	ENCODE (ref 47)	All_chipseq_broad_narrow_bed	GM12891	Blood
GM12891_ChIP-seq_POLR2AphosphoS5_ENCFF002CIG.bed	ENCODE (ref 47)	All_chipseq_broad_narrow_bed	GM12891	Blood
GM12891_ChIP-seq_TAF1_ENCFF002CIK.bed	ENCODE (ref 47)	All_chipseq_broad_narrow_bed	GM12891	Blood
H1-hESC_ChIP-seq_BCL11A_ENCFF002CIT.bed	ENCODE (ref 47)	All_chipseq_broad_narrow_bed	H1-hESC	ESC
H1-hESC_ChIP-seq_SIX5_ENCFF002CJJ.bed	ENCODE (ref 47)	All_chipseq_broad_narrow_bed	H1-hESC	ESC
H1-hESC_ChIP-seq_SP1_ENCFF002CJK.bed	ENCODE (ref 47)	All_chipseq_broad_narrow_bed	H1-hESC	ESC
H1-hESC_ChIP-seq_SIN3A_ENCFF002CJI.bed	ENCODE (ref 47)	All_chipseq_broad_narrow_bed	H1-hESC	ESC
H1-hESC_ChIP-seq_TCF12_ENCFF002CJQ.bed	ENCODE (ref 47)	All_chipseq_broad_narrow_bed	H1-hESC	ESC
H1-hESC_ChIP-seq_USF1_ENCFF002CJS.bed	ENCODE (ref 47)	All_chipseq_broad_narrow_bed	H1-hESC	ESC
H1-hESC_ChIP-seq_SRF_ENCFF002CJN.bed	ENCODE (ref 47)	All_chipseq_broad_narrow_bed	H1-hESC	ESC
H1-hESC_ChIP-seq_GABPA_ENCFF002CIX.bed	ENCODE (ref 47)	All_chipseq_broad_narrow_bed	H1-hESC	ESC
Ishikawa_ChIP-seq_ESR1_ENCFF002CGJ.bed	ENCODE (ref 47)	All_chipseq_broad_narrow_bed	Ishikawa	Uterus
H1-hESC_ChIP-seq_EGR1_ENCFF002CIV.bed	ENCODE (ref 47)	All_chipseq_broad_narrow_bed	H1-hESC	ESC
A549_ChIP-seq_USF1_ENCFF002CGD.bed	ENCODE (ref 47)	All_chipseq_broad_narrow_bed	A549	Lung
Ishikawa_ChIP-seq_NR3C1_ENCFF002CGM.bed	ENCODE (ref 47)	All_chipseq_broad_narrow_bed	Ishikawa	Uterus
GM12878_ChIP-seq_RXRA_ENCFF002CHT.bed	ENCODE (ref 47)	All_chipseq_broad_narrow_bed	GM12878	Blood
GM12878_ChIP-seq_SIX5_ENCFF002CHU.bed	ENCODE (ref 47)	All_chipseq_broad_narrow_bed	GM12878	Blood
HepG2_ChIP-seq_TCF12_ENCFF002CLF.bed	ENCODE (ref 47)	All_chipseq_broad_narrow_bed	HepG2	Liver
GM12891_ChIP-seq_PAX5_ENCFF002CIF.bed	ENCODE (ref 47)	All_chipseq_broad_narrow_bed	GM12891	Blood
GM12892_ChIP-seq_PAX5_ENCFF002CIM.bed	ENCODE (ref 47)	All_chipseq_broad_narrow_bed	GM12892	Blood
SK-N-SH_ChIP-seq_REST_ENCFF002CNJ.bed	ENCODE (ref 47)	All_chipseq_broad_narrow_bed	SK-N-SH	Brain
HepG2_ChIP-seq_GABPA_ENCFF002CKL.bed	ENCODE (ref 47)	All_chipseq_broad_narrow_bed	HepG2	Liver
HepG2_ChIP-seq_REST_ENCFF002CKT.bed	ENCODE (ref 47)	All_chipseq_broad_narrow_bed	HepG2	Liver
HepG2_ChIP-seq_POLR2A_ENCFF002CKX.bed	ENCODE (ref 47)	All_chipseq_broad_narrow_bed	HepG2	Liver
HepG2_ChIP-seq_TAF1_ENCFF002CLE.bed	ENCODE (ref 47)	All_chipseq_broad_narrow_bed	HepG2	Liver
Panc1_ChIP-seq_REST_ENCFF002CNA.bed	ENCODE (ref 47)	All_chipseq_broad_narrow_bed	Panc1	Pancreas
PFSK-1_ChIP-seq_REST_ENCFF002CNE.bed	ENCODE (ref 47)	All_chipseq_broad_narrow_bed	PFSK-1	Brain
U-87_MG_ChIP-seq_REST_ENCFF002COA.bed	ENCODE (ref 47)	All_chipseq_broad_narrow_bed	U-87_MG	Brain
A549_ChIP-seq_NR3C1_ENCFF002CFT.bed	ENCODE (ref 47)	All_chipseq_broad_narrow_bed	A549	Lung
T47D_ChIP-seq_ESR1_ENCFF002CNV.bed	ENCODE (ref 47)	All_chipseq_broad_narrow_bed	T47D	Breast
H1-hESC_ChIP-seq_RXRA_ENCFF002CJH.bed	ENCODE (ref 47)	All_chipseq_broad_narrow_bed	H1-hESC	ESC
HepG2_ChIP-seq_SP1_ENCFF002CLB.bed	ENCODE (ref 47)	All_chipseq_broad_narrow_bed	HepG2	Liver
GM12878_ChIP-seq_ATF3_ENCFF002CGP.bed	ENCODE (ref 47)	All_chipseq_broad_narrow_bed	GM12878	Blood
GM12878_ChIP-seq_BCLAF1_ENCFF002CGT.bed	ENCODE (ref 47)	All_chipseq_broad_narrow_bed	GM12878	Blood
GM12878_ChIP-seq_ETS1_ENCFF002CGY.bed	ENCODE (ref 47)	All_chipseq_broad_narrow_bed	GM12878	Blood
GM12878_ChIP-seq_MEF2A_ENCFF002CHC.bed	ENCODE (ref 47)	All_chipseq_broad_narrow_bed	GM12878	Blood
H1-hESC_ChIP-seq_ATF3_ENCFF002CIS.bed	ENCODE (ref 47)	All_chipseq_broad_narrow_bed	H1-hESC	ESC
H1-hESC_ChIP-seq_YY1_ENCFF002CJT.bed	ENCODE (ref 47)	All_chipseq_broad_narrow_bed	H1-hESC	ESC
HepG2_ChIP-seq_ATF3_ENCFF002CKB.bed	ENCODE (ref 47)	All_chipseq_broad_narrow_bed	HepG2	Liver
K562_ChIP-seq_ZBTB33_ENCFF002CMY.bed	ENCODE (ref 47)	All_chipseq_broad_narrow_bed	K562	Blood
K562_ChIP-seq_BCL3_ENCFF002CLO.bed	ENCODE (ref 47)	All_chipseq_broad_narrow_bed	K562	Blood
K562_ChIP-seq_BCLAF1_ENCFF002CLP.bed	ENCODE (ref 47)	All_chipseq_broad_narrow_bed	K562	Blood
Ishikawa_ChIP-seq_POLR2A_ENCFF002CGN.bed	ENCODE (ref 47)	All_chipseq_broad_narrow_bed	Ishikawa	Uterus
GM12891_ChIP-seq_YY1_ENCFF002CIL.bed	ENCODE (ref 47)	All_chipseq_broad_narrow_bed	GM12891	Blood
H1-hESC_ChIP-seq_EP300_ENCFF002CJC.bed	ENCODE (ref 47)	All_chipseq_broad_narrow_bed	H1-hESC	ESC
Ishikawa_ChIP-seq_ESR1_ENCFF002CGK.bed	ENCODE (ref 47)	All_chipseq_broad_narrow_bed	Ishikawa	Uterus
K562_ChIP-seq_GATA2_ENCFF002CMA.bed	ENCODE (ref 47)	All_chipseq_broad_narrow_bed	K562	Blood
T47D_ChIP-seq_ESR1_ENCFF002CNW.bed	ENCODE (ref 47)	All_chipseq_broad_narrow_bed	T47D	Breast
K562_ChIP-seq_SP1_ENCFF002CMN.bed	ENCODE (ref 47)	All_chipseq_broad_narrow_bed	K562	Blood
H1-hESC_ChIP-seq_JUND_ENCFF002CIZ.bed	ENCODE (ref 47)	All_chipseq_broad_narrow_bed	H1-hESC	ESC
K562_ChIP-seq_ETS1_ENCFF002CLX.bed	ENCODE (ref 47)	All_chipseq_broad_narrow_bed	K562	Blood
K562_ChIP-seq_POLR2AphosphoS5_ENCFF002CMH.bed	ENCODE (ref 47)	All_chipseq_broad_narrow_bed	K562	Blood
K562_ChIP-seq_TAF1_ENCFF002CMR.bed	ENCODE (ref 47)	All_chipseq_broad_narrow_bed	K562	Blood
K562_ChIP-seq_USF1_ENCFF002CMV.bed	ENCODE (ref 47)	All_chipseq_broad_narrow_bed	K562	Blood
K562_ChIP-seq_YY1_ENCFF002CMW.bed	ENCODE (ref 47)	All_chipseq_broad_narrow_bed	K562	Blood
K562_ChIP-seq_RAD21_ENCFF002CMK.bed	ENCODE (ref 47)	All_chipseq_broad_narrow_bed	K562	Blood
Ishikawa_ChIP-seq_FOXA1_ENCFF002CGL.bed	ENCODE (ref 47)	All_chipseq_broad_narrow_bed	Ishikawa	Uterus
T47D_ChIP-seq_FOXA1_ENCFF002CNX.bed	ENCODE (ref 47)	All_chipseq_broad_narrow_bed	T47D	Breast
H1-hESC_ChIP-seq_RAD21_ENCFF002CJG.bed	ENCODE (ref 47)	All_chipseq_broad_narrow_bed	H1-hESC	ESC
HepG2_ChIP-seq_FOXA1_ENCFF002CKJ.bed	ENCODE (ref 47)	All_chipseq_broad_narrow_bed	HepG2	Liver
HepG2_ChIP-seq_HNF4A_ENCFF002CKN.bed	ENCODE (ref 47)	All_chipseq_broad_narrow_bed	HepG2	Liver
K562_ChIP-seq_E2F6_ENCFF002CLU.bed	ENCODE (ref 47)	All_chipseq_broad_narrow_bed	K562	Blood
K562_ChIP-seq_SRF_ENCFF002CMP.bed	ENCODE (ref 47)	All_chipseq_broad_narrow_bed	K562	Blood
T47D_ChIP-seq_EP300_ENCFF002CNZ.bed	ENCODE (ref 47)	All_chipseq_broad_narrow_bed	T47D	Breast
K562_ChIP-seq_GABPA_ENCFF002CLZ.bed	ENCODE (ref 47)	All_chipseq_broad_narrow_bed	K562	Blood
K562_ChIP-seq_MAX_ENCFF002CMC.bed	ENCODE (ref 47)	All_chipseq_broad_narrow_bed	K562	Blood
K562_ChIP-seq_SIN3A_ENCFF002CML.bed	ENCODE (ref 47)	All_chipseq_broad_narrow_bed	K562	Blood
HepG2_ChIP-seq_RAD21_ENCFF002CKY.bed	ENCODE (ref 47)	All_chipseq_broad_narrow_bed	HepG2	Liver
GM12892_ChIP-seq_YY1_ENCFF002CIQ.bed	ENCODE (ref 47)	All_chipseq_broad_narrow_bed	GM12892	Blood
H1-hESC_ChIP-seq_TAF7_ENCFF002CJP.bed	ENCODE (ref 47)	All_chipseq_broad_narrow_bed	H1-hESC	ESC
HepG2_ChIP-seq_SRF_ENCFF002CLD.bed	ENCODE (ref 47)	All_chipseq_broad_narrow_bed	HepG2	Liver
HepG2_ChIP-seq_EP300_ENCFF002CKV.bed	ENCODE (ref 47)	All_chipseq_broad_narrow_bed	HepG2	Liver
SK-N-SH_ChIP-seq_CTCF_ENCFF002CNO.bed	ENCODE (ref 47)	All_chipseq_broad_narrow_bed	SK-N-SH	Brain
SK-N-SH_ChIP-seq_RAD21_ENCFF002CNQ.bed	ENCODE (ref 47)	All_chipseq_broad_narrow_bed	SK-N-SH	Brain
SK-N-SH_ChIP-seq_YY1_ENCFF002CNS.bed	ENCODE (ref 47)	All_chipseq_broad_narrow_bed	SK-N-SH	Brain
SK-N-SH_ChIP-seq_EP300_ENCFF002CNP.bed	ENCODE (ref 47)	All_chipseq_broad_narrow_bed	SK-N-SH	Brain
GM12878_ChIP-seq_ELF1_ENCFF002CGX.bed	ENCODE (ref 47)	All_chipseq_broad_narrow_bed	GM12878	Blood
HepG2_ChIP-seq_HDAC2_ENCFF002CKM.bed	ENCODE (ref 47)	All_chipseq_broad_narrow_bed	HepG2	Liver
K562_ChIP-seq_ELF1_ENCFF002CLW.bed	ENCODE (ref 47)	All_chipseq_broad_narrow_bed	K562	Blood
K562_ChIP-seq_ZBTB7A_ENCFF002CMZ.bed	ENCODE (ref 47)	All_chipseq_broad_narrow_bed	K562	Blood
SK-N-SH_ChIP-seq_USF1_ENCFF002CNR.bed	ENCODE (ref 47)	All_chipseq_broad_narrow_bed	SK-N-SH	Brain
K562_ChIP-seq_HDAC2_ENCFF002CMB.bed	ENCODE (ref 47)	All_chipseq_broad_narrow_bed	K562	Blood
K562_ChIP-seq_YY1_ENCFF002CMX.bed	ENCODE (ref 47)	All_chipseq_broad_narrow_bed	K562	Blood
GM12878_ChIP-seq_SRF_ENCSR000BMI_ENCFF001TZD_ENCFF001TZC_intersect.bed	ENCODE (ref 47)	All_chipseq_broad_narrow_bed	GM12878	Blood
H1-hESC_ChIP-seq_BCL11A_ENCFF001UAX.bed	ENCODE (ref 47)	All_chipseq_broad_narrow_bed	H1-hESC	ESC
HCT116_ChIP-seq_POLR2AphosphoS5_ENCFF002CJU.bed	ENCODE (ref 47)	All_chipseq_broad_narrow_bed	HCT116	GI
HeLa-S3_ChIP-seq_REST_ENCFF002CJY.bed	ENCODE (ref 47)	All_chipseq_broad_narrow_bed	HeLa-S3	Cervix
HepG2_ChIP-seq_FOXA1_ENCFF002CKI.bed	ENCODE (ref 47)	All_chipseq_broad_narrow_bed	HepG2	Liver
GM12878_ChIP-seq_EGR1_ENCSR000BMQ_ENCFF001TWU_ENCFF001TWV_intersect.bed	ENCODE (ref 47)	All_chipseq_broad_narrow_bed	GM12878	Blood
K562_ChIP-seq_POLR2A_ENCFF002CMI.bed	ENCODE (ref 47)	All_chipseq_broad_narrow_bed	K562	Blood
H1-hESC_ChIP-seq_NANOG_ENCFF002CJA.bed	ENCODE (ref 47)	All_chipseq_broad_narrow_bed	H1-hESC	ESC
H1-hESC_ChIP-seq_POU5F1_ENCFF002CJF.bed	ENCODE (ref 47)	All_chipseq_broad_narrow_bed	H1-hESC	ESC
K562_ChIP-seq_FOSL1_ENCFF002CLY.bed	ENCODE (ref 47)	All_chipseq_broad_narrow_bed	K562	Blood
K562_ChIP-seq_REST_ENCFF002CMF.bed	ENCODE (ref 47)	All_chipseq_broad_narrow_bed	K562	Blood
T47D_ChIP-seq_GATA3_ENCFF002CNY.bed	ENCODE (ref 47)	All_chipseq_broad_narrow_bed	T47D	Breast
GM12878_ChIP-seq_RAD21_ENCFF002CHR.bed	ENCODE (ref 47)	All_chipseq_broad_narrow_bed	GM12878	Blood
HepG2_ChIP-seq_ELF1_ENCFF002CKG.bed	ENCODE (ref 47)	All_chipseq_broad_narrow_bed	HepG2	Liver
HepG2_ChIP-seq_ZBTB33_ENCSR000BNA_ENCFF001UIF_ENCFF001UIE_intersect.bed	ENCODE (ref 47)	All_chipseq_broad_narrow_bed	HepG2	Liver
GM12878_ChIP-seq_ZEB1_ENCFF002CIE.bed	ENCODE (ref 47)	All_chipseq_broad_narrow_bed	GM12878	Blood
K562_ChIP-seq_EGR1_ENCFF002CLV.bed	ENCODE (ref 47)	All_chipseq_broad_narrow_bed	K562	Blood
GM12878_ChIP-seq_MEF2C_ENCFF002CHD.bed	ENCODE (ref 47)	All_chipseq_broad_narrow_bed	GM12878	Blood
H1-hESC_ChIP-seq_CTCF_ENCFF002CIU.bed	ENCODE (ref 47)	All_chipseq_broad_narrow_bed	H1-hESC	ESC
HepG2_ChIP-seq_FOXA2_ENCFF002CKK.bed	ENCODE (ref 47)	All_chipseq_broad_narrow_bed	HepG2	Liver
HepG2_ChIP-seq_HNF4G_ENCFF002CKO.bed	ENCODE (ref 47)	All_chipseq_broad_narrow_bed	HepG2	Liver
K562_ChIP-seq_CTCFL_ENCFF002CLT.bed	ENCODE (ref 47)	All_chipseq_broad_narrow_bed	K562	Blood
K562_ChIP-seq_SP2_ENCFF002CMO.bed	ENCODE (ref 47)	All_chipseq_broad_narrow_bed	K562	Blood
K562_ChIP-seq_TAF7_ENCFF002CMS.bed	ENCODE (ref 47)	All_chipseq_broad_narrow_bed	K562	Blood
K562_ChIP-seq_THAP1_ENCFF002CMU.bed	ENCODE (ref 47)	All_chipseq_broad_narrow_bed	K562	Blood
T47D_ChIP-seq_CTCF_ENCFF002CNT.bed	ENCODE (ref 47)	All_chipseq_broad_narrow_bed	T47D	Breast
GM12878_ChIP-seq_YY1_ENCFF002CIC.bed	ENCODE (ref 47)	All_chipseq_broad_narrow_bed	GM12878	Blood
GM12878_ChIP-seq_BCL3_ENCFF002CGS.bed	ENCODE (ref 47)	All_chipseq_broad_narrow_bed	GM12878	Blood
H1-hESC_ChIP-seq_HDAC2_ENCFF002CIY.bed	ENCODE (ref 47)	All_chipseq_broad_narrow_bed	H1-hESC	ESC
H1-hESC_ChIP-seq_FOSL1_ENCFF002CIW.bed	ENCODE (ref 47)	All_chipseq_broad_narrow_bed	H1-hESC	ESC
HepG2_ChIP-seq_YY1_ENCFF002CLI.bed	ENCODE (ref 47)	All_chipseq_broad_narrow_bed	HepG2	Liver
K562_ChIP-seq_ATF3_ENCFF002CLN.bed	ENCODE (ref 47)	All_chipseq_broad_narrow_bed	K562	Blood
K562_ChIP-seq_MEF2A_ENCFF002CMD.bed	ENCODE (ref 47)	All_chipseq_broad_narrow_bed	K562	Blood
K562_ChIP-seq_SIX5_ENCSR000BNW_ENCFF001ULD_ENCFF001ULE_intersect.bed	ENCODE (ref 47)	All_chipseq_broad_narrow_bed	K562	Blood
HCT116_ChIP-seq_YY1_ENCFF002CJV.bed	ENCODE (ref 47)	All_chipseq_broad_narrow_bed	HCT116	GI
HCT116_ChIP-seq_ZBTB33_ENCFF002CJW.bed	ENCODE (ref 47)	All_chipseq_broad_narrow_bed	HCT116	GI
U-87_MG_ChIP-seq_POLR2AphosphoS5_ENCFF002COB.bed	ENCODE (ref 47)	All_chipseq_broad_narrow_bed	U-87_MG	Brain
HepG2_ChIP-seq_REST_ENCFF002CKU.bed	ENCODE (ref 47)	All_chipseq_broad_narrow_bed	HepG2	Liver
HepG2_ChIP-seq_SP2_ENCFF002CLC.bed	ENCODE (ref 47)	All_chipseq_broad_narrow_bed	HepG2	Liver
Panc1_ChIP-seq_POLR2AphosphoS5_ENCFF002CNB.bed	ENCODE (ref 47)	All_chipseq_broad_narrow_bed	Panc1	Pancreas
Panc1_ChIP-seq_SIN3A_ENCFF002CNC.bed	ENCODE (ref 47)	All_chipseq_broad_narrow_bed	Panc1	Pancreas
PFSK-1_ChIP-seq_REST_ENCSR000BOX_ENCFF001UON_ENCFF001UOO_intersect.bed	ENCODE (ref 47)	All_chipseq_broad_narrow_bed	PFSK-1	Brain
PFSK-1_ChIP-seq_SIN3A_ENCFF002CNF.bed	ENCODE (ref 47)	All_chipseq_broad_narrow_bed	PFSK-1	Brain
SK-N-SH_ChIP-seq_REST_ENCFF002CNK.bed	ENCODE (ref 47)	All_chipseq_broad_narrow_bed	SK-N-SH	Brain
SK-N-SH_ChIP-seq_POLR2AphosphoS5_ENCFF002CNL.bed	ENCODE (ref 47)	All_chipseq_broad_narrow_bed	SK-N-SH	Brain
SK-N-SH_ChIP-seq_SIN3A_ENCFF002CNM.bed	ENCODE (ref 47)	All_chipseq_broad_narrow_bed	SK-N-SH	Brain
PFSK-1_ChIP-seq_POLR2AphosphoS5_ENCSR000BPC_ENCFF001UOQ_ENCFF001UOP_intersect.bed	ENCODE (ref 47)	All_chipseq_broad_narrow_bed	PFSK-1	Brain
A549_ChIP-seq_SP1_ENCSR000BPE_ENCFF001TTP_ENCFF001TTQ_intersect.bed	ENCODE (ref 47)	All_chipseq_broad_narrow_bed	A549	Lung
A549_ChIP-seq_TAF1_ENCFF002CGA.bed	ENCODE (ref 47)	All_chipseq_broad_narrow_bed	A549	Lung
HepG2_ChIP-seq_POLR2AphosphoS5_ENCFF002CKW.bed	ENCODE (ref 47)	All_chipseq_broad_narrow_bed	HepG2	Liver
K562_ChIP-seq_CTCF_ENCFF002CLS.bed	ENCODE (ref 47)	All_chipseq_broad_narrow_bed	K562	Blood
Panc1_ChIP-seq_REST_ENCSR000BPK_ENCFF001UOC_ENCFF001UOB_intersect.bed	ENCODE (ref 47)	All_chipseq_broad_narrow_bed	Panc1	Pancreas
SK-N-MC_ChIP-seq_POLR2AphosphoS5_ENCFF002CNI.bed	ENCODE (ref 47)	All_chipseq_broad_narrow_bed	SK-N-MC	Brain
A549_ChIP-seq_YY1_ENCFF002CGF.bed	ENCODE (ref 47)	All_chipseq_broad_narrow_bed	A549	Lung
A549_ChIP-seq_ATF3_ENCFF002CFG.bed	ENCODE (ref 47)	All_chipseq_broad_narrow_bed	A549	Lung
A549_ChIP-seq_ELF1_ENCFF002CFL.bed	ENCODE (ref 47)	All_chipseq_broad_narrow_bed	A549	Lung
A549_ChIP-seq_ETS1_ENCFF002CFM.bed	ENCODE (ref 47)	All_chipseq_broad_narrow_bed	A549	Lung
A549_ChIP-seq_USF1_ENCFF002CGE.bed	ENCODE (ref 47)	All_chipseq_broad_narrow_bed	A549	Lung
A549_ChIP-seq_EP300_ENCFF002CFV.bed	ENCODE (ref 47)	All_chipseq_broad_narrow_bed	A549	Lung
A549_ChIP-seq_FOXA1_ENCFF002CFO.bed	ENCODE (ref 47)	All_chipseq_broad_narrow_bed	A549	Lung
A549_ChIP-seq_GABPA_ENCFF002CFP.bed	ENCODE (ref 47)	All_chipseq_broad_narrow_bed	A549	Lung
A549_ChIP-seq_ZBTB33_ENCFF002CGG.bed	ENCODE (ref 47)	All_chipseq_broad_narrow_bed	A549	Lung
HepG2_ChIP-seq_ZBTB7A_ENCFF002CLK.bed	ENCODE (ref 47)	All_chipseq_broad_narrow_bed	HepG2	Liver
endothelial_cell_of_umbilical_vein_ChIP-seq_POLR2A_ENCFF002CLM.bed	ENCODE (ref 47)	All_chipseq_broad_narrow_bed	endothelial_cell_of_umbilical_vein	Vascular
endothelial_cell_of_umbilical_vein_ChIP-seq_POLR2AphosphoS5_ENCFF002CLL.bed	ENCODE (ref 47)	All_chipseq_broad_narrow_bed	endothelial_cell_of_umbilical_vein	Vascular
T47D_ChIP-seq_ESR1_ENCFF002CNU.bed	ENCODE (ref 47)	All_chipseq_broad_narrow_bed	T47D	Breast
Ishikawa_ChIP-seq_CTCF_ENCFF002CGH.bed	ENCODE (ref 47)	All_chipseq_broad_narrow_bed	Ishikawa	Uterus
SK-N-SH_ChIP-seq_TAF1_ENCFF002CNN.bed	ENCODE (ref 47)	All_chipseq_broad_narrow_bed	SK-N-SH	Brain
H1-hESC_ChIP-seq_SP2_ENCFF002CJL.bed	ENCODE (ref 47)	All_chipseq_broad_narrow_bed	H1-hESC	ESC
A549_ChIP-seq_BCL3_ENCFF002CFH.bed	ENCODE (ref 47)	All_chipseq_broad_narrow_bed	A549	Lung
HepG2_ChIP-seq_CEBPB_ENCFF002CKD.bed	ENCODE (ref 47)	All_chipseq_broad_narrow_bed	HepG2	Liver
HepG2_ChIP-seq_CEBPD_ENCFF002CKE.bed	ENCODE (ref 47)	All_chipseq_broad_narrow_bed	HepG2	Liver
GM12878_ChIP-seq_ATF2_ENCFF002CGO.bed	ENCODE (ref 47)	All_chipseq_broad_narrow_bed	GM12878	Blood
GM12878_ChIP-seq_NFATC1_ENCFF002CHF.bed	ENCODE (ref 47)	All_chipseq_broad_narrow_bed	GM12878	Blood
GM12878_ChIP-seq_PML_ENCFF002CHM.bed	ENCODE (ref 47)	All_chipseq_broad_narrow_bed	GM12878	Blood
PFSK-1_ChIP-seq_TAF1_ENCFF002CNG.bed	ENCODE (ref 47)	All_chipseq_broad_narrow_bed	PFSK-1	Brain
A549_ChIP-seq_FOSL2_ENCFF002CFN.bed	ENCODE (ref 47)	All_chipseq_broad_narrow_bed	A549	Lung
A549_ChIP-seq_REST_ENCFF002CFU.bed	ENCODE (ref 47)	All_chipseq_broad_narrow_bed	A549	Lung
A549_ChIP-seq_TCF12_ENCFF002CGB.bed	ENCODE (ref 47)	All_chipseq_broad_narrow_bed	A549	Lung
Ishikawa_ChIP-seq_ESR1_ENCFF002CGI.bed	ENCODE (ref 47)	All_chipseq_broad_narrow_bed	Ishikawa	Uterus
GM12878_ChIP-seq_REST_ENCFF002CHH.bed	ENCODE (ref 47)	All_chipseq_broad_narrow_bed	GM12878	Blood
GM12878_ChIP-seq_TCF3_ENCFF002CIA.bed	ENCODE (ref 47)	All_chipseq_broad_narrow_bed	GM12878	Blood
H1-hESC_ChIP-seq_ATF2_ENCFF002CIR.bed	ENCODE (ref 47)	All_chipseq_broad_narrow_bed	H1-hESC	ESC
H1-hESC_ChIP-seq_SP4_ENCFF002CJM.bed	ENCODE (ref 47)	All_chipseq_broad_narrow_bed	H1-hESC	ESC
HepG2_ChIP-seq_MBD4_ENCFF002CKQ.bed	ENCODE (ref 47)	All_chipseq_broad_narrow_bed	HepG2	Liver
HepG2_ChIP-seq_NFIC_ENCFF002CKS.bed	ENCODE (ref 47)	All_chipseq_broad_narrow_bed	HepG2	Liver
K562_ChIP-seq_PML_ENCFF002CMG.bed	ENCODE (ref 47)	All_chipseq_broad_narrow_bed	K562	Blood
GM12878_ChIP-seq_STAT5A_ENCFF002CHX.bed	ENCODE (ref 47)	All_chipseq_broad_narrow_bed	GM12878	Blood
A549_ChIP-seq_CREB1_ENCFF002CFI.bed	ENCODE (ref 47)	All_chipseq_broad_narrow_bed	A549	Lung
A549_ChIP-seq_FOXA2_ENCSR000BRE_ENCFF001TSH_ENCFF001TSI_intersect.bed	ENCODE (ref 47)	All_chipseq_broad_narrow_bed	A549	Lung
A549_ChIP-seq_JUND_ENCSR000BRF_ENCFF001TSW_ENCFF001TSV_intersect.bed	ENCODE (ref 47)	All_chipseq_broad_narrow_bed	A549	Lung
GM12878_ChIP-seq_EGR1_ENCFF002CGW.bed	ENCODE (ref 47)	All_chipseq_broad_narrow_bed	GM12878	Blood
GM12878_ChIP-seq_MTA3_ENCFF002CHE.bed	ENCODE (ref 47)	All_chipseq_broad_narrow_bed	GM12878	Blood
GM12878_ChIP-seq_RUNX3_ENCFF002CHS.bed	ENCODE (ref 47)	All_chipseq_broad_narrow_bed	GM12878	Blood
K562_ChIP-seq_TEAD4_ENCFF002CMT.bed	ENCODE (ref 47)	All_chipseq_broad_narrow_bed	K562	Blood
A549_ChIP-seq_SIX5_ENCFF002CFZ.bed	ENCODE (ref 47)	All_chipseq_broad_narrow_bed	A549	Lung
A549_ChIP-seq_SIN3A_ENCFF002CFY.bed	ENCODE (ref 47)	All_chipseq_broad_narrow_bed	A549	Lung
GM12878_ChIP-seq_NFIC_ENCFF002CHG.bed	ENCODE (ref 47)	All_chipseq_broad_narrow_bed	GM12878	Blood
HepG2_ChIP-seq_MYBL2_ENCFF002CKR.bed	ENCODE (ref 47)	All_chipseq_broad_narrow_bed	HepG2	Liver
HepG2_ChIP-seq_TEAD4_ENCFF002CLG.bed	ENCODE (ref 47)	All_chipseq_broad_narrow_bed	HepG2	Liver
K562_ChIP-seq_CEBPB_ENCFF002CLR.bed	ENCODE (ref 47)	All_chipseq_broad_narrow_bed	K562	Blood
K562_ChIP-seq_STAT5A_ENCFF002CMQ.bed	ENCODE (ref 47)	All_chipseq_broad_narrow_bed	K562	Blood
K562_ChIP-seq_NR2F2_ENCFF002CME.bed	ENCODE (ref 47)	All_chipseq_broad_narrow_bed	K562	Blood
K562_ChIP-seq_CBX3_ENCFF002CLQ.bed	ENCODE (ref 47)	All_chipseq_broad_narrow_bed	K562	Blood
GM12878_ChIP-seq_FOXM1_ENCFF002CGZ.bed	ENCODE (ref 47)	All_chipseq_broad_narrow_bed	GM12878	Blood
K562_ChIP-seq_TRIM28_ENCSR000BRW_ENCFF001ULW_ENCFF001ULV_intersect.bed	ENCODE (ref 47)	All_chipseq_broad_narrow_bed	K562	Blood
GM12878_ChIP-seq_CEBPB_ENCFF002CGU.bed	ENCODE (ref 47)	All_chipseq_broad_narrow_bed	GM12878	Blood
H1-hESC_ChIP-seq_TEAD4_ENCFF002CJR.bed	ENCODE (ref 47)	All_chipseq_broad_narrow_bed	H1-hESC	ESC
HCT116_ChIP-seq_EGR1_ENCSR000BRZ_ENCFF001UDT_ENCFF001UDS_intersect.bed	ENCODE (ref 47)	All_chipseq_broad_narrow_bed	HCT116	GI
HCT116_ChIP-seq_JUND_ENCSR000BSA_ENCFF001UDZ_ENCFF001UDY_intersect.bed	ENCODE (ref 47)	All_chipseq_broad_narrow_bed	HCT116	GI
HCT116_ChIP-seq_RAD21_ENCSR000BSB_ENCFF001UEH_ENCFF001UEG_intersect.bed	ENCODE (ref 47)	All_chipseq_broad_narrow_bed	HCT116	GI
HCT116_ChIP-seq_SRF_ENCSR000BSC_ENCFF001UEN_ENCFF001UEM_intersect.bed	ENCODE (ref 47)	All_chipseq_broad_narrow_bed	HCT116	GI
HCT116_ChIP-seq_CEBPB_ENCSR000BSD_ENCFF001UDP_ENCFF001UDO_intersect.bed	ENCODE (ref 47)	All_chipseq_broad_narrow_bed	HCT116	GI
HCT116_ChIP-seq_CTCF_ENCSR000BSE_ENCFF001UDQ_ENCFF001UDR_intersect.bed	ENCODE (ref 47)	All_chipseq_broad_narrow_bed	HCT116	GI
HCT116_ChIP-seq_SP1_ENCSR000BSF_ENCFF001UEK_ENCFF001UEL_intersect.bed	ENCODE (ref 47)	All_chipseq_broad_narrow_bed	HCT116	GI
HCT116_ChIP-seq_SIN3A_ENCSR000BSG_ENCFF001UEI_ENCFF001UEJ_intersect.bed	ENCODE (ref 47)	All_chipseq_broad_narrow_bed	HCT116	GI
HCT116_ChIP-seq_MAX_ENCSR000BSH_ENCFF001UEA_ENCFF001UEB_intersect.bed	ENCODE (ref 47)	All_chipseq_broad_narrow_bed	HCT116	GI
H1-hESC_ChIP-seq_E2F6_ENCSR000BSI_ENCFF001UBC_ENCFF001UBD_intersect.bed	ENCODE (ref 47)	All_chipseq_broad_narrow_bed	H1-hESC	ESC
H1-hESC_ChIP-seq_MAX_ENCSR000BSJ_ENCFF001UBO_ENCFF001UBP_intersect.bed	ENCODE (ref 47)	All_chipseq_broad_narrow_bed	H1-hESC	ESC
SK-N-SH_ChIP-seq_JUND_ENCSR000BSK_ENCFF001UPK_ENCFF001UPJ_intersect.bed	ENCODE (ref 47)	All_chipseq_broad_narrow_bed	SK-N-SH	Brain
SK-N-SH_ChIP-seq_TCF12_ENCSR000BSL_ENCFF001UQH_ENCFF001UQI_intersect.bed	ENCODE (ref 47)	All_chipseq_broad_narrow_bed	SK-N-SH	Brain
SK-N-SH_ChIP-seq_YY1_ENCSR000BSM_ENCFF001UQO_ENCFF001UQN_intersect.bed	ENCODE (ref 47)	All_chipseq_broad_narrow_bed	SK-N-SH	Brain
H1-hESC_ChIP-seq_CREB1_ENCSR000BSN_ENCFF001UAZ_ENCFF001UAY_intersect.bed	ENCODE (ref 47)	All_chipseq_broad_narrow_bed	H1-hESC	ESC
K562_ChIP-seq_CREB1_ENCSR000BSO_ENCFF001UJJ_ENCFF001UJI_intersect.bed	ENCODE (ref 47)	All_chipseq_broad_narrow_bed	K562	Blood
MCF-7_ChIP-seq_REST_ENCSR000BSP_ENCFF001UNI_ENCFF001UNH_intersect.bed	ENCODE (ref 47)	All_chipseq_broad_narrow_bed	MCF-7	Breast
Ishikawa_ChIP-seq_EGR1_ENCSR000BSQ_ENCFF001TUO_ENCFF001TUN_intersect.bed	ENCODE (ref 47)	All_chipseq_broad_narrow_bed	Ishikawa	Uterus
MCF-7_ChIP-seq_CEBPB_ENCSR000BSR_ENCFF001UMJ_ENCFF001UMK_intersect.bed	ENCODE (ref 47)	All_chipseq_broad_narrow_bed	MCF-7	Breast
MCF-7_ChIP-seq_ELF1_ENCSR000BSS_ENCFF001UMP_ENCFF001UMQ_intersect.bed	ENCODE (ref 47)	All_chipseq_broad_narrow_bed	MCF-7	Breast
MCF-7_ChIP-seq_GATA3_ENCSR000BST_ENCFF001UMX_ENCFF001UMZ_intersect.bed	ENCODE (ref 47)	All_chipseq_broad_narrow_bed	MCF-7	Breast
MCF-7_ChIP-seq_JUND_ENCSR000BSU_ENCFF001UNC_ENCFF001UNB_intersect.bed	ENCODE (ref 47)	All_chipseq_broad_narrow_bed	MCF-7	Breast
SK-N-SH_ChIP-seq_NFIC_ENCSR000BSV_ENCFF001UPQ_ENCFF001UPP_intersect.bed	ENCODE (ref 47)	All_chipseq_broad_narrow_bed	SK-N-SH	Brain
Ishikawa_ChIP-seq_TEAD4_ENCSR000BSW_ENCFF001TVT_ENCFF001TVU_intersect.bed	ENCODE (ref 47)	All_chipseq_broad_narrow_bed	Ishikawa	Uterus
Ishikawa_ChIP-seq_USF1_ENCSR000BSX_ENCFF001TVW_ENCFF001TVV_intersect.bed	ENCODE (ref 47)	All_chipseq_broad_narrow_bed	Ishikawa	Uterus
Ishikawa_ChIP-seq_YY1_ENCSR000BSY_ENCFF001TVY_ENCFF001TVX_intersect.bed	ENCODE (ref 47)	All_chipseq_broad_narrow_bed	Ishikawa	Uterus
Ishikawa_ChIP-seq_ZBTB7A_ENCSR000BSZ_ENCFF001TVZ_ENCFF001TWA_intersect.bed	ENCODE (ref 47)	All_chipseq_broad_narrow_bed	Ishikawa	Uterus
SK-N-SH_ChIP-seq_ELF1_ENCSR000BTA_ENCFF001UPA_ENCFF001UOZ_intersect.bed	ENCODE (ref 47)	All_chipseq_broad_narrow_bed	SK-N-SH	Brain
SK-N-SH_ChIP-seq_FOXM1_ENCSR000BTB_ENCFF001UPD_ENCFF001UPE_intersect.bed	ENCODE (ref 47)	All_chipseq_broad_narrow_bed	SK-N-SH	Brain
A549_ChIP-seq_E2F6_ENCSR000BTC_ENCFF001TRX_ENCFF001TRY_intersect.bed	ENCODE (ref 47)	All_chipseq_broad_narrow_bed	A549	Lung
Ishikawa_ChIP-seq_SRF_ENCSR000BTD_ENCFF001TVN_ENCFF001TVO_intersect.bed	ENCODE (ref 47)	All_chipseq_broad_narrow_bed	Ishikawa	Uterus
HCT116_ChIP-seq_FOSL1_ENCSR000BTE_ENCFF001UDX_ENCFF001UDW_intersect.bed	ENCODE (ref 47)	All_chipseq_broad_narrow_bed	HCT116	GI
HL-60_ChIP-seq_REST_ENCSR000BTF_ENCFF001UIM_ENCFF001UIN_intersect.bed	ENCODE (ref 47)	All_chipseq_broad_narrow_bed	HL-60	Blood
SK-N-SH_ChIP-seq_GABPA_ENCSR000BTG_ENCFF001UPG_ENCFF001UPF_intersect.bed	ENCODE (ref 47)	All_chipseq_broad_narrow_bed	SK-N-SH	Brain
SK-N-SH_ChIP-seq_GATA3_ENCSR000BTH_ENCFF001UPI_ENCFF001UPH_intersect.bed	ENCODE (ref 47)	All_chipseq_broad_narrow_bed	SK-N-SH	Brain
A549_ChIP-seq_GATA3_ENCSR000BTI_ENCFF001TSM_ENCFF001TSL_intersect.bed	ENCODE (ref 47)	All_chipseq_broad_narrow_bed	A549	Lung
A549_ChIP-seq_MAX_ENCSR000BTJ_ENCFF001TSX_ENCFF001TSY_intersect.bed	ENCODE (ref 47)	All_chipseq_broad_narrow_bed	A549	Lung
HL-60_ChIP-seq_GABPA_ENCSR000BTK_ENCFF001UIL_ENCFF001UIK_intersect.bed	ENCODE (ref 47)	All_chipseq_broad_narrow_bed	HL-60	Blood
HL-60_ChIP-seq_POLR2AphosphoS5_ENCSR000BTL_ENCFF001UIP_ENCFF001UIO_intersect.bed	ENCODE (ref 47)	All_chipseq_broad_narrow_bed	HL-60	Blood
HepG2_ChIP-seq_MAX_ENCSR000BTM_ENCFF001UGM_ENCFF001UGN_intersect.bed	ENCODE (ref 47)	All_chipseq_broad_narrow_bed	HepG2	Liver
A549_ChIP-seq_PBX3_ENCSR000BTN_ENCFF001TTD_ENCFF001TTE_intersect.bed	ENCODE (ref 47)	All_chipseq_broad_narrow_bed	A549	Lung
Ishikawa_ChIP-seq_TAF1_ENCSR000BTO_ENCFF001TVP_ENCFF001TVQ_intersect.bed	ENCODE (ref 47)	All_chipseq_broad_narrow_bed	Ishikawa	Uterus
MCF-7_ChIP-seq_HDAC2_ENCSR000BTP_ENCFF001UNA_ENCFF001UMY_intersect.bed	ENCODE (ref 47)	All_chipseq_broad_narrow_bed	MCF-7	Breast
MCF-7_ChIP-seq_RAD21_ENCSR000BTQ_ENCFF001UNN_ENCFF001UNO_intersect.bed	ENCODE (ref 47)	All_chipseq_broad_narrow_bed	MCF-7	Breast
MCF-7_ChIP-seq_EP300_ENCSR000BTR_ENCFF001UNK_ENCFF001UNJ_intersect.bed	ENCODE (ref 47)	All_chipseq_broad_narrow_bed	MCF-7	Breast
SK-N-SH_ChIP-seq_ZBTB33_ENCSR000BTS_ENCFF001UQP_ENCFF001UQQ_intersect.bed	ENCODE (ref 47)	All_chipseq_broad_narrow_bed	SK-N-SH	Brain
Ishikawa_ChIP-seq_CEBPB_ENCSR000BTT_ENCFF001TUH_ENCFF001TUI_intersect.bed	ENCODE (ref 47)	All_chipseq_broad_narrow_bed	Ishikawa	Uterus
Ishikawa_ChIP-seq_RAD21_ENCSR000BTU_ENCFF001TVM_ENCFF001TVL_intersect.bed	ENCODE (ref 47)	All_chipseq_broad_narrow_bed	Ishikawa	Uterus
neural_cell_ChIP-seq_REST_ENCSR000BTV_ENCFF001UDE_ENCFF001UDF_intersect.bed	ENCODE (ref 47)	All_chipseq_broad_narrow_bed	neural_cell	ESC
neural_cell_ChIP-seq_POLR2AphosphoS5_ENCSR000BTW_ENCFF001UDH_ENCFF001UDG_intersect.bed	ENCODE (ref 47)	All_chipseq_broad_narrow_bed	neural_cell	ESC
neural_cell_ChIP-seq_TAF1_ENCSR000BTX_ENCFF001UDI_ENCFF001UDJ_intersect.bed	ENCODE (ref 47)	All_chipseq_broad_narrow_bed	neural_cell	ESC
Ishikawa_ChIP-seq_MAX_ENCSR000BTY_ENCFF001TVB_ENCFF001TVC_intersect.bed	ENCODE (ref 47)	All_chipseq_broad_narrow_bed	Ishikawa	Uterus
SK-N-SH_ChIP-seq_USF1_ENCSR000BTZ_ENCFF001UQL_ENCFF001UQM_intersect.bed	ENCODE (ref 47)	All_chipseq_broad_narrow_bed	SK-N-SH	Brain
SK-N-SH_ChIP-seq_EP300_ENCSR000BUA_ENCFF001UPW_ENCFF001UPV_intersect.bed	ENCODE (ref 47)	All_chipseq_broad_narrow_bed	SK-N-SH	Brain
A549_ChIP-seq_CEBPB_ENCSR000BUB_ENCFF001TRO_ENCFF001TRP_intersect.bed	ENCODE (ref 47)	All_chipseq_broad_narrow_bed	A549	Lung
A549_ChIP-seq_RAD21_ENCSR000BUC_ENCFF001TTJ_ENCFF001TTK_intersect.bed	ENCODE (ref 47)	All_chipseq_broad_narrow_bed	A549	Lung
A549_ChIP-seq_TEAD4_ENCSR000BUD_ENCFF001TTW_ENCFF001TTV_intersect.bed	ENCODE (ref 47)	All_chipseq_broad_narrow_bed	A549	Lung
Ishikawa_ChIP-seq_EP300_ENCSR000BUE_ENCFF001TVH_ENCFF001TVI_intersect.bed	ENCODE (ref 47)	All_chipseq_broad_narrow_bed	Ishikawa	Uterus
GM12878_ChIP-seq_CREB1_ENCSR000BUF_ENCFF001TWQ_ENCFF001TWP_intersect.bed	ENCODE (ref 47)	All_chipseq_broad_narrow_bed	GM12878	Blood
HCT116_ChIP-seq_ATF3_ENCSR000BUG_ENCFF001UDK_ENCFF001UDL_intersect.bed	ENCODE (ref 47)	All_chipseq_broad_narrow_bed	HCT116	GI
HCT116_ChIP-seq_CBX3_ENCSR000BUH_ENCFF001UDM_ENCFF001UDN_intersect.bed	ENCODE (ref 47)	All_chipseq_broad_narrow_bed	HCT116	GI
MCF-7_ChIP-seq_FOSL2_ENCSR000BUI_ENCFF001UMR_ENCFF001UMS_intersect.bed	ENCODE (ref 47)	All_chipseq_broad_narrow_bed	MCF-7	Breast
MCF-7_ChIP-seq_FOXM1_ENCSR000BUJ_ENCFF001UMT_ENCFF001UMU_intersect.bed	ENCODE (ref 47)	All_chipseq_broad_narrow_bed	MCF-7	Breast
MCF-7_ChIP-seq_GABPA_ENCSR000BUK_ENCFF001UMW_ENCFF001UMV_intersect.bed	ENCODE (ref 47)	All_chipseq_broad_narrow_bed	MCF-7	Breast
MCF-7_ChIP-seq_MAX_ENCSR000BUL_ENCFF001UND_ENCFF001UNE_intersect.bed	ENCODE (ref 47)	All_chipseq_broad_narrow_bed	MCF-7	Breast
MCF-7_ChIP-seq_SIN3A_ENCSR000BUM_ENCFF001UNP_ENCFF001UNQ_intersect.bed	ENCODE (ref 47)	All_chipseq_broad_narrow_bed	MCF-7	Breast
MCF-7_ChIP-seq_TCF12_ENCSR000BUN_ENCFF001UNW_ENCFF001UNV_intersect.bed	ENCODE (ref 47)	All_chipseq_broad_narrow_bed	MCF-7	Breast
MCF-7_ChIP-seq_TEAD4_ENCSR000BUO_ENCFF001UNX_ENCFF001UNY_intersect.bed	ENCODE (ref 47)	All_chipseq_broad_narrow_bed	MCF-7	Breast
Panc1_ChIP-seq_REST_ENCSR000BUP_ENCFF001UOE_ENCFF001UOD_intersect.bed	ENCODE (ref 47)	All_chipseq_broad_narrow_bed	Panc1	Pancreas
SK-N-SH_ChIP-seq_TEAD4_ENCSR000BUQ_ENCFF001UQK_ENCFF001UQJ_intersect.bed	ENCODE (ref 47)	All_chipseq_broad_narrow_bed	SK-N-SH	Brain
Ishikawa_ChIP-seq_CREB1_ENCSR000BUR_ENCFF001TUJ_ENCFF001TUK_intersect.bed	ENCODE (ref 47)	All_chipseq_broad_narrow_bed	Ishikawa	Uterus
Ishikawa_ChIP-seq_FOXM1_ENCSR000BUS_ENCFF001TUX_ENCFF001TUY_intersect.bed	ENCODE (ref 47)	All_chipseq_broad_narrow_bed	Ishikawa	Uterus
Ishikawa_ChIP-seq_NFIC_ENCSR000BUT_ENCFF001TVD_ENCFF001TVE_intersect.bed	ENCODE (ref 47)	All_chipseq_broad_narrow_bed	Ishikawa	Uterus
Ishikawa_ChIP-seq_REST_ENCSR000BUU_ENCFF001TVF_ENCFF001TVG_intersect.bed	ENCODE (ref 47)	All_chipseq_broad_narrow_bed	Ishikawa	Uterus
Ishikawa_ChIP-seq_TCF12_ENCSR000BUV_ENCFF001TVS_ENCFF001TVR_intersect.bed	ENCODE (ref 47)	All_chipseq_broad_narrow_bed	Ishikawa	Uterus
HL-60_ChIP-seq_SPI1_ENCSR000BUW_ENCFF001UIQ_ENCFF001UIR_intersect.bed	ENCODE (ref 47)	All_chipseq_broad_narrow_bed	HL-60	Blood
MCF-7_ChIP-seq_EGR1_ENCSR000BUX_ENCFF001UMM_ENCFF001UMO_intersect.bed	ENCODE (ref 47)	All_chipseq_broad_narrow_bed	MCF-7	Breast
MCF-7_ChIP-seq_NR2F2_ENCSR000BUY_ENCFF001UNG_ENCFF001UNF_intersect.bed	ENCODE (ref 47)	All_chipseq_broad_narrow_bed	MCF-7	Breast
MCF-7_ChIP-seq_PML_ENCSR000BUZ_ENCFF001UNM_ENCFF001UNL_intersect.bed	ENCODE (ref 47)	All_chipseq_broad_narrow_bed	MCF-7	Breast
MCF-7_ChIP-seq_SRF_ENCSR000BVA_ENCFF001UNR_ENCFF001UNS_intersect.bed	ENCODE (ref 47)	All_chipseq_broad_narrow_bed	MCF-7	Breast
SK-N-SH_ChIP-seq_FOSL2_ENCSR000BVB_ENCFF001UPB_ENCFF001UPC_intersect.bed	ENCODE (ref 47)	All_chipseq_broad_narrow_bed	SK-N-SH	Brain
SK-N-SH_ChIP-seq_MEF2A_ENCSR000BVC_ENCFF001UPO_ENCFF001UPN_intersect.bed	ENCODE (ref 47)	All_chipseq_broad_narrow_bed	SK-N-SH	Brain
SK-N-SH_ChIP-seq_MAX_ENCSR000BVD_ENCFF001UPL_ENCFF001UPM_intersect.bed	ENCODE (ref 47)	All_chipseq_broad_narrow_bed	SK-N-SH	Brain
SK-N-SH_ChIP-seq_PBX3_ENCSR000BVE_ENCFF001UPX_ENCFF001UPY_intersect.bed	ENCODE (ref 47)	All_chipseq_broad_narrow_bed	SK-N-SH	Brain
SK-N-SH_ChIP-seq_RXRA_ENCSR000BVG_ENCFF001UQB_ENCFF001UQC_intersect.bed	ENCODE (ref 47)	All_chipseq_broad_narrow_bed	SK-N-SH	Brain
HCT116_ChIP-seq_ELF1_ENCSR000BVH_ENCFF001UDU_ENCFF001UDV_intersect.bed	ENCODE (ref 47)	All_chipseq_broad_narrow_bed	HCT116	GI
HCT116_ChIP-seq_REST_ENCSR000BVI_ENCFF001UEC_ENCFF001UED_intersect.bed	ENCODE (ref 47)	All_chipseq_broad_narrow_bed	HCT116	GI
HCT116_ChIP-seq_TEAD4_ENCSR000BVJ_ENCFF001UEP_ENCFF001UEO_intersect.bed	ENCODE (ref 47)	All_chipseq_broad_narrow_bed	HCT116	GI
HCT116_ChIP-seq_USF1_ENCSR000BVK_ENCFF001UER_ENCFF001UEQ_intersect.bed	ENCODE (ref 47)	All_chipseq_broad_narrow_bed	HCT116	GI
HepG2_ChIP-seq_CREB1_ENCSR000BVL_ENCFF001UFN_ENCFF001UFM_intersect.bed	ENCODE (ref 47)	All_chipseq_broad_narrow_bed	HepG2	Liver
HepG2_ChIP-seq_NR2F2_ENCSR000BVM_ENCFF001UGU_ENCFF001UGV_intersect.bed	ENCODE (ref 47)	All_chipseq_broad_narrow_bed	HepG2	Liver
HepG2_ChIP-seq_ZEB1_ENCSR000BVN_ENCFF001UIJ_ENCFF001UII_intersect.bed	ENCODE (ref 47)	All_chipseq_broad_narrow_bed	HepG2	Liver
T47D_ChIP-seq_JUND_ENCSR000BVO_ENCFF001URO_ENCFF001URN_intersect.bed	ENCODE (ref 47)	All_chipseq_broad_narrow_bed	T47D	Breast
K562_ChIP-seq_CEBPD_ENCSR000BVY_ENCFF001UJG_ENCFF001UJH_intersect.bed	ENCODE (ref 47)	All_chipseq_broad_narrow_bed	K562	Blood
K562_ChIP-seq_eGFP-NR4A1_ENCFF001VRM.bed	ENCODE (ref 47)	All_chipseq_broad_narrow_bed	K562	Blood
K562_ChIP-seq_eGFP-JUND_ENCFF002DDZ.bed	ENCODE (ref 47)	All_chipseq_broad_narrow_bed	K562	Blood
K562_ChIP-seq_eGFP-JUNB_ENCFF002DDY.bed	ENCODE (ref 47)	All_chipseq_broad_narrow_bed	K562	Blood
K562_ChIP-seq_eGFP-HDAC8_ENCFF002DDX.bed	ENCODE (ref 47)	All_chipseq_broad_narrow_bed	K562	Blood
K562_ChIP-seq_eGFP-GATA2_ENCFF002DDW.bed	ENCODE (ref 47)	All_chipseq_broad_narrow_bed	K562	Blood
K562_ChIP-seq_eGFP-FOS_ENCFF002DDV.bed	ENCODE (ref 47)	All_chipseq_broad_narrow_bed	K562	Blood
skin_fibroblast_ChIP-seq_CTCF_ENCFF002DAF.bed	ENCODE (ref 47)	All_chipseq_broad_narrow_bed	skin_fibroblast	Skin
H54_ChIP-seq_POLR2A_ENCFF002DAH.bed	ENCODE (ref 47)	All_chipseq_broad_narrow_bed	H54	Brain
H54_ChIP-seq_CTCF_ENCFF002DAG.bed	ENCODE (ref 47)	All_chipseq_broad_narrow_bed	H54	Brain
GM10248_ChIP-seq_CTCF_ENCFF001USE.bed	ENCODE (ref 47)	All_chipseq_broad_narrow_bed	GM10248	Blood
GM10266_ChIP-seq_CTCF_ENCFF001USF.bed	ENCODE (ref 47)	All_chipseq_broad_narrow_bed	GM10266	Blood
GM12878_ChIP-seq_POLR2A_ENCFF002DAK.bed	ENCODE (ref 47)	All_chipseq_broad_narrow_bed	GM12878	Blood
GM12878_ChIP-seq_MYC_ENCFF002DAI.bed	ENCODE (ref 47)	All_chipseq_broad_narrow_bed	GM12878	Blood
GM12878_ChIP-seq_CTCF_ENCFF002DAJ.bed	ENCODE (ref 47)	All_chipseq_broad_narrow_bed	GM12878	Blood
GM12891_ChIP-seq_CTCF_ENCFF002DAL.bed	ENCODE (ref 47)	All_chipseq_broad_narrow_bed	GM12891	Blood
GM12892_ChIP-seq_CTCF_ENCFF002DAM.bed	ENCODE (ref 47)	All_chipseq_broad_narrow_bed	GM12892	Blood
GM13976_ChIP-seq_CTCF_ENCFF001USL.bed	ENCODE (ref 47)	All_chipseq_broad_narrow_bed	GM13976	Blood
GM13977_ChIP-seq_CTCF_ENCFF001USM.bed	ENCODE (ref 47)	All_chipseq_broad_narrow_bed	GM13977	Blood
GM19238_ChIP-seq_CTCF_ENCFF002DAN.bed	ENCODE (ref 47)	All_chipseq_broad_narrow_bed	GM19238	Blood
GM19239_ChIP-seq_CTCF_ENCFF002DAO.bed	ENCODE (ref 47)	All_chipseq_broad_narrow_bed	GM19239	Blood
GM19240_ChIP-seq_CTCF_ENCFF002DAP.bed	ENCODE (ref 47)	All_chipseq_broad_narrow_bed	GM19240	Blood
GM20000_ChIP-seq_CTCF_ENCFF001USQ.bed	ENCODE (ref 47)	All_chipseq_broad_narrow_bed	GM20000	Blood
H1-hESC_ChIP-seq_MYC_ENCFF002DAQ.bed	ENCODE (ref 47)	All_chipseq_broad_narrow_bed	H1-hESC	ESC
H1-hESC_ChIP-seq_POLR2A_ENCFF002DAS.bed	ENCODE (ref 47)	All_chipseq_broad_narrow_bed	H1-hESC	ESC
H1-hESC_ChIP-seq_CTCF_ENCFF002DAR.bed	ENCODE (ref 47)	All_chipseq_broad_narrow_bed	H1-hESC	ESC
HeLa-S3_ChIP-seq_POLR2A_ENCFF002DAV.bed	ENCODE (ref 47)	All_chipseq_broad_narrow_bed	HeLa-S3	Cervix
HeLa-S3_ChIP-seq_MYC_ENCFF002DAT.bed	ENCODE (ref 47)	All_chipseq_broad_narrow_bed	HeLa-S3	Cervix
HeLa-S3_ChIP-seq_CTCF_ENCFF002DAU.bed	ENCODE (ref 47)	All_chipseq_broad_narrow_bed	HeLa-S3	Cervix
HepG2_ChIP-seq_POLR2A_ENCFF002DAY.bed	ENCODE (ref 47)	All_chipseq_broad_narrow_bed	HepG2	Liver
HepG2_ChIP-seq_MYC_ENCFF002DAW.bed	ENCODE (ref 47)	All_chipseq_broad_narrow_bed	HepG2	Liver
HepG2_ChIP-seq_CTCF_ENCFF002DAX.bed	ENCODE (ref 47)	All_chipseq_broad_narrow_bed	HepG2	Liver
endothelial_cell_of_umbilical_vein_ChIP-seq_MYC_ENCFF002DAZ.bed	ENCODE (ref 47)	All_chipseq_broad_narrow_bed	endothelial_cell_of_umbilical_vein	Vascular
endothelial_cell_of_umbilical_vein_ChIP-seq_POLR2A_ENCFF002DBB.bed	ENCODE (ref 47)	All_chipseq_broad_narrow_bed	endothelial_cell_of_umbilical_vein	Vascular
endothelial_cell_of_umbilical_vein_ChIP-seq_CTCF_ENCFF002DBA.bed	ENCODE (ref 47)	All_chipseq_broad_narrow_bed	endothelial_cell_of_umbilical_vein	Vascular
K562_ChIP-seq_POLR2A_ENCFF002DBE.bed	ENCODE (ref 47)	All_chipseq_broad_narrow_bed	K562	Blood
K562_ChIP-seq_MYC_ENCFF002DBC.bed	ENCODE (ref 47)	All_chipseq_broad_narrow_bed	K562	Blood
K562_ChIP-seq_CTCF_ENCFF002DBD.bed	ENCODE (ref 47)	All_chipseq_broad_narrow_bed	K562	Blood
kidney_ChIP-seq_CTCF_ENCFF001UTG.bed	ENCODE (ref 47)	All_chipseq_broad_narrow_bed	kidney	Kidney
LNCaP_clone_FGC_ChIP-seq_CTCF_ENCFF001UTH.bed	ENCODE (ref 47)	All_chipseq_broad_narrow_bed	LNCaP_clone_FGC	Prostate
LNCaP_clone_FGC_ChIP-seq_CTCF_ENCFF001UTI.bed	ENCODE (ref 47)	All_chipseq_broad_narrow_bed	LNCaP_clone_FGC	Prostate
lung_ChIP-seq_CTCF_ENCFF001UTJ.bed	ENCODE (ref 47)	All_chipseq_broad_narrow_bed	lung	Lung
MCF-7_ChIP-seq_MYC_ENCFF002DBH.bed	ENCODE (ref 47)	All_chipseq_broad_narrow_bed	MCF-7	Breast
MCF-7_ChIP-seq_POLR2A_ENCFF002DBP.bed	ENCODE (ref 47)	All_chipseq_broad_narrow_bed	MCF-7	Breast
MCF-7_ChIP-seq_CTCF_ENCFF002DBL.bed	ENCODE (ref 47)	All_chipseq_broad_narrow_bed	MCF-7	Breast
MCF-7_ChIP-seq_MYC_ENCFF002DBG.bed	ENCODE (ref 47)	All_chipseq_broad_narrow_bed	MCF-7	Breast
MCF-7_ChIP-seq_POLR2A_ENCFF002DBO.bed	ENCODE (ref 47)	All_chipseq_broad_narrow_bed	MCF-7	Breast
MCF-7_ChIP-seq_CTCF_ENCFF002DBK.bed	ENCODE (ref 47)	All_chipseq_broad_narrow_bed	MCF-7	Breast
MCF-7_ChIP-seq_MYC_ENCFF002DBF.bed	ENCODE (ref 47)	All_chipseq_broad_narrow_bed	MCF-7	Breast
MCF-7_ChIP-seq_MYC_ENCFF002DBI.bed	ENCODE (ref 47)	All_chipseq_broad_narrow_bed	MCF-7	Breast
MCF-7_ChIP-seq_CTCF_ENCFF002DBN.bed	ENCODE (ref 47)	All_chipseq_broad_narrow_bed	MCF-7	Breast
MCF-7_ChIP-seq_CTCF_ENCFF002DBJ.bed	ENCODE (ref 47)	All_chipseq_broad_narrow_bed	MCF-7	Breast
MCF-7_ChIP-seq_POLR2A_ENCFF002DBQ.bed	ENCODE (ref 47)	All_chipseq_broad_narrow_bed	MCF-7	Breast
MCF-7_ChIP-seq_CTCF_ENCFF002DBM.bed	ENCODE (ref 47)	All_chipseq_broad_narrow_bed	MCF-7	Breast
medulloblastoma_ChIP-seq_CTCF_ENCFF001UTW.bed	ENCODE (ref 47)	All_chipseq_broad_narrow_bed	medulloblastoma	Brain
A549_ChIP-seq_POLR2A_ENCFF002DAE.bed	ENCODE (ref 47)	All_chipseq_broad_narrow_bed	A549	Lung
A549_ChIP-seq_CTCF_ENCFF002DAD.bed	ENCODE (ref 47)	All_chipseq_broad_narrow_bed	A549	Lung
keratinocyte_ChIP-seq_CTCF_ENCFF002DBR.bed	ENCODE (ref 47)	All_chipseq_broad_narrow_bed	keratinocyte	Skin
pancreas_ChIP-seq_CTCF_ENCFF001UTY.bed	ENCODE (ref 47)	All_chipseq_broad_narrow_bed	pancreas	Pancreas
HGPS_cell_ChIP-seq_POLR2A_ENCFF002DBT.bed	ENCODE (ref 47)	All_chipseq_broad_narrow_bed	HGPS_cell	Skin
HGPS_cell_ChIP-seq_CTCF_ENCFF002DBS.bed	ENCODE (ref 47)	All_chipseq_broad_narrow_bed	HGPS_cell	Skin
spleen_ChIP-seq_CTCF_ENCFF001UUB.bed	ENCODE (ref 47)	All_chipseq_broad_narrow_bed	spleen	Spleen
GM12878_ChIP-seq_NFYB_ENCFF002CPC.bed	ENCODE (ref 47)	All_chipseq_broad_narrow_bed	GM12878	Blood
GM12878_ChIP-seq_NFYA_ENCFF002CPB.bed	ENCODE (ref 47)	All_chipseq_broad_narrow_bed	GM12878	Blood
GM12878_ChIP-seq_KAT2A_ENCFF001VEI.bed	ENCODE (ref 47)	All_chipseq_broad_narrow_bed	GM12878	Blood
GM12878_ChIP-seq_SUPT20H_ENCFF001VFI.bed	ENCODE (ref 47)	All_chipseq_broad_narrow_bed	GM12878	Blood
GM12878_ChIP-seq_ZZZ3_ENCFF002CPY.bed	ENCODE (ref 47)	All_chipseq_broad_narrow_bed	GM12878	Blood
HeLa-S3_ChIP-seq_NFYB_ENCFF002CSV.bed	ENCODE (ref 47)	All_chipseq_broad_narrow_bed	HeLa-S3	Cervix
HeLa-S3_ChIP-seq_NFYA_ENCFF002CSU.bed	ENCODE (ref 47)	All_chipseq_broad_narrow_bed	HeLa-S3	Cervix
HeLa-S3_ChIP-seq_ZZZ3_ENCFF002CTR.bed	ENCODE (ref 47)	All_chipseq_broad_narrow_bed	HeLa-S3	Cervix
HeLa-S3_ChIP-seq_POLR3A_ENCFF002CTD.bed	ENCODE (ref 47)	All_chipseq_broad_narrow_bed	HeLa-S3	Cervix
HeLa-S3_ChIP-seq_BRF2_ENCFF002CRY.bed	ENCODE (ref 47)	All_chipseq_broad_narrow_bed	HeLa-S3	Cervix
HeLa-S3_ChIP-seq_BRF1_ENCFF002CRX.bed	ENCODE (ref 47)	All_chipseq_broad_narrow_bed	HeLa-S3	Cervix
HeLa-S3_ChIP-seq_BDP1_ENCFF002CRV.bed	ENCODE (ref 47)	All_chipseq_broad_narrow_bed	HeLa-S3	Cervix
HeLa-S3_ChIP-seq_GTF3C2_ENCFF002CTL.bed	ENCODE (ref 47)	All_chipseq_broad_narrow_bed	HeLa-S3	Cervix
K562_ChIP-seq_ATF1_ENCFF002CVM.bed	ENCODE (ref 47)	All_chipseq_broad_narrow_bed	K562	Blood
K562_ChIP-seq_CCNT2_ENCFF002CVU.bed	ENCODE (ref 47)	All_chipseq_broad_narrow_bed	K562	Blood
K562_ChIP-seq_HMGN3_ENCFF002CWT.bed	ENCODE (ref 47)	All_chipseq_broad_narrow_bed	K562	Blood
K562_ChIP-seq_BRF2_ENCFF002CVS.bed	ENCODE (ref 47)	All_chipseq_broad_narrow_bed	K562	Blood
K562_ChIP-seq_GTF3C2_ENCFF002CYL.bed	ENCODE (ref 47)	All_chipseq_broad_narrow_bed	K562	Blood
K562_ChIP-seq_GTF2B_ENCFF002CWR.bed	ENCODE (ref 47)	All_chipseq_broad_narrow_bed	K562	Blood
K562_ChIP-seq_NELFE_ENCFF002CXG.bed	ENCODE (ref 47)	All_chipseq_broad_narrow_bed	K562	Blood
K562_ChIP-seq_ATF3_ENCFF002CVN.bed	ENCODE (ref 47)	All_chipseq_broad_narrow_bed	K562	Blood
K562_ChIP-seq_SIRT6_ENCFF002CXZ.bed	ENCODE (ref 47)	All_chipseq_broad_narrow_bed	K562	Blood
K562_ChIP-seq_POLR3A_ENCFF002CXW.bed	ENCODE (ref 47)	All_chipseq_broad_narrow_bed	K562	Blood
K562_ChIP-seq_BRF1_ENCFF002CVR.bed	ENCODE (ref 47)	All_chipseq_broad_narrow_bed	K562	Blood
K562_ChIP-seq_BDP1_ENCFF002CVP.bed	ENCODE (ref 47)	All_chipseq_broad_narrow_bed	K562	Blood
MCF_10A_ChIP-seq_MYC_ENCFF002CZA.bed	ENCODE (ref 47)	All_chipseq_broad_narrow_bed	MCF_10A	Breast
MCF_10A_ChIP-seq_FOS_ENCFF002CYY.bed	ENCODE (ref 47)	All_chipseq_broad_narrow_bed	MCF_10A	Breast
MCF_10A_ChIP-seq_FOS_ENCFF002CYX.bed	ENCODE (ref 47)	All_chipseq_broad_narrow_bed	MCF_10A	Breast
MCF_10A_ChIP-seq_FOS_ENCFF002CYW.bed	ENCODE (ref 47)	All_chipseq_broad_narrow_bed	MCF_10A	Breast
MCF_10A_ChIP-seq_STAT3_ENCFF002CZH.bed	ENCODE (ref 47)	All_chipseq_broad_narrow_bed	MCF_10A	Breast
MCF_10A_ChIP-seq_E2F4_ENCFF002CZB.bed	ENCODE (ref 47)	All_chipseq_broad_narrow_bed	MCF_10A	Breast
MCF_10A_ChIP-seq_MYC_ENCFF002CYZ.bed	ENCODE (ref 47)	All_chipseq_broad_narrow_bed	MCF_10A	Breast
MCF_10A_ChIP-seq_FOS_ENCFF002CYV.bed	ENCODE (ref 47)	All_chipseq_broad_narrow_bed	MCF_10A	Breast
MCF_10A_ChIP-seq_STAT3_ENCFF002CZF.bed	ENCODE (ref 47)	All_chipseq_broad_narrow_bed	MCF_10A	Breast
MCF_10A_ChIP-seq_STAT3_ENCFF002CZG.bed	ENCODE (ref 47)	All_chipseq_broad_narrow_bed	MCF_10A	Breast
MCF_10A_ChIP-seq_STAT3_ENCFF002CZE.bed	ENCODE (ref 47)	All_chipseq_broad_narrow_bed	MCF_10A	Breast
MCF_10A_ChIP-seq_POLR2A_ENCFF002CZC.bed	ENCODE (ref 47)	All_chipseq_broad_narrow_bed	MCF_10A	Breast
MCF_10A_ChIP-seq_STAT3_ENCFF002CZI.bed	ENCODE (ref 47)	All_chipseq_broad_narrow_bed	MCF_10A	Breast
MCF_10A_ChIP-seq_POLR2A_ENCFF002CZD.bed	ENCODE (ref 47)	All_chipseq_broad_narrow_bed	MCF_10A	Breast
A549_ChIP-seq_CTCF_ENCFF002DBU.bed	ENCODE (ref 47)	All_chipseq_broad_narrow_bed	A549	Lung
fibroblast_of_upper_leg_skin_ChIP-seq_CTCF_ENCFF002DBV.bed	ENCODE (ref 47)	All_chipseq_broad_narrow_bed	fibroblast_of_upper_leg_skin	Skin
fibroblast_of_upper_leg_skin_ChIP-seq_H3K4me3_ENCSR000DPI_gappedpeak.bed	ENCODE (ref 47)	All_chipseq_broad_narrow_bed	fibroblast_of_upper_leg_skin	Skin
fibroblast_of_lung_ChIP-seq_CTCF_ENCFF002DBW.bed	ENCODE (ref 47)	All_chipseq_broad_narrow_bed	fibroblast_of_lung	Lung
fibroblast_of_pedal_digit_skin_ChIP-seq_CTCF_ENCFF002DBX.bed	ENCODE (ref 47)	All_chipseq_broad_narrow_bed	fibroblast_of_pedal_digit_skin	Skin
fibroblast_of_pedal_digit_skin_ChIP-seq_H3K4me3_ENCSR000DPR_gappedpeak.bed	ENCODE (ref 47)	All_chipseq_broad_narrow_bed	fibroblast_of_pedal_digit_skin	Skin
fibroblast_of_gingiva_ChIP-seq_CTCF_ENCFF002DBY.bed	ENCODE (ref 47)	All_chipseq_broad_narrow_bed	fibroblast_of_gingiva	Gingival
fibroblast_of_gingiva_ChIP-seq_H3K4me3_ENCSR000DPU_gappedpeak.bed	ENCODE (ref 47)	All_chipseq_broad_narrow_bed	fibroblast_of_gingiva	Gingival
fibroblast_of_skin_of_abdomen_ChIP-seq_CTCF_ENCFF002DBZ.bed	ENCODE (ref 47)	All_chipseq_broad_narrow_bed	fibroblast_of_skin_of_abdomen	Skin
fibroblast_of_skin_of_abdomen_ChIP-seq_H3K4me3_ENCSR000DPX_gappedpeak.bed	ENCODE (ref 47)	All_chipseq_broad_narrow_bed	fibroblast_of_skin_of_abdomen	Skin
fibroblast_of_the_aortic_adventitia_ChIP-seq_CTCF_ENCFF002DCA.bed	ENCODE (ref 47)	All_chipseq_broad_narrow_bed	fibroblast_of_the_aortic_adventitia	Vascular
fibroblast_of_the_aortic_adventitia_ChIP-seq_H3K4me3_ENCSR000DQA_gappedpeak.bed	ENCODE (ref 47)	All_chipseq_broad_narrow_bed	fibroblast_of_the_aortic_adventitia	Vascular
BE2C_ChIP-seq_H3K4me3_ENCSR000DQB_gappedpeak.bed	ENCODE (ref 47)	All_chipseq_broad_narrow_bed	BE2C	Brain
BE2C_ChIP-seq_CTCF_ENCFF002DCB.bed	ENCODE (ref 47)	All_chipseq_broad_narrow_bed	BE2C	Brain
BJ_ChIP-seq_H3K36me3_ENCSR000DQF_gappedpeak.bed	ENCODE (ref 47)	All_chipseq_broad_narrow_bed	BJ	Skin
BJ_ChIP-seq_H3K27me3_ENCSR000DQG_gappedpeak.bed	ENCODE (ref 47)	All_chipseq_broad_narrow_bed	BJ	Skin
BJ_ChIP-seq_H3K4me3_ENCSR000DQH_gappedpeak.bed	ENCODE (ref 47)	All_chipseq_broad_narrow_bed	BJ	Skin
BJ_ChIP-seq_CTCF_ENCFF002DCC.bed	ENCODE (ref 47)	All_chipseq_broad_narrow_bed	BJ	Skin
Caco-2_ChIP-seq_H3K36me3_ENCSR000DQK_gappedpeak.bed	ENCODE (ref 47)	All_chipseq_broad_narrow_bed	Caco-2	GI
Caco-2_ChIP-seq_H3K27me3_ENCSR000DQL_gappedpeak.bed	ENCODE (ref 47)	All_chipseq_broad_narrow_bed	Caco-2	GI
Caco-2_ChIP-seq_H3K4me3_ENCSR000DQM_gappedpeak.bed	ENCODE (ref 47)	All_chipseq_broad_narrow_bed	Caco-2	GI
Caco-2_ChIP-seq_CTCF_ENCFF002DCD.bed	ENCODE (ref 47)	All_chipseq_broad_narrow_bed	Caco-2	GI
B_cell_ChIP-seq_H3K4me3_ENCSR000DQP_gappedpeak.bed	ENCODE (ref 47)	All_chipseq_broad_narrow_bed	B_cell	Blood
B_cell_ChIP-seq_H3K4me3_ENCSR000DQR_gappedpeak.bed	ENCODE (ref 47)	All_chipseq_broad_narrow_bed	B_cell	Blood
GM06990_ChIP-seq_H3K36me3_ENCSR000DQT_gappedpeak.bed	ENCODE (ref 47)	All_chipseq_broad_narrow_bed	GM06990	Blood
GM06990_ChIP-seq_H3K27me3_ENCSR000DQU_gappedpeak.bed	ENCODE (ref 47)	All_chipseq_broad_narrow_bed	GM06990	Blood
GM06990_ChIP-seq_H3K4me3_ENCSR000DQV_gappedpeak.bed	ENCODE (ref 47)	All_chipseq_broad_narrow_bed	GM06990	Blood
GM06990_ChIP-seq_CTCF_ENCFF002DCE.bed	ENCODE (ref 47)	All_chipseq_broad_narrow_bed	GM06990	Blood
GM12801_ChIP-seq_CTCF_ENCFF002DCF.bed	ENCODE (ref 47)	All_chipseq_broad_narrow_bed	GM12801	Blood
GM12864_ChIP-seq_H3K4me3_ENCSR000DQZ_gappedpeak.bed	ENCODE (ref 47)	All_chipseq_broad_narrow_bed	GM12864	Blood
GM12864_ChIP-seq_CTCF_ENCFF002DCG.bed	ENCODE (ref 47)	All_chipseq_broad_narrow_bed	GM12864	Blood
GM12865_ChIP-seq_H3K4me3_ENCSR000DRC_gappedpeak.bed	ENCODE (ref 47)	All_chipseq_broad_narrow_bed	GM12865	Blood
GM12865_ChIP-seq_CTCF_ENCFF002DCH.bed	ENCODE (ref 47)	All_chipseq_broad_narrow_bed	GM12865	Blood
GM12866_ChIP-seq_CTCF_ENCSR000DRF_ENCFF001XNT_ENCFF001XNU_intersect.bed	ENCODE (ref 47)	All_chipseq_broad_narrow_bed	GM12866	Blood
GM12866_ChIP-seq_H3K4me3_ENCSR000DRG_gappedpeak.bed	ENCODE (ref 47)	All_chipseq_broad_narrow_bed	GM12866	Blood
GM12867_ChIP-seq_CTCF_ENCSR000DRH_ENCFF001XNX_ENCFF001XNY_intersect.bed	ENCODE (ref 47)	All_chipseq_broad_narrow_bed	GM12867	Blood
GM12868_ChIP-seq_CTCF_ENCSR000DRI_ENCFF001XOB_ENCFF001XOC_intersect.bed	ENCODE (ref 47)	All_chipseq_broad_narrow_bed	GM12868	Blood
GM12869_ChIP-seq_CTCF_ENCSR000DRJ_ENCFF001XOF_ENCFF001XOG_intersect.bed	ENCODE (ref 47)	All_chipseq_broad_narrow_bed	GM12869	Blood
GM12870_ChIP-seq_CTCF_ENCSR000DRK_ENCFF001XOJ_ENCFF001XOK_intersect.bed	ENCODE (ref 47)	All_chipseq_broad_narrow_bed	GM12870	Blood
GM12871_ChIP-seq_CTCF_ENCSR000DRL_ENCFF001XON_ENCFF001XOO_intersect.bed	ENCODE (ref 47)	All_chipseq_broad_narrow_bed	GM12871	Blood
GM12872_ChIP-seq_CTCF_ENCFF002DCI.bed	ENCODE (ref 47)	All_chipseq_broad_narrow_bed	GM12872	Blood
GM12873_ChIP-seq_CTCF_ENCFF002DCJ.bed	ENCODE (ref 47)	All_chipseq_broad_narrow_bed	GM12873	Blood
GM12874_ChIP-seq_CTCF_ENCFF002DCK.bed	ENCODE (ref 47)	All_chipseq_broad_narrow_bed	GM12874	Blood
GM12875_ChIP-seq_H3K4me3_ENCSR000DRS_gappedpeak.bed	ENCODE (ref 47)	All_chipseq_broad_narrow_bed	GM12875	Blood
GM12875_ChIP-seq_CTCF_ENCFF002DCL.bed	ENCODE (ref 47)	All_chipseq_broad_narrow_bed	GM12875	Blood
GM12878_ChIP-seq_CTCF_ENCFF002DCM.bed	ENCODE (ref 47)	All_chipseq_broad_narrow_bed	GM12878	Blood
cardiac_mesoderm_ChIP-seq_H3K4me3_ENCSR000DSD_gappedpeak.bed	ENCODE (ref 47)	All_chipseq_broad_narrow_bed	cardiac_mesoderm	Heart
cardiac_mesoderm_ChIP-seq_H3K4me3_ENCSR000DSE_gappedpeak.bed	ENCODE (ref 47)	All_chipseq_broad_narrow_bed	cardiac_mesoderm	Heart
cardiac_mesoderm_ChIP-seq_H3K36me3_ENCSR000DSF_gappedpeak.bed	ENCODE (ref 47)	All_chipseq_broad_narrow_bed	cardiac_mesoderm	Heart
cardiac_mesoderm_ChIP-seq_H3K36me3_ENCSR000DSG_gappedpeak.bed	ENCODE (ref 47)	All_chipseq_broad_narrow_bed	cardiac_mesoderm	Heart
cardiac_mesoderm_ChIP-seq_H3K36me3_ENCSR000DSH_gappedpeak.bed	ENCODE (ref 47)	All_chipseq_broad_narrow_bed	cardiac_mesoderm	Heart
cardiac_mesoderm_ChIP-seq_H3K36me3_ENCSR000DSI_gappedpeak.bed	ENCODE (ref 47)	All_chipseq_broad_narrow_bed	cardiac_mesoderm	Heart
cardiac_mesoderm_ChIP-seq_H3K27me3_ENCSR000DSJ_gappedpeak.bed	ENCODE (ref 47)	All_chipseq_broad_narrow_bed	cardiac_mesoderm	Heart
cardiac_mesoderm_ChIP-seq_H3K27me3_ENCSR000DSK_gappedpeak.bed	ENCODE (ref 47)	All_chipseq_broad_narrow_bed	cardiac_mesoderm	Heart
cardiac_mesoderm_ChIP-seq_H3K27me3_ENCSR000DSL_gappedpeak.bed	ENCODE (ref 47)	All_chipseq_broad_narrow_bed	cardiac_mesoderm	Heart
cardiac_mesoderm_ChIP-seq_H3K27me3_ENCSR000DSM_gappedpeak.bed	ENCODE (ref 47)	All_chipseq_broad_narrow_bed	cardiac_mesoderm	Heart
cardiac_mesoderm_ChIP-seq_H3K4me3_ENCSR000DSO_gappedpeak.bed	ENCODE (ref 47)	All_chipseq_broad_narrow_bed	cardiac_mesoderm	Heart
cardiac_mesoderm_ChIP-seq_H3K4me3_ENCSR000DSP_gappedpeak.bed	ENCODE (ref 47)	All_chipseq_broad_narrow_bed	cardiac_mesoderm	Heart
H7-hESC_ChIP-seq_H3K4me3_ENCSR000DSR_gappedpeak.bed	ENCODE (ref 47)	All_chipseq_broad_narrow_bed	H7-hESC	ESC
H7-hESC_ChIP-seq_H3K36me3_ENCSR000DSS_gappedpeak.bed	ENCODE (ref 47)	All_chipseq_broad_narrow_bed	H7-hESC	ESC
H7-hESC_ChIP-seq_H3K27me3_ENCSR000DST_gappedpeak.bed	ENCODE (ref 47)	All_chipseq_broad_narrow_bed	H7-hESC	ESC
astrocyte_of_the_spinal_cord_ChIP-seq_CTCF_ENCFF002DCO.bed	ENCODE (ref 47)	All_chipseq_broad_narrow_bed	astrocyte_of_the_spinal_cord	Brain
astrocyte_of_the_spinal_cord_ChIP-seq_H3K4me3_ENCSR000DSW_gappedpeak.bed	ENCODE (ref 47)	All_chipseq_broad_narrow_bed	astrocyte_of_the_spinal_cord	Brain
astrocyte_of_the_cerebellum_ChIP-seq_H3K4me3_ENCSR000DSY_gappedpeak.bed	ENCODE (ref 47)	All_chipseq_broad_narrow_bed	astrocyte_of_the_cerebellum	Brain
astrocyte_of_the_cerebellum_ChIP-seq_CTCF_ENCFF002DCN.bed	ENCODE (ref 47)	All_chipseq_broad_narrow_bed	astrocyte_of_the_cerebellum	Brain
brain_microvascular_endothelial_cell_ChIP-seq_CTCF_ENCFF002DCP.bed	ENCODE (ref 47)	All_chipseq_broad_narrow_bed	brain_microvascular_endothelial_cell	Vascular
brain_microvascular_endothelial_cell_ChIP-seq_H3K4me3_ENCSR000DTC_gappedpeak.bed	ENCODE (ref 47)	All_chipseq_broad_narrow_bed	brain_microvascular_endothelial_cell	Vascular
cardiac_fibroblast_ChIP-seq_H3K4me3_ENCSR000DTE_gappedpeak.bed	ENCODE (ref 47)	All_chipseq_broad_narrow_bed	cardiac_fibroblast	Heart
cardiac_fibroblast_ChIP-seq_CTCF_ENCFF002DCQ.bed	ENCODE (ref 47)	All_chipseq_broad_narrow_bed	cardiac_fibroblast	Heart
cardiac_fibroblast_ChIP-seq_H3K4me3_ENCSR000DTH_gappedpeak.bed	ENCODE (ref 47)	All_chipseq_broad_narrow_bed	cardiac_fibroblast	Heart
cardiac_muscle_cell_ChIP-seq_CTCF_ENCFF002DCR.bed	ENCODE (ref 47)	All_chipseq_broad_narrow_bed	cardiac_muscle_cell	Heart
cardiac_muscle_cell_ChIP-seq_H3K4me3_ENCSR000DTK_gappedpeak.bed	ENCODE (ref 47)	All_chipseq_broad_narrow_bed	cardiac_muscle_cell	Heart
choroid_plexus_epithelial_cell_ChIP-seq_CTCF_ENCFF002DCS.bed	ENCODE (ref 47)	All_chipseq_broad_narrow_bed	choroid_plexus_epithelial_cell	Brain
choroid_plexus_epithelial_cell_ChIP-seq_H3K4me3_ENCSR000DTN_gappedpeak.bed	ENCODE (ref 47)	All_chipseq_broad_narrow_bed	choroid_plexus_epithelial_cell	Brain
HCT116_ChIP-seq_CTCF_ENCFF002DCT.bed	ENCODE (ref 47)	All_chipseq_broad_narrow_bed	HCT116	GI
HCT116_ChIP-seq_H3K4me3_ENCSR000DTQ_gappedpeak.bed	ENCODE (ref 47)	All_chipseq_broad_narrow_bed	HCT116	GI
epithelial_cell_of_esophagus_ChIP-seq_CTCF_ENCFF002DCU.bed	ENCODE (ref 47)	All_chipseq_broad_narrow_bed	epithelial_cell_of_esophagus	GI
epithelial_cell_of_esophagus_ChIP-seq_H3K4me3_ENCSR000DTT_gappedpeak.bed	ENCODE (ref 47)	All_chipseq_broad_narrow_bed	epithelial_cell_of_esophagus	GI
HEK293_ChIP-seq_H3K4me3_ENCSR000DTU_gappedpeak.bed	ENCODE (ref 47)	All_chipseq_broad_narrow_bed	HEK293	Kidney
HEK293_ChIP-seq_CTCF_ENCFF002DCV.bed	ENCODE (ref 47)	All_chipseq_broad_narrow_bed	HEK293	Kidney
HeLa-S3_ChIP-seq_CTCF_ENCFF002DCW.bed	ENCODE (ref 47)	All_chipseq_broad_narrow_bed	HeLa-S3	Cervix
HepG2_ChIP-seq_CTCF_ENCFF002DCX.bed	ENCODE (ref 47)	All_chipseq_broad_narrow_bed	HepG2	Liver
foreskin_fibroblast_ChIP-seq_CTCF_ENCFF002DCY.bed	ENCODE (ref 47)	All_chipseq_broad_narrow_bed	foreskin_fibroblast	Skin
foreskin_fibroblast_ChIP-seq_H3K4me3_ENCSR000DUJ_gappedpeak.bed	ENCODE (ref 47)	All_chipseq_broad_narrow_bed	foreskin_fibroblast	Skin
HFF-Myc_ChIP-seq_H3K4me3_ENCSR000DUK_gappedpeak.bed	ENCODE (ref 47)	All_chipseq_broad_narrow_bed	HFF-Myc	Skin
HFF-Myc_ChIP-seq_CTCF_ENCFF002DCZ.bed	ENCODE (ref 47)	All_chipseq_broad_narrow_bed	HFF-Myc	Skin
HL-60_ChIP-seq_H3K4me3_ENCSR000DUO_gappedpeak.bed	ENCODE (ref 47)	All_chipseq_broad_narrow_bed	HL-60	Blood
HL-60_ChIP-seq_CTCF_ENCFF002DDA.bed	ENCODE (ref 47)	All_chipseq_broad_narrow_bed	HL-60	Blood
mammary_epithelial_cell_ChIP-seq_CTCF_ENCFF002DDB.bed	ENCODE (ref 47)	All_chipseq_broad_narrow_bed	mammary_epithelial_cell	Breast
fibroblast_of_mammary_gland_ChIP-seq_CTCF_ENCFF002DDC.bed	ENCODE (ref 47)	All_chipseq_broad_narrow_bed	fibroblast_of_mammary_gland	Breast
fibroblast_of_mammary_gland_ChIP-seq_H3K4me3_ENCSR000DUW_gappedpeak.bed	ENCODE (ref 47)	All_chipseq_broad_narrow_bed	fibroblast_of_mammary_gland	Breast
fibroblast_of_pulmonary_artery_ChIP-seq_CTCF_ENCFF002DDD.bed	ENCODE (ref 47)	All_chipseq_broad_narrow_bed	fibroblast_of_pulmonary_artery	Vascular
fibroblast_of_pulmonary_artery_ChIP-seq_H3K4me3_ENCSR000DUZ_gappedpeak.bed	ENCODE (ref 47)	All_chipseq_broad_narrow_bed	fibroblast_of_pulmonary_artery	Vascular
fibroblast_of_lung_ChIP-seq_CTCF_ENCFF002DDE.bed	ENCODE (ref 47)	All_chipseq_broad_narrow_bed	fibroblast_of_lung	Lung
kidney_epithelial_cell_ChIP-seq_H3K36me3_ENCSR000DVE_gappedpeak.bed	ENCODE (ref 47)	All_chipseq_broad_narrow_bed	kidney_epithelial_cell	Kidney
kidney_epithelial_cell_ChIP-seq_H3K27me3_ENCSR000DVF_gappedpeak.bed	ENCODE (ref 47)	All_chipseq_broad_narrow_bed	kidney_epithelial_cell	Kidney
kidney_epithelial_cell_ChIP-seq_H3K4me3_ENCSR000DVG_gappedpeak.bed	ENCODE (ref 47)	All_chipseq_broad_narrow_bed	kidney_epithelial_cell	Kidney
kidney_epithelial_cell_ChIP-seq_CTCF_ENCFF002DDF.bed	ENCODE (ref 47)	All_chipseq_broad_narrow_bed	kidney_epithelial_cell	Kidney
retinal_pigment_epithelial_cell_ChIP-seq_CTCF_ENCFF002DDG.bed	ENCODE (ref 47)	All_chipseq_broad_narrow_bed	retinal_pigment_epithelial_cell	Eye
retinal_pigment_epithelial_cell_ChIP-seq_H3K4me3_ENCSR000DVK_gappedpeak.bed	ENCODE (ref 47)	All_chipseq_broad_narrow_bed	retinal_pigment_epithelial_cell	Eye
endothelial_cell_of_umbilical_vein_ChIP-seq_CTCF_ENCFF002DDH.bed	ENCODE (ref 47)	All_chipseq_broad_narrow_bed	endothelial_cell_of_umbilical_vein	Vascular
fibroblast_of_villous_mesenchyme_ChIP-seq_CTCF_ENCFF002DDI.bed	ENCODE (ref 47)	All_chipseq_broad_narrow_bed	fibroblast_of_villous_mesenchyme	Placenta
fibroblast_of_villous_mesenchyme_ChIP-seq_H3K4me3_ENCSR000DVS_gappedpeak.bed	ENCODE (ref 47)	All_chipseq_broad_narrow_bed	fibroblast_of_villous_mesenchyme	Placenta
Jurkat_ChIP-seq_H3K4me3_ENCSR000DVU_gappedpeak.bed	ENCODE (ref 47)	All_chipseq_broad_narrow_bed	Jurkat	Blood
K562_ChIP-seq_CTCF_ENCFF002DDJ.bed	ENCODE (ref 47)	All_chipseq_broad_narrow_bed	K562	Blood
LNCaP_clone_FGC_ChIP-seq_H3K4me3_ENCSR000DWF_gappedpeak.bed	ENCODE (ref 47)	All_chipseq_broad_narrow_bed	LNCaP_clone_FGC	Prostate
MCF-7_ChIP-seq_CTCF_ENCFF002DDK.bed	ENCODE (ref 47)	All_chipseq_broad_narrow_bed	MCF-7	Breast
MCF-7_ChIP-seq_H3K4me3_ENCSR000DWJ_gappedpeak.bed	ENCODE (ref 47)	All_chipseq_broad_narrow_bed	MCF-7	Breast
NB4_ChIP-seq_CTCF_ENCFF002DDL.bed	ENCODE (ref 47)	All_chipseq_broad_narrow_bed	NB4	Blood
NB4_ChIP-seq_H3K4me3_ENCSR000DWP_gappedpeak.bed	ENCODE (ref 47)	All_chipseq_broad_narrow_bed	NB4	Blood
foreskin_fibroblast_ChIP-seq_CTCF_ENCFF002DDM.bed	ENCODE (ref 47)	All_chipseq_broad_narrow_bed	foreskin_fibroblast	Skin
foreskin_fibroblast_ChIP-seq_H3K4me3_ENCSR000DWS_gappedpeak.bed	ENCODE (ref 47)	All_chipseq_broad_narrow_bed	foreskin_fibroblast	Skin
keratinocyte_ChIP-seq_CTCF_ENCFF002DDN.bed	ENCODE (ref 47)	All_chipseq_broad_narrow_bed	keratinocyte	Skin
fibroblast_of_lung_ChIP-seq_CTCF_ENCFF002DDO.bed	ENCODE (ref 47)	All_chipseq_broad_narrow_bed	fibroblast_of_lung	Lung
Panc1_ChIP-seq_H3K4me3_ENCSR000DXB_gappedpeak.bed	ENCODE (ref 47)	All_chipseq_broad_narrow_bed	Panc1	Pancreas
epithelial_cell_of_proximal_tubule_ChIP-seq_CTCF_ENCFF002DDP.bed	ENCODE (ref 47)	All_chipseq_broad_narrow_bed	epithelial_cell_of_proximal_tubule	Kidney
epithelial_cell_of_proximal_tubule_ChIP-seq_H3K4me3_ENCSR000DXF_gappedpeak.bed	ENCODE (ref 47)	All_chipseq_broad_narrow_bed	epithelial_cell_of_proximal_tubule	Kidney
bronchial_epithelial_cell_ChIP-seq_H3K36me3_ENCSR000DXH_gappedpeak.bed	ENCODE (ref 47)	All_chipseq_broad_narrow_bed	bronchial_epithelial_cell	Lung
bronchial_epithelial_cell_ChIP-seq_CTCF_ENCFF002DDQ.bed	ENCODE (ref 47)	All_chipseq_broad_narrow_bed	bronchial_epithelial_cell	Lung
bronchial_epithelial_cell_ChIP-seq_H3K4me3_ENCSR000DXJ_gappedpeak.bed	ENCODE (ref 47)	All_chipseq_broad_narrow_bed	bronchial_epithelial_cell	Lung
bronchial_epithelial_cell_ChIP-seq_H3K27me3_ENCSR000DXK_gappedpeak.bed	ENCODE (ref 47)	All_chipseq_broad_narrow_bed	bronchial_epithelial_cell	Lung
SK-N-MC_ChIP-seq_H3K4me3_ENCSR000DXL_gappedpeak.bed	ENCODE (ref 47)	All_chipseq_broad_narrow_bed	SK-N-MC	Brain
SK-N-SH_ChIP-seq_H3K36me3_ENCSR000DXO_gappedpeak.bed	ENCODE (ref 47)	All_chipseq_broad_narrow_bed	SK-N-SH	Brain
SK-N-SH_ChIP-seq_H3K27me3_ENCSR000DXP_gappedpeak.bed	ENCODE (ref 47)	All_chipseq_broad_narrow_bed	SK-N-SH	Brain
SK-N-SH_ChIP-seq_CTCF_ENCFF002DDR.bed	ENCODE (ref 47)	All_chipseq_broad_narrow_bed	SK-N-SH	Brain
SK-N-SH_ChIP-seq_H3K4me3_ENCSR000DXR_gappedpeak.bed	ENCODE (ref 47)	All_chipseq_broad_narrow_bed	SK-N-SH	Brain
skeletal_muscle_cell_ChIP-seq_H3K4me3_ENCSR000DXT_gappedpeak.bed	ENCODE (ref 47)	All_chipseq_broad_narrow_bed	skeletal_muscle_cell	Muscle
WERI-Rb-1_ChIP-seq_H3K4me3_ENCSR000DXU_gappedpeak.bed	ENCODE (ref 47)	All_chipseq_broad_narrow_bed	WERI-Rb-1	Eye
WERI-Rb-1_ChIP-seq_CTCF_ENCFF002DDS.bed	ENCODE (ref 47)	All_chipseq_broad_narrow_bed	WERI-Rb-1	Eye
WI38_ChIP-seq_H3K4me3_ENCSR000DXY_gappedpeak.bed	ENCODE (ref 47)	All_chipseq_broad_narrow_bed	WI38	Lung
WI38_ChIP-seq_H3K4me3_ENCSR000DXZ_gappedpeak.bed	ENCODE (ref 47)	All_chipseq_broad_narrow_bed	WI38	Lung
WI38_ChIP-seq_CTCF_ENCFF002DDT.bed	ENCODE (ref 47)	All_chipseq_broad_narrow_bed	WI38	Lung
A549_ChIP-seq_MYC_ENCFF001VDO.bed	ENCODE (ref 47)	All_chipseq_broad_narrow_bed	A549	Lung
A549_ChIP-seq_CTCF_ENCFF001VDP.bed	ENCODE (ref 47)	All_chipseq_broad_narrow_bed	A549	Lung
A549_ChIP-seq_RAD21_ENCFF002COG.bed	ENCODE (ref 47)	All_chipseq_broad_narrow_bed	A549	Lung
A549_ChIP-seq_POLR2AphosphoS2_ENCFF002COF.bed	ENCODE (ref 47)	All_chipseq_broad_narrow_bed	A549	Lung
A549_ChIP-seq_MAX_ENCFF002COE.bed	ENCODE (ref 47)	All_chipseq_broad_narrow_bed	A549	Lung
A549_ChIP-seq_CEBPB_ENCFF002COD.bed	ENCODE (ref 47)	All_chipseq_broad_narrow_bed	A549	Lung
A549_ChIP-seq_BHLHE40_ENCFF002COC.bed	ENCODE (ref 47)	All_chipseq_broad_narrow_bed	A549	Lung
GM10847_ChIP-seq_POLR2A_ENCFF002COJ.bed	ENCODE (ref 47)	All_chipseq_broad_narrow_bed	GM10847	Blood
GM12878_ChIP-seq_ZNF384_ENCFF001VFW.bed	ENCODE (ref 47)	All_chipseq_broad_narrow_bed	GM12878	Blood
GM12878_ChIP-seq_ESRRA_ENCFF001VEH.bed	ENCODE (ref 47)	All_chipseq_broad_narrow_bed	GM12878	Blood
GM12878_ChIP-seq_CUX1_ENCFF001VDY.bed	ENCODE (ref 47)	All_chipseq_broad_narrow_bed	GM12878	Blood
GM12878_ChIP-seq_JUND_ENCFF001VEL.bed	ENCODE (ref 47)	All_chipseq_broad_narrow_bed	GM12878	Blood
GM12878_ChIP-seq_SREBF2_ENCFF001VFK.bed	ENCODE (ref 47)	All_chipseq_broad_narrow_bed	GM12878	Blood
GM12878_ChIP-seq_SREBF1_ENCFF001VFJ.bed	ENCODE (ref 47)	All_chipseq_broad_narrow_bed	GM12878	Blood
GM12878_ChIP-seq_MAFK_ENCFF001VEN.bed	ENCODE (ref 47)	All_chipseq_broad_narrow_bed	GM12878	Blood
GM12878_ChIP-seq_SIN3A_ENCFF002CPM.bed	ENCODE (ref 47)	All_chipseq_broad_narrow_bed	GM12878	Blood
GM12878_ChIP-seq_E2F4_ENCFF002COR.bed	ENCODE (ref 47)	All_chipseq_broad_narrow_bed	GM12878	Blood
GM12878_ChIP-seq_TBL1XR1_ENCFF002CPQ.bed	ENCODE (ref 47)	All_chipseq_broad_narrow_bed	GM12878	Blood
GM12878_ChIP-seq_MAZ_ENCFF002COX.bed	ENCODE (ref 47)	All_chipseq_broad_narrow_bed	GM12878	Blood
GM12878_ChIP-seq_ELK1_ENCFF002COT.bed	ENCODE (ref 47)	All_chipseq_broad_narrow_bed	GM12878	Blood
GM12878_ChIP-seq_RCOR1_ENCFF002COP.bed	ENCODE (ref 47)	All_chipseq_broad_narrow_bed	GM12878	Blood
GM12878_ChIP-seq_EP300_ENCFF002CPE.bed	ENCODE (ref 47)	All_chipseq_broad_narrow_bed	GM12878	Blood
GM12878_ChIP-seq_CHD1_ENCFF002CON.bed	ENCODE (ref 47)	All_chipseq_broad_narrow_bed	GM12878	Blood
GM12878_ChIP-seq_MAX_ENCFF002COW.bed	ENCODE (ref 47)	All_chipseq_broad_narrow_bed	GM12878	Blood
GM12878_ChIP-seq_EP300_ENCFF002CPF.bed	ENCODE (ref 47)	All_chipseq_broad_narrow_bed	GM12878	Blood
GM12878_ChIP-seq_MXI1_ENCFF002COY.bed	ENCODE (ref 47)	All_chipseq_broad_narrow_bed	GM12878	Blood
GM12878_ChIP-seq_BHLHE40_ENCFF002COK.bed	ENCODE (ref 47)	All_chipseq_broad_narrow_bed	GM12878	Blood
GM12878_ChIP-seq_POLR2AphosphoS2_ENCFF002CPI.bed	ENCODE (ref 47)	All_chipseq_broad_narrow_bed	GM12878	Blood
GM12878_ChIP-seq_ZNF143_ENCFF002CPW.bed	ENCODE (ref 47)	All_chipseq_broad_narrow_bed	GM12878	Blood
GM12878_ChIP-seq_STAT1_ENCFF002CPO.bed	ENCODE (ref 47)	All_chipseq_broad_narrow_bed	GM12878	Blood
GM12878_ChIP-seq_CTCF_ENCFF002COQ.bed	ENCODE (ref 47)	All_chipseq_broad_narrow_bed	GM12878	Blood
GM12878_ChIP-seq_NRF1_ENCFF002CPD.bed	ENCODE (ref 47)	All_chipseq_broad_narrow_bed	GM12878	Blood
GM12878_ChIP-seq_SMC3_ENCFF002CPN.bed	ENCODE (ref 47)	All_chipseq_broad_narrow_bed	GM12878	Blood
GM12878_ChIP-seq_EBF1_ENCFF002COS.bed	ENCODE (ref 47)	All_chipseq_broad_narrow_bed	GM12878	Blood
GM12878_ChIP-seq_CHD2_ENCFF002COO.bed	ENCODE (ref 47)	All_chipseq_broad_narrow_bed	GM12878	Blood
GM12878_ChIP-seq_BRCA1_ENCFF002COL.bed	ENCODE (ref 47)	All_chipseq_broad_narrow_bed	GM12878	Blood
GM12878_ChIP-seq_USF2_ENCFF002CPT.bed	ENCODE (ref 47)	All_chipseq_broad_narrow_bed	GM12878	Blood
GM12878_ChIP-seq_STAT3_ENCFF002CPP.bed	ENCODE (ref 47)	All_chipseq_broad_narrow_bed	GM12878	Blood
GM12878_ChIP-seq_RFX5_ENCFF002CPL.bed	ENCODE (ref 47)	All_chipseq_broad_narrow_bed	GM12878	Blood
GM12878_ChIP-seq_IRF3_ENCFF001VEK.bed	ENCODE (ref 47)	All_chipseq_broad_narrow_bed	GM12878	Blood
GM12878_ChIP-seq_NFE2_ENCFF002COZ.bed	ENCODE (ref 47)	All_chipseq_broad_narrow_bed	GM12878	Blood
GM12878_ChIP-seq_TBP_ENCFF002CPR.bed	ENCODE (ref 47)	All_chipseq_broad_narrow_bed	GM12878	Blood
GM12878_ChIP-seq_WRNIP1_ENCFF002CPU.bed	ENCODE (ref 47)	All_chipseq_broad_narrow_bed	GM12878	Blood
GM12878_ChIP-seq_RAD21_ENCFF002CPK.bed	ENCODE (ref 47)	All_chipseq_broad_narrow_bed	GM12878	Blood
GM12878_ChIP-seq_POLR2A_ENCFF002CPG.bed	ENCODE (ref 47)	All_chipseq_broad_narrow_bed	GM12878	Blood
GM12878_ChIP-seq_RELA_ENCFF002CPA.bed	ENCODE (ref 47)	All_chipseq_broad_narrow_bed	GM12878	Blood
GM12891_ChIP-seq_POLR2A_ENCFF002CQA.bed	ENCODE (ref 47)	All_chipseq_broad_narrow_bed	GM12891	Blood
GM12892_ChIP-seq_POLR2A_ENCFF002CQC.bed	ENCODE (ref 47)	All_chipseq_broad_narrow_bed	GM12892	Blood
GM12892_ChIP-seq_RELA_ENCFF002CQB.bed	ENCODE (ref 47)	All_chipseq_broad_narrow_bed	GM12892	Blood
GM15510_ChIP-seq_POLR2A_ENCFF002CQE.bed	ENCODE (ref 47)	All_chipseq_broad_narrow_bed	GM15510	Blood
GM18505_ChIP-seq_POLR2A_ENCFF002CQG.bed	ENCODE (ref 47)	All_chipseq_broad_narrow_bed	GM18505	Blood
GM18526_ChIP-seq_POLR2A_ENCFF002CQI.bed	ENCODE (ref 47)	All_chipseq_broad_narrow_bed	GM18526	Blood
GM18951_ChIP-seq_POLR2A_ENCFF002CQK.bed	ENCODE (ref 47)	All_chipseq_broad_narrow_bed	GM18951	Blood
GM18951_ChIP-seq_RELA_ENCFF002CQJ.bed	ENCODE (ref 47)	All_chipseq_broad_narrow_bed	GM18951	Blood
GM19099_ChIP-seq_POLR2A_ENCFF002CQM.bed	ENCODE (ref 47)	All_chipseq_broad_narrow_bed	GM19099	Blood
GM19193_ChIP-seq_POLR2A_ENCFF002CQO.bed	ENCODE (ref 47)	All_chipseq_broad_narrow_bed	GM19193	Blood
GM19193_ChIP-seq_RELA_ENCFF002CQN.bed	ENCODE (ref 47)	All_chipseq_broad_narrow_bed	GM19193	Blood
H1-hESC_ChIP-seq_SIN3A_ENCFF002CRF.bed	ENCODE (ref 47)	All_chipseq_broad_narrow_bed	H1-hESC	ESC
H1-hESC_ChIP-seq_GTF2F1_ENCFF002CQX.bed	ENCODE (ref 47)	All_chipseq_broad_narrow_bed	H1-hESC	ESC
H1-hESC_ChIP-seq_BACH1_ENCFF002CQP.bed	ENCODE (ref 47)	All_chipseq_broad_narrow_bed	H1-hESC	ESC
H1-hESC_ChIP-seq_MXI1_ENCFF002CRB.bed	ENCODE (ref 47)	All_chipseq_broad_narrow_bed	H1-hESC	ESC
H1-hESC_ChIP-seq_MAFK_ENCFF002CQZ.bed	ENCODE (ref 47)	All_chipseq_broad_narrow_bed	H1-hESC	ESC
H1-hESC_ChIP-seq_CHD2_ENCFF002CQT.bed	ENCODE (ref 47)	All_chipseq_broad_narrow_bed	H1-hESC	ESC
H1-hESC_ChIP-seq_CHD1_ENCFF002CQS.bed	ENCODE (ref 47)	All_chipseq_broad_narrow_bed	H1-hESC	ESC
H1-hESC_ChIP-seq_CEBPB_ENCFF002CQR.bed	ENCODE (ref 47)	All_chipseq_broad_narrow_bed	H1-hESC	ESC
H1-hESC_ChIP-seq_ZNF143_ENCFF002CRJ.bed	ENCODE (ref 47)	All_chipseq_broad_narrow_bed	H1-hESC	ESC
H1-hESC_ChIP-seq_BRCA1_ENCFF002CQQ.bed	ENCODE (ref 47)	All_chipseq_broad_narrow_bed	H1-hESC	ESC
H1-hESC_ChIP-seq_MYC_ENCFF002CQV.bed	ENCODE (ref 47)	All_chipseq_broad_narrow_bed	H1-hESC	ESC
H1-hESC_ChIP-seq_JUND_ENCFF002CQY.bed	ENCODE (ref 47)	All_chipseq_broad_narrow_bed	H1-hESC	ESC
H1-hESC_ChIP-seq_JUN_ENCFF002CQU.bed	ENCODE (ref 47)	All_chipseq_broad_narrow_bed	H1-hESC	ESC
H1-hESC_ChIP-seq_TBP_ENCFF002CRH.bed	ENCODE (ref 47)	All_chipseq_broad_narrow_bed	H1-hESC	ESC
H1-hESC_ChIP-seq_NRF1_ENCFF002CRC.bed	ENCODE (ref 47)	All_chipseq_broad_narrow_bed	H1-hESC	ESC
H1-hESC_ChIP-seq_USF2_ENCFF002CRI.bed	ENCODE (ref 47)	All_chipseq_broad_narrow_bed	H1-hESC	ESC
H1-hESC_ChIP-seq_RAD21_ENCFF002CRD.bed	ENCODE (ref 47)	All_chipseq_broad_narrow_bed	H1-hESC	ESC
H1-hESC_ChIP-seq_RFX5_ENCFF002CRE.bed	ENCODE (ref 47)	All_chipseq_broad_narrow_bed	H1-hESC	ESC
HeLa-S3_ChIP-seq_HCFC1_ENCFF001VIN.bed	ENCODE (ref 47)	All_chipseq_broad_narrow_bed	HeLa-S3	Cervix
HeLa-S3_ChIP-seq_ELK1_ENCFF002CSJ.bed	ENCODE (ref 47)	All_chipseq_broad_narrow_bed	HeLa-S3	Cervix
HeLa-S3_ChIP-seq_ZKSCAN1_ENCFF002CTO.bed	ENCODE (ref 47)	All_chipseq_broad_narrow_bed	HeLa-S3	Cervix
HeLa-S3_ChIP-seq_MAFK_ENCFF002CSQ.bed	ENCODE (ref 47)	All_chipseq_broad_narrow_bed	HeLa-S3	Cervix
HeLa-S3_ChIP-seq_MAZ_ENCFF002CSS.bed	ENCODE (ref 47)	All_chipseq_broad_narrow_bed	HeLa-S3	Cervix
HeLa-S3_ChIP-seq_RCOR1_ENCFF002CSF.bed	ENCODE (ref 47)	All_chipseq_broad_narrow_bed	HeLa-S3	Cervix
HeLa-S3_ChIP-seq_MAX_ENCFF002CSR.bed	ENCODE (ref 47)	All_chipseq_broad_narrow_bed	HeLa-S3	Cervix
HeLa-S3_ChIP-seq_ZNF143_ENCFF002CTP.bed	ENCODE (ref 47)	All_chipseq_broad_narrow_bed	HeLa-S3	Cervix
HeLa-S3_ChIP-seq_CHD2_ENCFF002CSC.bed	ENCODE (ref 47)	All_chipseq_broad_narrow_bed	HeLa-S3	Cervix
HeLa-S3_ChIP-seq_SUPT20H_ENCFF002CTF.bed	ENCODE (ref 47)	All_chipseq_broad_narrow_bed	HeLa-S3	Cervix
HeLa-S3_ChIP-seq_KAT2A_ENCFF001VIK.bed	ENCODE (ref 47)	All_chipseq_broad_narrow_bed	HeLa-S3	Cervix
HeLa-S3_ChIP-seq_SMC3_ENCFF002CTE.bed	ENCODE (ref 47)	All_chipseq_broad_narrow_bed	HeLa-S3	Cervix
HeLa-S3_ChIP-seq_POLR2AphosphoS2_ENCFF002CSZ.bed	ENCODE (ref 47)	All_chipseq_broad_narrow_bed	HeLa-S3	Cervix
HeLa-S3_ChIP-seq_MXI1_ENCFF002CST.bed	ENCODE (ref 47)	All_chipseq_broad_narrow_bed	HeLa-S3	Cervix
HeLa-S3_ChIP-seq_EP300_ENCFF002CSX.bed	ENCODE (ref 47)	All_chipseq_broad_narrow_bed	HeLa-S3	Cervix
HeLa-S3_ChIP-seq_USF2_ENCFF002CTN.bed	ENCODE (ref 47)	All_chipseq_broad_narrow_bed	HeLa-S3	Cervix
HeLa-S3_ChIP-seq_RFX5_ENCFF002CTC.bed	ENCODE (ref 47)	All_chipseq_broad_narrow_bed	HeLa-S3	Cervix
HeLa-S3_ChIP-seq_PRDM1_ENCFF002CTA.bed	ENCODE (ref 47)	All_chipseq_broad_narrow_bed	HeLa-S3	Cervix
HeLa-S3_ChIP-seq_GTF2F1_ENCFF002CSL.bed	ENCODE (ref 47)	All_chipseq_broad_narrow_bed	HeLa-S3	Cervix
HeLa-S3_ChIP-seq_CEBPB_ENCFF002CSA.bed	ENCODE (ref 47)	All_chipseq_broad_narrow_bed	HeLa-S3	Cervix
HeLa-S3_ChIP-seq_BRCA1_ENCFF002CRW.bed	ENCODE (ref 47)	All_chipseq_broad_narrow_bed	HeLa-S3	Cervix
HeLa-S3_ChIP-seq_STAT3_ENCFF002CTH.bed	ENCODE (ref 47)	All_chipseq_broad_narrow_bed	HeLa-S3	Cervix
HeLa-S3_ChIP-seq_TBP_ENCFF002CTI.bed	ENCODE (ref 47)	All_chipseq_broad_narrow_bed	HeLa-S3	Cervix
HeLa-S3_ChIP-seq_RAD21_ENCFF002CTB.bed	ENCODE (ref 47)	All_chipseq_broad_narrow_bed	HeLa-S3	Cervix
HeLa-S3_ChIP-seq_IRF3_ENCFF002CSO.bed	ENCODE (ref 47)	All_chipseq_broad_narrow_bed	HeLa-S3	Cervix
HeLa-S3_ChIP-seq_JUN_ENCFF002CSD.bed	ENCODE (ref 47)	All_chipseq_broad_narrow_bed	HeLa-S3	Cervix
HeLa-S3_ChIP-seq_JUND_ENCFF002CSP.bed	ENCODE (ref 47)	All_chipseq_broad_narrow_bed	HeLa-S3	Cervix
HeLa-S3_ChIP-seq_NRF1_ENCFF002CSW.bed	ENCODE (ref 47)	All_chipseq_broad_narrow_bed	HeLa-S3	Cervix
HeLa-S3_ChIP-seq_SMARCB1_ENCFF002CSN.bed	ENCODE (ref 47)	All_chipseq_broad_narrow_bed	HeLa-S3	Cervix
HeLa-S3_ChIP-seq_SMARCC2_ENCFF002CRU.bed	ENCODE (ref 47)	All_chipseq_broad_narrow_bed	HeLa-S3	Cervix
HeLa-S3_ChIP-seq_SMARCC1_ENCFF002CRT.bed	ENCODE (ref 47)	All_chipseq_broad_narrow_bed	HeLa-S3	Cervix
HepG2_ChIP-seq_MAZ_ENCFF002CUK.bed	ENCODE (ref 47)	All_chipseq_broad_narrow_bed	HepG2	Liver
HepG2_ChIP-seq_CEBPZ_ENCFF001VJY.bed	ENCODE (ref 47)	All_chipseq_broad_narrow_bed	HepG2	Liver
HepG2_ChIP-seq_ARID3A_ENCFF002CTS.bed	ENCODE (ref 47)	All_chipseq_broad_narrow_bed	HepG2	Liver
HepG2_ChIP-seq_RCOR1_ENCFF002CTZ.bed	ENCODE (ref 47)	All_chipseq_broad_narrow_bed	HepG2	Liver
HepG2_ChIP-seq_MAX_ENCFF002CUJ.bed	ENCODE (ref 47)	All_chipseq_broad_narrow_bed	HepG2	Liver
HepG2_ChIP-seq_BHLHE40_ENCFF002CTT.bed	ENCODE (ref 47)	All_chipseq_broad_narrow_bed	HepG2	Liver
HepG2_ChIP-seq_MXI1_ENCFF002CUL.bed	ENCODE (ref 47)	All_chipseq_broad_narrow_bed	HepG2	Liver
HepG2_ChIP-seq_EP300_ENCFF002CUN.bed	ENCODE (ref 47)	All_chipseq_broad_narrow_bed	HepG2	Liver
HepG2_ChIP-seq_SMC3_ENCFF002CUU.bed	ENCODE (ref 47)	All_chipseq_broad_narrow_bed	HepG2	Liver
HepG2_ChIP-seq_POLR2AphosphoS2_ENCFF002CUR.bed	ENCODE (ref 47)	All_chipseq_broad_narrow_bed	HepG2	Liver
HepG2_ChIP-seq_BRCA1_ENCFF002CTU.bed	ENCODE (ref 47)	All_chipseq_broad_narrow_bed	HepG2	Liver
HepG2_ChIP-seq_MAFK_ENCFF002CUI.bed	ENCODE (ref 47)	All_chipseq_broad_narrow_bed	HepG2	Liver
HepG2_ChIP-seq_RFX5_ENCFF002CUT.bed	ENCODE (ref 47)	All_chipseq_broad_narrow_bed	HepG2	Liver
HepG2_ChIP-seq_MAFK_ENCFF002CUH.bed	ENCODE (ref 47)	All_chipseq_broad_narrow_bed	HepG2	Liver
HepG2_ChIP-seq_MAFF_ENCFF002CUG.bed	ENCODE (ref 47)	All_chipseq_broad_narrow_bed	HepG2	Liver
HepG2_ChIP-seq_CHD2_ENCFF002CTX.bed	ENCODE (ref 47)	All_chipseq_broad_narrow_bed	HepG2	Liver
HepG2_ChIP-seq_CEBPB_ENCFF002CTW.bed	ENCODE (ref 47)	All_chipseq_broad_narrow_bed	HepG2	Liver
HepG2_ChIP-seq_USF2_ENCFF002CUZ.bed	ENCODE (ref 47)	All_chipseq_broad_narrow_bed	HepG2	Liver
HepG2_ChIP-seq_RAD21_ENCFF002CUS.bed	ENCODE (ref 47)	All_chipseq_broad_narrow_bed	HepG2	Liver
HepG2_ChIP-seq_NRF1_ENCFF002CUM.bed	ENCODE (ref 47)	All_chipseq_broad_narrow_bed	HepG2	Liver
HepG2_ChIP-seq_JUND_ENCFF002CUF.bed	ENCODE (ref 47)	All_chipseq_broad_narrow_bed	HepG2	Liver
HepG2_ChIP-seq_IRF3_ENCFF002CUE.bed	ENCODE (ref 47)	All_chipseq_broad_narrow_bed	HepG2	Liver
HepG2_ChIP-seq_JUN_ENCFF002CTY.bed	ENCODE (ref 47)	All_chipseq_broad_narrow_bed	HepG2	Liver
HepG2_ChIP-seq_TBP_ENCFF002CUW.bed	ENCODE (ref 47)	All_chipseq_broad_narrow_bed	HepG2	Liver
HepG2_ChIP-seq_POLR2A_ENCFF002CUQ.bed	ENCODE (ref 47)	All_chipseq_broad_narrow_bed	HepG2	Liver
HepG2_ChIP-seq_SREBF1_ENCFF002CUV.bed	ENCODE (ref 47)	All_chipseq_broad_narrow_bed	HepG2	Liver
HepG2_ChIP-seq_POLR2A_ENCFF002CUP.bed	ENCODE (ref 47)	All_chipseq_broad_narrow_bed	HepG2	Liver
HepG2_ChIP-seq_PPARGC1A_ENCFF002CUO.bed	ENCODE (ref 47)	All_chipseq_broad_narrow_bed	HepG2	Liver
HepG2_ChIP-seq_HSF1_ENCFF002CUD.bed	ENCODE (ref 47)	All_chipseq_broad_narrow_bed	HepG2	Liver
HepG2_ChIP-seq_HNF4A_ENCFF002CUC.bed	ENCODE (ref 47)	All_chipseq_broad_narrow_bed	HepG2	Liver
HepG2_ChIP-seq_NR3C1_ENCFF002CUB.bed	ENCODE (ref 47)	All_chipseq_broad_narrow_bed	HepG2	Liver
HepG2_ChIP-seq_ESRRA_ENCFF002CUA.bed	ENCODE (ref 47)	All_chipseq_broad_narrow_bed	HepG2	Liver
HepG2_ChIP-seq_CEBPB_ENCFF002CTV.bed	ENCODE (ref 47)	All_chipseq_broad_narrow_bed	HepG2	Liver
endothelial_cell_of_umbilical_vein_ChIP-seq_MAX_ENCFF002CVE.bed	ENCODE (ref 47)	All_chipseq_broad_narrow_bed	endothelial_cell_of_umbilical_vein	Vascular
endothelial_cell_of_umbilical_vein_ChIP-seq_JUN_ENCFF002CVC.bed	ENCODE (ref 47)	All_chipseq_broad_narrow_bed	endothelial_cell_of_umbilical_vein	Vascular
endothelial_cell_of_umbilical_vein_ChIP-seq_POLR2A_ENCFF002CVF.bed	ENCODE (ref 47)	All_chipseq_broad_narrow_bed	endothelial_cell_of_umbilical_vein	Vascular
IMR-90_ChIP-seq_CHD1_ENCFF001VLM.bed	ENCODE (ref 47)	All_chipseq_broad_narrow_bed	IMR-90	Lung
IMR-90_ChIP-seq_RFX5_ENCFF001VLV.bed	ENCODE (ref 47)	All_chipseq_broad_narrow_bed	IMR-90	Lung
IMR-90_ChIP-seq_MXI1_ENCFF001VLS.bed	ENCODE (ref 47)	All_chipseq_broad_narrow_bed	IMR-90	Lung
IMR-90_ChIP-seq_MAZ_ENCFF001VLR.bed	ENCODE (ref 47)	All_chipseq_broad_narrow_bed	IMR-90	Lung
IMR-90_ChIP-seq_RCOR1_ENCFF001VLO.bed	ENCODE (ref 47)	All_chipseq_broad_narrow_bed	IMR-90	Lung
IMR-90_ChIP-seq_MAFK_ENCFF002CVI.bed	ENCODE (ref 47)	All_chipseq_broad_narrow_bed	IMR-90	Lung
IMR-90_ChIP-seq_CTCF_ENCFF002CVH.bed	ENCODE (ref 47)	All_chipseq_broad_narrow_bed	IMR-90	Lung
IMR-90_ChIP-seq_RAD21_ENCFF002CVK.bed	ENCODE (ref 47)	All_chipseq_broad_narrow_bed	IMR-90	Lung
IMR-90_ChIP-seq_POLR2A_ENCFF002CVJ.bed	ENCODE (ref 47)	All_chipseq_broad_narrow_bed	IMR-90	Lung
IMR-90_ChIP-seq_CEBPB_ENCFF002CVG.bed	ENCODE (ref 47)	All_chipseq_broad_narrow_bed	IMR-90	Lung
K562_ChIP-seq_HCFC1_ENCFF001VNH.bed	ENCODE (ref 47)	All_chipseq_broad_narrow_bed	K562	Blood
K562_ChIP-seq_CUX1_ENCFF001VMG.bed	ENCODE (ref 47)	All_chipseq_broad_narrow_bed	K562	Blood
K562_ChIP-seq_ZNF384_ENCFF001VPP.bed	ENCODE (ref 47)	All_chipseq_broad_narrow_bed	K562	Blood
K562_ChIP-seq_ZMIZ1_ENCFF001VPQ.bed	ENCODE (ref 47)	All_chipseq_broad_narrow_bed	K562	Blood
K562_ChIP-seq_ZC3H11A_ENCFF001VPK.bed	ENCODE (ref 47)	All_chipseq_broad_narrow_bed	K562	Blood
K562_ChIP-seq_JUN_ENCFF001VMO.bed	ENCODE (ref 47)	All_chipseq_broad_narrow_bed	K562	Blood
K562_ChIP-seq_GATA1_ENCFF001VND.bed	ENCODE (ref 47)	All_chipseq_broad_narrow_bed	K562	Blood
K562_ChIP-seq_ELK1_ENCFF002CWO.bed	ENCODE (ref 47)	All_chipseq_broad_narrow_bed	K562	Blood
K562_ChIP-seq_MAX_ENCFF002CXD.bed	ENCODE (ref 47)	All_chipseq_broad_narrow_bed	K562	Blood
K562_ChIP-seq_UBTF_ENCFF002CYN.bed	ENCODE (ref 47)	All_chipseq_broad_narrow_bed	K562	Blood
K562_ChIP-seq_MAZ_ENCFF002CXE.bed	ENCODE (ref 47)	All_chipseq_broad_narrow_bed	K562	Blood
K562_ChIP-seq_ARID3A_ENCFF002CVL.bed	ENCODE (ref 47)	All_chipseq_broad_narrow_bed	K562	Blood
K562_ChIP-seq_UBTF_ENCFF002CYO.bed	ENCODE (ref 47)	All_chipseq_broad_narrow_bed	K562	Blood
K562_ChIP-seq_TBL1XR1_ENCFF002CYI.bed	ENCODE (ref 47)	All_chipseq_broad_narrow_bed	K562	Blood
K562_ChIP-seq_TBL1XR1_ENCFF002CYJ.bed	ENCODE (ref 47)	All_chipseq_broad_narrow_bed	K562	Blood
K562_ChIP-seq_RCOR1_ENCFF002CWJ.bed	ENCODE (ref 47)	All_chipseq_broad_narrow_bed	K562	Blood
K562_ChIP-seq_BACH1_ENCFF002CVO.bed	ENCODE (ref 47)	All_chipseq_broad_narrow_bed	K562	Blood
K562_ChIP-seq_EP300_ENCFF002CXL.bed	ENCODE (ref 47)	All_chipseq_broad_narrow_bed	K562	Blood
K562_ChIP-seq_POLR2AphosphoS2_ENCFF002CXS.bed	ENCODE (ref 47)	All_chipseq_broad_narrow_bed	K562	Blood
K562_ChIP-seq_RCOR1_ENCFF002CWK.bed	ENCODE (ref 47)	All_chipseq_broad_narrow_bed	K562	Blood
K562_ChIP-seq_JUN_ENCFF002CVY.bed	ENCODE (ref 47)	All_chipseq_broad_narrow_bed	K562	Blood
K562_ChIP-seq_MAFF_ENCFF002CXB.bed	ENCODE (ref 47)	All_chipseq_broad_narrow_bed	K562	Blood
K562_ChIP-seq_MYC_ENCFF002CWH.bed	ENCODE (ref 47)	All_chipseq_broad_narrow_bed	K562	Blood
K562_ChIP-seq_IRF1_ENCFF002CWX.bed	ENCODE (ref 47)	All_chipseq_broad_narrow_bed	K562	Blood
K562_ChIP-seq_IRF1_ENCFF002CWW.bed	ENCODE (ref 47)	All_chipseq_broad_narrow_bed	K562	Blood
K562_ChIP-seq_CTCF_ENCFF002CWL.bed	ENCODE (ref 47)	All_chipseq_broad_narrow_bed	K562	Blood
K562_ChIP-seq_JUND_ENCFF002CWZ.bed	ENCODE (ref 47)	All_chipseq_broad_narrow_bed	K562	Blood
K562_ChIP-seq_RFX5_ENCFF002CXV.bed	ENCODE (ref 47)	All_chipseq_broad_narrow_bed	K562	Blood
K562_ChIP-seq_ZNF143_ENCFF002CYR.bed	ENCODE (ref 47)	All_chipseq_broad_narrow_bed	K562	Blood
K562_ChIP-seq_NFYB_ENCFF002CXJ.bed	ENCODE (ref 47)	All_chipseq_broad_narrow_bed	K562	Blood
K562_ChIP-seq_NFYA_ENCFF002CXI.bed	ENCODE (ref 47)	All_chipseq_broad_narrow_bed	K562	Blood
K562_ChIP-seq_MYC_ENCFF002CWF.bed	ENCODE (ref 47)	All_chipseq_broad_narrow_bed	K562	Blood
K562_ChIP-seq_IRF1_ENCFF002CWY.bed	ENCODE (ref 47)	All_chipseq_broad_narrow_bed	K562	Blood
K562_ChIP-seq_IRF1_ENCFF002CWV.bed	ENCODE (ref 47)	All_chipseq_broad_narrow_bed	K562	Blood
K562_ChIP-seq_BHLHE40_ENCFF002CVQ.bed	ENCODE (ref 47)	All_chipseq_broad_narrow_bed	K562	Blood
K562_ChIP-seq_SMC3_ENCFF002CYA.bed	ENCODE (ref 47)	All_chipseq_broad_narrow_bed	K562	Blood
K562_ChIP-seq_MAFK_ENCFF002CXC.bed	ENCODE (ref 47)	All_chipseq_broad_narrow_bed	K562	Blood
K562_ChIP-seq_EP300_ENCFF001VOB.bed	ENCODE (ref 47)	All_chipseq_broad_narrow_bed	K562	Blood
K562_ChIP-seq_MXI1_ENCFF002CXF.bed	ENCODE (ref 47)	All_chipseq_broad_narrow_bed	K562	Blood
K562_ChIP-seq_TBP_ENCFF002CYK.bed	ENCODE (ref 47)	All_chipseq_broad_narrow_bed	K562	Blood
K562_ChIP-seq_TAL1_ENCFF002CYH.bed	ENCODE (ref 47)	All_chipseq_broad_narrow_bed	K562	Blood
K562_ChIP-seq_GTF2F1_ENCFF002CWS.bed	ENCODE (ref 47)	All_chipseq_broad_narrow_bed	K562	Blood
K562_ChIP-seq_CHD2_ENCFF002CVX.bed	ENCODE (ref 47)	All_chipseq_broad_narrow_bed	K562	Blood
K562_ChIP-seq_CEBPB_ENCFF002CVV.bed	ENCODE (ref 47)	All_chipseq_broad_narrow_bed	K562	Blood
K562_ChIP-seq_POLR2AphosphoS2_ENCFF002DDU.bed	ENCODE (ref 47)	All_chipseq_broad_narrow_bed	K562	Blood
K562_ChIP-seq_USF2_ENCFF002CYP.bed	ENCODE (ref 47)	All_chipseq_broad_narrow_bed	K562	Blood
K562_ChIP-seq_NRF1_ENCFF002CXK.bed	ENCODE (ref 47)	All_chipseq_broad_narrow_bed	K562	Blood
K562_ChIP-seq_STAT1_ENCFF002CYE.bed	ENCODE (ref 47)	All_chipseq_broad_narrow_bed	K562	Blood
K562_ChIP-seq_STAT1_ENCFF002CYD.bed	ENCODE (ref 47)	All_chipseq_broad_narrow_bed	K562	Blood
K562_ChIP-seq_POLR2A_ENCFF002CXQ.bed	ENCODE (ref 47)	All_chipseq_broad_narrow_bed	K562	Blood
K562_ChIP-seq_SMARCB1_ENCFF002CWU.bed	ENCODE (ref 47)	All_chipseq_broad_narrow_bed	K562	Blood
K562_ChIP-seq_SMARCA4_ENCFF002CVT.bed	ENCODE (ref 47)	All_chipseq_broad_narrow_bed	K562	Blood
K562_ChIP-seq_POLR2A_ENCFF002CXO.bed	ENCODE (ref 47)	All_chipseq_broad_narrow_bed	K562	Blood
K562_ChIP-seq_POLR3G_ENCFF002CXT.bed	ENCODE (ref 47)	All_chipseq_broad_narrow_bed	K562	Blood
NB4_ChIP-seq_MYC_ENCFF002CZO.bed	ENCODE (ref 47)	All_chipseq_broad_narrow_bed	NB4	Blood
NB4_ChIP-seq_MAX_ENCFF002CZP.bed	ENCODE (ref 47)	All_chipseq_broad_narrow_bed	NB4	Blood
SK-N-SH_ChIP-seq_EP300_ENCFF001VRB.bed	ENCODE (ref 47)	All_chipseq_broad_narrow_bed	SK-N-SH	Brain
SK-N-SH_ChIP-seq_SMC3_ENCFF001VRE.bed	ENCODE (ref 47)	All_chipseq_broad_narrow_bed	SK-N-SH	Brain
SK-N-SH_ChIP-seq_RAD21_ENCFF001VRC.bed	ENCODE (ref 47)	All_chipseq_broad_narrow_bed	SK-N-SH	Brain
SK-N-SH_ChIP-seq_RFX5_ENCFF001VRD.bed	ENCODE (ref 47)	All_chipseq_broad_narrow_bed	SK-N-SH	Brain
SK-N-SH_ChIP-seq_NRF1_ENCFF001VRA.bed	ENCODE (ref 47)	All_chipseq_broad_narrow_bed	SK-N-SH	Brain
SK-N-SH_ChIP-seq_MXI1_ENCFF001VQZ.bed	ENCODE (ref 47)	All_chipseq_broad_narrow_bed	SK-N-SH	Brain
SK-N-SH_ChIP-seq_JUND_ENCFF001VQY.bed	ENCODE (ref 47)	All_chipseq_broad_narrow_bed	SK-N-SH	Brain
SK-N-SH_ChIP-seq_CTCF_ENCFF001VQX.bed	ENCODE (ref 47)	All_chipseq_broad_narrow_bed	SK-N-SH	Brain
GM08714_ChIP-seq_ZNF274_ENCFF002COH.bed	ENCODE (ref 47)	All_chipseq_broad_narrow_bed	GM08714	Blood
GM12878_ChIP-seq_IKZF1_ENCFF002COU.bed	ENCODE (ref 47)	All_chipseq_broad_narrow_bed	GM12878	Blood
GM12878_ChIP-seq_ZNF274_ENCFF002CPX.bed	ENCODE (ref 47)	All_chipseq_broad_narrow_bed	GM12878	Blood
GM12878_ChIP-seq_NR2C2_ENCFF002CPS.bed	ENCODE (ref 47)	All_chipseq_broad_narrow_bed	GM12878	Blood
GM12878_ChIP-seq_YY1_ENCFF002CPV.bed	ENCODE (ref 47)	All_chipseq_broad_narrow_bed	GM12878	Blood
H1-hESC_ChIP-seq_ZNF274_ENCFF001VHI.bed	ENCODE (ref 47)	All_chipseq_broad_narrow_bed	H1-hESC	ESC
H1-hESC_ChIP-seq_CTBP2_ENCFF002CQW.bed	ENCODE (ref 47)	All_chipseq_broad_narrow_bed	H1-hESC	ESC
H1-hESC_ChIP-seq_MAX_ENCFF002CRA.bed	ENCODE (ref 47)	All_chipseq_broad_narrow_bed	H1-hESC	ESC
H1-hESC_ChIP-seq_SUZ12_ENCFF002CRG.bed	ENCODE (ref 47)	All_chipseq_broad_narrow_bed	H1-hESC	ESC
HCT116_ChIP-seq_H3K4me1_ENCFF001VCN.bed	ENCODE (ref 47)	All_chipseq_broad_narrow_bed	HCT116	GI
HCT116_ChIP-seq_H3K27ac_ENCFF001VCO.bed	ENCODE (ref 47)	All_chipseq_broad_narrow_bed	HCT116	GI
HCT116_ChIP-seq_POLR2A_ENCFF002CRK.bed	ENCODE (ref 47)	All_chipseq_broad_narrow_bed	HCT116	GI
HCT116_ChIP-seq_TCF7L2_ENCFF002CRL.bed	ENCODE (ref 47)	All_chipseq_broad_narrow_bed	HCT116	GI
HEK293_ChIP-seq_TCF7L2_ENCFF002CRP.bed	ENCODE (ref 47)	All_chipseq_broad_narrow_bed	HEK293	Kidney
HEK293_ChIP-seq_TRIM28_ENCFF002CRN.bed	ENCODE (ref 47)	All_chipseq_broad_narrow_bed	HEK293	Kidney
HEK293_ChIP-seq_ELK4_ENCFF002CRM.bed	ENCODE (ref 47)	All_chipseq_broad_narrow_bed	HEK293	Kidney
HEK293_ChIP-seq_ZNF263_ENCFF002CRQ.bed	ENCODE (ref 47)	All_chipseq_broad_narrow_bed	HEK293	Kidney
HeLa-S3_ChIP-seq_TCF7L2_ENCFF002CTK.bed	ENCODE (ref 47)	All_chipseq_broad_narrow_bed	HeLa-S3	Cervix
HeLa-S3_ChIP-seq_TCF7L2_ENCFF002CTJ.bed	ENCODE (ref 47)	All_chipseq_broad_narrow_bed	HeLa-S3	Cervix
HeLa-S3_ChIP-seq_ZNF274_ENCFF002CTQ.bed	ENCODE (ref 47)	All_chipseq_broad_narrow_bed	HeLa-S3	Cervix
HeLa-S3_ChIP-seq_ELK4_ENCFF002CSK.bed	ENCODE (ref 47)	All_chipseq_broad_narrow_bed	HeLa-S3	Cervix
HeLa-S3_ChIP-seq_E2F1_ENCFF002CSG.bed	ENCODE (ref 47)	All_chipseq_broad_narrow_bed	HeLa-S3	Cervix
HeLa-S3_ChIP-seq_E2F6_ENCFF002CSI.bed	ENCODE (ref 47)	All_chipseq_broad_narrow_bed	HeLa-S3	Cervix
HeLa-S3_ChIP-seq_E2F4_ENCFF002CSH.bed	ENCODE (ref 47)	All_chipseq_broad_narrow_bed	HeLa-S3	Cervix
HeLa-S3_ChIP-seq_HA-E2F1_ENCFF002CSM.bed	ENCODE (ref 47)	All_chipseq_broad_narrow_bed	HeLa-S3	Cervix
HeLa-S3_ChIP-seq_NR2C2_ENCFF002CTM.bed	ENCODE (ref 47)	All_chipseq_broad_narrow_bed	HeLa-S3	Cervix
HepG2_ChIP-seq_TCF7L2_ENCFF002CUX.bed	ENCODE (ref 47)	All_chipseq_broad_narrow_bed	HepG2	Liver
HepG2_ChIP-seq_ZNF274_ENCFF002CVA.bed	ENCODE (ref 47)	All_chipseq_broad_narrow_bed	HepG2	Liver
HepG2_ChIP-seq_NR2C2_ENCFF002CUY.bed	ENCODE (ref 47)	All_chipseq_broad_narrow_bed	HepG2	Liver
endothelial_cell_of_umbilical_vein_ChIP-seq_FOS_ENCFF002CVB.bed	ENCODE (ref 47)	All_chipseq_broad_narrow_bed	endothelial_cell_of_umbilical_vein	Vascular
endothelial_cell_of_umbilical_vein_ChIP-seq_GATA2_ENCFF002CVD.bed	ENCODE (ref 47)	All_chipseq_broad_narrow_bed	endothelial_cell_of_umbilical_vein	Vascular
K562_ChIP-seq_ZNF274_ENCFF002CYU.bed	ENCODE (ref 47)	All_chipseq_broad_narrow_bed	K562	Blood
K562_ChIP-seq_TRIM28_ENCFF002CXA.bed	ENCODE (ref 47)	All_chipseq_broad_narrow_bed	K562	Blood
K562_ChIP-seq_SETDB1_ENCFF002CXX.bed	ENCODE (ref 47)	All_chipseq_broad_narrow_bed	K562	Blood
K562_ChIP-seq_ZNF274_ENCFF002CYT.bed	ENCODE (ref 47)	All_chipseq_broad_narrow_bed	K562	Blood
K562_ChIP-seq_YY1_ENCFF002CYQ.bed	ENCODE (ref 47)	All_chipseq_broad_narrow_bed	K562	Blood
K562_ChIP-seq_GATA2_ENCFF002CWQ.bed	ENCODE (ref 47)	All_chipseq_broad_narrow_bed	K562	Blood
K562_ChIP-seq_NR2C2_ENCFF002CYM.bed	ENCODE (ref 47)	All_chipseq_broad_narrow_bed	K562	Blood
K562_ChIP-seq_SETDB1_ENCFF002CXY.bed	ENCODE (ref 47)	All_chipseq_broad_narrow_bed	K562	Blood
K562_ChIP-seq_E2F6_ENCFF002CWN.bed	ENCODE (ref 47)	All_chipseq_broad_narrow_bed	K562	Blood
K562_ChIP-seq_E2F4_ENCFF002CWM.bed	ENCODE (ref 47)	All_chipseq_broad_narrow_bed	K562	Blood
K562_ChIP-seq_GATA1_ENCFF002CWP.bed	ENCODE (ref 47)	All_chipseq_broad_narrow_bed	K562	Blood
K562_ChIP-seq_ZNF263_ENCFF002CYS.bed	ENCODE (ref 47)	All_chipseq_broad_narrow_bed	K562	Blood
MCF-7_ChIP-seq_H3K36me3_ENCFF001VCW.bed	ENCODE (ref 47)	All_chipseq_broad_narrow_bed	MCF-7	Breast
MCF-7_ChIP-seq_H3K27me3_ENCFF001VCV.bed	ENCODE (ref 47)	All_chipseq_broad_narrow_bed	MCF-7	Breast
MCF-7_ChIP-seq_H3K9me3_ENCFF001VCT.bed	ENCODE (ref 47)	All_chipseq_broad_narrow_bed	MCF-7	Breast
MCF-7_ChIP-seq_H3K27ac_ENCFF001VCU.bed	ENCODE (ref 47)	All_chipseq_broad_narrow_bed	MCF-7	Breast
MCF-7_ChIP-seq_GATA3_ENCFF002CZK.bed	ENCODE (ref 47)	All_chipseq_broad_narrow_bed	MCF-7	Breast
MCF-7_ChIP-seq_TCF7L2_ENCFF002CZM.bed	ENCODE (ref 47)	All_chipseq_broad_narrow_bed	MCF-7	Breast
MCF-7_ChIP-seq_ZNF217_ENCFF002CZN.bed	ENCODE (ref 47)	All_chipseq_broad_narrow_bed	MCF-7	Breast
MCF-7_ChIP-seq_GATA3_ENCFF002CZJ.bed	ENCODE (ref 47)	All_chipseq_broad_narrow_bed	MCF-7	Breast
MCF-7_ChIP-seq_HA-E2F1_ENCFF002CZL.bed	ENCODE (ref 47)	All_chipseq_broad_narrow_bed	MCF-7	Breast
NT2-D1_ChIP-seq_ZNF274_ENCFF002CZT.bed	ENCODE (ref 47)	All_chipseq_broad_narrow_bed	NT2-D1	Testis
NT2-D1_ChIP-seq_H3K9me3_ENCFF001VCX.bed	ENCODE (ref 47)	All_chipseq_broad_narrow_bed	NT2-D1	Testis
NT2-D1_ChIP-seq_H3K4me1_ENCFF001VCZ.bed	ENCODE (ref 47)	All_chipseq_broad_narrow_bed	NT2-D1	Testis
NT2-D1_ChIP-seq_H3K36me3_ENCFF001VDA.bed	ENCODE (ref 47)	All_chipseq_broad_narrow_bed	NT2-D1	Testis
NT2-D1_ChIP-seq_H3K9ac_ENCFF001VDC.bed	ENCODE (ref 47)	All_chipseq_broad_narrow_bed	NT2-D1	Testis
NT2-D1_ChIP-seq_H3K4me3_ENCFF001VDB.bed	ENCODE (ref 47)	All_chipseq_broad_narrow_bed	NT2-D1	Testis
NT2-D1_ChIP-seq_H3K27me3_ENCFF001VCY.bed	ENCODE (ref 47)	All_chipseq_broad_narrow_bed	NT2-D1	Testis
NT2-D1_ChIP-seq_YY1_ENCFF002CZS.bed	ENCODE (ref 47)	All_chipseq_broad_narrow_bed	NT2-D1	Testis
NT2-D1_ChIP-seq_SUZ12_ENCFF002CZR.bed	ENCODE (ref 47)	All_chipseq_broad_narrow_bed	NT2-D1	Testis
Panc1_ChIP-seq_H3K4me3_ENCFF001VDE.bed	ENCODE (ref 47)	All_chipseq_broad_narrow_bed	Panc1	Pancreas
Panc1_ChIP-seq_H3K4me1_ENCFF001VDD.bed	ENCODE (ref 47)	All_chipseq_broad_narrow_bed	Panc1	Pancreas
Panc1_ChIP-seq_H3K27ac_ENCFF001VDF.bed	ENCODE (ref 47)	All_chipseq_broad_narrow_bed	Panc1	Pancreas
Panc1_ChIP-seq_TCF7L2_ENCFF002CZU.bed	ENCODE (ref 47)	All_chipseq_broad_narrow_bed	Panc1	Pancreas
erythroblast_ChIP-seq_POLR2A_ENCFF002CZW.bed	ENCODE (ref 47)	All_chipseq_broad_narrow_bed	erythroblast	Blood
erythroblast_ChIP-seq_GATA1_ENCFF002CZV.bed	ENCODE (ref 47)	All_chipseq_broad_narrow_bed	erythroblast	Blood
erythroblast_ChIP-seq_GATA1_ENCFF002CZX.bed	ENCODE (ref 47)	All_chipseq_broad_narrow_bed	erythroblast	Blood
mononuclear_cell_ChIP-seq_H3K4me3_ENCFF001VDG.bed	ENCODE (ref 47)	All_chipseq_broad_narrow_bed	mononuclear_cell	Blood
mononuclear_cell_ChIP-seq_H3K9me3_ENCFF001VDJ.bed	ENCODE (ref 47)	All_chipseq_broad_narrow_bed	mononuclear_cell	Blood
mononuclear_cell_ChIP-seq_H3K4me1_ENCFF001VDI.bed	ENCODE (ref 47)	All_chipseq_broad_narrow_bed	mononuclear_cell	Blood
mononuclear_cell_ChIP-seq_H3K27me3_ENCFF001VDH.bed	ENCODE (ref 47)	All_chipseq_broad_narrow_bed	mononuclear_cell	Blood
Raji_ChIP-seq_POLR2A_ENCFF002CZY.bed	ENCODE (ref 47)	All_chipseq_broad_narrow_bed	Raji	Blood
SH-SY5Y_ChIP-seq_GATA3_ENCFF002DAA.bed	ENCODE (ref 47)	All_chipseq_broad_narrow_bed	SH-SY5Y	Brain
SH-SY5Y_ChIP-seq_GATA2_ENCFF002CZZ.bed	ENCODE (ref 47)	All_chipseq_broad_narrow_bed	SH-SY5Y	Brain
U2OS_ChIP-seq_TRIM28_ENCFF002DAB.bed	ENCODE (ref 47)	All_chipseq_broad_narrow_bed	U2OS	Bone
U2OS_ChIP-seq_SETDB1_ENCFF002DAC.bed	ENCODE (ref 47)	All_chipseq_broad_narrow_bed	U2OS	Bone
U2OS_ChIP-seq_H3K36me3_ENCFF001VDK.bed	ENCODE (ref 47)	All_chipseq_broad_narrow_bed	U2OS	Bone
U2OS_ChIP-seq_H3K9me3_ENCFF001VDL.bed	ENCODE (ref 47)	All_chipseq_broad_narrow_bed	U2OS	Bone
GM12878_ChIP-seq_POLR3G_ENCFF002CPJ.bed	ENCODE (ref 47)	All_chipseq_broad_narrow_bed	GM12878	Blood
GM12878_ChIP-seq_JUND_ENCFF002COV.bed	ENCODE (ref 47)	All_chipseq_broad_narrow_bed	GM12878	Blood
GM12878_ChIP-seq_POLR2A_ENCFF002CPH.bed	ENCODE (ref 47)	All_chipseq_broad_narrow_bed	GM12878	Blood
GM12878_ChIP-seq_FOS_ENCFF002COM.bed	ENCODE (ref 47)	All_chipseq_broad_narrow_bed	GM12878	Blood
HEK293_ChIP-seq_POLR2A_ENCFF002CRO.bed	ENCODE (ref 47)	All_chipseq_broad_narrow_bed	HEK293	Kidney
HeLa-S3_ChIP-seq_SMARCA4_ENCFF002CRZ.bed	ENCODE (ref 47)	All_chipseq_broad_narrow_bed	HeLa-S3	Cervix
HeLa-S3_ChIP-seq_MYC_ENCFF002CSE.bed	ENCODE (ref 47)	All_chipseq_broad_narrow_bed	HeLa-S3	Cervix
HeLa-S3_ChIP-seq_FOS_ENCFF002CSB.bed	ENCODE (ref 47)	All_chipseq_broad_narrow_bed	HeLa-S3	Cervix
HeLa-S3_ChIP-seq_MAX_ENCFF001VIT.bed	ENCODE (ref 47)	All_chipseq_broad_narrow_bed	HeLa-S3	Cervix
HeLa-S3_ChIP-seq_STAT1_ENCFF002CTG.bed	ENCODE (ref 47)	All_chipseq_broad_narrow_bed	HeLa-S3	Cervix
HeLa-S3_ChIP-seq_POLR2A_ENCFF002CSY.bed	ENCODE (ref 47)	All_chipseq_broad_narrow_bed	HeLa-S3	Cervix
HepG2_ChIP-seq_SREBF2_ENCFF001VLB.bed	ENCODE (ref 47)	All_chipseq_broad_narrow_bed	HepG2	Liver
HepG2_ChIP-seq_SREBF1_ENCFF001VLA.bed	ENCODE (ref 47)	All_chipseq_broad_narrow_bed	HepG2	Liver
HepG2_ChIP-seq_POLR2A_ENCFF001VKU.bed	ENCODE (ref 47)	All_chipseq_broad_narrow_bed	HepG2	Liver
K562_ChIP-seq_JUN_ENCFF002CWA.bed	ENCODE (ref 47)	All_chipseq_broad_narrow_bed	K562	Blood
K562_ChIP-seq_MYC_ENCFF002CWG.bed	ENCODE (ref 47)	All_chipseq_broad_narrow_bed	K562	Blood
K562_ChIP-seq_MYC_ENCFF002CWE.bed	ENCODE (ref 47)	All_chipseq_broad_narrow_bed	K562	Blood
K562_ChIP-seq_JUN_ENCFF002CWB.bed	ENCODE (ref 47)	All_chipseq_broad_narrow_bed	K562	Blood
K562_ChIP-seq_JUN_ENCFF002CVZ.bed	ENCODE (ref 47)	All_chipseq_broad_narrow_bed	K562	Blood
K562_ChIP-seq_XRCC4_ENCFF001VPI.bed	ENCODE (ref 47)	All_chipseq_broad_narrow_bed	K562	Blood
K562_ChIP-seq_RAD21_ENCFF002CXU.bed	ENCODE (ref 47)	All_chipseq_broad_narrow_bed	K562	Blood
K562_ChIP-seq_MAX_ENCFF001VNT.bed	ENCODE (ref 47)	All_chipseq_broad_narrow_bed	K562	Blood
K562_ChIP-seq_NFE2_ENCFF002CXH.bed	ENCODE (ref 47)	All_chipseq_broad_narrow_bed	K562	Blood
K562_ChIP-seq_MYC_ENCFF002CWI.bed	ENCODE (ref 47)	All_chipseq_broad_narrow_bed	K562	Blood
K562_ChIP-seq_JUN_ENCFF002CWC.bed	ENCODE (ref 47)	All_chipseq_broad_narrow_bed	K562	Blood
K562_ChIP-seq_FOS_ENCFF002CVW.bed	ENCODE (ref 47)	All_chipseq_broad_narrow_bed	K562	Blood
K562_ChIP-seq_POLR2A_ENCFF002CXR.bed	ENCODE (ref 47)	All_chipseq_broad_narrow_bed	K562	Blood
NB4_ChIP-seq_POLR2A_ENCFF002CZQ.bed	ENCODE (ref 47)	All_chipseq_broad_narrow_bed	NB4	Blood
K562_ChIP-seq_STAT2_ENCFF002CYF.bed	ENCODE (ref 47)	All_chipseq_broad_narrow_bed	K562	Blood
K562_ChIP-seq_STAT1_ENCFF002CYC.bed	ENCODE (ref 47)	All_chipseq_broad_narrow_bed	K562	Blood
K562_ChIP-seq_STAT1_ENCFF002CYB.bed	ENCODE (ref 47)	All_chipseq_broad_narrow_bed	K562	Blood
K562_ChIP-seq_POLR2A_ENCFF002CXP.bed	ENCODE (ref 47)	All_chipseq_broad_narrow_bed	K562	Blood
K562_ChIP-seq_POLR2A_ENCFF002CXN.bed	ENCODE (ref 47)	All_chipseq_broad_narrow_bed	K562	Blood
K562_ChIP-seq_POLR2A_ENCFF002CXM.bed	ENCODE (ref 47)	All_chipseq_broad_narrow_bed	K562	Blood
K562_ChIP-seq_MYC_ENCFF002CWD.bed	ENCODE (ref 47)	All_chipseq_broad_narrow_bed	K562	Blood
K562_ChIP-seq_STAT2_ENCFF002CYG.bed	ENCODE (ref 47)	All_chipseq_broad_narrow_bed	K562	Blood
K562_ChIP-seq_SMAD5_ENCFF851DBO.bed	ENCODE (ref 47)	All_chipseq_broad_narrow_bed	K562	Blood
OCI-LY7_ChIP-seq_H3K4me3_ENCFF168AXV.bed	ENCODE (ref 47)	All_chipseq_broad_narrow_bed	OCI-LY7	Blood
DOHH2_ChIP-seq_H3K4me3_ENCFF560OWQ.bed	ENCODE (ref 47)	All_chipseq_broad_narrow_bed	DOHH2	Blood
K562_ChIP-seq_CREM_ENCFF793UHR.bed	ENCODE (ref 47)	All_chipseq_broad_narrow_bed	K562	Blood
Loucy_ChIP-seq_H3K4me2_ENCFF826ANN.bed	ENCODE (ref 47)	All_chipseq_broad_narrow_bed	Loucy	Blood
OCI-LY7_ChIP-seq_H2AFZ_ENCFF983OAS.bed	ENCODE (ref 47)	All_chipseq_broad_narrow_bed	OCI-LY7	Blood
DOHH2_ChIP-seq_H3K27me3_ENCFF798XND.bed	ENCODE (ref 47)	All_chipseq_broad_narrow_bed	DOHH2	Blood
OCI-LY7_ChIP-seq_H3K27ac_ENCFF792CBB.bed	ENCODE (ref 47)	All_chipseq_broad_narrow_bed	OCI-LY7	Blood
DOHH2_ChIP-seq_H3K4me1_ENCFF368ZRC.bed	ENCODE (ref 47)	All_chipseq_broad_narrow_bed	DOHH2	Blood
DOHH2_ChIP-seq_H3K9me2_ENCFF366EYW.bed	ENCODE (ref 47)	All_chipseq_broad_narrow_bed	DOHH2	Blood
Loucy_ChIP-seq_H3K9ac_ENCFF993SAA.bed	ENCODE (ref 47)	All_chipseq_broad_narrow_bed	Loucy	Blood
Loucy_ChIP-seq_H3K27ac_ENCFF024YNQ.bed	ENCODE (ref 47)	All_chipseq_broad_narrow_bed	Loucy	Blood
DOHH2_ChIP-seq_H3K79me2_ENCFF861TUS.bed	ENCODE (ref 47)	All_chipseq_broad_narrow_bed	DOHH2	Blood
Loucy_ChIP-seq_H3K4me3_ENCFF210NWT.bed	ENCODE (ref 47)	All_chipseq_broad_narrow_bed	Loucy	Blood
DOHH2_ChIP-seq_H3K27ac_ENCFF311RVY.bed	ENCODE (ref 47)	All_chipseq_broad_narrow_bed	DOHH2	Blood
GM12878_ChIP-seq_CREM_ENCFF804OVD.bed	ENCODE (ref 47)	All_chipseq_broad_narrow_bed	GM12878	Blood
Loucy_ChIP-seq_H2AFZ_ENCFF636BGO.bed	ENCODE (ref 47)	All_chipseq_broad_narrow_bed	Loucy	Blood
DOHH2_ChIP-seq_H3K4me2_ENCFF244FMG.bed	ENCODE (ref 47)	All_chipseq_broad_narrow_bed	DOHH2	Blood
GM12878_transcription_profiling_by_array_assay_ENCFF001SNI.bed	ENCODE (ref 47)	All_trans_prof_array_broad_narrow_bed	GM12878	Blood
GM12878_transcription_profiling_by_array_assay_ENCFF001SNK.bed	ENCODE (ref 47)	All_trans_prof_array_broad_narrow_bed	GM12878	Blood
K562_transcription_profiling_by_array_assay_ENCFF001SNZ.bed	ENCODE (ref 47)	All_trans_prof_array_broad_narrow_bed	K562	Blood
K562_transcription_profiling_by_array_assay_ENCFF001SNT.bed	ENCODE (ref 47)	All_trans_prof_array_broad_narrow_bed	K562	Blood
K562_transcription_profiling_by_array_assay_ENCFF001SNU.bed	ENCODE (ref 47)	All_trans_prof_array_broad_narrow_bed	K562	Blood
K562_transcription_profiling_by_array_assay_ENCFF001SNX.bed	ENCODE (ref 47)	All_trans_prof_array_broad_narrow_bed	K562	Blood
K562_transcription_profiling_by_array_assay_ENCFF001SNY.bed	ENCODE (ref 47)	All_trans_prof_array_broad_narrow_bed	K562	Blood
prostate_gland_transcription_profiling_by_array_assay_ENCFF001SOE.bed	ENCODE (ref 47)	All_trans_prof_array_broad_narrow_bed	prostate_gland	Prostate
prostate_gland_transcription_profiling_by_array_assay_ENCFF001SOI.bed	ENCODE (ref 47)	All_trans_prof_array_broad_narrow_bed	prostate_gland	Prostate
K562_transcription_profiling_by_array_assay_ENCFF001SNR.bed	ENCODE (ref 47)	All_trans_prof_array_broad_narrow_bed	K562	Blood
GM12878_transcription_profiling_by_array_assay_ENCFF001SNH.bed	ENCODE (ref 47)	All_trans_prof_array_broad_narrow_bed	GM12878	Blood
K562_transcription_profiling_by_array_assay_ENCFF001SNS.bed	ENCODE (ref 47)	All_trans_prof_array_broad_narrow_bed	K562	Blood
K562_transcription_profiling_by_array_assay_ENCFF001SNW.bed	ENCODE (ref 47)	All_trans_prof_array_broad_narrow_bed	K562	Blood
K562_transcription_profiling_by_array_assay_ENCFF001SNV.bed	ENCODE (ref 47)	All_trans_prof_array_broad_narrow_bed	K562	Blood
GM12878_transcription_profiling_by_array_assay_ENCFF001SNG.bed	ENCODE (ref 47)	All_trans_prof_array_broad_narrow_bed	GM12878	Blood
GM12878_transcription_profiling_by_array_assay_ENCFF001SNL.bed	ENCODE (ref 47)	All_trans_prof_array_broad_narrow_bed	GM12878	Blood
HepG2_transcription_profiling_by_array_assay_ENCFF001SNM.bed	ENCODE (ref 47)	All_trans_prof_array_broad_narrow_bed	HepG2	Liver
HepG2_transcription_profiling_by_array_assay_ENCFF001SNN.bed	ENCODE (ref 47)	All_trans_prof_array_broad_narrow_bed	HepG2	Liver
keratinocyte_transcription_profiling_by_array_assay_ENCFF001SOA.bed	ENCODE (ref 47)	All_trans_prof_array_broad_narrow_bed	keratinocyte	Skin
keratinocyte_transcription_profiling_by_array_assay_ENCFF001SOB.bed	ENCODE (ref 47)	All_trans_prof_array_broad_narrow_bed	keratinocyte	Skin
keratinocyte_transcription_profiling_by_array_assay_ENCFF001SOC.bed	ENCODE (ref 47)	All_trans_prof_array_broad_narrow_bed	keratinocyte	Skin
keratinocyte_transcription_profiling_by_array_assay_ENCFF001SOD.bed	ENCODE (ref 47)	All_trans_prof_array_broad_narrow_bed	keratinocyte	Skin
HepG2_transcription_profiling_by_array_assay_ENCFF001SNP.bed	ENCODE (ref 47)	All_trans_prof_array_broad_narrow_bed	HepG2	Liver
HepG2_transcription_profiling_by_array_assay_ENCFF001SNQ.bed	ENCODE (ref 47)	All_trans_prof_array_broad_narrow_bed	HepG2	Liver
GM12878_transcription_profiling_by_array_assay_ENCFF001SNJ.bed	ENCODE (ref 47)	All_trans_prof_array_broad_narrow_bed	GM12878	Blood
HepG2_transcription_profiling_by_array_assay_ENCFF001SNO.bed	ENCODE (ref 47)	All_trans_prof_array_broad_narrow_bed	HepG2	Liver
cardiac_mesoderm_transcription_profiling_by_array_assay_ENCSR000CYE_ENCFF001VTD_ENCFF001VTC_intersect.bed	ENCODE (ref 47)	All_trans_prof_array_broad_narrow_bed	cardiac_mesoderm	Heart
cardiac_mesoderm_transcription_profiling_by_array_assay_ENCSR000CYF_ENCFF001VTA_ENCFF001VTB_intersect.bed	ENCODE (ref 47)	All_trans_prof_array_broad_narrow_bed	cardiac_mesoderm	Heart
cardiac_mesoderm_transcription_profiling_by_array_assay_ENCSR000CYG_ENCFF001VSZ_ENCFF001VSY_intersect.bed	ENCODE (ref 47)	All_trans_prof_array_broad_narrow_bed	cardiac_mesoderm	Heart
cardiac_mesoderm_transcription_profiling_by_array_assay_ENCSR000CYH_ENCFF001VSW_ENCFF001VSX_intersect.bed	ENCODE (ref 47)	All_trans_prof_array_broad_narrow_bed	cardiac_mesoderm	Heart
WERI-Rb-1_transcription_profiling_by_array_assay_ENCFF001VYK.bed	ENCODE (ref 47)	All_trans_prof_array_broad_narrow_bed	WERI-Rb-1	Eye
SK-N-MC_transcription_profiling_by_array_assay_ENCSR000CYN_ENCFF001VYF_ENCFF001VYG_intersect.bed	ENCODE (ref 47)	All_trans_prof_array_broad_narrow_bed	SK-N-MC	Brain
epithelial_cell_of_prostate_transcription_profiling_by_array_assay_ENCSR000CYO_ENCFF001VXX_ENCFF001VXY_intersect.bed	ENCODE (ref 47)	All_trans_prof_array_broad_narrow_bed	epithelial_cell_of_prostate	Prostate
NT2-D1_transcription_profiling_by_array_assay_ENCSR000CYP_ENCFF001VXT_ENCFF001VXU_intersect.bed	ENCODE (ref 47)	All_trans_prof_array_broad_narrow_bed	NT2-D1	Testis
bronchial_epithelial_cell_transcription_profiling_by_array_assay_ENCSR000CYQ_ENCFF001VXK_ENCFF001VXL_intersect.bed	ENCODE (ref 47)	All_trans_prof_array_broad_narrow_bed	bronchial_epithelial_cell	Lung
pulmonary_artery_endothelial_cell_transcription_profiling_by_array_assay_ENCFF001VVT.bed	ENCODE (ref 47)	All_trans_prof_array_broad_narrow_bed	pulmonary_artery_endothelial_cell	Vascular
dermis_blood_vessel_endothelial_cell_transcription_profiling_by_array_assay_ENCSR000CYS_ENCFF001VVB_ENCFF001VVC_intersect.bed	ENCODE (ref 47)	All_trans_prof_array_broad_narrow_bed	dermis_blood_vessel_endothelial_cell	Vascular
HFF-Myc_transcription_profiling_by_array_assay_ENCSR000CYT_ENCFF001VUP_ENCFF001VUQ_intersect.bed	ENCODE (ref 47)	All_trans_prof_array_broad_narrow_bed	HFF-Myc	Skin
foreskin_fibroblast_transcription_profiling_by_array_assay_ENCSR000CYU_ENCFF001VUN_ENCFF001VUO_intersect.bed	ENCODE (ref 47)	All_trans_prof_array_broad_narrow_bed	foreskin_fibroblast	Skin
smooth_muscle_cell_of_the_brain_vasculature_transcription_profiling_by_array_assay_ENCSR000CYV_ENCFF001VTR_ENCFF001VTS_intersect.bed	ENCODE (ref 47)	All_trans_prof_array_broad_narrow_bed	smooth_muscle_cell_of_the_brain_vasculature	Vascular
brain_pericyte_transcription_profiling_by_array_assay_ENCFF001VTQ.bed	ENCODE (ref 47)	All_trans_prof_array_broad_narrow_bed	brain_pericyte	Vascular
astrocyte_of_the_hippocampus_transcription_profiling_by_array_assay_ENCSR000CYX_ENCFF001VTK_ENCFF001VTL_intersect.bed	ENCODE (ref 47)	All_trans_prof_array_broad_narrow_bed	astrocyte_of_the_hippocampus	Brain
GM12865_transcription_profiling_by_array_assay_ENCSR000CYY_ENCFF001VSU_ENCFF001VST_intersect.bed	ENCODE (ref 47)	All_trans_prof_array_broad_narrow_bed	GM12865	Blood
GM12864_transcription_profiling_by_array_assay_ENCFF001VSS.bed	ENCODE (ref 47)	All_trans_prof_array_broad_narrow_bed	GM12864	Blood
skeletal_muscle_myoblast_transcription_profiling_by_array_assay_ENCSR000CZA_ENCFF001VWJ_ENCFF001VWI_intersect.bed	ENCODE (ref 47)	All_trans_prof_array_broad_narrow_bed	skeletal_muscle_myoblast	Muscle
glomerular_endothelial_cell_transcription_profiling_by_array_assay_ENCSR000CZB_ENCFF001VWF_ENCFF001VWE_intersect.bed	ENCODE (ref 47)	All_trans_prof_array_broad_narrow_bed	glomerular_endothelial_cell	Kidney
astrocyte_of_the_cerebellum_transcription_profiling_by_array_assay_ENCSR000CZC_ENCFF001VTG_ENCFF001VTH_intersect.bed	ENCODE (ref 47)	All_trans_prof_array_broad_narrow_bed	astrocyte_of_the_cerebellum	Brain
WI38_transcription_profiling_by_array_assay_ENCSR000CZD_ENCFF001VYM_ENCFF001VYL_intersect.bed	ENCODE (ref 47)	All_trans_prof_array_broad_narrow_bed	WI38	Lung
WI38_transcription_profiling_by_array_assay_ENCSR000CZE_ENCFF001VYN_ENCFF001VYO_intersect.bed	ENCODE (ref 47)	All_trans_prof_array_broad_narrow_bed	WI38	Lung
epithelial_cell_of_proximal_tubule_transcription_profiling_by_array_assay_ENCSR000CZF_ENCFF001VYA_ENCFF001VXZ_intersect.bed	ENCODE (ref 47)	All_trans_prof_array_broad_narrow_bed	epithelial_cell_of_proximal_tubule	Kidney
LNCaP_clone_FGC_transcription_profiling_by_array_assay_ENCSR000CZG_ENCFF001VXC_ENCFF001VXD_intersect.bed	ENCODE (ref 47)	All_trans_prof_array_broad_narrow_bed	LNCaP_clone_FGC	Prostate
myotube_transcription_profiling_by_array_assay_ENCSR000CZH_ENCFF001VWK_ENCFF001VWL_intersect.bed	ENCODE (ref 47)	All_trans_prof_array_broad_narrow_bed	myotube	Muscle
astrocyte_of_the_spinal_cord_transcription_profiling_by_array_assay_ENCSR000CZI_ENCFF001VTN_ENCFF001VTM_intersect.bed	ENCODE (ref 47)	All_trans_prof_array_broad_narrow_bed	astrocyte_of_the_spinal_cord	Brain
BE2C_transcription_profiling_by_array_assay_ENCSR000CZJ_ENCFF001VSK_ENCFF001VSJ_intersect.bed	ENCODE (ref 47)	All_trans_prof_array_broad_narrow_bed	BE2C	Brain
A549_transcription_profiling_by_array_assay_ENCSR000CZK_ENCFF001VRW_ENCFF001VRV_intersect.bed	ENCODE (ref 47)	All_trans_prof_array_broad_narrow_bed	A549	Lung
fibroblast_of_dermis_transcription_profiling_by_array_assay_ENCSR000CZL_ENCFF001VXN_ENCFF001VXM_intersect.bed	ENCODE (ref 47)	All_trans_prof_array_broad_narrow_bed	fibroblast_of_dermis	Skin
astrocyte_transcription_profiling_by_array_assay_ENCSR000CZM_ENCFF001VXJ_ENCFF001VXI_intersect.bed	ENCODE (ref 47)	All_trans_prof_array_broad_narrow_bed	astrocyte	Brain
fibroblast_of_villous_mesenchyme_transcription_profiling_by_array_assay_ENCSR000CZN_ENCFF001VWO_ENCFF001VWP_intersect.bed	ENCODE (ref 47)	All_trans_prof_array_broad_narrow_bed	fibroblast_of_villous_mesenchyme	Placenta
fibroblast_of_peridontal_ligament_transcription_profiling_by_array_assay_ENCSR000CZO_ENCFF001VVX_ENCFF001VVW_intersect.bed	ENCODE (ref 47)	All_trans_prof_array_broad_narrow_bed	fibroblast_of_peridontal_ligament	Gingival
fibroblast_of_lung_transcription_profiling_by_array_assay_ENCSR000CZP_ENCFF001VVZ_ENCFF001VVY_intersect.bed	ENCODE (ref 47)	All_trans_prof_array_broad_narrow_bed	fibroblast_of_lung	Lung
fibroblast_of_pulmonary_artery_transcription_profiling_by_array_assay_ENCSR000CZQ_ENCFF001VVV_ENCFF001VVU_intersect.bed	ENCODE (ref 47)	All_trans_prof_array_broad_narrow_bed	fibroblast_of_pulmonary_artery	Vascular
dermis_blood_vessel_endothelial_cell_transcription_profiling_by_array_assay_ENCSR000CZR_ENCFF001VVL_ENCFF001VVM_intersect.bed	ENCODE (ref 47)	All_trans_prof_array_broad_narrow_bed	dermis_blood_vessel_endothelial_cell	Vascular
dermis_microvascular_lymphatic_vessel_endothelial_cell_transcription_profiling_by_array_assay_ENCSR000CZS_ENCFF001VVK_ENCFF001VVJ_intersect.bed	ENCODE (ref 47)	All_trans_prof_array_broad_narrow_bed	dermis_microvascular_lymphatic_vessel_endothelial_cell	Vascular
dermis_microvascular_lymphatic_vessel_endothelial_cell_transcription_profiling_by_array_assay_ENCSR000CZT_ENCFF001VVH_ENCFF001VVI_intersect.bed	ENCODE (ref 47)	All_trans_prof_array_broad_narrow_bed	dermis_microvascular_lymphatic_vessel_endothelial_cell	Vascular
dermis_blood_vessel_endothelial_cell_transcription_profiling_by_array_assay_ENCSR000CZU_ENCFF001VVG_ENCFF001VVF_intersect.bed	ENCODE (ref 47)	All_trans_prof_array_broad_narrow_bed	dermis_blood_vessel_endothelial_cell	Vascular
dermis_blood_vessel_endothelial_cell_transcription_profiling_by_array_assay_ENCSR000CZV_ENCFF001VVD_ENCFF001VVE_intersect.bed	ENCODE (ref 47)	All_trans_prof_array_broad_narrow_bed	dermis_blood_vessel_endothelial_cell	Vascular
lung_microvascular_endothelial_cell_transcription_profiling_by_array_assay_ENCSR000CZW_ENCFF001VVQ_ENCFF001VVP_intersect.bed	ENCODE (ref 47)	All_trans_prof_array_broad_narrow_bed	lung_microvascular_endothelial_cell	Lung
lung_microvascular_endothelial_cell_transcription_profiling_by_array_assay_ENCSR000CZX_ENCFF001VVN_ENCFF001VVO_intersect.bed	ENCODE (ref 47)	All_trans_prof_array_broad_narrow_bed	lung_microvascular_endothelial_cell	Lung
fibroblast_of_mammary_gland_transcription_profiling_by_array_assay_ENCSR000CZY_ENCFF001VUZ_ENCFF001VVA_intersect.bed	ENCODE (ref 47)	All_trans_prof_array_broad_narrow_bed	fibroblast_of_mammary_gland	Breast
HL-60_transcription_profiling_by_array_assay_ENCSR000CZZ_ENCFF001VUV_ENCFF001VUW_intersect.bed	ENCODE (ref 47)	All_trans_prof_array_broad_narrow_bed	HL-60	Blood
fibroblast_of_gingiva_transcription_profiling_by_array_assay_ENCSR000DAA_ENCFF001VUS_ENCFF001VUR_intersect.bed	ENCODE (ref 47)	All_trans_prof_array_broad_narrow_bed	fibroblast_of_gingiva	Gingival
HEK293_transcription_profiling_by_array_assay_ENCSR000DAB_ENCFF001VUH_ENCFF001VUI_intersect.bed	ENCODE (ref 47)	All_trans_prof_array_broad_narrow_bed	HEK293	Kidney
fibroblast_of_the_conjunctiva_transcription_profiling_by_array_assay_ENCSR000DAC_ENCFF001VUA_ENCFF001VTZ_intersect.bed	ENCODE (ref 47)	All_trans_prof_array_broad_narrow_bed	fibroblast_of_the_conjunctiva	Eye
HCT116_transcription_profiling_by_array_assay_ENCSR000DAD_ENCFF001VUD_ENCFF001VUE_intersect.bed	ENCODE (ref 47)	All_trans_prof_array_broad_narrow_bed	HCT116	GI
cardiac_fibroblast_transcription_profiling_by_array_assay_ENCSR000DAE_ENCFF001VTV_ENCFF001VTW_intersect.bed	ENCODE (ref 47)	All_trans_prof_array_broad_narrow_bed	cardiac_fibroblast	Heart
brain_microvascular_endothelial_cell_transcription_profiling_by_array_assay_ENCSR000DAF_ENCFF001VTP_ENCFF001VTO_intersect.bed	ENCODE (ref 47)	All_trans_prof_array_broad_narrow_bed	brain_microvascular_endothelial_cell	Vascular
fibroblast_of_the_aortic_adventitia_transcription_profiling_by_array_assay_ENCSR000DAG_ENCFF001VSH_ENCFF001VSI_intersect.bed	ENCODE (ref 47)	All_trans_prof_array_broad_narrow_bed	fibroblast_of_the_aortic_adventitia	Vascular
fibroblast_of_lung_transcription_profiling_by_array_assay_ENCSR000DAH_ENCFF001VXR_ENCFF001VXS_intersect.bed	ENCODE (ref 47)	All_trans_prof_array_broad_narrow_bed	fibroblast_of_lung	Lung
foreskin_fibroblast_transcription_profiling_by_array_assay_ENCSR000DAI_ENCFF001VXO_ENCFF001VXP_intersect.bed	ENCODE (ref 47)	All_trans_prof_array_broad_narrow_bed	foreskin_fibroblast	Skin
retinal_pigment_epithelial_cell_transcription_profiling_by_array_assay_ENCSR000DAJ_ENCFF001VWG_ENCFF001VWH_intersect.bed	ENCODE (ref 47)	All_trans_prof_array_broad_narrow_bed	retinal_pigment_epithelial_cell	Eye
non-pigmented_ciliary_epithelial_cell_transcription_profiling_by_array_assay_ENCSR000DAK_ENCFF001VVS_ENCFF001VVR_intersect.bed	ENCODE (ref 47)	All_trans_prof_array_broad_narrow_bed	non-pigmented_ciliary_epithelial_cell	Eye
iris_pigment_epithelial_cell_transcription_profiling_by_array_assay_ENCSR000DAL_ENCFF001VUT_ENCFF001VUU_intersect.bed	ENCODE (ref 47)	All_trans_prof_array_broad_narrow_bed	iris_pigment_epithelial_cell	Eye
epithelial_cell_of_esophagus_transcription_profiling_by_array_assay_ENCSR000DAM_ENCFF001VUF_ENCFF001VUG_intersect.bed	ENCODE (ref 47)	All_trans_prof_array_broad_narrow_bed	epithelial_cell_of_esophagus	GI
choroid_plexus_epithelial_cell_transcription_profiling_by_array_assay_ENCSR000DAN_ENCFF001VUC_ENCFF001VUB_intersect.bed	ENCODE (ref 47)	All_trans_prof_array_broad_narrow_bed	choroid_plexus_epithelial_cell	Brain
cardiac_muscle_cell_transcription_profiling_by_array_assay_ENCSR000DAO_ENCFF001VTX_ENCFF001VTY_intersect.bed	ENCODE (ref 47)	All_trans_prof_array_broad_narrow_bed	cardiac_muscle_cell	Heart
cardiac_fibroblast_transcription_profiling_by_array_assay_ENCSR000DAP_ENCFF001VTT_ENCFF001VTU_intersect.bed	ENCODE (ref 47)	All_trans_prof_array_broad_narrow_bed	cardiac_fibroblast	Heart
amniotic_epithelial_cell_transcription_profiling_by_array_assay_ENCSR000DAQ_ENCFF001VTJ_ENCFF001VTI_intersect.bed	ENCODE (ref 47)	All_trans_prof_array_broad_narrow_bed	amniotic_epithelial_cell	Placenta
H7-hESC_transcription_profiling_by_array_assay_ENCSR000DAR_ENCFF001VTE_ENCFF001VTF_intersect.bed	ENCODE (ref 47)	All_trans_prof_array_broad_narrow_bed	H7-hESC	ESC
CMK_transcription_profiling_by_array_assay_ENCFF001VSP.bed	ENCODE (ref 47)	All_trans_prof_array_broad_narrow_bed	CMK	Blood
fibroblast_of_skin_of_abdomen_transcription_profiling_by_array_assay_ENCSR000DAT_ENCFF001VSG_ENCFF001VSF_intersect.bed	ENCODE (ref 47)	All_trans_prof_array_broad_narrow_bed	fibroblast_of_skin_of_abdomen	Skin
fibroblast_of_gingiva_transcription_profiling_by_array_assay_ENCSR000DAU_ENCFF001VSE_ENCFF001VSD_intersect.bed	ENCODE (ref 47)	All_trans_prof_array_broad_narrow_bed	fibroblast_of_gingiva	Gingival
fibroblast_of_pedal_digit_skin_transcription_profiling_by_array_assay_ENCSR000DAV_ENCFF001VSC_ENCFF001VSB_intersect.bed	ENCODE (ref 47)	All_trans_prof_array_broad_narrow_bed	fibroblast_of_pedal_digit_skin	Skin
fibroblast_of_lung_transcription_profiling_by_array_assay_ENCSR000DAW_ENCFF001VSA_ENCFF001VRZ_intersect.bed	ENCODE (ref 47)	All_trans_prof_array_broad_narrow_bed	fibroblast_of_lung	Lung
fibroblast_of_upper_leg_skin_transcription_profiling_by_array_assay_ENCSR000DAX_ENCFF001VRY_ENCFF001VRX_intersect.bed	ENCODE (ref 47)	All_trans_prof_array_broad_narrow_bed	fibroblast_of_upper_leg_skin	Skin
bronchial_epithelial_cell_transcription_profiling_by_array_assay_ENCSR000DAY_ENCFF001VYB_ENCFF001VYC_intersect.bed	ENCODE (ref 47)	All_trans_prof_array_broad_narrow_bed	bronchial_epithelial_cell	Lung
Panc1_transcription_profiling_by_array_assay_ENCSR000DAZ_ENCFF001VXW_ENCFF001VXV_intersect.bed	ENCODE (ref 47)	All_trans_prof_array_broad_narrow_bed	Panc1	Pancreas
keratinocyte_transcription_profiling_by_array_assay_ENCFF001VXQ.bed	ENCODE (ref 47)	All_trans_prof_array_broad_narrow_bed	keratinocyte	Skin
NB4_transcription_profiling_by_array_assay_ENCSR000DBB_ENCFF001VXH_ENCFF001VXG_intersect.bed	ENCODE (ref 47)	All_trans_prof_array_broad_narrow_bed	NB4	Blood
MCF-7_transcription_profiling_by_array_assay_ENCSR000DBC_ENCFF001VXF_ENCFF001VXE_intersect.bed	ENCODE (ref 47)	All_trans_prof_array_broad_narrow_bed	MCF-7	Breast
Jurkat_transcription_profiling_by_array_assay_ENCSR000DBD_ENCFF001VWR_ENCFF001VWQ_intersect.bed	ENCODE (ref 47)	All_trans_prof_array_broad_narrow_bed	Jurkat	Blood
endothelial_cell_of_umbilical_vein_transcription_profiling_by_array_assay_ENCSR000DBE_ENCFF001VWM_ENCFF001VWN_intersect.bed	ENCODE (ref 47)	All_trans_prof_array_broad_narrow_bed	endothelial_cell_of_umbilical_vein	Vascular
mammary_epithelial_cell_transcription_profiling_by_array_assay_ENCSR000DBF_ENCFF001VUX_ENCFF001VUY_intersect.bed	ENCODE (ref 47)	All_trans_prof_array_broad_narrow_bed	mammary_epithelial_cell	Breast
GM12878_transcription_profiling_by_array_assay_ENCFF001VSV.bed	ENCODE (ref 47)	All_trans_prof_array_broad_narrow_bed	GM12878	Blood
BJ_transcription_profiling_by_array_assay_ENCSR000DBH_ENCFF001VSM_ENCFF001VSL_intersect.bed	ENCODE (ref 47)	All_trans_prof_array_broad_narrow_bed	BJ	Skin
T-helper_1_cell_transcription_profiling_by_array_assay_ENCFF001VYJ.bed	ENCODE (ref 47)	All_trans_prof_array_broad_narrow_bed	T-helper_1_cell	Blood
skeletal_muscle_cell_transcription_profiling_by_array_assay_ENCSR000DBJ_ENCFF001VYE_ENCFF001VYD_intersect.bed	ENCODE (ref 47)	All_trans_prof_array_broad_narrow_bed	skeletal_muscle_cell	Muscle
K562_transcription_profiling_by_array_assay_ENCSR000DBK_ENCFF001VWT_ENCFF001VWS_intersect.bed	ENCODE (ref 47)	All_trans_prof_array_broad_narrow_bed	K562	Blood
HepG2_transcription_profiling_by_array_assay_ENCSR000DBL_ENCFF001VUL_ENCFF001VUM_intersect.bed	ENCODE (ref 47)	All_trans_prof_array_broad_narrow_bed	HepG2	Liver
GM06990_transcription_profiling_by_array_assay_ENCSR000DBM_ENCFF001VSR_ENCFF001VSQ_intersect.bed	ENCODE (ref 47)	All_trans_prof_array_broad_narrow_bed	GM06990	Blood
Caco-2_transcription_profiling_by_array_assay_ENCSR000DBN_ENCFF001VSN_ENCFF001VSO_intersect.bed	ENCODE (ref 47)	All_trans_prof_array_broad_narrow_bed	Caco-2	GI
SK-N-SH_transcription_profiling_by_array_assay_ENCSR000DBO_ENCFF001VYI_ENCFF001VYH_intersect.bed	ENCODE (ref 47)	All_trans_prof_array_broad_narrow_bed	SK-N-SH	Brain
HeLa-S3_transcription_profiling_by_array_assay_ENCSR000DBP_ENCFF001VUK_ENCFF001VUJ_intersect.bed	ENCODE (ref 47)	All_trans_prof_array_broad_narrow_bed	HeLa-S3	Cervix
kidney_epithelial_cell_transcription_profiling_by_array_assay_ENCSR000DBQ_ENCFF001VWC_ENCFF001VWD_intersect.bed	ENCODE (ref 47)	All_trans_prof_array_broad_narrow_bed	kidney_epithelial_cell	Kidney
renal_cortical_epithelial_cell_transcription_profiling_by_array_assay_ENCSR000DBR_ENCFF001VWB_ENCFF001VWA_intersect.bed	ENCODE (ref 47)	All_trans_prof_array_broad_narrow_bed	renal_cortical_epithelial_cell	Kidney
A204.1_FAIRE-seq_ENCFF001UYY.bed	ENCODE (ref 47)	All_FAIRE_seq_broad_narrow_bed	A204.1	Muscle
A549_FAIRE-seq_ENCFF001UXY.bed	ENCODE (ref 47)	All_FAIRE_seq_broad_narrow_bed	A549	Lung
astrocyte_FAIRE-seq_ENCFF001UZB.bed	ENCODE (ref 47)	All_FAIRE_seq_broad_narrow_bed	astrocyte	Brain
bronchial_epithelial_cell_FAIRE-seq_ENCFF001UZC.bed	ENCODE (ref 47)	All_FAIRE_seq_broad_narrow_bed	bronchial_epithelial_cell	Lung
colon_FAIRE-seq_ENCFF001UYA.bed	ENCODE (ref 47)	All_FAIRE_seq_broad_narrow_bed	colon	GI
endometrium_FAIRE-seq_ENCFF001UYB.bed	ENCODE (ref 47)	All_FAIRE_seq_broad_narrow_bed	endometrium	Uterus
endothelial_cell_of_umbilical_vein_FAIRE-seq_ENCFF001UYP.bed	ENCODE (ref 47)	All_FAIRE_seq_broad_narrow_bed	endothelial_cell_of_umbilical_vein	Vascular
frontal_cortex_FAIRE-seq_ENCFF001UYC.bed	ENCODE (ref 47)	All_FAIRE_seq_broad_narrow_bed	frontal_cortex	Brain
G401.6_FAIRE-seq_ENCFF001UYZ.bed	ENCODE (ref 47)	All_FAIRE_seq_broad_narrow_bed	G401.6	Blood
GM12878_FAIRE-seq_ENCFF001UYE.bed	ENCODE (ref 47)	All_FAIRE_seq_broad_narrow_bed	GM12878	Blood
GM12891_FAIRE-seq_ENCFF001UYF.bed	ENCODE (ref 47)	All_FAIRE_seq_broad_narrow_bed	GM12891	Blood
GM12892_FAIRE-seq_ENCFF001UYG.bed	ENCODE (ref 47)	All_FAIRE_seq_broad_narrow_bed	GM12892	Blood
GM18507_FAIRE-seq_ENCFF001UYH.bed	ENCODE (ref 47)	All_FAIRE_seq_broad_narrow_bed	GM18507	Blood
GM19239_FAIRE-seq_ENCFF001UYI.bed	ENCODE (ref 47)	All_FAIRE_seq_broad_narrow_bed	GM19239	Blood
H1-hESC_FAIRE-seq_ENCFF001UYJ.bed	ENCODE (ref 47)	All_FAIRE_seq_broad_narrow_bed	H1-hESC	ESC
H54_FAIRE-seq_ENCFF001UYD.bed	ENCODE (ref 47)	All_FAIRE_seq_broad_narrow_bed	H54	Brain
HeLa-S3_FAIRE-seq_ENCFF001UYK.bed	ENCODE (ref 47)	All_FAIRE_seq_broad_narrow_bed	HeLa-S3	Cervix
HeLa-S3_FAIRE-seq_ENCFF001UYL.bed	ENCODE (ref 47)	All_FAIRE_seq_broad_narrow_bed	HeLa-S3	Cervix
HeLa-S3_FAIRE-seq_ENCFF001UYM.bed	ENCODE (ref 47)	All_FAIRE_seq_broad_narrow_bed	HeLa-S3	Cervix
HepG2_FAIRE-seq_ENCFF001UYN.bed	ENCODE (ref 47)	All_FAIRE_seq_broad_narrow_bed	HepG2	Liver
HTR-8-SVneo_FAIRE-seq_ENCFF001UYO.bed	ENCODE (ref 47)	All_FAIRE_seq_broad_narrow_bed	HTR-8-SVneo	ESC
islet_of_Langerhans_FAIRE-seq_ENCFF001UZF.bed	ENCODE (ref 47)	All_FAIRE_seq_broad_narrow_bed	islet_of_Langerhans	Pancreas
K562_FAIRE-seq_ENCFF001UYQ.bed	ENCODE (ref 47)	All_FAIRE_seq_broad_narrow_bed	K562	Blood
K562_FAIRE-seq_ENCFF001UYR.bed	ENCODE (ref 47)	All_FAIRE_seq_broad_narrow_bed	K562	Blood
K562_FAIRE-seq_ENCFF001UYS.bed	ENCODE (ref 47)	All_FAIRE_seq_broad_narrow_bed	K562	Blood
keratinocyte_FAIRE-seq_ENCFF001UZD.bed	ENCODE (ref 47)	All_FAIRE_seq_broad_narrow_bed	keratinocyte	Skin
kidney_FAIRE-seq_ENCFF001UYT.bed	ENCODE (ref 47)	All_FAIRE_seq_broad_narrow_bed	kidney	Kidney
MCF-7_FAIRE-seq_ENCFF001UYU.bed	ENCODE (ref 47)	All_FAIRE_seq_broad_narrow_bed	MCF-7	Breast
MCF-7_FAIRE-seq_ENCFF001UYV.bed	ENCODE (ref 47)	All_FAIRE_seq_broad_narrow_bed	MCF-7	Breast
MCF-7_FAIRE-seq_ENCFF001UYW.bed	ENCODE (ref 47)	All_FAIRE_seq_broad_narrow_bed	MCF-7	Breast
medulloblastoma_FAIRE-seq_ENCFF001UYX.bed	ENCODE (ref 47)	All_FAIRE_seq_broad_narrow_bed	medulloblastoma	Brain
pancreas_FAIRE-seq_ENCFF001UZE.bed	ENCODE (ref 47)	All_FAIRE_seq_broad_narrow_bed	pancreas	Pancreas
RCC_7860_FAIRE-seq_ENCFF001UZG.bed	ENCODE (ref 47)	All_FAIRE_seq_broad_narrow_bed	RCC_7860	Kidney
small_intestine_FAIRE-seq_ENCFF001UZH.bed	ENCODE (ref 47)	All_FAIRE_seq_broad_narrow_bed	small_intestine	GI
TTC549_FAIRE-seq_ENCFF001UZA.bed	ENCODE (ref 47)	All_FAIRE_seq_broad_narrow_bed	TTC549	Kidney
urothelium_cell_line_FAIRE-seq_ENCFF001UZI.bed	ENCODE (ref 47)	All_FAIRE_seq_broad_narrow_bed	urothelium_cell_line	Urothelium
urothelium_cell_line_FAIRE-seq_ENCFF001UZJ.bed	ENCODE (ref 47)	All_FAIRE_seq_broad_narrow_bed	urothelium_cell_line	Urothelium
E003-DNase.hotspot.fdr0.01.broad.bed	Roadmap Epigenomics (ref 46)	DNase	E003	ESC
E004-DNase.hotspot.fdr0.01.broad.bed	Roadmap Epigenomics (ref 46)	DNase	E004	ESC
E005-DNase.hotspot.fdr0.01.broad.bed	Roadmap Epigenomics (ref 46)	DNase	E005	ESC
E006-DNase.hotspot.fdr0.01.broad.bed	Roadmap Epigenomics (ref 46)	DNase	E006	ESC
E007-DNase.hotspot.fdr0.01.broad.bed	Roadmap Epigenomics (ref 46)	DNase	E007	ESC
E008-DNase.hotspot.fdr0.01.broad.bed	Roadmap Epigenomics (ref 46)	DNase	E008	ESC
E017-DNase.hotspot.fdr0.01.broad.bed	Roadmap Epigenomics (ref 46)	DNase	E017	Lung
E021-DNase.hotspot.fdr0.01.broad.bed	Roadmap Epigenomics (ref 46)	DNase	E021	IPSC
E022-DNase.hotspot.fdr0.01.broad.bed	Roadmap Epigenomics (ref 46)	DNase	E022	IPSC
E028-DNase.hotspot.fdr0.01.broad.bed	Roadmap Epigenomics (ref 46)	DNase	E028	Breast
E029-DNase.hotspot.fdr0.01.broad.bed	Roadmap Epigenomics (ref 46)	DNase	E029	Blood
E032-DNase.hotspot.fdr0.01.broad.bed	Roadmap Epigenomics (ref 46)	DNase	E032	Blood
E033-DNase.hotspot.fdr0.01.broad.bed	Roadmap Epigenomics (ref 46)	DNase	E033	Blood
E034-DNase.hotspot.fdr0.01.broad.bed	Roadmap Epigenomics (ref 46)	DNase	E034	Blood
E046-DNase.hotspot.fdr0.01.broad.bed	Roadmap Epigenomics (ref 46)	DNase	E046	Blood
E050-DNase.hotspot.fdr0.01.broad.bed	Roadmap Epigenomics (ref 46)	DNase	E050	Blood
E051-DNase.hotspot.fdr0.01.broad.bed	Roadmap Epigenomics (ref 46)	DNase	E051	Blood
E055-DNase.hotspot.fdr0.01.broad.bed	Roadmap Epigenomics (ref 46)	DNase	E055	Skin
E056-DNase.hotspot.fdr0.01.broad.bed	Roadmap Epigenomics (ref 46)	DNase	E056	Skin
E057-DNase.hotspot.fdr0.01.broad.bed	Roadmap Epigenomics (ref 46)	DNase	E057	Skin
E059-DNase.hotspot.fdr0.01.broad.bed	Roadmap Epigenomics (ref 46)	DNase	E059	Skin
E080-DNase.hotspot.fdr0.01.broad.bed	Roadmap Epigenomics (ref 46)	DNase	E080	Adrenal
E081-DNase.hotspot.fdr0.01.broad.bed	Roadmap Epigenomics (ref 46)	DNase	E081	Brain
E082-DNase.hotspot.fdr0.01.broad.bed	Roadmap Epigenomics (ref 46)	DNase	E082	Brain
E083-DNase.hotspot.fdr0.01.broad.bed	Roadmap Epigenomics (ref 46)	DNase	E083	Heart
E084-DNase.hotspot.fdr0.01.broad.bed	Roadmap Epigenomics (ref 46)	DNase	E084	GI
E085-DNase.hotspot.fdr0.01.broad.bed	Roadmap Epigenomics (ref 46)	DNase	E085	GI
E086-DNase.hotspot.fdr0.01.broad.bed	Roadmap Epigenomics (ref 46)	DNase	E086	Kidney
E088-DNase.hotspot.fdr0.01.broad.bed	Roadmap Epigenomics (ref 46)	DNase	E088	Lung
E089-DNase.hotspot.fdr0.01.broad.bed	Roadmap Epigenomics (ref 46)	DNase	E089	Muscle
E090-DNase.hotspot.fdr0.01.broad.bed	Roadmap Epigenomics (ref 46)	DNase	E090	Muscle
E091-DNase.hotspot.fdr0.01.broad.bed	Roadmap Epigenomics (ref 46)	DNase	E091	Placenta
E092-DNase.hotspot.fdr0.01.broad.bed	Roadmap Epigenomics (ref 46)	DNase	E092	GI
E093-DNase.hotspot.fdr0.01.broad.bed	Roadmap Epigenomics (ref 46)	DNase	E093	Thymus
E094-DNase.hotspot.fdr0.01.broad.bed	Roadmap Epigenomics (ref 46)	DNase	E094	GI
E097-DNase.hotspot.fdr0.01.broad.bed	Roadmap Epigenomics (ref 46)	DNase	E097	Ovary
E098-DNase.hotspot.fdr0.01.broad.bed	Roadmap Epigenomics (ref 46)	DNase	E098	Pancreas
E100-DNase.hotspot.fdr0.01.broad.bed	Roadmap Epigenomics (ref 46)	DNase	E100	Muscle
E109-DNase.hotspot.fdr0.01.broad.bed	Roadmap Epigenomics (ref 46)	DNase	E109	GI
E001-H3K27me3.gappedPeak	Roadmap Epigenomics (ref 46)	E001-H3K27me3.gappedPeak	E001	ESC
E001-H3K36me3.gappedPeak	Roadmap Epigenomics (ref 46)	E001-H3K36me3.gappedPeak	E001	ESC
E001-H3K4me1.gappedPeak	Roadmap Epigenomics (ref 46)	E001-H3K4me1.gappedPeak	E001	ESC
E001-H3K4me3.gappedPeak	Roadmap Epigenomics (ref 46)	E001-H3K4me3.gappedPeak	E001	ESC
E001-H3K9ac.gappedPeak	Roadmap Epigenomics (ref 46)	E001-H3K9ac.gappedPeak	E001	ESC
E001-H3K9me3.gappedPeak	Roadmap Epigenomics (ref 46)	E001-H3K9me3.gappedPeak	E001	ESC
E002-H3K27me3.gappedPeak	Roadmap Epigenomics (ref 46)	E002-H3K27me3.gappedPeak	E002	ESC
E002-H3K36me3.gappedPeak	Roadmap Epigenomics (ref 46)	E002-H3K36me3.gappedPeak	E002	ESC
E002-H3K4me1.gappedPeak	Roadmap Epigenomics (ref 46)	E002-H3K4me1.gappedPeak	E002	ESC
E002-H3K4me3.gappedPeak	Roadmap Epigenomics (ref 46)	E002-H3K4me3.gappedPeak	E002	ESC
E002-H3K9ac.gappedPeak	Roadmap Epigenomics (ref 46)	E002-H3K9ac.gappedPeak	E002	ESC
E002-H3K9me3.gappedPeak	Roadmap Epigenomics (ref 46)	E002-H3K9me3.gappedPeak	E002	ESC
E003-H2AK5ac.gappedPeak	Roadmap Epigenomics (ref 46)	E003-H2AK5ac.gappedPeak	E003	ESC
E003-H2A.Z.gappedPeak	Roadmap Epigenomics (ref 46)	E003-H2A.Z.gappedPeak	E003	ESC
E003-H2BK120ac.gappedPeak	Roadmap Epigenomics (ref 46)	E003-H2BK120ac.gappedPeak	E003	ESC
E003-H2BK12ac.gappedPeak	Roadmap Epigenomics (ref 46)	E003-H2BK12ac.gappedPeak	E003	ESC
E003-H2BK15ac.gappedPeak	Roadmap Epigenomics (ref 46)	E003-H2BK15ac.gappedPeak	E003	ESC
E003-H2BK20ac.gappedPeak	Roadmap Epigenomics (ref 46)	E003-H2BK20ac.gappedPeak	E003	ESC
E003-H2BK5ac.gappedPeak	Roadmap Epigenomics (ref 46)	E003-H2BK5ac.gappedPeak	E003	ESC
E003-H3K14ac.gappedPeak	Roadmap Epigenomics (ref 46)	E003-H3K14ac.gappedPeak	E003	ESC
E003-H3K18ac.gappedPeak	Roadmap Epigenomics (ref 46)	E003-H3K18ac.gappedPeak	E003	ESC
E003-H3K23ac.gappedPeak	Roadmap Epigenomics (ref 46)	E003-H3K23ac.gappedPeak	E003	ESC
E003-H3K23me2.gappedPeak	Roadmap Epigenomics (ref 46)	E003-H3K23me2.gappedPeak	E003	ESC
E003-H3K27ac.gappedPeak	Roadmap Epigenomics (ref 46)	E003-H3K27ac.gappedPeak	E003	ESC
E003-H3K27me3.gappedPeak	Roadmap Epigenomics (ref 46)	E003-H3K27me3.gappedPeak	E003	ESC
E003-H3K36me3.gappedPeak	Roadmap Epigenomics (ref 46)	E003-H3K36me3.gappedPeak	E003	ESC
E003-H3K4ac.gappedPeak	Roadmap Epigenomics (ref 46)	E003-H3K4ac.gappedPeak	E003	ESC
E003-H3K4me1.gappedPeak	Roadmap Epigenomics (ref 46)	E003-H3K4me1.gappedPeak	E003	ESC
E003-H3K4me2.gappedPeak	Roadmap Epigenomics (ref 46)	E003-H3K4me2.gappedPeak	E003	ESC
E003-H3K4me3.gappedPeak	Roadmap Epigenomics (ref 46)	E003-H3K4me3.gappedPeak	E003	ESC
E003-H3K56ac.gappedPeak	Roadmap Epigenomics (ref 46)	E003-H3K56ac.gappedPeak	E003	ESC
E003-H3K79me1.gappedPeak	Roadmap Epigenomics (ref 46)	E003-H3K79me1.gappedPeak	E003	ESC
E003-H3K79me2.gappedPeak	Roadmap Epigenomics (ref 46)	E003-H3K79me2.gappedPeak	E003	ESC
E003-H3K9ac.gappedPeak	Roadmap Epigenomics (ref 46)	E003-H3K9ac.gappedPeak	E003	ESC
E003-H3K9me3.gappedPeak	Roadmap Epigenomics (ref 46)	E003-H3K9me3.gappedPeak	E003	ESC
E003-H4K20me1.gappedPeak	Roadmap Epigenomics (ref 46)	E003-H4K20me1.gappedPeak	E003	ESC
E003-H4K5ac.gappedPeak	Roadmap Epigenomics (ref 46)	E003-H4K5ac.gappedPeak	E003	ESC
E003-H4K8ac.gappedPeak	Roadmap Epigenomics (ref 46)	E003-H4K8ac.gappedPeak	E003	ESC
E003-H4K91ac.gappedPeak	Roadmap Epigenomics (ref 46)	E003-H4K91ac.gappedPeak	E003	ESC
E004-H2AK5ac.gappedPeak	Roadmap Epigenomics (ref 46)	E004-H2AK5ac.gappedPeak	E004	ESC
E004-H2BK120ac.gappedPeak	Roadmap Epigenomics (ref 46)	E004-H2BK120ac.gappedPeak	E004	ESC
E004-H2BK15ac.gappedPeak	Roadmap Epigenomics (ref 46)	E004-H2BK15ac.gappedPeak	E004	ESC
E004-H2BK5ac.gappedPeak	Roadmap Epigenomics (ref 46)	E004-H2BK5ac.gappedPeak	E004	ESC
E004-H3K18ac.gappedPeak	Roadmap Epigenomics (ref 46)	E004-H3K18ac.gappedPeak	E004	ESC
E004-H3K23ac.gappedPeak	Roadmap Epigenomics (ref 46)	E004-H3K23ac.gappedPeak	E004	ESC
E004-H3K27ac.gappedPeak	Roadmap Epigenomics (ref 46)	E004-H3K27ac.gappedPeak	E004	ESC
E004-H3K27me3.gappedPeak	Roadmap Epigenomics (ref 46)	E004-H3K27me3.gappedPeak	E004	ESC
E004-H3K36me3.gappedPeak	Roadmap Epigenomics (ref 46)	E004-H3K36me3.gappedPeak	E004	ESC
E004-H3K4ac.gappedPeak	Roadmap Epigenomics (ref 46)	E004-H3K4ac.gappedPeak	E004	ESC
E004-H3K4me1.gappedPeak	Roadmap Epigenomics (ref 46)	E004-H3K4me1.gappedPeak	E004	ESC
E004-H3K4me2.gappedPeak	Roadmap Epigenomics (ref 46)	E004-H3K4me2.gappedPeak	E004	ESC
E004-H3K4me3.gappedPeak	Roadmap Epigenomics (ref 46)	E004-H3K4me3.gappedPeak	E004	ESC
E004-H3K79me1.gappedPeak	Roadmap Epigenomics (ref 46)	E004-H3K79me1.gappedPeak	E004	ESC
E004-H3K79me2.gappedPeak	Roadmap Epigenomics (ref 46)	E004-H3K79me2.gappedPeak	E004	ESC
E004-H3K9ac.gappedPeak	Roadmap Epigenomics (ref 46)	E004-H3K9ac.gappedPeak	E004	ESC
E004-H3K9me3.gappedPeak	Roadmap Epigenomics (ref 46)	E004-H3K9me3.gappedPeak	E004	ESC
E004-H4K8ac.gappedPeak	Roadmap Epigenomics (ref 46)	E004-H4K8ac.gappedPeak	E004	ESC
E005-H2AK5ac.gappedPeak	Roadmap Epigenomics (ref 46)	E005-H2AK5ac.gappedPeak	E005	ESC
E005-H2A.Z.gappedPeak	Roadmap Epigenomics (ref 46)	E005-H2A.Z.gappedPeak	E005	ESC
E005-H2BK120ac.gappedPeak	Roadmap Epigenomics (ref 46)	E005-H2BK120ac.gappedPeak	E005	ESC
E005-H2BK12ac.gappedPeak	Roadmap Epigenomics (ref 46)	E005-H2BK12ac.gappedPeak	E005	ESC
E005-H2BK5ac.gappedPeak	Roadmap Epigenomics (ref 46)	E005-H2BK5ac.gappedPeak	E005	ESC
E005-H3K14ac.gappedPeak	Roadmap Epigenomics (ref 46)	E005-H3K14ac.gappedPeak	E005	ESC
E005-H3K18ac.gappedPeak	Roadmap Epigenomics (ref 46)	E005-H3K18ac.gappedPeak	E005	ESC
E005-H3K23ac.gappedPeak	Roadmap Epigenomics (ref 46)	E005-H3K23ac.gappedPeak	E005	ESC
E005-H3K27ac.gappedPeak	Roadmap Epigenomics (ref 46)	E005-H3K27ac.gappedPeak	E005	ESC
E005-H3K27me3.gappedPeak	Roadmap Epigenomics (ref 46)	E005-H3K27me3.gappedPeak	E005	ESC
E005-H3K36me3.gappedPeak	Roadmap Epigenomics (ref 46)	E005-H3K36me3.gappedPeak	E005	ESC
E005-H3K4ac.gappedPeak	Roadmap Epigenomics (ref 46)	E005-H3K4ac.gappedPeak	E005	ESC
E005-H3K4me1.gappedPeak	Roadmap Epigenomics (ref 46)	E005-H3K4me1.gappedPeak	E005	ESC
E005-H3K4me2.gappedPeak	Roadmap Epigenomics (ref 46)	E005-H3K4me2.gappedPeak	E005	ESC
E005-H3K4me3.gappedPeak	Roadmap Epigenomics (ref 46)	E005-H3K4me3.gappedPeak	E005	ESC
E005-H3K79me1.gappedPeak	Roadmap Epigenomics (ref 46)	E005-H3K79me1.gappedPeak	E005	ESC
E005-H3K79me2.gappedPeak	Roadmap Epigenomics (ref 46)	E005-H3K79me2.gappedPeak	E005	ESC
E005-H3K9ac.gappedPeak	Roadmap Epigenomics (ref 46)	E005-H3K9ac.gappedPeak	E005	ESC
E005-H3K9me3.gappedPeak	Roadmap Epigenomics (ref 46)	E005-H3K9me3.gappedPeak	E005	ESC
E005-H4K12ac.gappedPeak	Roadmap Epigenomics (ref 46)	E005-H4K12ac.gappedPeak	E005	ESC
E005-H4K8ac.gappedPeak	Roadmap Epigenomics (ref 46)	E005-H4K8ac.gappedPeak	E005	ESC
E005-H4K91ac.gappedPeak	Roadmap Epigenomics (ref 46)	E005-H4K91ac.gappedPeak	E005	ESC
E006-H2AK5ac.gappedPeak	Roadmap Epigenomics (ref 46)	E006-H2AK5ac.gappedPeak	E006	ESC
E006-H2A.Z.gappedPeak	Roadmap Epigenomics (ref 46)	E006-H2A.Z.gappedPeak	E006	ESC
E006-H2BK120ac.gappedPeak	Roadmap Epigenomics (ref 46)	E006-H2BK120ac.gappedPeak	E006	ESC
E006-H2BK12ac.gappedPeak	Roadmap Epigenomics (ref 46)	E006-H2BK12ac.gappedPeak	E006	ESC
E006-H2BK5ac.gappedPeak	Roadmap Epigenomics (ref 46)	E006-H2BK5ac.gappedPeak	E006	ESC
E006-H3K14ac.gappedPeak	Roadmap Epigenomics (ref 46)	E006-H3K14ac.gappedPeak	E006	ESC
E006-H3K18ac.gappedPeak	Roadmap Epigenomics (ref 46)	E006-H3K18ac.gappedPeak	E006	ESC
E006-H3K23ac.gappedPeak	Roadmap Epigenomics (ref 46)	E006-H3K23ac.gappedPeak	E006	ESC
E006-H3K27ac.gappedPeak	Roadmap Epigenomics (ref 46)	E006-H3K27ac.gappedPeak	E006	ESC
E006-H3K27me3.gappedPeak	Roadmap Epigenomics (ref 46)	E006-H3K27me3.gappedPeak	E006	ESC
E006-H3K36me3.gappedPeak	Roadmap Epigenomics (ref 46)	E006-H3K36me3.gappedPeak	E006	ESC
E006-H3K4ac.gappedPeak	Roadmap Epigenomics (ref 46)	E006-H3K4ac.gappedPeak	E006	ESC
E006-H3K4me1.gappedPeak	Roadmap Epigenomics (ref 46)	E006-H3K4me1.gappedPeak	E006	ESC
E006-H3K4me2.gappedPeak	Roadmap Epigenomics (ref 46)	E006-H3K4me2.gappedPeak	E006	ESC
E006-H3K4me3.gappedPeak	Roadmap Epigenomics (ref 46)	E006-H3K4me3.gappedPeak	E006	ESC
E006-H3K79me1.gappedPeak	Roadmap Epigenomics (ref 46)	E006-H3K79me1.gappedPeak	E006	ESC
E006-H3K9ac.gappedPeak	Roadmap Epigenomics (ref 46)	E006-H3K9ac.gappedPeak	E006	ESC
E006-H3K9me3.gappedPeak	Roadmap Epigenomics (ref 46)	E006-H3K9me3.gappedPeak	E006	ESC
E006-H4K8ac.gappedPeak	Roadmap Epigenomics (ref 46)	E006-H4K8ac.gappedPeak	E006	ESC
E006-H4K91ac.gappedPeak	Roadmap Epigenomics (ref 46)	E006-H4K91ac.gappedPeak	E006	ESC
E007-H2AK5ac.gappedPeak	Roadmap Epigenomics (ref 46)	E007-H2AK5ac.gappedPeak	E007	ESC
E007-H2BK120ac.gappedPeak	Roadmap Epigenomics (ref 46)	E007-H2BK120ac.gappedPeak	E007	ESC
E007-H2BK12ac.gappedPeak	Roadmap Epigenomics (ref 46)	E007-H2BK12ac.gappedPeak	E007	ESC
E007-H2BK15ac.gappedPeak	Roadmap Epigenomics (ref 46)	E007-H2BK15ac.gappedPeak	E007	ESC
E007-H2BK5ac.gappedPeak	Roadmap Epigenomics (ref 46)	E007-H2BK5ac.gappedPeak	E007	ESC
E007-H3K14ac.gappedPeak	Roadmap Epigenomics (ref 46)	E007-H3K14ac.gappedPeak	E007	ESC
E007-H3K18ac.gappedPeak	Roadmap Epigenomics (ref 46)	E007-H3K18ac.gappedPeak	E007	ESC
E007-H3K23ac.gappedPeak	Roadmap Epigenomics (ref 46)	E007-H3K23ac.gappedPeak	E007	ESC
E007-H3K27ac.gappedPeak	Roadmap Epigenomics (ref 46)	E007-H3K27ac.gappedPeak	E007	ESC
E007-H3K27me3.gappedPeak	Roadmap Epigenomics (ref 46)	E007-H3K27me3.gappedPeak	E007	ESC
E007-H3K36me3.gappedPeak	Roadmap Epigenomics (ref 46)	E007-H3K36me3.gappedPeak	E007	ESC
E007-H3K4ac.gappedPeak	Roadmap Epigenomics (ref 46)	E007-H3K4ac.gappedPeak	E007	ESC
E007-H3K4me1.gappedPeak	Roadmap Epigenomics (ref 46)	E007-H3K4me1.gappedPeak	E007	ESC
E007-H3K4me2.gappedPeak	Roadmap Epigenomics (ref 46)	E007-H3K4me2.gappedPeak	E007	ESC
E007-H3K4me3.gappedPeak	Roadmap Epigenomics (ref 46)	E007-H3K4me3.gappedPeak	E007	ESC
E007-H3K79me1.gappedPeak	Roadmap Epigenomics (ref 46)	E007-H3K79me1.gappedPeak	E007	ESC
E007-H3K9ac.gappedPeak	Roadmap Epigenomics (ref 46)	E007-H3K9ac.gappedPeak	E007	ESC
E007-H3K9me3.gappedPeak	Roadmap Epigenomics (ref 46)	E007-H3K9me3.gappedPeak	E007	ESC
E007-H4K8ac.gappedPeak	Roadmap Epigenomics (ref 46)	E007-H4K8ac.gappedPeak	E007	ESC
E007-H4K91ac.gappedPeak	Roadmap Epigenomics (ref 46)	E007-H4K91ac.gappedPeak	E007	ESC
E008-H2AK5ac.gappedPeak	Roadmap Epigenomics (ref 46)	E008-H2AK5ac.gappedPeak	E008	ESC
E008-H2A.Z.gappedPeak	Roadmap Epigenomics (ref 46)	E008-H2A.Z.gappedPeak	E008	ESC
E008-H2BK120ac.gappedPeak	Roadmap Epigenomics (ref 46)	E008-H2BK120ac.gappedPeak	E008	ESC
E008-H2BK12ac.gappedPeak	Roadmap Epigenomics (ref 46)	E008-H2BK12ac.gappedPeak	E008	ESC
E008-H2BK15ac.gappedPeak	Roadmap Epigenomics (ref 46)	E008-H2BK15ac.gappedPeak	E008	ESC
E008-H2BK20ac.gappedPeak	Roadmap Epigenomics (ref 46)	E008-H2BK20ac.gappedPeak	E008	ESC
E008-H2BK5ac.gappedPeak	Roadmap Epigenomics (ref 46)	E008-H2BK5ac.gappedPeak	E008	ESC
E008-H3K14ac.gappedPeak	Roadmap Epigenomics (ref 46)	E008-H3K14ac.gappedPeak	E008	ESC
E008-H3K18ac.gappedPeak	Roadmap Epigenomics (ref 46)	E008-H3K18ac.gappedPeak	E008	ESC
E008-H3K23ac.gappedPeak	Roadmap Epigenomics (ref 46)	E008-H3K23ac.gappedPeak	E008	ESC
E008-H3K23me2.gappedPeak	Roadmap Epigenomics (ref 46)	E008-H3K23me2.gappedPeak	E008	ESC
E008-H3K27ac.gappedPeak	Roadmap Epigenomics (ref 46)	E008-H3K27ac.gappedPeak	E008	ESC
E008-H3K27me3.gappedPeak	Roadmap Epigenomics (ref 46)	E008-H3K27me3.gappedPeak	E008	ESC
E008-H3K36me3.gappedPeak	Roadmap Epigenomics (ref 46)	E008-H3K36me3.gappedPeak	E008	ESC
E008-H3K4ac.gappedPeak	Roadmap Epigenomics (ref 46)	E008-H3K4ac.gappedPeak	E008	ESC
E008-H3K4me1.gappedPeak	Roadmap Epigenomics (ref 46)	E008-H3K4me1.gappedPeak	E008	ESC
E008-H3K4me2.gappedPeak	Roadmap Epigenomics (ref 46)	E008-H3K4me2.gappedPeak	E008	ESC
E008-H3K4me3.gappedPeak	Roadmap Epigenomics (ref 46)	E008-H3K4me3.gappedPeak	E008	ESC
E008-H3K56ac.gappedPeak	Roadmap Epigenomics (ref 46)	E008-H3K56ac.gappedPeak	E008	ESC
E008-H3K79me1.gappedPeak	Roadmap Epigenomics (ref 46)	E008-H3K79me1.gappedPeak	E008	ESC
E008-H3K79me2.gappedPeak	Roadmap Epigenomics (ref 46)	E008-H3K79me2.gappedPeak	E008	ESC
E008-H3K9ac.gappedPeak	Roadmap Epigenomics (ref 46)	E008-H3K9ac.gappedPeak	E008	ESC
E008-H3K9me3.gappedPeak	Roadmap Epigenomics (ref 46)	E008-H3K9me3.gappedPeak	E008	ESC
E008-H3T11ph.gappedPeak	Roadmap Epigenomics (ref 46)	E008-H3T11ph.gappedPeak	E008	ESC
E008-H4K20me1.gappedPeak	Roadmap Epigenomics (ref 46)	E008-H4K20me1.gappedPeak	E008	ESC
E008-H4K5ac.gappedPeak	Roadmap Epigenomics (ref 46)	E008-H4K5ac.gappedPeak	E008	ESC
E008-H4K8ac.gappedPeak	Roadmap Epigenomics (ref 46)	E008-H4K8ac.gappedPeak	E008	ESC
E008-H4K91ac.gappedPeak	Roadmap Epigenomics (ref 46)	E008-H4K91ac.gappedPeak	E008	ESC
E009-H2A.Z.gappedPeak	Roadmap Epigenomics (ref 46)	E009-H2A.Z.gappedPeak	E009	ESC
E009-H3K27me3.gappedPeak	Roadmap Epigenomics (ref 46)	E009-H3K27me3.gappedPeak	E009	ESC
E009-H3K36me3.gappedPeak	Roadmap Epigenomics (ref 46)	E009-H3K36me3.gappedPeak	E009	ESC
E009-H3K4me1.gappedPeak	Roadmap Epigenomics (ref 46)	E009-H3K4me1.gappedPeak	E009	ESC
E009-H3K4me3.gappedPeak	Roadmap Epigenomics (ref 46)	E009-H3K4me3.gappedPeak	E009	ESC
E009-H3K9me3.gappedPeak	Roadmap Epigenomics (ref 46)	E009-H3K9me3.gappedPeak	E009	ESC
E010-H2A.Z.gappedPeak	Roadmap Epigenomics (ref 46)	E010-H2A.Z.gappedPeak	E010	ESC
E010-H3K27me3.gappedPeak	Roadmap Epigenomics (ref 46)	E010-H3K27me3.gappedPeak	E010	ESC
E010-H3K36me3.gappedPeak	Roadmap Epigenomics (ref 46)	E010-H3K36me3.gappedPeak	E010	ESC
E010-H3K4me1.gappedPeak	Roadmap Epigenomics (ref 46)	E010-H3K4me1.gappedPeak	E010	ESC
E010-H3K4me3.gappedPeak	Roadmap Epigenomics (ref 46)	E010-H3K4me3.gappedPeak	E010	ESC
E010-H3K9me3.gappedPeak	Roadmap Epigenomics (ref 46)	E010-H3K9me3.gappedPeak	E010	ESC
E011-H3K27ac.gappedPeak	Roadmap Epigenomics (ref 46)	E011-H3K27ac.gappedPeak	E011	ESC
E011-H3K27me3.gappedPeak	Roadmap Epigenomics (ref 46)	E011-H3K27me3.gappedPeak	E011	ESC
E011-H3K36me3.gappedPeak	Roadmap Epigenomics (ref 46)	E011-H3K36me3.gappedPeak	E011	ESC
E011-H3K4me1.gappedPeak	Roadmap Epigenomics (ref 46)	E011-H3K4me1.gappedPeak	E011	ESC
E011-H3K4me3.gappedPeak	Roadmap Epigenomics (ref 46)	E011-H3K4me3.gappedPeak	E011	ESC
E011-H3K9ac.gappedPeak	Roadmap Epigenomics (ref 46)	E011-H3K9ac.gappedPeak	E011	ESC
E011-H3K9me3.gappedPeak	Roadmap Epigenomics (ref 46)	E011-H3K9me3.gappedPeak	E011	ESC
E012-H3K27ac.gappedPeak	Roadmap Epigenomics (ref 46)	E012-H3K27ac.gappedPeak	E012	ESC
E012-H3K27me3.gappedPeak	Roadmap Epigenomics (ref 46)	E012-H3K27me3.gappedPeak	E012	ESC
E012-H3K36me3.gappedPeak	Roadmap Epigenomics (ref 46)	E012-H3K36me3.gappedPeak	E012	ESC
E012-H3K4me1.gappedPeak	Roadmap Epigenomics (ref 46)	E012-H3K4me1.gappedPeak	E012	ESC
E012-H3K4me3.gappedPeak	Roadmap Epigenomics (ref 46)	E012-H3K4me3.gappedPeak	E012	ESC
E012-H3K9me3.gappedPeak	Roadmap Epigenomics (ref 46)	E012-H3K9me3.gappedPeak	E012	ESC
E013-H3K27ac.gappedPeak	Roadmap Epigenomics (ref 46)	E013-H3K27ac.gappedPeak	E013	ESC
E013-H3K27me3.gappedPeak	Roadmap Epigenomics (ref 46)	E013-H3K27me3.gappedPeak	E013	ESC
E013-H3K36me3.gappedPeak	Roadmap Epigenomics (ref 46)	E013-H3K36me3.gappedPeak	E013	ESC
E013-H3K4me1.gappedPeak	Roadmap Epigenomics (ref 46)	E013-H3K4me1.gappedPeak	E013	ESC
E013-H3K4me3.gappedPeak	Roadmap Epigenomics (ref 46)	E013-H3K4me3.gappedPeak	E013	ESC
E013-H3K9me3.gappedPeak	Roadmap Epigenomics (ref 46)	E013-H3K9me3.gappedPeak	E013	ESC
E014-H3K27ac.gappedPeak	Roadmap Epigenomics (ref 46)	E014-H3K27ac.gappedPeak	E014	ESC
E014-H3K27me3.gappedPeak	Roadmap Epigenomics (ref 46)	E014-H3K27me3.gappedPeak	E014	ESC
E014-H3K36me3.gappedPeak	Roadmap Epigenomics (ref 46)	E014-H3K36me3.gappedPeak	E014	ESC
E014-H3K4me1.gappedPeak	Roadmap Epigenomics (ref 46)	E014-H3K4me1.gappedPeak	E014	ESC
E014-H3K4me3.gappedPeak	Roadmap Epigenomics (ref 46)	E014-H3K4me3.gappedPeak	E014	ESC
E014-H3K9ac.gappedPeak	Roadmap Epigenomics (ref 46)	E014-H3K9ac.gappedPeak	E014	ESC
E014-H3K9me3.gappedPeak	Roadmap Epigenomics (ref 46)	E014-H3K9me3.gappedPeak	E014	ESC
E015-H3K27ac.gappedPeak	Roadmap Epigenomics (ref 46)	E015-H3K27ac.gappedPeak	E015	ESC
E015-H3K27me3.gappedPeak	Roadmap Epigenomics (ref 46)	E015-H3K27me3.gappedPeak	E015	ESC
E015-H3K36me3.gappedPeak	Roadmap Epigenomics (ref 46)	E015-H3K36me3.gappedPeak	E015	ESC
E015-H3K4me1.gappedPeak	Roadmap Epigenomics (ref 46)	E015-H3K4me1.gappedPeak	E015	ESC
E015-H3K4me3.gappedPeak	Roadmap Epigenomics (ref 46)	E015-H3K4me3.gappedPeak	E015	ESC
E015-H3K9ac.gappedPeak	Roadmap Epigenomics (ref 46)	E015-H3K9ac.gappedPeak	E015	ESC
E015-H3K9me3.gappedPeak	Roadmap Epigenomics (ref 46)	E015-H3K9me3.gappedPeak	E015	ESC
E016-H3K27ac.gappedPeak	Roadmap Epigenomics (ref 46)	E016-H3K27ac.gappedPeak	E016	ESC
E016-H3K27me3.gappedPeak	Roadmap Epigenomics (ref 46)	E016-H3K27me3.gappedPeak	E016	ESC
E016-H3K36me3.gappedPeak	Roadmap Epigenomics (ref 46)	E016-H3K36me3.gappedPeak	E016	ESC
E016-H3K4me1.gappedPeak	Roadmap Epigenomics (ref 46)	E016-H3K4me1.gappedPeak	E016	ESC
E016-H3K4me3.gappedPeak	Roadmap Epigenomics (ref 46)	E016-H3K4me3.gappedPeak	E016	ESC
E016-H3K9ac.gappedPeak	Roadmap Epigenomics (ref 46)	E016-H3K9ac.gappedPeak	E016	ESC
E016-H3K9me3.gappedPeak	Roadmap Epigenomics (ref 46)	E016-H3K9me3.gappedPeak	E016	ESC
E017-H2AK5ac.gappedPeak	Roadmap Epigenomics (ref 46)	E017-H2AK5ac.gappedPeak	E017	Lung
E017-H2AK9ac.gappedPeak	Roadmap Epigenomics (ref 46)	E017-H2AK9ac.gappedPeak	E017	Lung
E017-H2A.Z.gappedPeak	Roadmap Epigenomics (ref 46)	E017-H2A.Z.gappedPeak	E017	Lung
E017-H2BK120ac.gappedPeak	Roadmap Epigenomics (ref 46)	E017-H2BK120ac.gappedPeak	E017	Lung
E017-H2BK12ac.gappedPeak	Roadmap Epigenomics (ref 46)	E017-H2BK12ac.gappedPeak	E017	Lung
E017-H2BK15ac.gappedPeak	Roadmap Epigenomics (ref 46)	E017-H2BK15ac.gappedPeak	E017	Lung
E017-H2BK20ac.gappedPeak	Roadmap Epigenomics (ref 46)	E017-H2BK20ac.gappedPeak	E017	Lung
E017-H2BK5ac.gappedPeak	Roadmap Epigenomics (ref 46)	E017-H2BK5ac.gappedPeak	E017	Lung
E017-H3K14ac.gappedPeak	Roadmap Epigenomics (ref 46)	E017-H3K14ac.gappedPeak	E017	Lung
E017-H3K18ac.gappedPeak	Roadmap Epigenomics (ref 46)	E017-H3K18ac.gappedPeak	E017	Lung
E017-H3K23ac.gappedPeak	Roadmap Epigenomics (ref 46)	E017-H3K23ac.gappedPeak	E017	Lung
E017-H3K27ac.gappedPeak	Roadmap Epigenomics (ref 46)	E017-H3K27ac.gappedPeak	E017	Lung
E017-H3K27me3.gappedPeak	Roadmap Epigenomics (ref 46)	E017-H3K27me3.gappedPeak	E017	Lung
E017-H3K36me3.gappedPeak	Roadmap Epigenomics (ref 46)	E017-H3K36me3.gappedPeak	E017	Lung
E017-H3K4ac.gappedPeak	Roadmap Epigenomics (ref 46)	E017-H3K4ac.gappedPeak	E017	Lung
E017-H3K4me1.gappedPeak	Roadmap Epigenomics (ref 46)	E017-H3K4me1.gappedPeak	E017	Lung
E017-H3K4me2.gappedPeak	Roadmap Epigenomics (ref 46)	E017-H3K4me2.gappedPeak	E017	Lung
E017-H3K4me3.gappedPeak	Roadmap Epigenomics (ref 46)	E017-H3K4me3.gappedPeak	E017	Lung
E017-H3K56ac.gappedPeak	Roadmap Epigenomics (ref 46)	E017-H3K56ac.gappedPeak	E017	Lung
E017-H3K79me1.gappedPeak	Roadmap Epigenomics (ref 46)	E017-H3K79me1.gappedPeak	E017	Lung
E017-H3K79me2.gappedPeak	Roadmap Epigenomics (ref 46)	E017-H3K79me2.gappedPeak	E017	Lung
E017-H3K9ac.gappedPeak	Roadmap Epigenomics (ref 46)	E017-H3K9ac.gappedPeak	E017	Lung
E017-H3K9me1.gappedPeak	Roadmap Epigenomics (ref 46)	E017-H3K9me1.gappedPeak	E017	Lung
E017-H3K9me3.gappedPeak	Roadmap Epigenomics (ref 46)	E017-H3K9me3.gappedPeak	E017	Lung
E017-H4K20me1.gappedPeak	Roadmap Epigenomics (ref 46)	E017-H4K20me1.gappedPeak	E017	Lung
E017-H4K5ac.gappedPeak	Roadmap Epigenomics (ref 46)	E017-H4K5ac.gappedPeak	E017	Lung
E017-H4K8ac.gappedPeak	Roadmap Epigenomics (ref 46)	E017-H4K8ac.gappedPeak	E017	Lung
E017-H4K91ac.gappedPeak	Roadmap Epigenomics (ref 46)	E017-H4K91ac.gappedPeak	E017	Lung
E018-H3K27me3.gappedPeak	Roadmap Epigenomics (ref 46)	E018-H3K27me3.gappedPeak	E018	IPSC
E018-H3K36me3.gappedPeak	Roadmap Epigenomics (ref 46)	E018-H3K36me3.gappedPeak	E018	IPSC
E018-H3K4me1.gappedPeak	Roadmap Epigenomics (ref 46)	E018-H3K4me1.gappedPeak	E018	IPSC
E018-H3K4me3.gappedPeak	Roadmap Epigenomics (ref 46)	E018-H3K4me3.gappedPeak	E018	IPSC
E018-H3K9ac.gappedPeak	Roadmap Epigenomics (ref 46)	E018-H3K9ac.gappedPeak	E018	IPSC
E018-H3K9me3.gappedPeak	Roadmap Epigenomics (ref 46)	E018-H3K9me3.gappedPeak	E018	IPSC
E019-H3K27ac.gappedPeak	Roadmap Epigenomics (ref 46)	E019-H3K27ac.gappedPeak	E019	IPSC
E019-H3K27me3.gappedPeak	Roadmap Epigenomics (ref 46)	E019-H3K27me3.gappedPeak	E019	IPSC
E019-H3K36me3.gappedPeak	Roadmap Epigenomics (ref 46)	E019-H3K36me3.gappedPeak	E019	IPSC
E019-H3K4me1.gappedPeak	Roadmap Epigenomics (ref 46)	E019-H3K4me1.gappedPeak	E019	IPSC
E019-H3K4me3.gappedPeak	Roadmap Epigenomics (ref 46)	E019-H3K4me3.gappedPeak	E019	IPSC
E019-H3K9ac.gappedPeak	Roadmap Epigenomics (ref 46)	E019-H3K9ac.gappedPeak	E019	IPSC
E019-H3K9me3.gappedPeak	Roadmap Epigenomics (ref 46)	E019-H3K9me3.gappedPeak	E019	IPSC
E020-H3K27ac.gappedPeak	Roadmap Epigenomics (ref 46)	E020-H3K27ac.gappedPeak	E020	IPSC
E020-H3K27me3.gappedPeak	Roadmap Epigenomics (ref 46)	E020-H3K27me3.gappedPeak	E020	IPSC
E020-H3K36me3.gappedPeak	Roadmap Epigenomics (ref 46)	E020-H3K36me3.gappedPeak	E020	IPSC
E020-H3K4me1.gappedPeak	Roadmap Epigenomics (ref 46)	E020-H3K4me1.gappedPeak	E020	IPSC
E020-H3K4me3.gappedPeak	Roadmap Epigenomics (ref 46)	E020-H3K4me3.gappedPeak	E020	IPSC
E020-H3K9ac.gappedPeak	Roadmap Epigenomics (ref 46)	E020-H3K9ac.gappedPeak	E020	IPSC
E020-H3K9me3.gappedPeak	Roadmap Epigenomics (ref 46)	E020-H3K9me3.gappedPeak	E020	IPSC
E021-H3K27ac.gappedPeak	Roadmap Epigenomics (ref 46)	E021-H3K27ac.gappedPeak	E021	IPSC
E021-H3K27me3.gappedPeak	Roadmap Epigenomics (ref 46)	E021-H3K27me3.gappedPeak	E021	IPSC
E021-H3K36me3.gappedPeak	Roadmap Epigenomics (ref 46)	E021-H3K36me3.gappedPeak	E021	IPSC
E021-H3K4me1.gappedPeak	Roadmap Epigenomics (ref 46)	E021-H3K4me1.gappedPeak	E021	IPSC
E021-H3K4me3.gappedPeak	Roadmap Epigenomics (ref 46)	E021-H3K4me3.gappedPeak	E021	IPSC
E021-H3K9me3.gappedPeak	Roadmap Epigenomics (ref 46)	E021-H3K9me3.gappedPeak	E021	IPSC
E022-H3K27ac.gappedPeak	Roadmap Epigenomics (ref 46)	E022-H3K27ac.gappedPeak	E022	IPSC
E022-H3K27me3.gappedPeak	Roadmap Epigenomics (ref 46)	E022-H3K27me3.gappedPeak	E022	IPSC
E022-H3K36me3.gappedPeak	Roadmap Epigenomics (ref 46)	E022-H3K36me3.gappedPeak	E022	IPSC
E022-H3K4me1.gappedPeak	Roadmap Epigenomics (ref 46)	E022-H3K4me1.gappedPeak	E022	IPSC
E022-H3K4me3.gappedPeak	Roadmap Epigenomics (ref 46)	E022-H3K4me3.gappedPeak	E022	IPSC
E022-H3K9me3.gappedPeak	Roadmap Epigenomics (ref 46)	E022-H3K9me3.gappedPeak	E022	IPSC
E023-H3K27me3.gappedPeak	Roadmap Epigenomics (ref 46)	E023-H3K27me3.gappedPeak	E023	Adipose
E023-H3K36me3.gappedPeak	Roadmap Epigenomics (ref 46)	E023-H3K36me3.gappedPeak	E023	Adipose
E023-H3K4me1.gappedPeak	Roadmap Epigenomics (ref 46)	E023-H3K4me1.gappedPeak	E023	Adipose
E023-H3K4me3.gappedPeak	Roadmap Epigenomics (ref 46)	E023-H3K4me3.gappedPeak	E023	Adipose
E023-H3K9ac.gappedPeak	Roadmap Epigenomics (ref 46)	E023-H3K9ac.gappedPeak	E023	Adipose
E023-H3K9me3.gappedPeak	Roadmap Epigenomics (ref 46)	E023-H3K9me3.gappedPeak	E023	Adipose
E024-H3K27me3.gappedPeak	Roadmap Epigenomics (ref 46)	E024-H3K27me3.gappedPeak	E024	ESC
E024-H3K36me3.gappedPeak	Roadmap Epigenomics (ref 46)	E024-H3K36me3.gappedPeak	E024	ESC
E024-H3K4me1.gappedPeak	Roadmap Epigenomics (ref 46)	E024-H3K4me1.gappedPeak	E024	ESC
E024-H3K4me3.gappedPeak	Roadmap Epigenomics (ref 46)	E024-H3K4me3.gappedPeak	E024	ESC
E024-H3K9me3.gappedPeak	Roadmap Epigenomics (ref 46)	E024-H3K9me3.gappedPeak	E024	ESC
E025-H3K27me3.gappedPeak	Roadmap Epigenomics (ref 46)	E025-H3K27me3.gappedPeak	E025	Adipose
E025-H3K36me3.gappedPeak	Roadmap Epigenomics (ref 46)	E025-H3K36me3.gappedPeak	E025	Adipose
E025-H3K4me1.gappedPeak	Roadmap Epigenomics (ref 46)	E025-H3K4me1.gappedPeak	E025	Adipose
E025-H3K4me3.gappedPeak	Roadmap Epigenomics (ref 46)	E025-H3K4me3.gappedPeak	E025	Adipose
E025-H3K9ac.gappedPeak	Roadmap Epigenomics (ref 46)	E025-H3K9ac.gappedPeak	E025	Adipose
E025-H3K9me3.gappedPeak	Roadmap Epigenomics (ref 46)	E025-H3K9me3.gappedPeak	E025	Adipose
E026-H3K27ac.gappedPeak	Roadmap Epigenomics (ref 46)	E026-H3K27ac.gappedPeak	E026	Bone
E026-H3K27me3.gappedPeak	Roadmap Epigenomics (ref 46)	E026-H3K27me3.gappedPeak	E026	Bone
E026-H3K36me3.gappedPeak	Roadmap Epigenomics (ref 46)	E026-H3K36me3.gappedPeak	E026	Bone
E026-H3K4me1.gappedPeak	Roadmap Epigenomics (ref 46)	E026-H3K4me1.gappedPeak	E026	Bone
E026-H3K4me3.gappedPeak	Roadmap Epigenomics (ref 46)	E026-H3K4me3.gappedPeak	E026	Bone
E026-H3K9ac.gappedPeak	Roadmap Epigenomics (ref 46)	E026-H3K9ac.gappedPeak	E026	Bone
E026-H3K9me3.gappedPeak	Roadmap Epigenomics (ref 46)	E026-H3K9me3.gappedPeak	E026	Bone
E027-H3K27me3.gappedPeak	Roadmap Epigenomics (ref 46)	E027-H3K27me3.gappedPeak	E027	Breast
E027-H3K36me3.gappedPeak	Roadmap Epigenomics (ref 46)	E027-H3K36me3.gappedPeak	E027	Breast
E027-H3K4me1.gappedPeak	Roadmap Epigenomics (ref 46)	E027-H3K4me1.gappedPeak	E027	Breast
E027-H3K4me3.gappedPeak	Roadmap Epigenomics (ref 46)	E027-H3K4me3.gappedPeak	E027	Breast
E027-H3K9ac.gappedPeak	Roadmap Epigenomics (ref 46)	E027-H3K9ac.gappedPeak	E027	Breast
E027-H3K9me3.gappedPeak	Roadmap Epigenomics (ref 46)	E027-H3K9me3.gappedPeak	E027	Breast
E028-H3K27me3.gappedPeak	Roadmap Epigenomics (ref 46)	E028-H3K27me3.gappedPeak	E028	Breast
E028-H3K36me3.gappedPeak	Roadmap Epigenomics (ref 46)	E028-H3K36me3.gappedPeak	E028	Breast
E028-H3K4me1.gappedPeak	Roadmap Epigenomics (ref 46)	E028-H3K4me1.gappedPeak	E028	Breast
E028-H3K4me3.gappedPeak	Roadmap Epigenomics (ref 46)	E028-H3K4me3.gappedPeak	E028	Breast
E028-H3K9me3.gappedPeak	Roadmap Epigenomics (ref 46)	E028-H3K9me3.gappedPeak	E028	Breast
E029-H3K27ac.gappedPeak	Roadmap Epigenomics (ref 46)	E029-H3K27ac.gappedPeak	E029	Blood
E029-H3K27me3.gappedPeak	Roadmap Epigenomics (ref 46)	E029-H3K27me3.gappedPeak	E029	Blood
E029-H3K36me3.gappedPeak	Roadmap Epigenomics (ref 46)	E029-H3K36me3.gappedPeak	E029	Blood
E029-H3K4me1.gappedPeak	Roadmap Epigenomics (ref 46)	E029-H3K4me1.gappedPeak	E029	Blood
E029-H3K4me3.gappedPeak	Roadmap Epigenomics (ref 46)	E029-H3K4me3.gappedPeak	E029	Blood
E029-H3K9me3.gappedPeak	Roadmap Epigenomics (ref 46)	E029-H3K9me3.gappedPeak	E029	Blood
E030-H3K27me3.gappedPeak	Roadmap Epigenomics (ref 46)	E030-H3K27me3.gappedPeak	E030	Blood
E030-H3K36me3.gappedPeak	Roadmap Epigenomics (ref 46)	E030-H3K36me3.gappedPeak	E030	Blood
E030-H3K4me1.gappedPeak	Roadmap Epigenomics (ref 46)	E030-H3K4me1.gappedPeak	E030	Blood
E030-H3K4me3.gappedPeak	Roadmap Epigenomics (ref 46)	E030-H3K4me3.gappedPeak	E030	Blood
E030-H3K9me3.gappedPeak	Roadmap Epigenomics (ref 46)	E030-H3K9me3.gappedPeak	E030	Blood
E031-H3K27me3.gappedPeak	Roadmap Epigenomics (ref 46)	E031-H3K27me3.gappedPeak	E031	Blood
E031-H3K36me3.gappedPeak	Roadmap Epigenomics (ref 46)	E031-H3K36me3.gappedPeak	E031	Blood
E031-H3K4me1.gappedPeak	Roadmap Epigenomics (ref 46)	E031-H3K4me1.gappedPeak	E031	Blood
E031-H3K4me3.gappedPeak	Roadmap Epigenomics (ref 46)	E031-H3K4me3.gappedPeak	E031	Blood
E031-H3K9me3.gappedPeak	Roadmap Epigenomics (ref 46)	E031-H3K9me3.gappedPeak	E031	Blood
E032-H3K27ac.gappedPeak	Roadmap Epigenomics (ref 46)	E032-H3K27ac.gappedPeak	E032	Blood
E032-H3K27me3.gappedPeak	Roadmap Epigenomics (ref 46)	E032-H3K27me3.gappedPeak	E032	Blood
E032-H3K36me3.gappedPeak	Roadmap Epigenomics (ref 46)	E032-H3K36me3.gappedPeak	E032	Blood
E032-H3K4me1.gappedPeak	Roadmap Epigenomics (ref 46)	E032-H3K4me1.gappedPeak	E032	Blood
E032-H3K4me3.gappedPeak	Roadmap Epigenomics (ref 46)	E032-H3K4me3.gappedPeak	E032	Blood
E032-H3K9me3.gappedPeak	Roadmap Epigenomics (ref 46)	E032-H3K9me3.gappedPeak	E032	Blood
E033-H3K27me3.gappedPeak	Roadmap Epigenomics (ref 46)	E033-H3K27me3.gappedPeak	E033	Blood
E033-H3K36me3.gappedPeak	Roadmap Epigenomics (ref 46)	E033-H3K36me3.gappedPeak	E033	Blood
E033-H3K4me1.gappedPeak	Roadmap Epigenomics (ref 46)	E033-H3K4me1.gappedPeak	E033	Blood
E033-H3K4me3.gappedPeak	Roadmap Epigenomics (ref 46)	E033-H3K4me3.gappedPeak	E033	Blood
E033-H3K9me3.gappedPeak	Roadmap Epigenomics (ref 46)	E033-H3K9me3.gappedPeak	E033	Blood
E034-H3K27ac.gappedPeak	Roadmap Epigenomics (ref 46)	E034-H3K27ac.gappedPeak	E034	Blood
E034-H3K27me3.gappedPeak	Roadmap Epigenomics (ref 46)	E034-H3K27me3.gappedPeak	E034	Blood
E034-H3K36me3.gappedPeak	Roadmap Epigenomics (ref 46)	E034-H3K36me3.gappedPeak	E034	Blood
E034-H3K4me1.gappedPeak	Roadmap Epigenomics (ref 46)	E034-H3K4me1.gappedPeak	E034	Blood
E034-H3K4me3.gappedPeak	Roadmap Epigenomics (ref 46)	E034-H3K4me3.gappedPeak	E034	Blood
E034-H3K9me3.gappedPeak	Roadmap Epigenomics (ref 46)	E034-H3K9me3.gappedPeak	E034	Blood
E035-H3K27me3.gappedPeak	Roadmap Epigenomics (ref 46)	E035-H3K27me3.gappedPeak	E035	Blood
E035-H3K36me3.gappedPeak	Roadmap Epigenomics (ref 46)	E035-H3K36me3.gappedPeak	E035	Blood
E035-H3K4me1.gappedPeak	Roadmap Epigenomics (ref 46)	E035-H3K4me1.gappedPeak	E035	Blood
E035-H3K4me3.gappedPeak	Roadmap Epigenomics (ref 46)	E035-H3K4me3.gappedPeak	E035	Blood
E035-H3K9me3.gappedPeak	Roadmap Epigenomics (ref 46)	E035-H3K9me3.gappedPeak	E035	Blood
E036-H3K27me3.gappedPeak	Roadmap Epigenomics (ref 46)	E036-H3K27me3.gappedPeak	E036	Blood
E036-H3K36me3.gappedPeak	Roadmap Epigenomics (ref 46)	E036-H3K36me3.gappedPeak	E036	Blood
E036-H3K4me1.gappedPeak	Roadmap Epigenomics (ref 46)	E036-H3K4me1.gappedPeak	E036	Blood
E036-H3K4me3.gappedPeak	Roadmap Epigenomics (ref 46)	E036-H3K4me3.gappedPeak	E036	Blood
E036-H3K9me3.gappedPeak	Roadmap Epigenomics (ref 46)	E036-H3K9me3.gappedPeak	E036	Blood
E037-H3K27ac.gappedPeak	Roadmap Epigenomics (ref 46)	E037-H3K27ac.gappedPeak	E037	Blood
E037-H3K27me3.gappedPeak	Roadmap Epigenomics (ref 46)	E037-H3K27me3.gappedPeak	E037	Blood
E037-H3K36me3.gappedPeak	Roadmap Epigenomics (ref 46)	E037-H3K36me3.gappedPeak	E037	Blood
E037-H3K4me1.gappedPeak	Roadmap Epigenomics (ref 46)	E037-H3K4me1.gappedPeak	E037	Blood
E037-H3K4me3.gappedPeak	Roadmap Epigenomics (ref 46)	E037-H3K4me3.gappedPeak	E037	Blood
E037-H3K9me3.gappedPeak	Roadmap Epigenomics (ref 46)	E037-H3K9me3.gappedPeak	E037	Blood
E038-H3K27ac.gappedPeak	Roadmap Epigenomics (ref 46)	E038-H3K27ac.gappedPeak	E038	Blood
E038-H3K27me3.gappedPeak	Roadmap Epigenomics (ref 46)	E038-H3K27me3.gappedPeak	E038	Blood
E038-H3K36me3.gappedPeak	Roadmap Epigenomics (ref 46)	E038-H3K36me3.gappedPeak	E038	Blood
E038-H3K4me1.gappedPeak	Roadmap Epigenomics (ref 46)	E038-H3K4me1.gappedPeak	E038	Blood
E038-H3K4me3.gappedPeak	Roadmap Epigenomics (ref 46)	E038-H3K4me3.gappedPeak	E038	Blood
E038-H3K9ac.gappedPeak	Roadmap Epigenomics (ref 46)	E038-H3K9ac.gappedPeak	E038	Blood
E038-H3K9me3.gappedPeak	Roadmap Epigenomics (ref 46)	E038-H3K9me3.gappedPeak	E038	Blood
E039-H3K27ac.gappedPeak	Roadmap Epigenomics (ref 46)	E039-H3K27ac.gappedPeak	E039	Blood
E039-H3K27me3.gappedPeak	Roadmap Epigenomics (ref 46)	E039-H3K27me3.gappedPeak	E039	Blood
E039-H3K36me3.gappedPeak	Roadmap Epigenomics (ref 46)	E039-H3K36me3.gappedPeak	E039	Blood
E039-H3K4me1.gappedPeak	Roadmap Epigenomics (ref 46)	E039-H3K4me1.gappedPeak	E039	Blood
E039-H3K4me3.gappedPeak	Roadmap Epigenomics (ref 46)	E039-H3K4me3.gappedPeak	E039	Blood
E039-H3K9me3.gappedPeak	Roadmap Epigenomics (ref 46)	E039-H3K9me3.gappedPeak	E039	Blood
E040-H3K27ac.gappedPeak	Roadmap Epigenomics (ref 46)	E040-H3K27ac.gappedPeak	E040	Blood
E040-H3K27me3.gappedPeak	Roadmap Epigenomics (ref 46)	E040-H3K27me3.gappedPeak	E040	Blood
E040-H3K36me3.gappedPeak	Roadmap Epigenomics (ref 46)	E040-H3K36me3.gappedPeak	E040	Blood
E040-H3K4me1.gappedPeak	Roadmap Epigenomics (ref 46)	E040-H3K4me1.gappedPeak	E040	Blood
E040-H3K4me3.gappedPeak	Roadmap Epigenomics (ref 46)	E040-H3K4me3.gappedPeak	E040	Blood
E040-H3K9me3.gappedPeak	Roadmap Epigenomics (ref 46)	E040-H3K9me3.gappedPeak	E040	Blood
E041-H3K27ac.gappedPeak	Roadmap Epigenomics (ref 46)	E041-H3K27ac.gappedPeak	E041	Blood
E041-H3K27me3.gappedPeak	Roadmap Epigenomics (ref 46)	E041-H3K27me3.gappedPeak	E041	Blood
E041-H3K36me3.gappedPeak	Roadmap Epigenomics (ref 46)	E041-H3K36me3.gappedPeak	E041	Blood
E041-H3K4me1.gappedPeak	Roadmap Epigenomics (ref 46)	E041-H3K4me1.gappedPeak	E041	Blood
E041-H3K4me3.gappedPeak	Roadmap Epigenomics (ref 46)	E041-H3K4me3.gappedPeak	E041	Blood
E041-H3K9me3.gappedPeak	Roadmap Epigenomics (ref 46)	E041-H3K9me3.gappedPeak	E041	Blood
E042-H3K27ac.gappedPeak	Roadmap Epigenomics (ref 46)	E042-H3K27ac.gappedPeak	E042	Blood
E042-H3K27me3.gappedPeak	Roadmap Epigenomics (ref 46)	E042-H3K27me3.gappedPeak	E042	Blood
E042-H3K36me3.gappedPeak	Roadmap Epigenomics (ref 46)	E042-H3K36me3.gappedPeak	E042	Blood
E042-H3K4me1.gappedPeak	Roadmap Epigenomics (ref 46)	E042-H3K4me1.gappedPeak	E042	Blood
E042-H3K4me3.gappedPeak	Roadmap Epigenomics (ref 46)	E042-H3K4me3.gappedPeak	E042	Blood
E042-H3K9me3.gappedPeak	Roadmap Epigenomics (ref 46)	E042-H3K9me3.gappedPeak	E042	Blood
E043-H3K27ac.gappedPeak	Roadmap Epigenomics (ref 46)	E043-H3K27ac.gappedPeak	E043	Blood
E043-H3K27me3.gappedPeak	Roadmap Epigenomics (ref 46)	E043-H3K27me3.gappedPeak	E043	Blood
E043-H3K36me3.gappedPeak	Roadmap Epigenomics (ref 46)	E043-H3K36me3.gappedPeak	E043	Blood
E043-H3K4me1.gappedPeak	Roadmap Epigenomics (ref 46)	E043-H3K4me1.gappedPeak	E043	Blood
E043-H3K4me3.gappedPeak	Roadmap Epigenomics (ref 46)	E043-H3K4me3.gappedPeak	E043	Blood
E043-H3K9me3.gappedPeak	Roadmap Epigenomics (ref 46)	E043-H3K9me3.gappedPeak	E043	Blood
E044-H3K27ac.gappedPeak	Roadmap Epigenomics (ref 46)	E044-H3K27ac.gappedPeak	E044	Blood
E044-H3K27me3.gappedPeak	Roadmap Epigenomics (ref 46)	E044-H3K27me3.gappedPeak	E044	Blood
E044-H3K36me3.gappedPeak	Roadmap Epigenomics (ref 46)	E044-H3K36me3.gappedPeak	E044	Blood
E044-H3K4me1.gappedPeak	Roadmap Epigenomics (ref 46)	E044-H3K4me1.gappedPeak	E044	Blood
E044-H3K4me3.gappedPeak	Roadmap Epigenomics (ref 46)	E044-H3K4me3.gappedPeak	E044	Blood
E044-H3K9me3.gappedPeak	Roadmap Epigenomics (ref 46)	E044-H3K9me3.gappedPeak	E044	Blood
E045-H3K27ac.gappedPeak	Roadmap Epigenomics (ref 46)	E045-H3K27ac.gappedPeak	E045	Blood
E045-H3K27me3.gappedPeak	Roadmap Epigenomics (ref 46)	E045-H3K27me3.gappedPeak	E045	Blood
E045-H3K36me3.gappedPeak	Roadmap Epigenomics (ref 46)	E045-H3K36me3.gappedPeak	E045	Blood
E045-H3K4me1.gappedPeak	Roadmap Epigenomics (ref 46)	E045-H3K4me1.gappedPeak	E045	Blood
E045-H3K4me3.gappedPeak	Roadmap Epigenomics (ref 46)	E045-H3K4me3.gappedPeak	E045	Blood
E045-H3K9me3.gappedPeak	Roadmap Epigenomics (ref 46)	E045-H3K9me3.gappedPeak	E045	Blood
E046-H3K27ac.gappedPeak	Roadmap Epigenomics (ref 46)	E046-H3K27ac.gappedPeak	E046	Blood
E046-H3K27me3.gappedPeak	Roadmap Epigenomics (ref 46)	E046-H3K27me3.gappedPeak	E046	Blood
E046-H3K36me3.gappedPeak	Roadmap Epigenomics (ref 46)	E046-H3K36me3.gappedPeak	E046	Blood
E046-H3K4me1.gappedPeak	Roadmap Epigenomics (ref 46)	E046-H3K4me1.gappedPeak	E046	Blood
E046-H3K4me3.gappedPeak	Roadmap Epigenomics (ref 46)	E046-H3K4me3.gappedPeak	E046	Blood
E046-H3K9me3.gappedPeak	Roadmap Epigenomics (ref 46)	E046-H3K9me3.gappedPeak	E046	Blood
E047-H3K27ac.gappedPeak	Roadmap Epigenomics (ref 46)	E047-H3K27ac.gappedPeak	E047	Blood
E047-H3K27me3.gappedPeak	Roadmap Epigenomics (ref 46)	E047-H3K27me3.gappedPeak	E047	Blood
E047-H3K36me3.gappedPeak	Roadmap Epigenomics (ref 46)	E047-H3K36me3.gappedPeak	E047	Blood
E047-H3K4me1.gappedPeak	Roadmap Epigenomics (ref 46)	E047-H3K4me1.gappedPeak	E047	Blood
E047-H3K4me3.gappedPeak	Roadmap Epigenomics (ref 46)	E047-H3K4me3.gappedPeak	E047	Blood
E047-H3K9ac.gappedPeak	Roadmap Epigenomics (ref 46)	E047-H3K9ac.gappedPeak	E047	Blood
E047-H3K9me3.gappedPeak	Roadmap Epigenomics (ref 46)	E047-H3K9me3.gappedPeak	E047	Blood
E048-H3K27ac.gappedPeak	Roadmap Epigenomics (ref 46)	E048-H3K27ac.gappedPeak	E048	Blood
E048-H3K27me3.gappedPeak	Roadmap Epigenomics (ref 46)	E048-H3K27me3.gappedPeak	E048	Blood
E048-H3K36me3.gappedPeak	Roadmap Epigenomics (ref 46)	E048-H3K36me3.gappedPeak	E048	Blood
E048-H3K4me1.gappedPeak	Roadmap Epigenomics (ref 46)	E048-H3K4me1.gappedPeak	E048	Blood
E048-H3K4me3.gappedPeak	Roadmap Epigenomics (ref 46)	E048-H3K4me3.gappedPeak	E048	Blood
E048-H3K9me3.gappedPeak	Roadmap Epigenomics (ref 46)	E048-H3K9me3.gappedPeak	E048	Blood
E049-H3K27ac.gappedPeak	Roadmap Epigenomics (ref 46)	E049-H3K27ac.gappedPeak	E049	Bone
E049-H3K27me3.gappedPeak	Roadmap Epigenomics (ref 46)	E049-H3K27me3.gappedPeak	E049	Bone
E049-H3K36me3.gappedPeak	Roadmap Epigenomics (ref 46)	E049-H3K36me3.gappedPeak	E049	Bone
E049-H3K4me1.gappedPeak	Roadmap Epigenomics (ref 46)	E049-H3K4me1.gappedPeak	E049	Bone
E049-H3K4me3.gappedPeak	Roadmap Epigenomics (ref 46)	E049-H3K4me3.gappedPeak	E049	Bone
E049-H3K9ac.gappedPeak	Roadmap Epigenomics (ref 46)	E049-H3K9ac.gappedPeak	E049	Bone
E049-H3K9me3.gappedPeak	Roadmap Epigenomics (ref 46)	E049-H3K9me3.gappedPeak	E049	Bone
E050-H3K27ac.gappedPeak	Roadmap Epigenomics (ref 46)	E050-H3K27ac.gappedPeak	E050	Blood
E050-H3K27me3.gappedPeak	Roadmap Epigenomics (ref 46)	E050-H3K27me3.gappedPeak	E050	Blood
E050-H3K36me3.gappedPeak	Roadmap Epigenomics (ref 46)	E050-H3K36me3.gappedPeak	E050	Blood
E050-H3K4me1.gappedPeak	Roadmap Epigenomics (ref 46)	E050-H3K4me1.gappedPeak	E050	Blood
E050-H3K4me3.gappedPeak	Roadmap Epigenomics (ref 46)	E050-H3K4me3.gappedPeak	E050	Blood
E050-H3K9me3.gappedPeak	Roadmap Epigenomics (ref 46)	E050-H3K9me3.gappedPeak	E050	Blood
E051-H3K27me3.gappedPeak	Roadmap Epigenomics (ref 46)	E051-H3K27me3.gappedPeak	E051	Blood
E051-H3K36me3.gappedPeak	Roadmap Epigenomics (ref 46)	E051-H3K36me3.gappedPeak	E051	Blood
E051-H3K4me1.gappedPeak	Roadmap Epigenomics (ref 46)	E051-H3K4me1.gappedPeak	E051	Blood
E051-H3K4me3.gappedPeak	Roadmap Epigenomics (ref 46)	E051-H3K4me3.gappedPeak	E051	Blood
E051-H3K9me3.gappedPeak	Roadmap Epigenomics (ref 46)	E051-H3K9me3.gappedPeak	E051	Blood
E052-H3K27me3.gappedPeak	Roadmap Epigenomics (ref 46)	E052-H3K27me3.gappedPeak	E052	Muscle
E052-H3K36me3.gappedPeak	Roadmap Epigenomics (ref 46)	E052-H3K36me3.gappedPeak	E052	Muscle
E052-H3K4me1.gappedPeak	Roadmap Epigenomics (ref 46)	E052-H3K4me1.gappedPeak	E052	Muscle
E052-H3K4me2.gappedPeak	Roadmap Epigenomics (ref 46)	E052-H3K4me2.gappedPeak	E052	Muscle
E052-H3K4me3.gappedPeak	Roadmap Epigenomics (ref 46)	E052-H3K4me3.gappedPeak	E052	Muscle
E052-H3K9ac.gappedPeak	Roadmap Epigenomics (ref 46)	E052-H3K9ac.gappedPeak	E052	Muscle
E052-H3K9me3.gappedPeak	Roadmap Epigenomics (ref 46)	E052-H3K9me3.gappedPeak	E052	Muscle
E053-H3K27me3.gappedPeak	Roadmap Epigenomics (ref 46)	E053-H3K27me3.gappedPeak	E053	Brain
E053-H3K36me3.gappedPeak	Roadmap Epigenomics (ref 46)	E053-H3K36me3.gappedPeak	E053	Brain
E053-H3K4me1.gappedPeak	Roadmap Epigenomics (ref 46)	E053-H3K4me1.gappedPeak	E053	Brain
E053-H3K4me3.gappedPeak	Roadmap Epigenomics (ref 46)	E053-H3K4me3.gappedPeak	E053	Brain
E053-H3K9me3.gappedPeak	Roadmap Epigenomics (ref 46)	E053-H3K9me3.gappedPeak	E053	Brain
E054-H3K27me3.gappedPeak	Roadmap Epigenomics (ref 46)	E054-H3K27me3.gappedPeak	E054	Brain
E054-H3K36me3.gappedPeak	Roadmap Epigenomics (ref 46)	E054-H3K36me3.gappedPeak	E054	Brain
E054-H3K4me1.gappedPeak	Roadmap Epigenomics (ref 46)	E054-H3K4me1.gappedPeak	E054	Brain
E054-H3K4me3.gappedPeak	Roadmap Epigenomics (ref 46)	E054-H3K4me3.gappedPeak	E054	Brain
E054-H3K9me3.gappedPeak	Roadmap Epigenomics (ref 46)	E054-H3K9me3.gappedPeak	E054	Brain
E055-H3K27ac.gappedPeak	Roadmap Epigenomics (ref 46)	E055-H3K27ac.gappedPeak	E055	Skin
E055-H3K27me3.gappedPeak	Roadmap Epigenomics (ref 46)	E055-H3K27me3.gappedPeak	E055	Skin
E055-H3K36me3.gappedPeak	Roadmap Epigenomics (ref 46)	E055-H3K36me3.gappedPeak	E055	Skin
E055-H3K4me1.gappedPeak	Roadmap Epigenomics (ref 46)	E055-H3K4me1.gappedPeak	E055	Skin
E055-H3K4me3.gappedPeak	Roadmap Epigenomics (ref 46)	E055-H3K4me3.gappedPeak	E055	Skin
E055-H3K9me3.gappedPeak	Roadmap Epigenomics (ref 46)	E055-H3K9me3.gappedPeak	E055	Skin
E056-H3K27ac.gappedPeak	Roadmap Epigenomics (ref 46)	E056-H3K27ac.gappedPeak	E056	Skin
E056-H3K27me3.gappedPeak	Roadmap Epigenomics (ref 46)	E056-H3K27me3.gappedPeak	E056	Skin
E056-H3K36me3.gappedPeak	Roadmap Epigenomics (ref 46)	E056-H3K36me3.gappedPeak	E056	Skin
E056-H3K4me1.gappedPeak	Roadmap Epigenomics (ref 46)	E056-H3K4me1.gappedPeak	E056	Skin
E056-H3K4me3.gappedPeak	Roadmap Epigenomics (ref 46)	E056-H3K4me3.gappedPeak	E056	Skin
E056-H3K9me3.gappedPeak	Roadmap Epigenomics (ref 46)	E056-H3K9me3.gappedPeak	E056	Skin
E057-H3K27me3.gappedPeak	Roadmap Epigenomics (ref 46)	E057-H3K27me3.gappedPeak	E057	Skin
E057-H3K36me3.gappedPeak	Roadmap Epigenomics (ref 46)	E057-H3K36me3.gappedPeak	E057	Skin
E057-H3K4me1.gappedPeak	Roadmap Epigenomics (ref 46)	E057-H3K4me1.gappedPeak	E057	Skin
E057-H3K4me3.gappedPeak	Roadmap Epigenomics (ref 46)	E057-H3K4me3.gappedPeak	E057	Skin
E057-H3K9me3.gappedPeak	Roadmap Epigenomics (ref 46)	E057-H3K9me3.gappedPeak	E057	Skin
E058-H3K27ac.gappedPeak	Roadmap Epigenomics (ref 46)	E058-H3K27ac.gappedPeak	E058	Skin
E058-H3K27me3.gappedPeak	Roadmap Epigenomics (ref 46)	E058-H3K27me3.gappedPeak	E058	Skin
E058-H3K36me3.gappedPeak	Roadmap Epigenomics (ref 46)	E058-H3K36me3.gappedPeak	E058	Skin
E058-H3K4me1.gappedPeak	Roadmap Epigenomics (ref 46)	E058-H3K4me1.gappedPeak	E058	Skin
E058-H3K4me3.gappedPeak	Roadmap Epigenomics (ref 46)	E058-H3K4me3.gappedPeak	E058	Skin
E058-H3K9me3.gappedPeak	Roadmap Epigenomics (ref 46)	E058-H3K9me3.gappedPeak	E058	Skin
E059-H3K27ac.gappedPeak	Roadmap Epigenomics (ref 46)	E059-H3K27ac.gappedPeak	E059	Skin
E059-H3K27me3.gappedPeak	Roadmap Epigenomics (ref 46)	E059-H3K27me3.gappedPeak	E059	Skin
E059-H3K36me3.gappedPeak	Roadmap Epigenomics (ref 46)	E059-H3K36me3.gappedPeak	E059	Skin
E059-H3K4me1.gappedPeak	Roadmap Epigenomics (ref 46)	E059-H3K4me1.gappedPeak	E059	Skin
E059-H3K4me3.gappedPeak	Roadmap Epigenomics (ref 46)	E059-H3K4me3.gappedPeak	E059	Skin
E059-H3K9me3.gappedPeak	Roadmap Epigenomics (ref 46)	E059-H3K9me3.gappedPeak	E059	Skin
E061-H3K27ac.gappedPeak	Roadmap Epigenomics (ref 46)	E061-H3K27ac.gappedPeak	E061	Skin
E061-H3K27me3.gappedPeak	Roadmap Epigenomics (ref 46)	E061-H3K27me3.gappedPeak	E061	Skin
E061-H3K36me3.gappedPeak	Roadmap Epigenomics (ref 46)	E061-H3K36me3.gappedPeak	E061	Skin
E061-H3K4me1.gappedPeak	Roadmap Epigenomics (ref 46)	E061-H3K4me1.gappedPeak	E061	Skin
E061-H3K4me3.gappedPeak	Roadmap Epigenomics (ref 46)	E061-H3K4me3.gappedPeak	E061	Skin
E061-H3K9me3.gappedPeak	Roadmap Epigenomics (ref 46)	E061-H3K9me3.gappedPeak	E061	Skin
E062-H3K27ac.gappedPeak	Roadmap Epigenomics (ref 46)	E062-H3K27ac.gappedPeak	E062	Blood
E062-H3K27me3.gappedPeak	Roadmap Epigenomics (ref 46)	E062-H3K27me3.gappedPeak	E062	Blood
E062-H3K36me3.gappedPeak	Roadmap Epigenomics (ref 46)	E062-H3K36me3.gappedPeak	E062	Blood
E062-H3K4me1.gappedPeak	Roadmap Epigenomics (ref 46)	E062-H3K4me1.gappedPeak	E062	Blood
E062-H3K4me3.gappedPeak	Roadmap Epigenomics (ref 46)	E062-H3K4me3.gappedPeak	E062	Blood
E062-H3K9ac.gappedPeak	Roadmap Epigenomics (ref 46)	E062-H3K9ac.gappedPeak	E062	Blood
E062-H3K9me3.gappedPeak	Roadmap Epigenomics (ref 46)	E062-H3K9me3.gappedPeak	E062	Blood
E063-H3K27ac.gappedPeak	Roadmap Epigenomics (ref 46)	E063-H3K27ac.gappedPeak	E063	Adipose
E063-H3K27me3.gappedPeak	Roadmap Epigenomics (ref 46)	E063-H3K27me3.gappedPeak	E063	Adipose
E063-H3K36me3.gappedPeak	Roadmap Epigenomics (ref 46)	E063-H3K36me3.gappedPeak	E063	Adipose
E063-H3K4me1.gappedPeak	Roadmap Epigenomics (ref 46)	E063-H3K4me1.gappedPeak	E063	Adipose
E063-H3K4me3.gappedPeak	Roadmap Epigenomics (ref 46)	E063-H3K4me3.gappedPeak	E063	Adipose
E063-H3K9ac.gappedPeak	Roadmap Epigenomics (ref 46)	E063-H3K9ac.gappedPeak	E063	Adipose
E063-H3K9me3.gappedPeak	Roadmap Epigenomics (ref 46)	E063-H3K9me3.gappedPeak	E063	Adipose
E065-H3K27ac.gappedPeak	Roadmap Epigenomics (ref 46)	E065-H3K27ac.gappedPeak	E065	Vascular
E065-H3K27me3.gappedPeak	Roadmap Epigenomics (ref 46)	E065-H3K27me3.gappedPeak	E065	Vascular
E065-H3K36me3.gappedPeak	Roadmap Epigenomics (ref 46)	E065-H3K36me3.gappedPeak	E065	Vascular
E065-H3K4me1.gappedPeak	Roadmap Epigenomics (ref 46)	E065-H3K4me1.gappedPeak	E065	Vascular
E065-H3K4me3.gappedPeak	Roadmap Epigenomics (ref 46)	E065-H3K4me3.gappedPeak	E065	Vascular
E065-H3K9me3.gappedPeak	Roadmap Epigenomics (ref 46)	E065-H3K9me3.gappedPeak	E065	Vascular
E066-H3K27ac.gappedPeak	Roadmap Epigenomics (ref 46)	E066-H3K27ac.gappedPeak	E066	Liver
E066-H3K27me3.gappedPeak	Roadmap Epigenomics (ref 46)	E066-H3K27me3.gappedPeak	E066	Liver
E066-H3K36me3.gappedPeak	Roadmap Epigenomics (ref 46)	E066-H3K36me3.gappedPeak	E066	Liver
E066-H3K4me1.gappedPeak	Roadmap Epigenomics (ref 46)	E066-H3K4me1.gappedPeak	E066	Liver
E066-H3K4me3.gappedPeak	Roadmap Epigenomics (ref 46)	E066-H3K4me3.gappedPeak	E066	Liver
E066-H3K9ac.gappedPeak	Roadmap Epigenomics (ref 46)	E066-H3K9ac.gappedPeak	E066	Liver
E066-H3K9me3.gappedPeak	Roadmap Epigenomics (ref 46)	E066-H3K9me3.gappedPeak	E066	Liver
E067-H3K27ac.gappedPeak	Roadmap Epigenomics (ref 46)	E067-H3K27ac.gappedPeak	E067	Brain
E067-H3K27me3.gappedPeak	Roadmap Epigenomics (ref 46)	E067-H3K27me3.gappedPeak	E067	Brain
E067-H3K36me3.gappedPeak	Roadmap Epigenomics (ref 46)	E067-H3K36me3.gappedPeak	E067	Brain
E067-H3K4me1.gappedPeak	Roadmap Epigenomics (ref 46)	E067-H3K4me1.gappedPeak	E067	Brain
E067-H3K4me3.gappedPeak	Roadmap Epigenomics (ref 46)	E067-H3K4me3.gappedPeak	E067	Brain
E067-H3K9ac.gappedPeak	Roadmap Epigenomics (ref 46)	E067-H3K9ac.gappedPeak	E067	Brain
E067-H3K9me3.gappedPeak	Roadmap Epigenomics (ref 46)	E067-H3K9me3.gappedPeak	E067	Brain
E068-H3K27ac.gappedPeak	Roadmap Epigenomics (ref 46)	E068-H3K27ac.gappedPeak	E068	Brain
E068-H3K27me3.gappedPeak	Roadmap Epigenomics (ref 46)	E068-H3K27me3.gappedPeak	E068	Brain
E068-H3K36me3.gappedPeak	Roadmap Epigenomics (ref 46)	E068-H3K36me3.gappedPeak	E068	Brain
E068-H3K4me1.gappedPeak	Roadmap Epigenomics (ref 46)	E068-H3K4me1.gappedPeak	E068	Brain
E068-H3K4me3.gappedPeak	Roadmap Epigenomics (ref 46)	E068-H3K4me3.gappedPeak	E068	Brain
E068-H3K9ac.gappedPeak	Roadmap Epigenomics (ref 46)	E068-H3K9ac.gappedPeak	E068	Brain
E068-H3K9me3.gappedPeak	Roadmap Epigenomics (ref 46)	E068-H3K9me3.gappedPeak	E068	Brain
E069-H3K27ac.gappedPeak	Roadmap Epigenomics (ref 46)	E069-H3K27ac.gappedPeak	E069	Brain
E069-H3K27me3.gappedPeak	Roadmap Epigenomics (ref 46)	E069-H3K27me3.gappedPeak	E069	Brain
E069-H3K36me3.gappedPeak	Roadmap Epigenomics (ref 46)	E069-H3K36me3.gappedPeak	E069	Brain
E069-H3K4me1.gappedPeak	Roadmap Epigenomics (ref 46)	E069-H3K4me1.gappedPeak	E069	Brain
E069-H3K4me3.gappedPeak	Roadmap Epigenomics (ref 46)	E069-H3K4me3.gappedPeak	E069	Brain
E069-H3K9ac.gappedPeak	Roadmap Epigenomics (ref 46)	E069-H3K9ac.gappedPeak	E069	Brain
E069-H3K9me3.gappedPeak	Roadmap Epigenomics (ref 46)	E069-H3K9me3.gappedPeak	E069	Brain
E070-H3K27me3.gappedPeak	Roadmap Epigenomics (ref 46)	E070-H3K27me3.gappedPeak	E070	Brain
E070-H3K36me3.gappedPeak	Roadmap Epigenomics (ref 46)	E070-H3K36me3.gappedPeak	E070	Brain
E070-H3K4me1.gappedPeak	Roadmap Epigenomics (ref 46)	E070-H3K4me1.gappedPeak	E070	Brain
E070-H3K4me3.gappedPeak	Roadmap Epigenomics (ref 46)	E070-H3K4me3.gappedPeak	E070	Brain
E070-H3K9me3.gappedPeak	Roadmap Epigenomics (ref 46)	E070-H3K9me3.gappedPeak	E070	Brain
E071-H3K27ac.gappedPeak	Roadmap Epigenomics (ref 46)	E071-H3K27ac.gappedPeak	E071	Brain
E071-H3K27me3.gappedPeak	Roadmap Epigenomics (ref 46)	E071-H3K27me3.gappedPeak	E071	Brain
E071-H3K36me3.gappedPeak	Roadmap Epigenomics (ref 46)	E071-H3K36me3.gappedPeak	E071	Brain
E071-H3K4me1.gappedPeak	Roadmap Epigenomics (ref 46)	E071-H3K4me1.gappedPeak	E071	Brain
E071-H3K4me3.gappedPeak	Roadmap Epigenomics (ref 46)	E071-H3K4me3.gappedPeak	E071	Brain
E071-H3K9me3.gappedPeak	Roadmap Epigenomics (ref 46)	E071-H3K9me3.gappedPeak	E071	Brain
E072-H3K27ac.gappedPeak	Roadmap Epigenomics (ref 46)	E072-H3K27ac.gappedPeak	E072	Brain
E072-H3K27me3.gappedPeak	Roadmap Epigenomics (ref 46)	E072-H3K27me3.gappedPeak	E072	Brain
E072-H3K36me3.gappedPeak	Roadmap Epigenomics (ref 46)	E072-H3K36me3.gappedPeak	E072	Brain
E072-H3K4me1.gappedPeak	Roadmap Epigenomics (ref 46)	E072-H3K4me1.gappedPeak	E072	Brain
E072-H3K4me3.gappedPeak	Roadmap Epigenomics (ref 46)	E072-H3K4me3.gappedPeak	E072	Brain
E072-H3K9ac.gappedPeak	Roadmap Epigenomics (ref 46)	E072-H3K9ac.gappedPeak	E072	Brain
E072-H3K9me3.gappedPeak	Roadmap Epigenomics (ref 46)	E072-H3K9me3.gappedPeak	E072	Brain
E073-H3K27ac.gappedPeak	Roadmap Epigenomics (ref 46)	E073-H3K27ac.gappedPeak	E073	Brain
E073-H3K27me3.gappedPeak	Roadmap Epigenomics (ref 46)	E073-H3K27me3.gappedPeak	E073	Brain
E073-H3K36me3.gappedPeak	Roadmap Epigenomics (ref 46)	E073-H3K36me3.gappedPeak	E073	Brain
E073-H3K4me1.gappedPeak	Roadmap Epigenomics (ref 46)	E073-H3K4me1.gappedPeak	E073	Brain
E073-H3K4me3.gappedPeak	Roadmap Epigenomics (ref 46)	E073-H3K4me3.gappedPeak	E073	Brain
E073-H3K9ac.gappedPeak	Roadmap Epigenomics (ref 46)	E073-H3K9ac.gappedPeak	E073	Brain
E073-H3K9me3.gappedPeak	Roadmap Epigenomics (ref 46)	E073-H3K9me3.gappedPeak	E073	Brain
E074-H3K27ac.gappedPeak	Roadmap Epigenomics (ref 46)	E074-H3K27ac.gappedPeak	E074	Brain
E074-H3K27me3.gappedPeak	Roadmap Epigenomics (ref 46)	E074-H3K27me3.gappedPeak	E074	Brain
E074-H3K36me3.gappedPeak	Roadmap Epigenomics (ref 46)	E074-H3K36me3.gappedPeak	E074	Brain
E074-H3K4me1.gappedPeak	Roadmap Epigenomics (ref 46)	E074-H3K4me1.gappedPeak	E074	Brain
E074-H3K4me3.gappedPeak	Roadmap Epigenomics (ref 46)	E074-H3K4me3.gappedPeak	E074	Brain
E074-H3K9ac.gappedPeak	Roadmap Epigenomics (ref 46)	E074-H3K9ac.gappedPeak	E074	Brain
E074-H3K9me3.gappedPeak	Roadmap Epigenomics (ref 46)	E074-H3K9me3.gappedPeak	E074	Brain
E075-H3K27ac.gappedPeak	Roadmap Epigenomics (ref 46)	E075-H3K27ac.gappedPeak	E075	GI
E075-H3K27me3.gappedPeak	Roadmap Epigenomics (ref 46)	E075-H3K27me3.gappedPeak	E075	GI
E075-H3K36me3.gappedPeak	Roadmap Epigenomics (ref 46)	E075-H3K36me3.gappedPeak	E075	GI
E075-H3K4me1.gappedPeak	Roadmap Epigenomics (ref 46)	E075-H3K4me1.gappedPeak	E075	GI
E075-H3K4me3.gappedPeak	Roadmap Epigenomics (ref 46)	E075-H3K4me3.gappedPeak	E075	GI
E075-H3K9ac.gappedPeak	Roadmap Epigenomics (ref 46)	E075-H3K9ac.gappedPeak	E075	GI
E075-H3K9me3.gappedPeak	Roadmap Epigenomics (ref 46)	E075-H3K9me3.gappedPeak	E075	GI
E076-H3K27ac.gappedPeak	Roadmap Epigenomics (ref 46)	E076-H3K27ac.gappedPeak	E076	GI
E076-H3K27me3.gappedPeak	Roadmap Epigenomics (ref 46)	E076-H3K27me3.gappedPeak	E076	GI
E076-H3K36me3.gappedPeak	Roadmap Epigenomics (ref 46)	E076-H3K36me3.gappedPeak	E076	GI
E076-H3K4me1.gappedPeak	Roadmap Epigenomics (ref 46)	E076-H3K4me1.gappedPeak	E076	GI
E076-H3K4me3.gappedPeak	Roadmap Epigenomics (ref 46)	E076-H3K4me3.gappedPeak	E076	GI
E076-H3K9ac.gappedPeak	Roadmap Epigenomics (ref 46)	E076-H3K9ac.gappedPeak	E076	GI
E076-H3K9me3.gappedPeak	Roadmap Epigenomics (ref 46)	E076-H3K9me3.gappedPeak	E076	GI
E077-H3K27me3.gappedPeak	Roadmap Epigenomics (ref 46)	E077-H3K27me3.gappedPeak	E077	GI
E077-H3K36me3.gappedPeak	Roadmap Epigenomics (ref 46)	E077-H3K36me3.gappedPeak	E077	GI
E077-H3K4me1.gappedPeak	Roadmap Epigenomics (ref 46)	E077-H3K4me1.gappedPeak	E077	GI
E077-H3K4me3.gappedPeak	Roadmap Epigenomics (ref 46)	E077-H3K4me3.gappedPeak	E077	GI
E077-H3K9ac.gappedPeak	Roadmap Epigenomics (ref 46)	E077-H3K9ac.gappedPeak	E077	GI
E077-H3K9me3.gappedPeak	Roadmap Epigenomics (ref 46)	E077-H3K9me3.gappedPeak	E077	GI
E078-H3K27ac.gappedPeak	Roadmap Epigenomics (ref 46)	E078-H3K27ac.gappedPeak	E078	GI
E078-H3K27me3.gappedPeak	Roadmap Epigenomics (ref 46)	E078-H3K27me3.gappedPeak	E078	GI
E078-H3K36me3.gappedPeak	Roadmap Epigenomics (ref 46)	E078-H3K36me3.gappedPeak	E078	GI
E078-H3K4me1.gappedPeak	Roadmap Epigenomics (ref 46)	E078-H3K4me1.gappedPeak	E078	GI
E078-H3K4me3.gappedPeak	Roadmap Epigenomics (ref 46)	E078-H3K4me3.gappedPeak	E078	GI
E078-H3K9me3.gappedPeak	Roadmap Epigenomics (ref 46)	E078-H3K9me3.gappedPeak	E078	GI
E079-H3K27ac.gappedPeak	Roadmap Epigenomics (ref 46)	E079-H3K27ac.gappedPeak	E079	GI
E079-H3K27me3.gappedPeak	Roadmap Epigenomics (ref 46)	E079-H3K27me3.gappedPeak	E079	GI
E079-H3K36me3.gappedPeak	Roadmap Epigenomics (ref 46)	E079-H3K36me3.gappedPeak	E079	GI
E079-H3K4me1.gappedPeak	Roadmap Epigenomics (ref 46)	E079-H3K4me1.gappedPeak	E079	GI
E079-H3K4me3.gappedPeak	Roadmap Epigenomics (ref 46)	E079-H3K4me3.gappedPeak	E079	GI
E079-H3K9me3.gappedPeak	Roadmap Epigenomics (ref 46)	E079-H3K9me3.gappedPeak	E079	GI
E080-H3K27ac.gappedPeak	Roadmap Epigenomics (ref 46)	E080-H3K27ac.gappedPeak	E080	Adrenal
E080-H3K27me3.gappedPeak	Roadmap Epigenomics (ref 46)	E080-H3K27me3.gappedPeak	E080	Adrenal
E080-H3K36me3.gappedPeak	Roadmap Epigenomics (ref 46)	E080-H3K36me3.gappedPeak	E080	Adrenal
E080-H3K4me1.gappedPeak	Roadmap Epigenomics (ref 46)	E080-H3K4me1.gappedPeak	E080	Adrenal
E080-H3K4me3.gappedPeak	Roadmap Epigenomics (ref 46)	E080-H3K4me3.gappedPeak	E080	Adrenal
E080-H3K9me3.gappedPeak	Roadmap Epigenomics (ref 46)	E080-H3K9me3.gappedPeak	E080	Adrenal
E081-H3K27me3.gappedPeak	Roadmap Epigenomics (ref 46)	E081-H3K27me3.gappedPeak	E081	Brain
E081-H3K36me3.gappedPeak	Roadmap Epigenomics (ref 46)	E081-H3K36me3.gappedPeak	E081	Brain
E081-H3K4me1.gappedPeak	Roadmap Epigenomics (ref 46)	E081-H3K4me1.gappedPeak	E081	Brain
E081-H3K4me3.gappedPeak	Roadmap Epigenomics (ref 46)	E081-H3K4me3.gappedPeak	E081	Brain
E081-H3K9me3.gappedPeak	Roadmap Epigenomics (ref 46)	E081-H3K9me3.gappedPeak	E081	Brain
E082-H3K27me3.gappedPeak	Roadmap Epigenomics (ref 46)	E082-H3K27me3.gappedPeak	E082	Brain
E082-H3K36me3.gappedPeak	Roadmap Epigenomics (ref 46)	E082-H3K36me3.gappedPeak	E082	Brain
E082-H3K4me1.gappedPeak	Roadmap Epigenomics (ref 46)	E082-H3K4me1.gappedPeak	E082	Brain
E082-H3K4me3.gappedPeak	Roadmap Epigenomics (ref 46)	E082-H3K4me3.gappedPeak	E082	Brain
E082-H3K9me3.gappedPeak	Roadmap Epigenomics (ref 46)	E082-H3K9me3.gappedPeak	E082	Brain
E083-H3K27me3.gappedPeak	Roadmap Epigenomics (ref 46)	E083-H3K27me3.gappedPeak	E083	Heart
E083-H3K36me3.gappedPeak	Roadmap Epigenomics (ref 46)	E083-H3K36me3.gappedPeak	E083	Heart
E083-H3K4me1.gappedPeak	Roadmap Epigenomics (ref 46)	E083-H3K4me1.gappedPeak	E083	Heart
E083-H3K4me3.gappedPeak	Roadmap Epigenomics (ref 46)	E083-H3K4me3.gappedPeak	E083	Heart
E083-H3K9ac.gappedPeak	Roadmap Epigenomics (ref 46)	E083-H3K9ac.gappedPeak	E083	Heart
E083-H3K9me3.gappedPeak	Roadmap Epigenomics (ref 46)	E083-H3K9me3.gappedPeak	E083	Heart
E084-H3K27ac.gappedPeak	Roadmap Epigenomics (ref 46)	E084-H3K27ac.gappedPeak	E084	GI
E084-H3K27me3.gappedPeak	Roadmap Epigenomics (ref 46)	E084-H3K27me3.gappedPeak	E084	GI
E084-H3K36me3.gappedPeak	Roadmap Epigenomics (ref 46)	E084-H3K36me3.gappedPeak	E084	GI
E084-H3K4me1.gappedPeak	Roadmap Epigenomics (ref 46)	E084-H3K4me1.gappedPeak	E084	GI
E084-H3K4me3.gappedPeak	Roadmap Epigenomics (ref 46)	E084-H3K4me3.gappedPeak	E084	GI
E084-H3K9me3.gappedPeak	Roadmap Epigenomics (ref 46)	E084-H3K9me3.gappedPeak	E084	GI
E085-H3K27ac.gappedPeak	Roadmap Epigenomics (ref 46)	E085-H3K27ac.gappedPeak	E085	GI
E085-H3K27me3.gappedPeak	Roadmap Epigenomics (ref 46)	E085-H3K27me3.gappedPeak	E085	GI
E085-H3K36me3.gappedPeak	Roadmap Epigenomics (ref 46)	E085-H3K36me3.gappedPeak	E085	GI
E085-H3K4me1.gappedPeak	Roadmap Epigenomics (ref 46)	E085-H3K4me1.gappedPeak	E085	GI
E085-H3K4me3.gappedPeak	Roadmap Epigenomics (ref 46)	E085-H3K4me3.gappedPeak	E085	GI
E085-H3K9me3.gappedPeak	Roadmap Epigenomics (ref 46)	E085-H3K9me3.gappedPeak	E085	GI
E086-H3K27me3.gappedPeak	Roadmap Epigenomics (ref 46)	E086-H3K27me3.gappedPeak	E086	Kidney
E086-H3K36me3.gappedPeak	Roadmap Epigenomics (ref 46)	E086-H3K36me3.gappedPeak	E086	Kidney
E086-H3K4me1.gappedPeak	Roadmap Epigenomics (ref 46)	E086-H3K4me1.gappedPeak	E086	Kidney
E086-H3K4me3.gappedPeak	Roadmap Epigenomics (ref 46)	E086-H3K4me3.gappedPeak	E086	Kidney
E086-H3K9ac.gappedPeak	Roadmap Epigenomics (ref 46)	E086-H3K9ac.gappedPeak	E086	Kidney
E086-H3K9me3.gappedPeak	Roadmap Epigenomics (ref 46)	E086-H3K9me3.gappedPeak	E086	Kidney
E087-H3K27ac.gappedPeak	Roadmap Epigenomics (ref 46)	E087-H3K27ac.gappedPeak	E087	Pancreas
E087-H3K27me3.gappedPeak	Roadmap Epigenomics (ref 46)	E087-H3K27me3.gappedPeak	E087	Pancreas
E087-H3K36me3.gappedPeak	Roadmap Epigenomics (ref 46)	E087-H3K36me3.gappedPeak	E087	Pancreas
E087-H3K4me1.gappedPeak	Roadmap Epigenomics (ref 46)	E087-H3K4me1.gappedPeak	E087	Pancreas
E087-H3K4me3.gappedPeak	Roadmap Epigenomics (ref 46)	E087-H3K4me3.gappedPeak	E087	Pancreas
E087-H3K9ac.gappedPeak	Roadmap Epigenomics (ref 46)	E087-H3K9ac.gappedPeak	E087	Pancreas
E087-H3K9me3.gappedPeak	Roadmap Epigenomics (ref 46)	E087-H3K9me3.gappedPeak	E087	Pancreas
E088-H3K27me3.gappedPeak	Roadmap Epigenomics (ref 46)	E088-H3K27me3.gappedPeak	E088	Lung
E088-H3K36me3.gappedPeak	Roadmap Epigenomics (ref 46)	E088-H3K36me3.gappedPeak	E088	Lung
E088-H3K4me1.gappedPeak	Roadmap Epigenomics (ref 46)	E088-H3K4me1.gappedPeak	E088	Lung
E088-H3K4me3.gappedPeak	Roadmap Epigenomics (ref 46)	E088-H3K4me3.gappedPeak	E088	Lung
E088-H3K9ac.gappedPeak	Roadmap Epigenomics (ref 46)	E088-H3K9ac.gappedPeak	E088	Lung
E088-H3K9me3.gappedPeak	Roadmap Epigenomics (ref 46)	E088-H3K9me3.gappedPeak	E088	Lung
E089-H3K27ac.gappedPeak	Roadmap Epigenomics (ref 46)	E089-H3K27ac.gappedPeak	E089	Muscle
E089-H3K27me3.gappedPeak	Roadmap Epigenomics (ref 46)	E089-H3K27me3.gappedPeak	E089	Muscle
E089-H3K36me3.gappedPeak	Roadmap Epigenomics (ref 46)	E089-H3K36me3.gappedPeak	E089	Muscle
E089-H3K4me1.gappedPeak	Roadmap Epigenomics (ref 46)	E089-H3K4me1.gappedPeak	E089	Muscle
E089-H3K4me3.gappedPeak	Roadmap Epigenomics (ref 46)	E089-H3K4me3.gappedPeak	E089	Muscle
E089-H3K9me3.gappedPeak	Roadmap Epigenomics (ref 46)	E089-H3K9me3.gappedPeak	E089	Muscle
E090-H3K27ac.gappedPeak	Roadmap Epigenomics (ref 46)	E090-H3K27ac.gappedPeak	E090	Muscle
E090-H3K27me3.gappedPeak	Roadmap Epigenomics (ref 46)	E090-H3K27me3.gappedPeak	E090	Muscle
E090-H3K36me3.gappedPeak	Roadmap Epigenomics (ref 46)	E090-H3K36me3.gappedPeak	E090	Muscle
E090-H3K4me1.gappedPeak	Roadmap Epigenomics (ref 46)	E090-H3K4me1.gappedPeak	E090	Muscle
E090-H3K4me3.gappedPeak	Roadmap Epigenomics (ref 46)	E090-H3K4me3.gappedPeak	E090	Muscle
E090-H3K9me3.gappedPeak	Roadmap Epigenomics (ref 46)	E090-H3K9me3.gappedPeak	E090	Muscle
E091-H3K27ac.gappedPeak	Roadmap Epigenomics (ref 46)	E091-H3K27ac.gappedPeak	E091	Placenta
E091-H3K27me3.gappedPeak	Roadmap Epigenomics (ref 46)	E091-H3K27me3.gappedPeak	E091	Placenta
E091-H3K36me3.gappedPeak	Roadmap Epigenomics (ref 46)	E091-H3K36me3.gappedPeak	E091	Placenta
E091-H3K4me1.gappedPeak	Roadmap Epigenomics (ref 46)	E091-H3K4me1.gappedPeak	E091	Placenta
E091-H3K4me3.gappedPeak	Roadmap Epigenomics (ref 46)	E091-H3K4me3.gappedPeak	E091	Placenta
E091-H3K9me3.gappedPeak	Roadmap Epigenomics (ref 46)	E091-H3K9me3.gappedPeak	E091	Placenta
E092-H3K27ac.gappedPeak	Roadmap Epigenomics (ref 46)	E092-H3K27ac.gappedPeak	E092	GI
E092-H3K27me3.gappedPeak	Roadmap Epigenomics (ref 46)	E092-H3K27me3.gappedPeak	E092	GI
E092-H3K36me3.gappedPeak	Roadmap Epigenomics (ref 46)	E092-H3K36me3.gappedPeak	E092	GI
E092-H3K4me1.gappedPeak	Roadmap Epigenomics (ref 46)	E092-H3K4me1.gappedPeak	E092	GI
E092-H3K4me3.gappedPeak	Roadmap Epigenomics (ref 46)	E092-H3K4me3.gappedPeak	E092	GI
E092-H3K9me3.gappedPeak	Roadmap Epigenomics (ref 46)	E092-H3K9me3.gappedPeak	E092	GI
E093-H3K27ac.gappedPeak	Roadmap Epigenomics (ref 46)	E093-H3K27ac.gappedPeak	E093	Thymus
E093-H3K27me3.gappedPeak	Roadmap Epigenomics (ref 46)	E093-H3K27me3.gappedPeak	E093	Thymus
E093-H3K36me3.gappedPeak	Roadmap Epigenomics (ref 46)	E093-H3K36me3.gappedPeak	E093	Thymus
E093-H3K4me1.gappedPeak	Roadmap Epigenomics (ref 46)	E093-H3K4me1.gappedPeak	E093	Thymus
E093-H3K4me3.gappedPeak	Roadmap Epigenomics (ref 46)	E093-H3K4me3.gappedPeak	E093	Thymus
E093-H3K9me3.gappedPeak	Roadmap Epigenomics (ref 46)	E093-H3K9me3.gappedPeak	E093	Thymus
E094-H3K27ac.gappedPeak	Roadmap Epigenomics (ref 46)	E094-H3K27ac.gappedPeak	E094	GI
E094-H3K27me3.gappedPeak	Roadmap Epigenomics (ref 46)	E094-H3K27me3.gappedPeak	E094	GI
E094-H3K36me3.gappedPeak	Roadmap Epigenomics (ref 46)	E094-H3K36me3.gappedPeak	E094	GI
E094-H3K4me1.gappedPeak	Roadmap Epigenomics (ref 46)	E094-H3K4me1.gappedPeak	E094	GI
E094-H3K4me3.gappedPeak	Roadmap Epigenomics (ref 46)	E094-H3K4me3.gappedPeak	E094	GI
E094-H3K9me3.gappedPeak	Roadmap Epigenomics (ref 46)	E094-H3K9me3.gappedPeak	E094	GI
E095-H3K27ac.gappedPeak	Roadmap Epigenomics (ref 46)	E095-H3K27ac.gappedPeak	E095	Heart
E095-H3K27me3.gappedPeak	Roadmap Epigenomics (ref 46)	E095-H3K27me3.gappedPeak	E095	Heart
E095-H3K36me3.gappedPeak	Roadmap Epigenomics (ref 46)	E095-H3K36me3.gappedPeak	E095	Heart
E095-H3K4me1.gappedPeak	Roadmap Epigenomics (ref 46)	E095-H3K4me1.gappedPeak	E095	Heart
E095-H3K4me3.gappedPeak	Roadmap Epigenomics (ref 46)	E095-H3K4me3.gappedPeak	E095	Heart
E095-H3K9me3.gappedPeak	Roadmap Epigenomics (ref 46)	E095-H3K9me3.gappedPeak	E095	Heart
E096-H3K27ac.gappedPeak	Roadmap Epigenomics (ref 46)	E096-H3K27ac.gappedPeak	E096	Lung
E096-H3K27me3.gappedPeak	Roadmap Epigenomics (ref 46)	E096-H3K27me3.gappedPeak	E096	Lung
E096-H3K36me3.gappedPeak	Roadmap Epigenomics (ref 46)	E096-H3K36me3.gappedPeak	E096	Lung
E096-H3K4me1.gappedPeak	Roadmap Epigenomics (ref 46)	E096-H3K4me1.gappedPeak	E096	Lung
E096-H3K4me3.gappedPeak	Roadmap Epigenomics (ref 46)	E096-H3K4me3.gappedPeak	E096	Lung
E096-H3K9me3.gappedPeak	Roadmap Epigenomics (ref 46)	E096-H3K9me3.gappedPeak	E096	Lung
E097-H3K27ac.gappedPeak	Roadmap Epigenomics (ref 46)	E097-H3K27ac.gappedPeak	E097	Ovary
E097-H3K27me3.gappedPeak	Roadmap Epigenomics (ref 46)	E097-H3K27me3.gappedPeak	E097	Ovary
E097-H3K36me3.gappedPeak	Roadmap Epigenomics (ref 46)	E097-H3K36me3.gappedPeak	E097	Ovary
E097-H3K4me1.gappedPeak	Roadmap Epigenomics (ref 46)	E097-H3K4me1.gappedPeak	E097	Ovary
E097-H3K4me3.gappedPeak	Roadmap Epigenomics (ref 46)	E097-H3K4me3.gappedPeak	E097	Ovary
E097-H3K9me3.gappedPeak	Roadmap Epigenomics (ref 46)	E097-H3K9me3.gappedPeak	E097	Ovary
E098-H3K27ac.gappedPeak	Roadmap Epigenomics (ref 46)	E098-H3K27ac.gappedPeak	E098	Pancreas
E098-H3K27me3.gappedPeak	Roadmap Epigenomics (ref 46)	E098-H3K27me3.gappedPeak	E098	Pancreas
E098-H3K36me3.gappedPeak	Roadmap Epigenomics (ref 46)	E098-H3K36me3.gappedPeak	E098	Pancreas
E098-H3K4me1.gappedPeak	Roadmap Epigenomics (ref 46)	E098-H3K4me1.gappedPeak	E098	Pancreas
E098-H3K4me3.gappedPeak	Roadmap Epigenomics (ref 46)	E098-H3K4me3.gappedPeak	E098	Pancreas
E098-H3K9me3.gappedPeak	Roadmap Epigenomics (ref 46)	E098-H3K9me3.gappedPeak	E098	Pancreas
E099-H3K27ac.gappedPeak	Roadmap Epigenomics (ref 46)	E099-H3K27ac.gappedPeak	E099	Placenta
E099-H3K27me3.gappedPeak	Roadmap Epigenomics (ref 46)	E099-H3K27me3.gappedPeak	E099	Placenta
E099-H3K36me3.gappedPeak	Roadmap Epigenomics (ref 46)	E099-H3K36me3.gappedPeak	E099	Placenta
E099-H3K4me1.gappedPeak	Roadmap Epigenomics (ref 46)	E099-H3K4me1.gappedPeak	E099	Placenta
E099-H3K4me3.gappedPeak	Roadmap Epigenomics (ref 46)	E099-H3K4me3.gappedPeak	E099	Placenta
E099-H3K9me3.gappedPeak	Roadmap Epigenomics (ref 46)	E099-H3K9me3.gappedPeak	E099	Placenta
E100-H3K27ac.gappedPeak	Roadmap Epigenomics (ref 46)	E100-H3K27ac.gappedPeak	E100	Muscle
E100-H3K27me3.gappedPeak	Roadmap Epigenomics (ref 46)	E100-H3K27me3.gappedPeak	E100	Muscle
E100-H3K36me3.gappedPeak	Roadmap Epigenomics (ref 46)	E100-H3K36me3.gappedPeak	E100	Muscle
E100-H3K4me1.gappedPeak	Roadmap Epigenomics (ref 46)	E100-H3K4me1.gappedPeak	E100	Muscle
E100-H3K4me3.gappedPeak	Roadmap Epigenomics (ref 46)	E100-H3K4me3.gappedPeak	E100	Muscle
E100-H3K9me3.gappedPeak	Roadmap Epigenomics (ref 46)	E100-H3K9me3.gappedPeak	E100	Muscle
E101-H3K27ac.gappedPeak	Roadmap Epigenomics (ref 46)	E101-H3K27ac.gappedPeak	E101	GI
E101-H3K27me3.gappedPeak	Roadmap Epigenomics (ref 46)	E101-H3K27me3.gappedPeak	E101	GI
E101-H3K36me3.gappedPeak	Roadmap Epigenomics (ref 46)	E101-H3K36me3.gappedPeak	E101	GI
E101-H3K4me1.gappedPeak	Roadmap Epigenomics (ref 46)	E101-H3K4me1.gappedPeak	E101	GI
E101-H3K4me3.gappedPeak	Roadmap Epigenomics (ref 46)	E101-H3K4me3.gappedPeak	E101	GI
E101-H3K9ac.gappedPeak	Roadmap Epigenomics (ref 46)	E101-H3K9ac.gappedPeak	E101	GI
E101-H3K9me3.gappedPeak	Roadmap Epigenomics (ref 46)	E101-H3K9me3.gappedPeak	E101	GI
E102-H3K27ac.gappedPeak	Roadmap Epigenomics (ref 46)	E102-H3K27ac.gappedPeak	E102	GI
E102-H3K27me3.gappedPeak	Roadmap Epigenomics (ref 46)	E102-H3K27me3.gappedPeak	E102	GI
E102-H3K36me3.gappedPeak	Roadmap Epigenomics (ref 46)	E102-H3K36me3.gappedPeak	E102	GI
E102-H3K4me1.gappedPeak	Roadmap Epigenomics (ref 46)	E102-H3K4me1.gappedPeak	E102	GI
E102-H3K4me3.gappedPeak	Roadmap Epigenomics (ref 46)	E102-H3K4me3.gappedPeak	E102	GI
E102-H3K9ac.gappedPeak	Roadmap Epigenomics (ref 46)	E102-H3K9ac.gappedPeak	E102	GI
E102-H3K9me3.gappedPeak	Roadmap Epigenomics (ref 46)	E102-H3K9me3.gappedPeak	E102	GI
E103-H3K27ac.gappedPeak	Roadmap Epigenomics (ref 46)	E103-H3K27ac.gappedPeak	E103	GI
E103-H3K27me3.gappedPeak	Roadmap Epigenomics (ref 46)	E103-H3K27me3.gappedPeak	E103	GI
E103-H3K36me3.gappedPeak	Roadmap Epigenomics (ref 46)	E103-H3K36me3.gappedPeak	E103	GI
E103-H3K4me1.gappedPeak	Roadmap Epigenomics (ref 46)	E103-H3K4me1.gappedPeak	E103	GI
E103-H3K4me3.gappedPeak	Roadmap Epigenomics (ref 46)	E103-H3K4me3.gappedPeak	E103	GI
E103-H3K9ac.gappedPeak	Roadmap Epigenomics (ref 46)	E103-H3K9ac.gappedPeak	E103	GI
E103-H3K9me3.gappedPeak	Roadmap Epigenomics (ref 46)	E103-H3K9me3.gappedPeak	E103	GI
E104-H3K27ac.gappedPeak	Roadmap Epigenomics (ref 46)	E104-H3K27ac.gappedPeak	E104	Heart
E104-H3K27me3.gappedPeak	Roadmap Epigenomics (ref 46)	E104-H3K27me3.gappedPeak	E104	Heart
E104-H3K36me3.gappedPeak	Roadmap Epigenomics (ref 46)	E104-H3K36me3.gappedPeak	E104	Heart
E104-H3K4me1.gappedPeak	Roadmap Epigenomics (ref 46)	E104-H3K4me1.gappedPeak	E104	Heart
E104-H3K4me3.gappedPeak	Roadmap Epigenomics (ref 46)	E104-H3K4me3.gappedPeak	E104	Heart
E104-H3K9me3.gappedPeak	Roadmap Epigenomics (ref 46)	E104-H3K9me3.gappedPeak	E104	Heart
E105-H3K27ac.gappedPeak	Roadmap Epigenomics (ref 46)	E105-H3K27ac.gappedPeak	E105	Heart
E105-H3K27me3.gappedPeak	Roadmap Epigenomics (ref 46)	E105-H3K27me3.gappedPeak	E105	Heart
E105-H3K36me3.gappedPeak	Roadmap Epigenomics (ref 46)	E105-H3K36me3.gappedPeak	E105	Heart
E105-H3K4me1.gappedPeak	Roadmap Epigenomics (ref 46)	E105-H3K4me1.gappedPeak	E105	Heart
E105-H3K4me3.gappedPeak	Roadmap Epigenomics (ref 46)	E105-H3K4me3.gappedPeak	E105	Heart
E105-H3K9me3.gappedPeak	Roadmap Epigenomics (ref 46)	E105-H3K9me3.gappedPeak	E105	Heart
E106-H3K27ac.gappedPeak	Roadmap Epigenomics (ref 46)	E106-H3K27ac.gappedPeak	E106	GI
E106-H3K27me3.gappedPeak	Roadmap Epigenomics (ref 46)	E106-H3K27me3.gappedPeak	E106	GI
E106-H3K36me3.gappedPeak	Roadmap Epigenomics (ref 46)	E106-H3K36me3.gappedPeak	E106	GI
E106-H3K4me1.gappedPeak	Roadmap Epigenomics (ref 46)	E106-H3K4me1.gappedPeak	E106	GI
E106-H3K4me3.gappedPeak	Roadmap Epigenomics (ref 46)	E106-H3K4me3.gappedPeak	E106	GI
E106-H3K9me3.gappedPeak	Roadmap Epigenomics (ref 46)	E106-H3K9me3.gappedPeak	E106	GI
E107-H3K27me3.gappedPeak	Roadmap Epigenomics (ref 46)	E107-H3K27me3.gappedPeak	E107	Muscle
E107-H3K36me3.gappedPeak	Roadmap Epigenomics (ref 46)	E107-H3K36me3.gappedPeak	E107	Muscle
E107-H3K4me1.gappedPeak	Roadmap Epigenomics (ref 46)	E107-H3K4me1.gappedPeak	E107	Muscle
E107-H3K4me3.gappedPeak	Roadmap Epigenomics (ref 46)	E107-H3K4me3.gappedPeak	E107	Muscle
E107-H3K9ac.gappedPeak	Roadmap Epigenomics (ref 46)	E107-H3K9ac.gappedPeak	E107	Muscle
E107-H3K9me3.gappedPeak	Roadmap Epigenomics (ref 46)	E107-H3K9me3.gappedPeak	E107	Muscle
E108-H3K27ac.gappedPeak	Roadmap Epigenomics (ref 46)	E108-H3K27ac.gappedPeak	E108	Muscle
E108-H3K27me3.gappedPeak	Roadmap Epigenomics (ref 46)	E108-H3K27me3.gappedPeak	E108	Muscle
E108-H3K36me3.gappedPeak	Roadmap Epigenomics (ref 46)	E108-H3K36me3.gappedPeak	E108	Muscle
E108-H3K4me1.gappedPeak	Roadmap Epigenomics (ref 46)	E108-H3K4me1.gappedPeak	E108	Muscle
E108-H3K4me3.gappedPeak	Roadmap Epigenomics (ref 46)	E108-H3K4me3.gappedPeak	E108	Muscle
E108-H3K9ac.gappedPeak	Roadmap Epigenomics (ref 46)	E108-H3K9ac.gappedPeak	E108	Muscle
E108-H3K9me3.gappedPeak	Roadmap Epigenomics (ref 46)	E108-H3K9me3.gappedPeak	E108	Muscle
E109-H3K27ac.gappedPeak	Roadmap Epigenomics (ref 46)	E109-H3K27ac.gappedPeak	E109	GI
E109-H3K27me3.gappedPeak	Roadmap Epigenomics (ref 46)	E109-H3K27me3.gappedPeak	E109	GI
E109-H3K36me3.gappedPeak	Roadmap Epigenomics (ref 46)	E109-H3K36me3.gappedPeak	E109	GI
E109-H3K4me1.gappedPeak	Roadmap Epigenomics (ref 46)	E109-H3K4me1.gappedPeak	E109	GI
E109-H3K4me3.gappedPeak	Roadmap Epigenomics (ref 46)	E109-H3K4me3.gappedPeak	E109	GI
E109-H3K9me3.gappedPeak	Roadmap Epigenomics (ref 46)	E109-H3K9me3.gappedPeak	E109	GI
E110-H3K27me3.gappedPeak	Roadmap Epigenomics (ref 46)	E110-H3K27me3.gappedPeak	E110	GI
E110-H3K36me3.gappedPeak	Roadmap Epigenomics (ref 46)	E110-H3K36me3.gappedPeak	E110	GI
E110-H3K4me1.gappedPeak	Roadmap Epigenomics (ref 46)	E110-H3K4me1.gappedPeak	E110	GI
E110-H3K4me3.gappedPeak	Roadmap Epigenomics (ref 46)	E110-H3K4me3.gappedPeak	E110	GI
E110-H3K9ac.gappedPeak	Roadmap Epigenomics (ref 46)	E110-H3K9ac.gappedPeak	E110	GI
E110-H3K9me3.gappedPeak	Roadmap Epigenomics (ref 46)	E110-H3K9me3.gappedPeak	E110	GI
E111-H3K27ac.gappedPeak	Roadmap Epigenomics (ref 46)	E111-H3K27ac.gappedPeak	E111	GI
E111-H3K27me3.gappedPeak	Roadmap Epigenomics (ref 46)	E111-H3K27me3.gappedPeak	E111	GI
E111-H3K36me3.gappedPeak	Roadmap Epigenomics (ref 46)	E111-H3K36me3.gappedPeak	E111	GI
E111-H3K4me1.gappedPeak	Roadmap Epigenomics (ref 46)	E111-H3K4me1.gappedPeak	E111	GI
E111-H3K4me3.gappedPeak	Roadmap Epigenomics (ref 46)	E111-H3K4me3.gappedPeak	E111	GI
E111-H3K9ac.gappedPeak	Roadmap Epigenomics (ref 46)	E111-H3K9ac.gappedPeak	E111	GI
E111-H3K9me3.gappedPeak	Roadmap Epigenomics (ref 46)	E111-H3K9me3.gappedPeak	E111	GI
E112-H3K27ac.gappedPeak	Roadmap Epigenomics (ref 46)	E112-H3K27ac.gappedPeak	E112	Thymus
E112-H3K27me3.gappedPeak	Roadmap Epigenomics (ref 46)	E112-H3K27me3.gappedPeak	E112	Thymus
E112-H3K36me3.gappedPeak	Roadmap Epigenomics (ref 46)	E112-H3K36me3.gappedPeak	E112	Thymus
E112-H3K4me1.gappedPeak	Roadmap Epigenomics (ref 46)	E112-H3K4me1.gappedPeak	E112	Thymus
E112-H3K4me3.gappedPeak	Roadmap Epigenomics (ref 46)	E112-H3K4me3.gappedPeak	E112	Thymus
E112-H3K9me3.gappedPeak	Roadmap Epigenomics (ref 46)	E112-H3K9me3.gappedPeak	E112	Thymus
E113-H3K27ac.gappedPeak	Roadmap Epigenomics (ref 46)	E113-H3K27ac.gappedPeak	E113	Spleen
E113-H3K27me3.gappedPeak	Roadmap Epigenomics (ref 46)	E113-H3K27me3.gappedPeak	E113	Spleen
E113-H3K36me3.gappedPeak	Roadmap Epigenomics (ref 46)	E113-H3K36me3.gappedPeak	E113	Spleen
[truncated: 360 more rows]
