# Supplementary material for: TSABL: Trait Specific Annotation Based Locus predictor
Source: BMC Genomics. 2022 Jun 15;23:444. doi: 10.1186/s12864-022-08654-x (PMC9202130; doi:10.1186/s12864-022-08654-x)
Supplement: Supplementary file 3 — Additional file 3: Table S3. Full Coefficient_Names. Features returned by TSABL models. Columns are Identifier, Type, Mark, Name, autoimmune, ECG, lipids, platelets, RBC, WBC; the last 6 columns contain the coefficient values for the named model. [file 12864_2022_8654_MOESM3_ESM.xlsx]

## Sheet: overlap_table
Table_S3_Full_Coefficient_Names. Features returned by TSABL models. Columns are Identifier, Type, Mark, Name, autoimmune, ECG, lipids, platelets, RBC, WBC; the last 6 columns contain the coefficient values for the named model.
Identifier	Sample_Name	Tissue	Type	Mark	Name	autoimmune	ECG	lipids	platelets	RBC	WBC
E037.H3K4me1.gappedPeak	Primary T helper memory cells from peripheral blood 2	Blood	ChIP-Histone	H3K4me1	E037_H3K4me1	0.414579	0	0	0	0	0.136497
H1.hESC_ChIP.seq_SIX5_ENCFF002CJJ.bed	embryonic stem cells	ESC	ChIP-TF	SIX5	H1.hESC_SIX5	0.409497	0	0	0	0	0
Small_Intestine_Terminal_Ileum	Small_Intestine_Terminal_Ileum	Intestine	Gene expression	Gene expression	Intestine_GE	0.342811	0	0	0	0	0
Lung	Lung	Lung	Gene expression	Gene expression	Lung_GE	0.304115	0	0	0	0	0.130932
Whole_Blood	Whole_Blood	Blood	Gene expression	Gene expression	Blood_GE	0.277797	0	0	0	0	0.402446
E042.H3K27ac.gappedPeak	Primary T helper 17 cells PMA-I stimulated	Blood	ChIP-Histone	H3K27ac	E042_H3K27ac	0.263799	0	0	0	0	0.141457
GM12878_ChIP.seq_IKZF1_ENCFF002COU.bed	B-lymphocyte	Blood	ChIP-TF	IKZF1	GM12878_IKZF1	0.247397	0	0	0	0	0
GM12891_ChIP.seq_SPI1_ENCFF002CIJ.bed	B-lymphocyte	Blood	ChIP-TF	SPI1	GM12891_SPI1	0.219521	0	0	0	0	0
GM12892_FAIRE.seq_ENCFF001UYG.bed	B-lymphocyte	Blood	FAIRE	FAIRE	Blood_FAIRE	0.190981	0	0	0	0	0
Spleen	Spleen	Spleen	Gene expression	Gene expression	Spleen_GE	0.186689	0	0	0	0.00453068	0.437061
E034.H3K27ac.gappedPeak	Primary T cells from peripheral blood	Blood	ChIP-Histone	H3K27ac	E034_H3K27ac	0.173044	0	0	0	0	0
wgEncodeAwgDnaseUwTh2UniPk.narrowPeak	primary Th2 T cells	Blood	DNAse	DNAse	Th2_DNAse	0.135585	0	0	0	0	0
E029.H3K27ac.gappedPeak	Primary monocytes from peripheral blood	Blood	ChIP-Histone	H3K27ac	E029_H3K27ac	0.12883	0	0	0	0	0.135836
E046.H3K4me1.gappedPeak	Primary Natural Killer cells from peripheral blood	Blood	ChIP-Histone	H3K4me1	E046_H3K4me1	0.117292	0	0	0	0	0
MCF_10A_ChIP.seq_STAT3_ENCFF002CZF.bed	mammary gland	Breast	ChIP-TF	STAT3	MCF_10A_STAT3	0.0720654	0	0	0	0	0
E010.H3K27me3.gappedPeak	H9 Derived Neuron Cultured Cells	ESC	ChIP-Histone	H3K27me3	E010_H3K27me3	0.0515661	0	0	0	0	0
GM12878_ChIP.seq_SPI1_ENCFF002CHQ.bed	B-lymphocyte	Blood	ChIP-TF	SPI1	GM12878_SPI1	0.04121	0	0	0	0	0
GM12878_ChIP.seq_RUNX3_ENCFF002CHS.bed	B-lymphocyte	Blood	ChIP-TF	RUNX3	GM12878_RUNX3	0.0324184	0	0	0	0	0
GM12878_ChIP.seq_NFATC1_ENCFF002CHF.bed	B-lymphocyte	Blood	ChIP-TF	NFATC1	GM12878_NFATC1	0.024563	0	0	0	0	0
Cells_EBV.transformed_lymphocytes	Cells_EBV.transformed_lymphocytes	Blood	Gene expression	Gene expression	Blood_GE	0.0243279	0	0	0	0	0
E042.H3K36me3.gappedPeak	Primary T helper 17 cells PMA-I stimulated	Blood	ChIP-Histone	H3K36me3	E042_H3K36me3	0.0215278	0	0	0	0	0
E044.H3K27ac.gappedPeak	Primary T regulatory cells from peripheral blood	Blood	ChIP-Histone	H3K27ac	E044_H3K27ac	0.0128049	0	0	0	0	0
E006.H2BK12ac.gappedPeak	H1 Derived Mesenchymal Stem Cells	ESC	ChIP-Histone	H2BK12ac	E006_H2BK12ac	0.00778233	0	0	0	0	0
HepG2_ChIP.seq_FOSL2_ENCFF002CKH.bed	HepG2 Hepatocellular Carcinoma Cell Line	Liver	ChIP-TF	FOSL2	HepG2_FOSL2	0.00487588	0	0	0	0	0
Heart_Left_Ventricle	Heart_Left_Ventricle	Heart	Gene expression	Gene expression	Heart_GE	0	0.298521	0	0	0	0
E095.H3K27ac.gappedPeak	Left Ventricle	Heart	ChIP-Histone	H3K27ac	E095_H3K27ac	0	0.232159	0	0	0	0
E083.H3K4me3.gappedPeak	Fetal Heart	Heart	ChIP-Histone	H3K4me3	E083_H3K4me3	0	0.087977	0	0	0	0
Liver	Liver	Liver	Gene expression	Gene expression	Liver_GE	0	0	0.762748	0	0	0
E118.H3K27ac.gappedPeak	HepG2 Hepatocellular Carcinoma Cell Line	Liver	ChIP-Histone	H3K27ac	E118_H3K27ac	0	0	0.162147	0	0	0
E118.H3K4me3.gappedPeak	HepG2 Hepatocellular Carcinoma Cell Line	Liver	ChIP-Histone	H3K4me3	E118_H3K4me3	0	0	0.155041	0	0	0
E066.H3K27ac.gappedPeak	Liver	Liver	ChIP-Histone	H3K27ac	E066_H3K27ac	0	0	0.125054	0	0	0
K562_ChIP.seq_CHD4_ENCFF001SYY.bed	K562 Leukemia Cells	Blood	ChIP-TF	CHD4	K562_CHD4	0	0	0.124327	0	0.0345915	0.0644314
E019.H3K36me3.gappedPeak	iPS-18 Cells	IPSC	ChIP-Histone	H3K36me3	E019_H3K36me3	0	0	0.117215	0	0	0
HepG2_ChIP.seq_HNF4G_ENCFF002CKO.bed	HepG2 Hepatocellular Carcinoma Cell Line	Liver	ChIP-TF	HNF4G	HepG2_HNF4G	0	0	0.11543	0	0	0
Adipose_Visceral_.Omentum.	Adipose_Visceral_.Omentum.	Adipose	Gene expression	Gene expression	Adipose_GE	0	0	0.113346	0	0	0
E063.H3K36me3.gappedPeak	Adipose Nuclei	Adipose	ChIP-Histone	H3K36me3	E063_H3K36me3	0	0	0.10528	0	0	0
HepG2_ChIP.seq_POLR2AphosphoS5_ENCFF002CKW.bed	HepG2 Hepatocellular Carcinoma Cell Line	Liver	ChIP-TF	POLR2AphosphoS5	HepG2_POLR2AphosphoS5	0	0	0.0809488	0	0	0
E124.H3K27ac.gappedPeak	Monocytes-CD14+ RO01746 Primary Cells	Blood	ChIP-Histone	H3K27ac	E124_H3K27ac	0	0	0.0701143	0.222939	0.02021	0.12196
E066.H3K4me1.gappedPeak	Liver	Liver	ChIP-Histone	H3K4me1	E066_H3K4me1	0	0	0.0300581	0	0	0
E055.H3K36me3.gappedPeak	Foreskin Fibroblast Primary Cells skin01	Skin	ChIP-Histone	H3K36me3	E055_H3K36me3	0	0	0.00807239	0	0	0
K562_ChIP.seq_TBL1XR1_ENCFF002CYJ.bed	K562 Leukemia Cells	Blood	ChIP-TF	TBL1XR1	K562_TBL1XR1	0	0	0	0.550296	0	0
E050.H3K27ac.gappedPeak	Primary hematopoietic stem cells G-CSF-mobilized Female	Blood	ChIP-Histone	H3K27ac	E050_H3K27ac	0	0	0	0.38021	0.0926596	0.160191
E124.H4K20me1.gappedPeak	Monocytes-CD14+ RO01746 Primary Cells	Blood	ChIP-Histone	H4K20me1	E124_H4K20me1	0	0	0	0.23384	0	0
E051.DNase.hotspot.fdr0.01.broad.bed	Primary hematopoietic stem cells G-CSF-mobilized Male	Blood	DNAse	DNAse	E051_DNAse	0	0	0	0.188989	0	0
E123.H3K4me1.gappedPeak	K562 Leukemia Cells	Blood	ChIP-Histone	H3K4me1	E123_H3K4me1	0	0	0	0.150863	0	0
E035.H3K4me1.gappedPeak	Primary hematopoietic stem cells	Blood	ChIP-Histone	H3K4me1	E035_H3K4me1	0	0	0	0.119042	0	0
E044.H3K36me3.gappedPeak	Primary T regulatory cells from peripheral blood	Blood	ChIP-Histone	H3K36me3	E044_H3K36me3	0	0	0	0.0949177	0	0
K562_ChIP.seq_eGFP.JUND_ENCFF002DDZ.bed	K562 Leukemia Cells	Blood	ChIP-TF	eGFP.JUND	K562_eGFP.JUND	0	0	0	0.091931	0	0
E113.H3K27ac.gappedPeak	Spleen	Spleen	ChIP-Histone	H3K27ac	E113_H3K27ac	0	0	0	0.0644684	0	0.044106
E005.H3K18ac.gappedPeak	H1 BMP4 Derived Trophoblast Cultured Cells	ESC	ChIP-Histone	H3K18ac	E005_H3K18ac	0	0	0	0.0544578	0	0
K562_ChIP.seq_WHSC1_ENCFF001SZU.bed	K562 Leukemia Cells	Blood	ChIP-TF	WHSC1	K562_WHSC1	0	0	0	0.0456471	0.139397	0
K562_ChIP.seq_NCOR1_ENCFF001SZT.bed	K562 Leukemia Cells	Blood	ChIP-TF	NCOR1	K562_NCOR1	0	0	0	0.0393623	0.0712609	0.0253916
E085.H3K36me3.gappedPeak	Fetal Intestine Small	Intestine	ChIP-Histone	H3K36me3	E085_H3K36me3	0	0	0	0.0267916	0.101144	0
E062.H3K9ac.gappedPeak	Primary mononuclear cells from peripheral blood	Blood	ChIP-Histone	H3K9ac	E062_H3K9ac	0	0	0	0.00722156	0	0
E037.H3K27ac.gappedPeak	Primary T helper memory cells from peripheral blood 2	Blood	ChIP-Histone	H3K27ac	E037_H3K27ac	0	0	0	0.00469607	0	0
E123.H3K9ac.gappedPeak	K562 Leukemia Cells	Blood	ChIP-Histone	H3K9ac	E123_H3K9ac	0	0	0	0	0.388536	0
erythroblast_ChIP.seq_GATA1_ENCFF002CZV.bed	erythroblast	Blood	ChIP-TF	GATA1	erythroblast_GATA1	0	0	0	0	0.338748	0
K562_ChIP.seq_CEBPD_ENCSR000BVY_ENCFF001UJG_ENCFF001UJH_intersect.bed	K562 Leukemia Cells	Blood	ChIP-TF	CEBPD	K562_CEBPD	0	0	0	0	0.241895	0
E123.H3K79me2.gappedPeak	K562 Leukemia Cells	Blood	ChIP-Histone	H3K79me2	E123_H3K79me2	0	0	0	0	0.182559	0
K562_ChIP.seq_CHD7_ENCFF001SYZ.bed	K562 Leukemia Cells	Blood	ChIP-TF	CHD7	K562_CHD7	0	0	0	0	0.114926	0
E109.H3K27ac.gappedPeak	Small Intestine	Intestine	ChIP-Histone	H3K27ac	E109_H3K27ac	0	0	0	0	0.089599	0
E079.H3K36me3.gappedPeak	Esophagus	Esophagus	ChIP-Histone	H3K36me3	E079_H3K36me3	0	0	0	0	0.078076	0
E099.H3K36me3.gappedPeak	Placenta Amnion	Placenta	ChIP-Histone	H3K36me3	E099_H3K36me3	0	0	0	0	0.0704553	0
E050.H3K36me3.gappedPeak	Primary hematopoietic stem cells G-CSF-mobilized Female	Blood	ChIP-Histone	H3K36me3	E050_H3K36me3	0	0	0	0	0.0670628	0
E051.H3K36me3.gappedPeak	Primary hematopoietic stem cells G-CSF-mobilized Male	Blood	ChIP-Histone	H3K36me3	E051_H3K36me3	0	0	0	0	0.066801	0
E123.H3K27ac.gappedPeak	K562 Leukemia Cells	Blood	ChIP-Histone	H3K27ac	E123_H3K27ac	0	0	0	0	0.063124	0
erythroblast_ChIP.seq_POLR2A_ENCFF002CZW.bed	erythroblast	Blood	ChIP-TF	POLR2A	erythroblast_POLR2A	0	0	0	0	0.0617522	0
E051.H3K4me1.gappedPeak	Primary hematopoietic stem cells G-CSF-mobilized Male	Blood	ChIP-Histone	H3K4me1	E051_H3K4me1	0	0	0	0	0.0435046	0
K562_ChIP.seq_CHD1_ENCFF002CEK.bed	K562 Leukemia Cells	Blood	ChIP-TF	CHD1	K562_CHD1	0	0	0	0	0.0123123	0
E059.H3K36me3.gappedPeak	Foreskin Melanocyte Primary Cells skin01	Skin	ChIP-Histone	H3K36me3	E059_H3K36me3	0	0	0	0	0.00632842	0
E061.H3K27ac.gappedPeak	Foreskin Melanocyte Primary Cells skin03	Skin	ChIP-Histone	H3K27ac	E061_H3K27ac	0	0	0	0	0.00284772	0
E030.H3K4me1.gappedPeak	Primary neutrophils from peripheral blood	Blood	ChIP-Histone	H3K4me1	E030_H3K4me1	0	0	0	0	0	0.28918
E124.H3K79me2.gappedPeak	Monocytes-CD14+ RO01746 Primary Cells	Blood	ChIP-Histone	H3K79me2	E124_H3K79me2	0	0	0	0	0	0.161476
E124.H3K4me1.gappedPeak	Monocytes-CD14+ RO01746 Primary Cells	Blood	ChIP-Histone	H3K4me1	E124_H3K4me1	0	0	0	0	0	0.152713
HL.60_ChIP.seq_POLR2AphosphoS5_ENCSR000BTL_ENCFF001UIP_ENCFF001UIO_intersect.bed	promyelocytic leukemia cells	Blood	ChIP-TF	POLR2AphosphoS5	HL.60_POLR2AphosphoS5	0	0	0	0	0	0.147388
E046.H3K27ac.gappedPeak	Primary Natural Killer cells from peripheral blood	Blood	ChIP-Histone	H3K27ac	E046_H3K27ac	0	0	0	0	0	0.100242
E036.H3K4me1.gappedPeak	Primary hematopoietic stem cells short term culture	Blood	ChIP-Histone	H3K4me1	E036_H3K4me1	0	0	0	0	0	0.0647018
E036.H3K36me3.gappedPeak	Primary hematopoietic stem cells short term culture	Blood	ChIP-Histone	H3K36me3	E036_H3K36me3	0	0	0	0	0	0.044767
E029.H3K4me1.gappedPeak	Primary monocytes from peripheral blood	Blood	ChIP-Histone	H3K4me1	E029_H3K4me1	0	0	0	0	0	0.0348805
GM12878_ChIP.seq_EP300_ENCFF002CPE.bed	B-lymphocyte	Blood	ChIP-TF	EP300	GM12878_EP300	0	0	0	0	0	0.0126034
E047.H3K4me1.gappedPeak	Primary T CD8+ naive cells from peripheral blood	Blood	ChIP-Histone	H3K4me1	E047_H3K4me1	0	0	0	0	0	0.0117533
E062.H3K4me1.gappedPeak	Primary mononuclear cells from peripheral blood	Blood	ChIP-Histone	H3K4me1	E062_H3K4me1	0	0	0	0	0	0.00509699
E122.H3K9me3.gappedPeak	HUVEC Umbilical Vein Endothelial Primary Cells	Vascular	ChIP-Histone	H3K9me3	E122_H3K9me3	0	0	0	0	0	-0.0182423
E082.H3K4me1.gappedPeak	Fetal Brain Female	Brain	ChIP-Histone	H3K4me1	E082_H3K4me1	0	0	0	0	0	-0.0527723
E040.H3K9me3.gappedPeak	Primary T helper memory cells from peripheral blood 1	Blood	ChIP-Histone	H3K9me3	E040_H3K9me3	0	0	0	0	-0.00461231	0
E115.H3K9me3.gappedPeak	Dnd41 TCell Leukemia Cell Line	Blood	ChIP-Histone	H3K9me3	E115_H3K9me3	0	0	0	0	-0.0173255	0
E051.H3K9me3.gappedPeak	Primary hematopoietic stem cells G-CSF-mobilized Male	Blood	ChIP-Histone	H3K9me3	E051_H3K9me3	0	0	0	0	-0.0225722	0
B_cell_ChIP.seq_EZH2_ENCFF001STL.bed	human B cell CD20+ (RO01794)	Blood	ChIP-TF	EZH2	B_cell_EZH2	0	0	0	0	-0.0438937	0
E095.H3K9me3.gappedPeak	Left Ventricle	Heart	ChIP-Histone	H3K9me3	E095_H3K9me3	0	0	0	0	-0.0703236	0
E046.H3K9me3.gappedPeak	Primary Natural Killer cells from peripheral blood	Blood	ChIP-Histone	H3K9me3	E046_H3K9me3	0	0	0	0	-0.104454	0
E030.H3K9me3.gappedPeak	Primary neutrophils from peripheral blood	Blood	ChIP-Histone	H3K9me3	E030_H3K9me3	0	0	0	-0.173852	0	-0.172065
E043.H3K9me3.gappedPeak	Primary T helper cells from peripheral blood	Blood	ChIP-Histone	H3K9me3	E043_H3K9me3	0	0	-0.00933036	0	0	0
E066.H3K9me3.gappedPeak	Liver	Liver	ChIP-Histone	H3K9me3	E066_H3K9me3	0	0	-0.0320436	0	-0.046876	0
Esophagus_Muscularis	Esophagus_Muscularis	Esophagus	Gene expression	Gene expression	Esophagus_GE	-0.00263175	0	0	0	0	0
E007.H3K36me3.gappedPeak	H1 Derived Neuronal Progenitor Cultured Cells	ESC	ChIP-Histone	H3K36me3	E007_H3K36me3	-0.00341887	0	0	0	0	0
E117.H4K20me1.gappedPeak	HeLa-S3 Cervical Carcinoma Cell Line	Cervix	ChIP-Histone	H4K20me1	E117_H4K20me1	-0.00492572	0	0	0	0	0
SK.N.SH_ChIP.seq_YY1_ENCFF002CNS.bed	neuroblastoma cell line	Brain	ChIP-TF	YY1	SK.N.SH_YY1	-0.0257477	0	0	0	0	0
E056.H3K9me3.gappedPeak	Foreskin Fibroblast Primary Cells skin02	Skin	ChIP-Histone	H3K9me3	E056_H3K9me3	-0.0293887	0	0	0	-0.0986494	-0.0414972
E072.H3K4me3.gappedPeak	Brain Inferior Temporal Lobe	Brain	ChIP-Histone	H3K4me3	E072_H3K4me3	-0.0295991	0	0	0	0	0
GM12878_ChIP.seq_SUPT20H_ENCFF001VFI.bed	B-lymphocyte	Blood	ChIP-TF	SUPT20H	GM12878_SUPT20H	-0.0296722	0	0	0	0	0
E006.H3K9ac.gappedPeak	H1 Derived Mesenchymal Stem Cells	ESC	ChIP-Histone	H3K9ac	E006_H3K9ac	-0.0498602	0	0	0	0	0
Heart_Atrial_Appendage	Heart_Atrial_Appendage	Heart	Gene expression	Gene expression	Heart_GE	-0.0559199	0.0713799	0	0	0	0
E010.H3K36me3.gappedPeak	H9 Derived Neuron Cultured Cells	ESC	ChIP-Histone	H3K36me3	E010_H3K36me3	-0.0740333	0	0	0	0	0
E082.DNase.hotspot.fdr0.01.broad.bed	Fetal Brain Female	Brain	DNAse	DNAse	E082_DNAse	-0.153266	0	0	0	0	0
E010.H3K4me1.gappedPeak	H9 Derived Neuron Cultured Cells	ESC	ChIP-Histone	H3K4me1	E010_H3K4me1	-0.157313	0	0	0	0	0
SK.N.MC_ChIP.seq_POLR2AphosphoS5_ENCFF002CNI.bed	neuroepithelioma cell line	Brain	ChIP-TF	POLR2AphosphoS5	SK.N.MC_POLR2AphosphoS5	-0.175932	0	0	0	0	0
