# Supplementary material for: TSABL: Trait Specific Annotation Based Locus predictor
Source: BMC Genomics. 2022 Jun 15;23:444. doi: 10.1186/s12864-022-08654-x (PMC9202130; doi:10.1186/s12864-022-08654-x)
Supplement: Supplementary file 4 — Additional file 4: Table S4. LDSC. Results of LDSC partitioned heritability analysis; each tab is named as trait_phenotype where trait indicates the trait group modeled and phenotype the specific GWAS phenotype. [file 12864_2022_8654_MOESM4_ESM.xlsx]

## Sheet: Autoimmune_CD
Category	Prop._SNPs	Prop._h2	Prop._h2_std_error	Enrichment	Enrichment_std_error	Enrichment_p	Coefficient	Coefficient_std_error	Coefficient_z-score
autoimmuneL2_0	0.20419	0.324764	0.0127879	1.5905	0.0626277	7.07568e-19	5.98898e-07	1.55467e-07	3.85225
WBCL2_0	0.139663	0.333042	0.0203202	2.38461	0.145494	1.69812e-18	-2.82909e-08	1.26775e-07	-0.223159
plateletsL2_0	0.110797	0.269629	0.0186377	2.43354	0.168215	1.29771e-16	2.62559e-07	1.32789e-07	1.97726
RBCL2_0	0.184122	0.301517	0.0135042	1.63759	0.0733434	1.51351e-16	4.79241e-08	1.27136e-07	0.37695
SuperEnhancer_HniszL2_0	0.167169	0.538839	0.0468044	3.22331	0.279982	2.99999e-16	5.72264e-08	2.74248e-08	2.08667
CpG_Content_50kbL2_0	0.0100486	0.0135683	0.000458301	1.35027	0.0456086	2.11203e-13	1.05262e-06	1.76491e-06	0.596416
Backgrd_Selection_StatL2_0	0.177765	0.266064	0.0148833	1.49672	0.0837248	2.21424e-12	6.68126e-08	3.50777e-08	1.9047
H3K27ac_HniszL2_0	0.388998	0.712557	0.0467092	1.83178	0.120076	8.50704e-11	-2.31784e-08	2.37131e-08	-0.977454
lipidsL2_0	0.0878069	0.171078	0.0121917	1.94835	0.138846	2.93378e-10	-4.01153e-08	3.21633e-08	-1.24724
baseL2_0	0.999987	0.986056	0.0019946	0.986069	0.00199462	1.08556e-09	-1.63915e-07	5.31352e-08	-3.08487
Nucleotide_Diversity_10kbL2_0	4.60842	3.60738	0.198449	0.782781	0.0430623	3.08793e-07	-9.03457e-09	3.26223e-09	-2.76944
MAF_Adj_LLD_AFRL2_0	0.00298484	-0.343208	0.0566875	-114.983	18.9918	1.92193e-06	-8.2691e-10	6.3623e-09	-0.12997
BLUEPRINT_H3K4me1QTL_MaxCPPL2_0	0.0133529	0.115557	0.0237075	8.65409	1.77546	2.24967e-05	6.77915e-07	2.97829e-07	2.27619
BLUEPRINT_H3K27acQTL_MaxCPPL2_0	0.0165102	0.153973	0.030896	9.32598	1.87133	3.10456e-05	7.83695e-07	3.03236e-07	2.58444
H3K4me3_TrynkaL2_0	0.132774	0.533048	0.0981366	4.01471	0.739128	7.71608e-05	2.05885e-07	8.94232e-08	2.30237
Human_Enhancer_Villar_Species_Enhancer_CountL2_0	0.0663197	0.599715	0.135027	9.04279	2.03601	0.000154217	8.571e-08	3.47231e-08	2.46839
MAF_Adj_ASMCL2_0	-0.000343419	-0.342873	0.0972727	998.41	-283.248	0.000210578	4.73753e-09	8.73719e-09	0.542226
H3K27ac_PGC2L2_0	0.268431	0.637682	0.103667	2.37559	0.386198	0.000230453	2.51206e-09	4.1848e-08	0.0600283
Repressed_HoffmanL2_0	0.460091	0.0610972	0.102525	0.132794	0.222836	0.000261362	-4.35552e-08	5.21681e-08	-0.834901
GTEx_eQTL_MaxCPPL2_0	0.0103165	0.104588	0.0284163	10.1379	2.75444	0.000495782	9.28483e-07	3.23879e-07	2.86676
DGF_ENCODEL2_0	0.13535	0.640959	0.143776	4.73556	1.06225	0.000601413	3.19546e-07	1.10398e-07	2.89449
MAFbin1L2_0	0.102352	0.0300122	0.0224395	0.293226	0.219238	0.000737745	1.84492e-09	1.70226e-08	0.10838
Ancient_Sequence_Age_Human_PromoterL2_0	0.00416143	0.1018	0.0292133	24.4628	7.02002	0.000803079	1.70922e-06	5.6046e-07	3.04966
Enhancer_AnderssonL2_0	0.00431142	0.122816	0.0395838	28.4862	9.18115	0.00285574	1.67317e-06	6.44251e-07	2.59707
TFBS_ENCODEL2_0	0.130956	0.531633	0.130319	4.05963	0.995139	0.00335186	1.33023e-07	1.01329e-07	1.31278
Human_Enhancer_VillarL2_0	0.0331937	0.166965	0.0458101	5.03002	1.38009	0.00368889	-1.43661e-07	1.39065e-07	-1.03305
BLUEPRINT_DNA_methylation_MaxCPPL2_0	0.0317179	0.132966	0.0360099	4.19214	1.13532	0.00490747	1.39576e-07	1.68374e-07	0.828966
Enhancer_Andersson.flanking.500L2_0	0.0147029	0.197667	0.0618743	13.4441	4.20831	0.00557032	7.67889e-07	3.1743e-07	2.41908
WeakEnhancer_HoffmanL2_0	0.0208925	0.182594	0.0556862	8.73971	2.66537	0.00674458	3.47636e-07	1.99913e-07	1.73894
GERP.NSL2_0	1.74632	2.51259	0.279109	1.43879	0.159827	0.00768221	1.99418e-08	1.16972e-08	1.70483
Human_Promoter_VillarL2_0	0.0151881	0.119785	0.0393601	7.88677	2.5915	0.00873838	-2.47031e-07	2.45084e-07	-1.00794
MAFbin7L2_0	0.0997223	0.235575	0.0530961	2.36231	0.53244	0.0100994	1.28045e-07	3.9658e-08	3.22872
MAF_Adj_Predicted_Allele_AgeL2_0	-6.21092e-05	-0.300998	0.109432	4846.27	-1761.94	0.0114979	-9.85511e-09	1.11654e-08	-0.882644
ECGL2_0	0.081335	0.125446	0.0177294	1.54234	0.217979	0.0154633	-5.5863e-08	1.92541e-08	-2.90135
MAFbin2L2_0	0.0998256	0.0406093	0.0255819	0.406803	0.256266	0.0189578	4.80017e-09	1.85434e-08	0.258862
Promoter_UCSC.flanking.500L2_0	0.0105662	0.113977	0.045851	10.787	4.33942	0.0214511	5.76681e-07	2.9188e-07	1.97575
Conserved_LindbladToh.flanking.500L2_0	0.305634	0.557307	0.114155	1.82344	0.373503	0.0290435	6.64313e-08	4.48359e-08	1.48165
MAFbin3L2_0	0.0996272	0.0547114	0.0225476	0.549161	0.22632	0.0413412	1.42626e-08	1.74685e-08	0.816475
Human_Promoter_Villar_ExACL2_0	0.00249071	0.0448038	0.0212103	17.9884	8.51576	0.0435881	5.53846e-07	6.21412e-07	0.89127
H3K4me1_peaks_TrynkaL2_0	0.168848	0.40568	0.11936	2.40264	0.706911	0.0557885	6.80921e-08	8.74942e-08	0.778247
Conserved_Mammal_phastCons46way.flanking.500L2_0	0.31785	0.585629	0.135756	1.84247	0.427108	0.0562188	1.44917e-07	9.64271e-08	1.50286
TSS_Hoffman.flanking.500L2_0	0.0165112	0.129317	0.0626084	7.83207	3.79188	0.0655102	4.08072e-07	2.76393e-07	1.47642
Ancient_Sequence_Age_Human_EnhancerL2_0	0.00513779	0.0542716	0.0269011	10.5632	5.23592	0.0670564	4.10401e-07	3.90446e-07	1.05111
FetalDHS_Trynka.flanking.500L2_0	0.199573	0.454614	0.145048	2.27793	0.726791	0.069095	1.3338e-07	7.09111e-08	1.88095
H3K4me1_Trynka.flanking.500L2_0	0.18224	0.386853	0.114333	2.12276	0.627378	0.0732609	1.03802e-07	5.14486e-08	2.01758
Enhancer_Hoffman.flanking.500L2_0	0.0478374	0.20716	0.0906098	4.33051	1.89412	0.0797871	1.13145e-07	1.40604e-07	0.804706
Coding_UCSC.flanking.500L2_0	0.0492816	0.150427	0.0581815	3.05241	1.18059	0.0843266	7.82654e-08	1.00703e-07	0.777193
TSS_HoffmanL2_0	0.0177832	0.122436	0.0602783	6.88497	3.38963	0.0912256	-1.20418e-08	2.82768e-07	-0.0425853
Intron_UCSCL2_0	0.387504	0.464576	0.0509359	1.19889	0.131446	0.12527	-2.88663e-08	9.02973e-09	-3.1968
MAFbin4L2_0	0.100704	0.0618817	0.0279504	0.614489	0.277549	0.157704	1.65719e-08	2.08876e-08	0.793385
Human_Enhancer_Villar.flanking.500L2_0	0.00978597	0.0782582	0.0485552	7.99698	4.96171	0.158056	3.77613e-07	3.55518e-07	1.06215
MAFbin10L2_0	0.0984434	0.140157	0.0304338	1.42374	0.30915	0.162445	4.79504e-08	2.2533e-08	2.12801
H3K27ac_Hnisz.flanking.500L2_0	0.0314129	0.0954861	0.0472535	3.03971	1.50427	0.170942	1.3893e-07	1.11367e-07	1.2475
GERP.RSsup4L2_0	0.00815691	0.0570431	0.0365588	6.99322	4.48194	0.17199	5.78035e-07	3.92945e-07	1.47103
Recomb_Rate_10kbL2_0	1.55213	1.27809	0.229027	0.823441	0.147557	0.210937	-7.56861e-09	2.97005e-09	-2.54831
H3K4me3_peaks_TrynkaL2_0	0.0413385	0.145219	0.0823632	3.51292	1.99241	0.219007	-4.4249e-08	2.03037e-07	-0.217935
Enhancer_HoffmanL2_0	0.0419042	0.132048	0.0739035	3.1512	1.76363	0.224343	-1.20079e-07	1.38207e-07	-0.868832
H3K4me1_TrynkaL2_0	0.423381	0.537996	0.0994257	1.27071	0.234837	0.247894	-7.9705e-08	4.75056e-08	-1.6778
Ancient_Sequence_Age_Human_Enhancer.flanking.500L2_0	0.00902275	0.0486668	0.0344779	5.39378	3.82122	0.24942	4.18623e-08	3.17246e-07	0.131955
SuperEnhancer_Hnisz.flanking.500L2_0	0.00317028	0.0344658	0.0279314	10.8715	8.81039	0.257453	6.02363e-07	6.07099e-07	0.9922
MAFbin9L2_0	0.101072	0.0680687	0.0288771	0.67347	0.285709	0.257613	3.35496e-10	2.14548e-08	0.0156373
H3K9ac_Trynka.flanking.500L2_0	0.104442	0.225157	0.111068	2.1558	1.06344	0.271163	2.27395e-10	7.69489e-08	0.00295514
TFBS_ENCODE.flanking.500L2_0	0.210089	0.0441772	0.151353	0.210278	0.720423	0.277453	-5.71697e-08	5.99098e-08	-0.954262
Repressed_Hoffman.flanking.500L2_0	0.258461	0.377028	0.108454	1.45874	0.419615	0.281749	1.06002e-07	4.1737e-08	2.53976
Conserved_Primate_phastCons46way.flanking.500L2_0	0.156622	0.267311	0.10398	1.70672	0.663888	0.28506	-2.3848e-08	7.40184e-08	-0.322191
DGF_ENCODE.flanking.500L2_0	0.402864	0.221788	0.172568	0.550527	0.428353	0.293415	1.9574e-08	4.88731e-08	0.400507
DHS_peaks_TrynkaL2_0	0.10998	0.221183	0.104286	2.01113	0.94823	0.294551	4.78464e-08	1.6553e-07	0.28905
WeakEnhancer_Hoffman.flanking.500L2_0	0.0677858	-0.0114161	0.0775821	-0.168415	1.14452	0.312115	-1.71576e-07	9.41324e-08	-1.82271
UTR_3_UCSC.flanking.500L2_0	0.015231	0.059348	0.0444852	3.89654	2.9207	0.32339	1.12755e-07	2.03899e-07	0.552993
BivFlnkL2_0	0.013545	0.0616434	0.0481783	4.55102	3.55691	0.326639	3.94133e-09	2.63843e-07	0.0149382
PromoterFlanking_HoffmanL2_0	0.00826457	-0.0280423	0.038828	-3.39307	4.69812	0.3529	-6.72568e-07	3.4463e-07	-1.95157
CTCF_HoffmanL2_0	0.0238016	-0.0325743	0.0617864	-1.36858	2.5959	0.359311	-3.35209e-07	2.0453e-07	-1.63893
MAFbin5L2_0	0.0983557	0.128692	0.0348862	1.30843	0.354694	0.38608	6.08774e-08	2.68609e-08	2.26639
non_synonymousL2_0	0.00271124	-0.0160665	0.0223999	-5.92588	8.26185	0.402327	-6.03693e-07	6.31738e-07	-0.955606
DHS_Trynka.flanking.500L2_0	0.330122	0.453254	0.159849	1.37299	0.484212	0.434353	-5.41412e-08	5.66634e-08	-0.955488
Ancient_Sequence_Age_Human_Promoter.flanking.500L2_0	0.00531382	0.0255429	0.0267691	4.80689	5.03764	0.452691	3.43606e-07	4.60225e-07	0.746603
Conserved_Mammal_phastCons46wayL2_0	0.0214425	-0.0263761	0.0645482	-1.23008	3.01028	0.459424	-6.4003e-07	4.42106e-07	-1.44768
Transcr_HoffmanL2_0	0.345139	0.422217	0.107967	1.22333	0.312823	0.471197	-4.37494e-08	3.64582e-08	-1.19999
CTCF_Hoffman.flanking.500L2_0	0.04696	-0.0156488	0.0912406	-0.333237	1.94294	0.495672	-1.33899e-07	1.41778e-07	-0.944424
H3K9ac_TrynkaL2_0	0.125247	0.19128	0.0971219	1.52723	0.775444	0.49867	-1.8769e-07	8.74974e-08	-2.14509
UTR_3_UCSCL2_0	0.0111518	-0.00466936	0.0232112	-0.418708	2.08138	0.499274	-2.47261e-07	2.36795e-07	-1.0442
BivFlnk.flanking.500L2_0	0.0176231	0.0475667	0.0495064	2.69911	2.80918	0.541592	-7.44663e-08	2.00707e-07	-0.37102
MAFbin6L2_0	0.099661	0.119237	0.0338894	1.19642	0.340047	0.561333	4.87503e-08	2.55754e-08	1.90614
UTR_5_UCSC.flanking.500L2_0	0.021349	0.0443277	0.0399878	2.07634	1.87305	0.571137	-5.82315e-08	1.45295e-07	-0.400782
Conserved_Primate_phastCons46wayL2_0	0.019281	0.0494468	0.0583935	2.56453	3.02855	0.604171	1.3251e-07	2.84704e-07	0.465432
Conserved_Vertebrate_phastCons46way.flanking.500L2_0	0.377599	0.440007	0.126233	1.16528	0.334303	0.62227	-2.00352e-07	7.27791e-08	-2.75287
FetalDHS_TrynkaL2_0	0.0836972	0.13465	0.103313	1.60877	1.23437	0.62484	3.26827e-08	1.27032e-07	0.25728
synonymousL2_0	0.00311536	0.0225159	0.0403302	7.22739	12.9456	0.632232	4.21931e-07	9.12769e-07	0.462254
UTR_5_UCSCL2_0	0.00545054	-0.00577255	0.0246867	-1.05908	4.52922	0.649092	-2.81629e-07	2.92328e-07	-0.963399
H3K9ac_peaks_TrynkaL2_0	0.038167	-0.00153032	0.0895712	-0.0400954	2.34682	0.654135	-2.67354e-07	2.14443e-07	-1.24674
Human_Promoter_Villar.flanking.500L2_0	0.00358599	0.0163463	0.0288082	4.55839	8.03353	0.657185	1.94069e-07	5.68678e-07	0.341264
H3K4me3_Trynka.flanking.500L2_0	0.122149	0.075044	0.112105	0.614362	0.917767	0.674924	-4.25532e-09	6.67777e-08	-0.0637237
H3K27ac_PGC2.flanking.500L2_0	0.0666175	0.0488683	0.10101	0.733566	1.51626	0.859374	-3.57329e-08	1.10647e-07	-0.322947
Conserved_LindbladTohL2_0	0.0246862	0.0326272	0.0621514	1.32167	2.51765	0.898057	1.5546e-07	3.17235e-07	0.490048
Intron_UCSC.flanking.500L2_0	0.00930846	0.00250101	0.0533592	0.268681	5.73234	0.898124	-2.65425e-07	4.13121e-07	-0.642489
Promoter_UCSCL2_0	0.0462203	0.0515045	0.0470047	1.11433	1.01697	0.910664	-1.827e-07	8.17003e-08	-2.23622
MAFbin8L2_0	0.100223	0.103936	0.0403349	1.03704	0.40245	0.926464	3.11344e-08	2.80122e-08	1.11146
Human_Promoter_Villar_ExAC.flanking.500L2_0	0.000576278	-0.000702135	0.0142515	-1.2184	24.7302	0.928415	-5.03691e-07	1.81073e-06	-0.27817
Coding_UCSCL2_0	0.0142398	0.018033	0.0495764	1.26638	3.48153	0.938925	1.85361e-07	2.80056e-07	0.66187
PromoterFlanking_Hoffman.flanking.500L2_0	0.0248466	0.0211847	0.0597741	0.852619	2.40572	0.950903	-2.82276e-07	1.7962e-07	-1.57152
Conserved_Vertebrate_phastCons46wayL2_0	0.0294228	0.0256466	0.0738801	0.871658	2.51099	0.959103	6.69745e-08	2.83682e-07	0.23609
Transcr_Hoffman.flanking.500L2_0	0.41673	0.410709	0.146413	0.985552	0.351337	0.96702	6.48372e-08	4.27061e-08	1.51822
DHS_TrynkaL2_0	0.165781	0.161146	0.136572	0.972038	0.823808	0.972897	-3.34848e-07	1.47658e-07	-2.26773

## Sheet: Autoimmune_IBD
Category	Prop._SNPs	Prop._h2	Prop._h2_std_error	Enrichment	Enrichment_std_error	Enrichment_p	Coefficient	Coefficient_std_error	Coefficient_z-score
autoimmuneL2_0	0.20419	0.325575	0.0116492	1.59447	0.0570509	2.29713e-22	5.43531e-07	1.08223e-07	5.02235
WBCL2_0	0.139663	0.330376	0.0183526	2.36552	0.131407	5.42235e-22	-1.06593e-07	8.64091e-08	-1.23359
RBCL2_0	0.184122	0.30438	0.0128069	1.65314	0.0695566	4.11467e-20	-7.47033e-08	8.62396e-08	-0.866229
plateletsL2_0	0.110797	0.2747	0.0180796	2.47931	0.163178	8.03993e-20	2.39238e-07	1.01999e-07	2.34549
SuperEnhancer_HniszL2_0	0.167169	0.546696	0.0437846	3.27031	0.261918	2.89926e-19	3.06469e-08	1.92359e-08	1.59322
H3K27ac_HniszL2_0	0.388998	0.773657	0.0443797	1.98885	0.114087	5.6e-14	9.4101e-10	1.81165e-08	0.0519422
lipidsL2_0	0.0878069	0.17397	0.0114654	1.98128	0.130576	8.90022e-13	-3.38836e-08	2.39924e-08	-1.41227
CpG_Content_50kbL2_0	0.0100486	0.0138352	0.000474536	1.37683	0.0472243	2.69133e-12	1.06705e-06	1.43116e-06	0.745583
baseL2_0	0.999987	0.985114	0.00191211	0.985127	0.00191213	5.04018e-12	-1.18813e-07	4.04823e-08	-2.93493
Backgrd_Selection_StatL2_0	0.177765	0.266047	0.0152029	1.49662	0.0855227	7.85612e-12	4.24616e-08	2.54927e-08	1.66564
Nucleotide_Diversity_10kbL2_0	4.60842	3.65599	0.171563	0.793328	0.0372281	2.47177e-08	-5.13397e-09	2.17441e-09	-2.36109
MAF_Adj_LLD_AFRL2_0	0.00298484	-0.372227	0.0550537	-124.706	18.4444	1.67501e-07	-2.27161e-09	4.77483e-09	-0.475747
Human_Enhancer_Villar_Species_Enhancer_CountL2_0	0.0663197	0.720972	0.128644	10.8712	1.93976	4.32051e-07	7.40901e-08	2.47899e-08	2.98872
MAF_Adj_ASMCL2_0	-0.000343419	-0.428072	0.0905989	1246.5	-263.815	6.93693e-07	-3.66679e-09	6.19624e-09	-0.591776
H3K27ac_PGC2L2_0	0.268431	0.679392	0.0884867	2.53097	0.329645	1.02658e-06	4.49505e-09	2.98273e-08	0.150702
H3K4me3_TrynkaL2_0	0.132774	0.543207	0.0813456	4.09123	0.612664	1.38605e-06	1.56372e-07	6.86056e-08	2.27929
BLUEPRINT_H3K4me1QTL_MaxCPPL2_0	0.0133529	0.118941	0.0225478	8.90752	1.68861	3.59696e-06	5.61884e-07	1.98194e-07	2.83502
MAFbin1L2_0	0.102352	0.0260797	0.0195118	0.254803	0.190634	2.45754e-05	1.46009e-09	1.11848e-08	0.130543
Human_Enhancer_VillarL2_0	0.0331937	0.205673	0.0419798	6.19615	1.26469	3.66016e-05	-1.33136e-07	9.7809e-08	-1.36118
BLUEPRINT_H3K27acQTL_MaxCPPL2_0	0.0165102	0.144734	0.0303303	8.76636	1.83707	4.72436e-05	5.14197e-07	2.11786e-07	2.42791
Enhancer_AnderssonL2_0	0.00431142	0.139653	0.0339561	32.3915	7.87585	7.78945e-05	1.485e-06	4.21286e-07	3.52492
DGF_ENCODEL2_0	0.13535	0.628076	0.13004	4.64038	0.960766	0.00021941	2.38716e-07	7.80696e-08	3.05774
Ancient_Sequence_Age_Human_PromoterL2_0	0.00416143	0.116097	0.0324513	27.8984	7.79813	0.000503712	1.53428e-06	4.69158e-07	3.27028
Repressed_HoffmanL2_0	0.460091	0.13355	0.0954073	0.290268	0.207366	0.000942525	-1.36422e-08	3.6664e-08	-0.372088
Ancient_Sequence_Age_Human_EnhancerL2_0	0.00513779	0.0879719	0.0261772	17.1225	5.09503	0.00113818	6.53585e-07	2.90658e-07	2.24864
GTEx_eQTL_MaxCPPL2_0	0.0103165	0.0966203	0.0275525	9.36559	2.67072	0.00120747	6.22169e-07	2.44678e-07	2.5428
TFBS_ENCODEL2_0	0.130956	0.577769	0.131881	4.41194	1.00706	0.00137035	1.21877e-07	7.82139e-08	1.55825
GERP.NSL2_0	1.74632	2.59511	0.259745	1.48604	0.148738	0.0014701	1.44726e-08	8.85699e-09	1.63403
ECGL2_0	0.081335	0.132849	0.0164625	1.63335	0.202404	0.00206885	-4.12898e-08	1.3507e-08	-3.05692
BLUEPRINT_DNA_methylation_MaxCPPL2_0	0.0317179	0.144564	0.0371766	4.5578	1.1721	0.00236579	1.45036e-07	1.31552e-07	1.1025
MAF_Adj_Predicted_Allele_AgeL2_0	-6.21092e-05	-0.315626	0.0957293	5081.79	-1541.31	0.00291694	-6.78617e-09	7.75757e-09	-0.87478
Human_Promoter_VillarL2_0	0.0151881	0.120858	0.0361706	7.95738	2.3815	0.00317311	-2.35928e-07	1.74374e-07	-1.353
Enhancer_Andersson.flanking.500L2_0	0.0147029	0.172193	0.0524575	11.7115	3.56784	0.0045792	4.8953e-07	2.04089e-07	2.39861
MAFbin4L2_0	0.100704	0.0374254	0.0238125	0.371636	0.23646	0.00690316	1.542e-09	1.36588e-08	0.112894
Conserved_LindbladToh.flanking.500L2_0	0.305634	0.579661	0.105303	1.89658	0.34454	0.0102262	6.0054e-08	2.69416e-08	2.22905
Enhancer_HoffmanL2_0	0.0419042	0.200522	0.0620035	4.78525	1.47965	0.0103084	4.24872e-09	8.96852e-08	0.0473737
Conserved_Primate_phastCons46way.flanking.500L2_0	0.156622	0.386895	0.100504	2.47024	0.641698	0.0174011	4.88145e-08	5.03247e-08	0.969991
Promoter_UCSC.flanking.500L2_0	0.0105662	0.111177	0.0426413	10.522	4.03564	0.0194698	4.25156e-07	2.13112e-07	1.99499
WeakEnhancer_HoffmanL2_0	0.0208925	0.150668	0.0557983	7.21159	2.67074	0.024046	1.95989e-07	1.50836e-07	1.29935
MAFbin2L2_0	0.0998256	0.0462324	0.0250071	0.463132	0.250508	0.0305999	8.91363e-09	1.41605e-08	0.629469
Conserved_Mammal_phastCons46way.flanking.500L2_0	0.31785	0.557735	0.109644	1.75471	0.344957	0.0309832	5.5472e-08	6.08174e-08	0.912107
Human_Promoter_Villar_ExACL2_0	0.00249071	0.0460037	0.0220603	18.4701	8.85701	0.0446354	4.31248e-07	4.77271e-07	0.90357
TSS_HoffmanL2_0	0.0177832	0.122797	0.0519799	6.90523	2.92298	0.0476298	-4.36271e-08	1.84686e-07	-0.236223
MAFbin3L2_0	0.0996272	0.055163	0.0232819	0.553694	0.23369	0.0526842	1.34574e-08	1.36538e-08	0.985611
H3K4me1_peaks_TrynkaL2_0	0.168848	0.394433	0.116075	2.33603	0.687456	0.0553736	4.19792e-08	6.25053e-08	0.67161
MAFbin7L2_0	0.0997223	0.167219	0.0353582	1.67685	0.354566	0.0599	6.32543e-08	2.16565e-08	2.92079
TSS_Hoffman.flanking.500L2_0	0.0165112	0.121479	0.0581173	7.35737	3.51987	0.0659357	2.54652e-07	2.03846e-07	1.24924
FetalDHS_Trynka.flanking.500L2_0	0.199573	0.407475	0.133302	2.04174	0.667936	0.112319	5.89049e-08	4.82336e-08	1.22124
Coding_UCSC.flanking.500L2_0	0.0492816	0.131668	0.0525022	2.67175	1.06535	0.113661	2.68102e-08	7.50973e-08	0.357006
H3K9ac_TrynkaL2_0	0.125247	0.266948	0.090379	2.13138	0.721607	0.114033	-8.78613e-08	7.28596e-08	-1.2059
MAFbin5L2_0	0.0983557	0.148838	0.0320033	1.51326	0.325383	0.11904	5.97475e-08	1.92002e-08	3.11182
H3K4me1_Trynka.flanking.500L2_0	0.18224	0.364397	0.118345	1.99954	0.649388	0.123173	7.41497e-08	3.85222e-08	1.92486
MAFbin8L2_0	0.100223	0.150422	0.0353651	1.50087	0.352863	0.148285	5.10007e-08	1.90305e-08	2.67995
MAFbin10L2_0	0.0984434	0.138362	0.0292579	1.40549	0.297205	0.164037	3.80123e-08	1.64661e-08	2.30852
Enhancer_Hoffman.flanking.500L2_0	0.0478374	0.155556	0.0824175	3.25177	1.72287	0.193725	3.14056e-08	1.01759e-07	0.308627
TFBS_ENCODE.flanking.500L2_0	0.210089	0.0305197	0.138558	0.14527	0.659518	0.20066	-5.02488e-08	4.2411e-08	-1.1848
SuperEnhancer_Hnisz.flanking.500L2_0	0.00317028	0.0335667	0.0246931	10.5879	7.78891	0.219992	4.75235e-07	4.16035e-07	1.1423
H3K4me1_TrynkaL2_0	0.423381	0.550204	0.104889	1.29955	0.247741	0.223465	-6.03685e-08	3.67277e-08	-1.64368
DHS_Trynka.flanking.500L2_0	0.330122	0.519129	0.15816	1.57253	0.479095	0.231022	-7.81801e-09	4.26855e-08	-0.183154
H3K9ac_Trynka.flanking.500L2_0	0.104442	0.234023	0.108954	2.24069	1.0432	0.233449	2.55483e-08	6.27495e-08	0.407148
UTR_3_UCSC.flanking.500L2_0	0.015231	0.062995	0.0406409	4.13598	2.66831	0.237588	9.72773e-08	1.49724e-07	0.64971
Recomb_Rate_10kbL2_0	1.55213	1.28369	0.238573	0.827053	0.153707	0.244784	-6.2529e-09	2.37405e-09	-2.63385
Coding_UCSCL2_0	0.0142398	0.0679762	0.0466621	4.77367	3.27688	0.249304	2.54863e-07	2.34486e-07	1.0869
Ancient_Sequence_Age_Human_Enhancer.flanking.500L2_0	0.00902275	0.0462227	0.0365648	5.1229	4.05251	0.313392	6.94587e-08	2.55052e-07	0.272332
DGF_ENCODE.flanking.500L2_0	0.402864	0.244221	0.158557	0.60621	0.393574	0.31496	9.18443e-09	3.74149e-08	0.245475
Intron_UCSC.flanking.500L2_0	0.00930846	0.0559775	0.0480711	6.01362	5.16424	0.332127	1.09568e-07	3.0262e-07	0.362066
BivFlnk.flanking.500L2_0	0.0176231	0.0602324	0.0443731	3.41781	2.5179	0.336189	-3.62859e-08	1.43448e-07	-0.252955
UTR_5_UCSCL2_0	0.00545054	0.0270178	0.0230405	4.9569	4.2272	0.34787	-3.74386e-08	2.03602e-07	-0.183881
non_synonymousL2_0	0.00271124	-0.0155891	0.0203068	-5.7498	7.48984	0.369965	-7.56437e-07	4.98547e-07	-1.51728
GERP.RSsup4L2_0	0.00815691	0.0376895	0.033196	4.62056	4.06967	0.370078	3.03141e-07	2.83134e-07	1.07066
synonymousL2_0	0.00311536	0.0384068	0.0401295	12.3282	12.8812	0.382217	2.59935e-07	7.18763e-07	0.361643
Conserved_Mammal_phastCons46wayL2_0	0.0214425	-0.022734	0.0514159	-1.06023	2.39784	0.390111	-4.4948e-07	2.45646e-07	-1.82979
Intron_UCSCL2_0	0.387504	0.424695	0.0457219	1.09598	0.117991	0.412763	-2.38634e-08	6.15291e-09	-3.8784
H3K27ac_PGC2.flanking.500L2_0	0.0666175	0.00892943	0.0817516	0.13404	1.22718	0.475313	-5.44856e-08	6.91078e-08	-0.788415
PromoterFlanking_HoffmanL2_0	0.00826457	-0.0176287	0.03877	-2.13304	4.6911	0.503715	-4.0058e-07	2.60691e-07	-1.53661
H3K4me3_peaks_TrynkaL2_0	0.0413385	0.0982892	0.0892997	2.37767	2.16021	0.527243	-1.43344e-07	1.68937e-07	-0.848509
Conserved_Vertebrate_phastCons46way.flanking.500L2_0	0.377599	0.444446	0.106454	1.17703	0.281924	0.52951	-1.34447e-07	4.89706e-08	-2.74546
CTCF_HoffmanL2_0	0.0238016	-0.0132138	0.0596179	-0.555166	2.50479	0.533362	-1.95275e-07	1.45309e-07	-1.34386
DHS_peaks_TrynkaL2_0	0.10998	0.175634	0.105101	1.59697	0.955643	0.533377	-1.27075e-08	1.21443e-07	-0.104638
H3K4me3_Trynka.flanking.500L2_0	0.122149	0.0606538	0.100785	0.496554	0.825098	0.542606	-2.2038e-08	5.00521e-08	-0.440301
BivFlnkL2_0	0.013545	0.0388664	0.0442951	2.86943	3.27023	0.569302	-1.45938e-07	1.75229e-07	-0.832844
FetalDHS_TrynkaL2_0	0.0836972	0.138971	0.0979832	1.6604	1.17069	0.573162	2.98582e-08	9.49348e-08	0.314512
CTCF_Hoffman.flanking.500L2_0	0.04696	0.000957015	0.0825071	0.0203794	1.75696	0.5755	-8.15243e-08	9.93892e-08	-0.820253
Transcr_HoffmanL2_0	0.345139	0.39604	0.0953976	1.14748	0.276404	0.590979	-2.89207e-08	2.61136e-08	-1.10749
Transcr_Hoffman.flanking.500L2_0	0.41673	0.347955	0.129854	0.834965	0.311602	0.593724	2.04617e-08	2.89811e-08	0.706037
H3K27ac_Hnisz.flanking.500L2_0	0.0314129	0.0524656	0.0422851	1.67019	1.34611	0.616776	4.17117e-08	7.40731e-08	0.563115
Human_Promoter_Villar_ExAC.flanking.500L2_0	0.000576278	0.00694508	0.014212	12.0516	24.6617	0.654115	4.999e-07	1.38979e-06	0.359695
Ancient_Sequence_Age_Human_Promoter.flanking.500L2_0	0.00531382	0.0174264	0.0282982	3.27945	5.32539	0.670559	2.39723e-07	3.53554e-07	0.678039
MAFbin9L2_0	0.101072	0.114311	0.0330455	1.13099	0.326951	0.687518	2.73463e-08	1.89096e-08	1.44616
Human_Enhancer_Villar.flanking.500L2_0	0.00978597	0.0258923	0.0432318	2.64586	4.41773	0.709729	-3.3014e-10	2.39159e-07	-0.00138042
Human_Promoter_Villar.flanking.500L2_0	0.00358599	0.0133803	0.0270099	3.73126	7.53207	0.716774	-4.58397e-08	4.27371e-07	-0.10726
Promoter_UCSCL2_0	0.0462203	0.0623586	0.0515268	1.34916	1.11481	0.754145	-1.29818e-07	7.43443e-08	-1.74617
DHS_TrynkaL2_0	0.165781	0.132537	0.131347	0.799472	0.792294	0.799967	-2.42533e-07	1.07467e-07	-2.25681
UTR_3_UCSCL2_0	0.0111518	0.0180069	0.0280726	1.6147	2.5173	0.806969	-2.19996e-07	2.25961e-07	-0.973602
H3K9ac_peaks_TrynkaL2_0	0.038167	0.0179631	0.0934292	0.470643	2.4479	0.828303	-1.87551e-07	1.86077e-07	-1.00792
Repressed_Hoffman.flanking.500L2_0	0.258461	0.243428	0.103219	0.941835	0.399359	0.883967	4.67673e-08	3.03139e-08	1.54277
PromoterFlanking_Hoffman.flanking.500L2_0	0.0248466	0.0323952	0.0532151	1.30381	2.14174	0.887018	-1.64205e-07	1.25972e-07	-1.3035
WeakEnhancer_Hoffman.flanking.500L2_0	0.0677858	0.0597798	0.0773551	0.881892	1.14117	0.917443	-7.34112e-08	7.02031e-08	-1.0457
Conserved_Primate_phastCons46wayL2_0	0.019281	0.0221409	0.0544797	1.14833	2.82556	0.958064	1.18657e-08	2.26114e-07	0.0524768
UTR_5_UCSC.flanking.500L2_0	0.021349	0.0227807	0.0360809	1.06706	1.69005	0.968304	-1.07639e-07	9.55797e-08	-1.12617
MAFbin6L2_0	0.099661	0.0986094	0.0294149	0.989449	0.295149	0.97137	2.80265e-08	1.66487e-08	1.68341
Conserved_LindbladTohL2_0	0.0246862	0.0252265	0.0578088	1.02188	2.34174	0.992545	6.67265e-08	2.09662e-07	0.318257
Conserved_Vertebrate_phastCons46wayL2_0	0.0294228	0.0296344	0.0590937	1.00719	2.00843	0.997138	8.78892e-08	1.7071e-07	0.514846

## Sheet: Autoimmune_UC
Category	Prop._SNPs	Prop._h2	Prop._h2_std_error	Enrichment	Enrichment_std_error	Enrichment_p	Coefficient	Coefficient_std_error	Coefficient_z-score
autoimmuneL2_0	0.20419	0.309902	0.012448	1.51772	0.0609627	7.65218e-18	5.16528e-07	1.05889e-07	4.87803
SuperEnhancer_HniszL2_0	0.167169	0.552267	0.0508581	3.30363	0.304231	1.78677e-17	1.96424e-08	1.86095e-08	1.0555
RBCL2_0	0.184122	0.295071	0.013486	1.60258	0.073245	8.95803e-17	-1.8726e-07	8.29435e-08	-2.25769
WBCL2_0	0.139663	0.302254	0.020842	2.16417	0.149231	6.12382e-16	-2.60655e-07	8.06866e-08	-3.23047
plateletsL2_0	0.110797	0.267303	0.0209954	2.41255	0.189495	3.58013e-15	3.48622e-07	1.05445e-07	3.30619
H3K27ac_HniszL2_0	0.388998	0.870273	0.0605807	2.23722	0.155735	3.61409e-13	3.28504e-08	2.14088e-08	1.53444
lipidsL2_0	0.0878069	0.174353	0.0130617	1.98563	0.148754	7.59489e-11	-1.93819e-08	2.48734e-08	-0.779222
CpG_Content_50kbL2_0	0.0100486	0.0140556	0.000544629	1.39877	0.0541997	1.04847e-09	-1.86507e-07	1.43585e-06	-0.129893
baseL2_0	0.999987	0.986158	0.00241992	0.986171	0.00241996	5.73232e-08	-9.74751e-08	4.12946e-08	-2.36048
Backgrd_Selection_StatL2_0	0.177765	0.256674	0.0173416	1.4439	0.0975534	8.47038e-08	2.88476e-08	2.51889e-08	1.14525
Enhancer_AnderssonL2_0	0.00431142	0.178903	0.0370601	41.4953	8.59581	1.11413e-06	1.70818e-06	3.72676e-07	4.58356
MAF_Adj_LLD_AFRL2_0	0.00298484	-0.401406	0.0642855	-134.482	21.5373	3.26958e-06	-3.27601e-09	4.55421e-09	-0.719337
H3K27ac_PGC2L2_0	0.268431	0.731847	0.104716	2.72639	0.390105	4.36113e-06	1.24972e-08	3.19834e-08	0.39074
Nucleotide_Diversity_10kbL2_0	4.60842	3.8236	0.186018	0.8297	0.0403647	2.52777e-05	-3.18141e-09	2.27488e-09	-1.3985
Human_Enhancer_Villar_Species_Enhancer_CountL2_0	0.0663197	0.67963	0.160433	10.2478	2.41908	6.54583e-05	5.0217e-08	2.51333e-08	1.99803
BLUEPRINT_H3K4me1QTL_MaxCPPL2_0	0.0133529	0.112324	0.0272177	8.412	2.03835	0.000110488	4.55871e-07	2.08123e-07	2.19039
MAF_Adj_ASMCL2_0	-0.000343419	-0.361647	0.0981399	1053.08	-285.773	0.000129292	-2.08281e-09	6.1638e-09	-0.33791
TFBS_ENCODEL2_0	0.130956	0.701187	0.149984	5.35438	1.1453	0.000222351	1.6646e-07	6.57442e-08	2.53194
DGF_ENCODEL2_0	0.13535	0.719488	0.162099	5.31575	1.19763	0.000226423	2.18192e-07	8.60422e-08	2.53587
GERP.NSL2_0	1.74632	2.85795	0.308886	1.63656	0.176878	0.000398274	1.06054e-08	9.32847e-09	1.13689
Human_Enhancer_VillarL2_0	0.0331937	0.214871	0.0539562	6.47326	1.6255	0.000407877	-8.21245e-08	1.04077e-07	-0.789077
H3K4me3_TrynkaL2_0	0.132774	0.496363	0.105778	3.73842	0.796682	0.000616301	8.33036e-08	7.15231e-08	1.16471
ECGL2_0	0.081335	0.148884	0.0200691	1.83051	0.246746	0.000780841	-1.86888e-08	1.52236e-08	-1.22762
MAFbin4L2_0	0.100704	0.018232	0.0261103	0.181045	0.259277	0.0012647	-8.47641e-09	1.27345e-08	-0.665625
BLUEPRINT_H3K27acQTL_MaxCPPL2_0	0.0165102	0.132805	0.0382578	8.04387	2.31723	0.00189609	3.91505e-07	2.30958e-07	1.69514
MAFbin2L2_0	0.0998256	0.0233316	0.0257923	0.233723	0.258374	0.00232287	-4.72068e-09	1.29116e-08	-0.365616
Ancient_Sequence_Age_Human_EnhancerL2_0	0.00513779	0.0938809	0.034824	18.2726	6.77802	0.00724916	6.00926e-07	3.07132e-07	1.95657
MAFbin1L2_0	0.102352	0.0411569	0.0247675	0.402111	0.241984	0.0073675	6.14565e-09	1.28985e-08	0.476463
Ancient_Sequence_Age_Human_PromoterL2_0	0.00416143	0.0981866	0.0377383	23.5945	9.06859	0.01139	1.07617e-06	4.26426e-07	2.5237
Human_Promoter_VillarL2_0	0.0151881	0.125431	0.0455191	8.25847	2.99702	0.0148851	-2.24249e-07	1.72911e-07	-1.29691
GTEx_eQTL_MaxCPPL2_0	0.0103165	0.0888512	0.0333621	8.61252	3.23385	0.0193175	4.70615e-07	2.65798e-07	1.77058
BLUEPRINT_DNA_methylation_MaxCPPL2_0	0.0317179	0.133254	0.0437246	4.20123	1.37855	0.0198625	8.6081e-08	1.33471e-07	0.644943
H3K9ac_TrynkaL2_0	0.125247	0.378085	0.111983	3.01872	0.8941	0.0234312	-2.52778e-08	6.97279e-08	-0.36252
Enhancer_HoffmanL2_0	0.0419042	0.186146	0.0669513	4.44218	1.59772	0.0286773	-5.40306e-08	8.6991e-08	-0.621106
Coding_UCSCL2_0	0.0142398	0.126542	0.0575512	8.88649	4.04157	0.0487929	3.55668e-07	2.4191e-07	1.47025
Enhancer_Hoffman.flanking.500L2_0	0.0478374	0.236503	0.0956982	4.9439	2.00049	0.0503008	1.12076e-07	1.0305e-07	1.08759
MAFbin3L2_0	0.0996272	0.0516214	0.0256356	0.518146	0.257315	0.0578059	8.93695e-09	1.24962e-08	0.715171
Conserved_Primate_phastCons46way.flanking.500L2_0	0.156622	0.386963	0.127234	2.47068	0.81236	0.0616703	3.67366e-08	5.35868e-08	0.685553
MAF_Adj_Predicted_Allele_AgeL2_0	-6.21092e-05	-0.252861	0.129819	4071.24	-2090.17	0.0630713	-2.85257e-09	8.30599e-09	-0.343435
Human_Promoter_Villar_ExACL2_0	0.00249071	0.047601	0.0247081	19.1114	9.9201	0.0661213	4.47732e-07	4.3248e-07	1.03527
TSS_HoffmanL2_0	0.0177832	0.114009	0.052823	6.41107	2.9704	0.0665134	-2.63337e-07	1.61306e-07	-1.63254
Conserved_LindbladTohL2_0	0.0246862	0.158815	0.074292	6.43336	3.00945	0.0719625	5.16543e-07	2.88629e-07	1.78964
Repressed_HoffmanL2_0	0.460091	0.233496	0.12182	0.5075	0.264775	0.0724901	6.03446e-09	3.10124e-08	0.194582
Conserved_Mammal_phastCons46way.flanking.500L2_0	0.31785	0.570272	0.141534	1.79416	0.445286	0.0739793	-1.77827e-08	7.18011e-08	-0.247667
Intron_UCSC.flanking.500L2_0	0.00930846	0.112682	0.0593752	12.1053	6.37863	0.0809694	2.5183e-07	3.26167e-07	0.77209
BivFlnk.flanking.500L2_0	0.0176231	0.111886	0.0527634	6.34884	2.994	0.0810458	1.58555e-07	1.52031e-07	1.04291
UTR_3_UCSC.flanking.500L2_0	0.015231	0.0820096	0.0401844	5.3844	2.63834	0.0960569	1.3602e-07	1.33248e-07	1.0208
UTR_5_UCSCL2_0	0.00545054	0.0466031	0.024928	8.55018	4.5735	0.101102	3.14122e-08	2.17356e-07	0.14452
MAFbin9L2_0	0.101072	0.179772	0.0524862	1.77866	0.519296	0.129677	5.51342e-08	2.66433e-08	2.06934
DHS_peaks_TrynkaL2_0	0.10998	0.321818	0.146869	2.92616	1.33542	0.14131	9.79901e-08	1.47765e-07	0.663147
Enhancer_Andersson.flanking.500L2_0	0.0147029	0.0895257	0.0533808	6.08899	3.63063	0.158035	1.73378e-07	1.68782e-07	1.02723
Promoter_UCSC.flanking.500L2_0	0.0105662	0.0871355	0.0552427	8.24666	5.22826	0.169247	2.66942e-07	2.40021e-07	1.11216
Conserved_Vertebrate_phastCons46way.flanking.500L2_0	0.377599	0.565106	0.136981	1.49658	0.362769	0.169951	-5.34806e-09	5.76886e-08	-0.0927057
BivFlnkL2_0	0.013545	0.101827	0.0648722	7.51771	4.7894	0.17217	1.86209e-07	2.34381e-07	0.794472
WeakEnhancer_Hoffman.flanking.500L2_0	0.0677858	0.207149	0.106246	3.05593	1.56738	0.185925	4.63716e-08	8.17864e-08	0.566984
synonymousL2_0	0.00311536	0.0664789	0.0484438	21.3391	15.55	0.190356	2.56913e-07	7.11904e-07	0.360881
Ancient_Sequence_Age_Human_Promoter.flanking.500L2_0	0.00531382	0.0506164	0.0346256	9.52543	6.51615	0.198452	5.73551e-07	3.73348e-07	1.53624
MAFbin10L2_0	0.0984434	0.142565	0.0355391	1.44819	0.36101	0.208334	3.64683e-08	1.74554e-08	2.08923
TFBS_ENCODE.flanking.500L2_0	0.210089	-0.0181947	0.182467	-0.0866044	0.86852	0.211485	-4.87573e-08	4.88279e-08	-0.998554
Repressed_Hoffman.flanking.500L2_0	0.258461	0.0909325	0.139124	0.351823	0.538279	0.216277	-2.05296e-09	3.34318e-08	-0.0614076
H3K4me1_TrynkaL2_0	0.423381	0.587787	0.136197	1.38832	0.321689	0.220389	-3.5787e-08	4.24796e-08	-0.842453
MAFbin7L2_0	0.0997223	0.179455	0.0665869	1.79955	0.667723	0.23336	6.05397e-08	3.29306e-08	1.8384
PromoterFlanking_HoffmanL2_0	0.00826457	-0.0405077	0.0414729	-4.90136	5.01815	0.237879	-4.16116e-07	2.50556e-07	-1.66077
H3K4me1_Trynka.flanking.500L2_0	0.18224	0.357071	0.149006	1.95934	0.817635	0.242809	6.22661e-08	4.17056e-08	1.49299
Conserved_LindbladToh.flanking.500L2_0	0.305634	0.457448	0.131237	1.49672	0.429393	0.245382	8.05822e-09	3.24383e-08	0.248417
Coding_UCSC.flanking.500L2_0	0.0492816	0.124378	0.0683947	2.52382	1.38783	0.276068	-2.80888e-09	8.04774e-08	-0.0349027
MAFbin8L2_0	0.100223	0.142126	0.0395746	1.4181	0.394864	0.276857	4.0545e-08	1.86784e-08	2.17069
SuperEnhancer_Hnisz.flanking.500L2_0	0.00317028	0.03472	0.0304441	10.9517	9.60297	0.305943	4.3265e-07	4.49081e-07	0.963411
Ancient_Sequence_Age_Human_Enhancer.flanking.500L2_0	0.00902275	0.0597824	0.0494222	6.62574	5.47751	0.309182	1.55771e-07	2.97135e-07	0.524244
DGF_ENCODE.flanking.500L2_0	0.402864	0.221011	0.191569	0.548598	0.475518	0.333944	1.16945e-08	3.80719e-08	0.307169
DHS_Trynka.flanking.500L2_0	0.330122	0.509867	0.193841	1.54448	0.587179	0.359523	2.11315e-08	4.42794e-08	0.477232
Conserved_Vertebrate_phastCons46wayL2_0	0.0294228	0.10168	0.0801613	3.45584	2.72447	0.370493	2.60384e-07	2.5772e-07	1.01034
MAFbin5L2_0	0.0983557	0.124795	0.0331802	1.26881	0.337349	0.425825	3.92244e-08	1.63545e-08	2.39839
TSS_Hoffman.flanking.500L2_0	0.0165112	0.0719607	0.0707365	4.3583	4.28416	0.431753	1.87355e-08	2.40464e-07	0.077914
FetalDHS_TrynkaL2_0	0.0836972	0.176476	0.12372	2.1085	1.47818	0.44945	-5.58157e-08	9.49082e-08	-0.588102
H3K27ac_PGC2.flanking.500L2_0	0.0666175	-0.0091238	0.100467	-0.136958	1.50812	0.450564	-6.37383e-08	7.51007e-08	-0.848704
H3K4me1_peaks_TrynkaL2_0	0.168848	0.271164	0.140589	1.60597	0.832639	0.467398	-3.8712e-08	6.60257e-08	-0.586317
PromoterFlanking_Hoffman.flanking.500L2_0	0.0248466	0.0654574	0.0566395	2.63446	2.27957	0.472105	-5.64547e-08	1.19088e-07	-0.474058
WeakEnhancer_HoffmanL2_0	0.0208925	0.0674385	0.0686222	3.22789	3.28454	0.494846	-3.92332e-08	1.57224e-07	-0.249537
MAFbin6L2_0	0.099661	0.0791191	0.0323551	0.793883	0.324651	0.530649	1.49441e-08	1.62287e-08	0.920841
Transcr_Hoffman.flanking.500L2_0	0.41673	0.322551	0.1575	0.774006	0.377944	0.550167	3.38882e-09	2.99464e-08	0.113163
H3K4me3_peaks_TrynkaL2_0	0.0413385	0.102072	0.110803	2.46918	2.68038	0.580599	-1.26994e-07	1.67679e-07	-0.757367
Human_Promoter_Villar.flanking.500L2_0	0.00358599	-0.0117002	0.0309313	-3.26275	8.6256	0.619785	-3.87718e-07	4.38914e-07	-0.883357
CTCF_Hoffman.flanking.500L2_0	0.04696	0.00140535	0.0922934	0.0299264	1.96536	0.622486	-7.43334e-08	9.45227e-08	-0.786408
CTCF_HoffmanL2_0	0.0238016	-0.0101339	0.0693651	-0.425767	2.91431	0.622489	-1.9083e-07	1.34668e-07	-1.41704
UTR_3_UCSCL2_0	0.0111518	0.0257235	0.0310964	2.30666	2.78846	0.637067	-2.90418e-07	1.88822e-07	-1.53805
FetalDHS_Trynka.flanking.500L2_0	0.199573	0.26927	0.148238	1.34923	0.742774	0.638652	-1.75669e-08	4.64968e-08	-0.37781
Conserved_Primate_phastCons46wayL2_0	0.019281	0.0479664	0.0652572	2.48775	3.38453	0.659193	-7.39938e-08	2.20671e-07	-0.335313
UTR_5_UCSC.flanking.500L2_0	0.021349	0.0398044	0.0447256	1.86446	2.09498	0.680519	-5.41842e-08	9.71169e-08	-0.557928
H3K9ac_peaks_TrynkaL2_0	0.038167	0.0765997	0.101591	2.00696	2.66175	0.703943	-8.98921e-08	1.74106e-07	-0.516306
GERP.RSsup4L2_0	0.00815691	0.0227677	0.041636	2.79122	5.10438	0.7249	4.45263e-08	3.04395e-07	0.146278
non_synonymousL2_0	0.00271124	-0.00554728	0.0251478	-2.04603	9.27539	0.743046	-7.69406e-07	5.14187e-07	-1.49635
Intron_UCSCL2_0	0.387504	0.370852	0.0562048	0.957028	0.145043	0.766341	-2.24666e-08	6.52143e-09	-3.44504
H3K9ac_Trynka.flanking.500L2_0	0.104442	0.145421	0.13839	1.39236	1.32504	0.766475	-2.75472e-08	7.20981e-08	-0.382079
DHS_TrynkaL2_0	0.165781	0.211632	0.164858	1.27658	0.994435	0.779637	-2.19144e-07	1.16674e-07	-1.87826
H3K27ac_Hnisz.flanking.500L2_0	0.0314129	0.046447	0.0595483	1.47859	1.89566	0.800239	3.62984e-08	9.06433e-08	0.400453
Recomb_Rate_10kbL2_0	1.55213	1.48536	0.318847	0.95698	0.205426	0.832581	-4.25317e-09	2.78308e-09	-1.52823
Human_Promoter_Villar_ExAC.flanking.500L2_0	0.000576278	0.00294373	0.0144804	5.10817	25.1275	0.870024	4.35581e-07	1.2448e-06	0.349921
Conserved_Mammal_phastCons46wayL2_0	0.0214425	0.0113999	0.0615601	0.531647	2.87093	0.870115	-7.92147e-07	3.59981e-07	-2.20052
Human_Enhancer_Villar.flanking.500L2_0	0.00978597	0.0175575	0.0489139	1.79415	4.99836	0.873836	-5.41565e-08	2.30911e-07	-0.234535
Promoter_UCSCL2_0	0.0462203	0.055898	0.0751124	1.20938	1.6251	0.897325	-1.5491e-07	8.61076e-08	-1.79903
Transcr_HoffmanL2_0	0.345139	0.346276	0.116096	1.0033	0.336374	0.992163	-9.59718e-09	2.29228e-08	-0.418674
H3K4me3_Trynka.flanking.500L2_0	0.122149	0.122313	0.131334	1.00134	1.07519	0.999005	-6.25909e-09	5.85577e-08	-0.106887

## Sheet: Lipids_HDL
Category	Prop._SNPs	Prop._h2	Prop._h2_std_error	Enrichment	Enrichment_std_error	Enrichment_p	Coefficient	Coefficient_std_error	Coefficient_z-score
SuperEnhancer_HniszL2_0	0.167169	0.3848	0.024326	2.30185	0.145517	2.60781e-09	2.01798e-08	1.49971e-08	1.34558
CpG_Content_50kbL2_0	0.0100486	0.0125554	0.000248643	1.24947	0.0247441	9.96133e-09	-8.38074e-07	1.1855e-06	-0.706936
RBCL2_0	0.184122	0.246631	0.00850536	1.33949	0.0461941	1.11275e-08	3.38959e-08	8.5195e-08	0.397862
MAF_Adj_LLD_AFRL2_0	0.00298484	-0.560166	0.0480762	-187.67	16.1068	1.22982e-07	-3.3917e-09	3.54895e-09	-0.955692
lipidsL2_0	0.0878069	0.180172	0.0130191	2.05191	0.14827	4.20468e-07	1.12347e-07	2.91127e-08	3.85903
MAF_Adj_Predicted_Allele_AgeL2_0	-6.21092e-05	-0.452054	0.0650666	7278.37	-1047.61	2.09629e-06	-2.31187e-08	6.58194e-09	-3.51245
H3K27ac_HniszL2_0	0.388998	0.647209	0.0344645	1.66379	0.0885982	2.79011e-06	-1.42428e-08	1.31238e-08	-1.08526
plateletsL2_0	0.110797	0.179932	0.0137505	1.62398	0.124106	1.17529e-05	2.3824e-08	1.00423e-07	0.237238
WBCL2_0	0.139663	0.208853	0.0137692	1.49541	0.0985892	6.89356e-05	8.27271e-08	8.15971e-08	1.01385
ECGL2_0	0.081335	0.136988	0.0131938	1.68425	0.162215	0.000187791	-1.05478e-09	2.73912e-08	-0.0385079
Recomb_Rate_10kbL2_0	1.55213	3.15525	0.286052	2.03285	0.184297	0.000244748	1.29693e-08	4.11032e-09	3.15531
MAF_Adj_ASMCL2_0	-0.000343419	-0.152147	0.046103	443.037	-134.247	0.000937363	1.27985e-09	3.3583e-09	0.3811
H3K27ac_PGC2L2_0	0.268431	0.656311	0.103733	2.44499	0.386441	0.00173943	5.61683e-08	4.32081e-08	1.29995
FetalDHS_Trynka.flanking.500L2_0	0.199573	0.503491	0.0858494	2.52284	0.430165	0.00197784	5.56796e-08	5.22156e-08	1.06634
GERP.NSL2_0	1.74632	2.43637	0.216293	1.39514	0.123856	0.00202741	-6.01932e-11	8.17849e-09	-0.00735994
H3K4me1_TrynkaL2_0	0.423381	0.739473	0.0919897	1.74659	0.217274	0.00443808	2.12908e-08	4.97833e-08	0.42767
Conserved_LindbladTohL2_0	0.0246862	0.133941	0.0363502	5.42572	1.47249	0.00551331	2.80337e-07	1.6868e-07	1.66194
TSS_Hoffman.flanking.500L2_0	0.0165112	0.193911	0.0625951	11.7442	3.79108	0.0101016	6.42557e-07	2.88606e-07	2.22642
Human_Promoter_VillarL2_0	0.0151881	0.13371	0.0431104	8.80358	2.83842	0.0101907	3.93137e-07	2.60901e-07	1.50684
Ancient_Sequence_Age_Human_PromoterL2_0	0.00416143	0.0847	0.0280313	20.3536	6.73597	0.0102244	9.89547e-07	4.67971e-07	2.11455
BLUEPRINT_H3K4me1QTL_MaxCPPL2_0	0.0133529	0.0632658	0.0187333	4.73799	1.40294	0.0114077	3.00035e-07	2.21646e-07	1.35367
autoimmuneL2_0	0.20419	0.228582	0.00899957	1.11946	0.0440745	0.0117436	-1.85649e-07	9.98553e-08	-1.85918
GTEx_eQTL_MaxCPPL2_0	0.0103165	0.0519635	0.0174497	5.03692	1.69143	0.0156897	3.34293e-07	1.68063e-07	1.98909
non_synonymousL2_0	0.00271124	0.0509189	0.0194967	18.7806	7.19104	0.0200561	6.33982e-07	3.86968e-07	1.63833
Nucleotide_Diversity_10kbL2_0	4.60842	4.34601	0.124837	0.943059	0.0270888	0.0205979	5.51896e-10	1.72131e-09	0.320626
UTR_5_UCSCL2_0	0.00545054	0.0489995	0.0195787	8.98984	3.59206	0.0245553	2.21516e-07	1.9711e-07	1.12382
PromoterFlanking_HoffmanL2_0	0.00826457	-0.0452996	0.0225489	-5.48117	2.72838	0.0260354	-6.19372e-07	2.12564e-07	-2.91381
H3K4me3_TrynkaL2_0	0.132774	0.279061	0.0653194	2.10178	0.491961	0.0359411	9.61894e-08	5.55632e-08	1.73117
Conserved_Primate_phastCons46wayL2_0	0.019281	0.0925615	0.0361809	4.80065	1.8765	0.0393573	1.43361e-07	1.47926e-07	0.969142
H3K9ac_Trynka.flanking.500L2_0	0.104442	0.335626	0.107093	3.21351	1.02538	0.042131	1.02816e-07	7.05856e-08	1.45662
H3K9ac_TrynkaL2_0	0.125247	0.256971	0.0680441	2.05171	0.54328	0.0468457	2.28217e-08	5.50115e-08	0.414853
Intron_UCSC.flanking.500L2_0	0.00930846	0.0844416	0.0379459	9.07149	4.0765	0.0547494	4.50613e-07	2.81968e-07	1.5981
Human_Enhancer_Villar_Species_Enhancer_CountL2_0	0.0663197	0.60746	0.279601	9.15957	4.21596	0.0557472	7.20655e-08	4.99569e-08	1.44255
BLUEPRINT_H3K27acQTL_MaxCPPL2_0	0.0165102	0.0860973	0.0356888	5.21481	2.16163	0.069034	3.54409e-07	3.01964e-07	1.17368
Human_Enhancer_VillarL2_0	0.0331937	0.188121	0.0863264	5.66736	2.60069	0.0772198	2.19744e-07	1.72701e-07	1.27239
Enhancer_Hoffman.flanking.500L2_0	0.0478374	0.157543	0.0638301	3.29331	1.33431	0.0917678	-5.14293e-09	7.64188e-08	-0.0672992
Repressed_HoffmanL2_0	0.460091	0.346645	0.065406	0.753427	0.142159	0.0940158	3.95692e-09	2.93305e-08	0.134908
H3K4me3_Trynka.flanking.500L2_0	0.122149	0.250614	0.0814616	2.0517	0.666901	0.111299	2.90658e-08	4.34661e-08	0.668701
GERP.RSsup4L2_0	0.00815691	0.0473641	0.0243007	5.80662	2.97916	0.119395	1.01192e-07	2.4325e-07	0.416002
Coding_UCSC.flanking.500L2_0	0.0492816	0.154844	0.0711064	3.14203	1.44286	0.144155	1.51518e-07	9.13887e-08	1.65795
Conserved_Primate_phastCons46way.flanking.500L2_0	0.156622	0.277824	0.087538	1.77384	0.558911	0.153774	1.89042e-08	4.23603e-08	0.446271
Promoter_UCSCL2_0	0.0462203	0.11928	0.0504871	2.58069	1.09231	0.154533	-1.0339e-08	6.93239e-08	-0.14914
Ancient_Sequence_Age_Human_EnhancerL2_0	0.00513779	0.0440064	0.0284887	8.56524	5.54493	0.157192	5.28768e-08	3.09528e-07	0.17083
Conserved_Mammal_phastCons46wayL2_0	0.0214425	0.0721766	0.0354914	3.36605	1.65518	0.159303	-7.22486e-08	2.35108e-07	-0.307299
H3K4me3_peaks_TrynkaL2_0	0.0413385	-0.0661079	0.0773199	-1.59918	1.87041	0.177309	-2.84053e-07	1.55418e-07	-1.82768
DHS_Trynka.flanking.500L2_0	0.330122	0.542698	0.157268	1.64393	0.476393	0.179717	3.19213e-08	6.26525e-08	0.509498
synonymousL2_0	0.00311536	-0.0170378	0.0149791	-5.46896	4.80813	0.190623	-8.78055e-07	3.41352e-07	-2.57229
UTR_3_UCSC.flanking.500L2_0	0.015231	0.0584886	0.0327148	3.84011	2.14791	0.192636	5.44773e-08	1.01498e-07	0.536731
Human_Promoter_Villar_ExAC.flanking.500L2_0	0.000576278	0.0114898	0.00866812	19.9379	15.0416	0.214475	1.96849e-06	9.85353e-07	1.99775
Conserved_Mammal_phastCons46way.flanking.500L2_0	0.31785	0.468893	0.123084	1.4752	0.387241	0.214573	4.19374e-08	6.58238e-08	0.637117
BLUEPRINT_DNA_methylation_MaxCPPL2_0	0.0317179	0.0709758	0.0320373	2.23772	1.01007	0.224971	-2.11273e-08	1.34724e-07	-0.156819
Human_Promoter_Villar.flanking.500L2_0	0.00358599	-0.0256441	0.0250547	-7.15118	6.98682	0.236	-8.22283e-07	5.16565e-07	-1.59183
WeakEnhancer_Hoffman.flanking.500L2_0	0.0677858	0.154646	0.0732375	2.28139	1.08042	0.249348	4.42435e-08	7.3917e-08	0.598557
MAFbin9L2_0	0.101072	0.079024	0.019457	0.781861	0.192507	0.254176	-1.60436e-08	1.58065e-08	-1.015
H3K27ac_PGC2.flanking.500L2_0	0.0666175	-0.0386395	0.0913936	-0.58002	1.37192	0.255122	-9.101e-08	8.41677e-08	-1.08129
Coding_UCSCL2_0	0.0142398	0.0517821	0.0351427	3.63643	2.46791	0.269903	-3.97442e-08	1.38717e-07	-0.286512
Ancient_Sequence_Age_Human_Enhancer.flanking.500L2_0	0.00902275	-0.026693	0.0336191	-2.95841	3.72603	0.276212	-5.49626e-07	2.71541e-07	-2.0241
Enhancer_Andersson.flanking.500L2_0	0.0147029	-0.0215889	0.0340118	-1.46834	2.31327	0.288603	-2.36806e-07	1.44696e-07	-1.63658
Conserved_Vertebrate_phastCons46way.flanking.500L2_0	0.377599	0.529462	0.144765	1.40218	0.383383	0.289603	2.08843e-08	6.10235e-08	0.342235
WeakEnhancer_HoffmanL2_0	0.0208925	0.0707659	0.0501704	3.38715	2.40136	0.307338	1.14434e-07	1.48404e-07	0.771095
Human_Promoter_Villar_ExACL2_0	0.00249071	0.0120613	0.0108116	4.84253	4.34078	0.367574	-3.50022e-07	3.26483e-07	-1.0721
BivFlnkL2_0	0.013545	0.0400291	0.0313572	2.95527	2.31504	0.375814	9.42169e-08	1.64987e-07	0.571055
BivFlnk.flanking.500L2_0	0.0176231	0.0569529	0.0460278	3.23172	2.61179	0.400535	-1.09337e-08	1.62803e-07	-0.0671594
TFBS_ENCODEL2_0	0.130956	0.232687	0.135455	1.77683	1.03436	0.43686	6.94729e-09	7.23978e-08	0.09596
CTCF_HoffmanL2_0	0.0238016	-0.0137561	0.0491133	-0.57795	2.06345	0.438663	-1.36839e-07	1.21129e-07	-1.1297
Backgrd_Selection_StatL2_0	0.177765	0.185061	0.0103933	1.04104	0.0584667	0.450313	-9.1402e-10	2.54582e-08	-0.0359027
DHS_TrynkaL2_0	0.165781	0.245621	0.114493	1.4816	0.69063	0.473515	4.67984e-08	6.71349e-08	0.69708
DHS_peaks_TrynkaL2_0	0.10998	0.185839	0.11873	1.68976	1.07956	0.509377	6.66153e-08	9.69994e-08	0.68676
Repressed_Hoffman.flanking.500L2_0	0.258461	0.207053	0.0806281	0.801099	0.311954	0.512615	2.03376e-08	2.93034e-08	0.694036
SuperEnhancer_Hnisz.flanking.500L2_0	0.00317028	-0.00463183	0.0119347	-1.46101	3.76455	0.517537	-1.64402e-07	2.28086e-07	-0.72079
MAFbin2L2_0	0.0998256	0.0931551	0.0102266	0.933179	0.102444	0.520566	5.83201e-11	1.30212e-08	0.00447886
Promoter_UCSC.flanking.500L2_0	0.0105662	-0.014198	0.0390894	-1.34373	3.69949	0.521469	-1.73207e-07	2.18323e-07	-0.79335
UTR_3_UCSCL2_0	0.0111518	-0.00165497	0.020201	-0.148404	1.81145	0.523515	-1.91968e-07	1.01117e-07	-1.89848
baseL2_0	0.999987	0.99825	0.00308612	0.998264	0.00308616	0.55215	9.9851e-09	3.17268e-08	0.314721
Intron_UCSCL2_0	0.387504	0.414344	0.0470492	1.06926	0.121416	0.557725	-1.57362e-08	5.84296e-09	-2.6932
MAFbin4L2_0	0.100704	0.111063	0.0180019	1.10287	0.17876	0.565233	9.02028e-09	1.21387e-08	0.7431
H3K4me1_Trynka.flanking.500L2_0	0.18224	0.126088	0.098512	0.691878	0.540561	0.566081	4.39571e-09	4.50806e-08	0.0975079
MAFbin10L2_0	0.0984434	0.108016	0.0173598	1.09724	0.176343	0.570492	9.5769e-10	1.55635e-08	0.0615342
Conserved_Vertebrate_phastCons46wayL2_0	0.0294228	0.0522403	0.0409501	1.77551	1.39178	0.571294	-1.69462e-07	1.1803e-07	-1.43575
H3K4me1_peaks_TrynkaL2_0	0.168848	0.259054	0.168627	1.53425	0.998695	0.578277	-4.8367e-09	9.89957e-08	-0.0488577
PromoterFlanking_Hoffman.flanking.500L2_0	0.0248466	0.0462601	0.0426918	1.86183	1.71821	0.606808	-1.17105e-07	1.25025e-07	-0.936658
Human_Enhancer_Villar.flanking.500L2_0	0.00978597	-0.0198249	0.058213	-2.02585	5.94861	0.607157	-1.36951e-07	3.37815e-07	-0.405403
UTR_5_UCSC.flanking.500L2_0	0.021349	0.00900622	0.0269625	0.421857	1.26294	0.641061	-2.39581e-07	9.07315e-08	-2.64054
H3K9ac_peaks_TrynkaL2_0	0.038167	-0.00032277	0.0926925	-0.00845676	2.4286	0.673386	-1.1143e-07	1.74211e-07	-0.639624
DGF_ENCODE.flanking.500L2_0	0.402864	0.449424	0.130957	1.11557	0.325065	0.715078	-5.34116e-08	3.82531e-08	-1.39627
MAFbin8L2_0	0.100223	0.09422	0.0167097	0.940101	0.166724	0.7168	-6.34935e-09	1.41753e-08	-0.447917
Transcr_Hoffman.flanking.500L2_0	0.41673	0.448506	0.0934692	1.07625	0.224292	0.728755	3.07609e-08	2.19372e-08	1.40222
H3K27ac_Hnisz.flanking.500L2_0	0.0314129	0.0165728	0.0439717	0.527578	1.3998	0.729632	-2.96596e-08	9.3045e-08	-0.318766
MAFbin3L2_0	0.0996272	0.0958002	0.0118363	0.961586	0.118806	0.743759	2.78421e-09	1.2339e-08	0.225643
Enhancer_AnderssonL2_0	0.00431142	0.0159562	0.0380696	3.70092	8.82994	0.751865	9.90388e-08	5.509e-07	0.179776
MAFbin1L2_0	0.102352	0.0987936	0.0125631	0.965234	0.122744	0.771629	3.49556e-09	1.41887e-08	0.246362
DGF_ENCODEL2_0	0.13535	0.169698	0.123771	1.25377	0.914447	0.774868	-7.80687e-08	6.90028e-08	-1.13138
FetalDHS_TrynkaL2_0	0.0836972	0.0599762	0.0898435	0.716586	1.07344	0.788243	-1.275e-07	8.08281e-08	-1.57742
CTCF_Hoffman.flanking.500L2_0	0.04696	0.0582757	0.0437386	1.24096	0.931402	0.792788	-1.20198e-08	6.14685e-08	-0.195544
MAFbin7L2_0	0.0997223	0.104172	0.0173082	1.04462	0.173564	0.794353	1.16666e-09	1.02873e-08	0.113408
TSS_HoffmanL2_0	0.0177832	0.00883164	0.0364123	0.496629	2.04758	0.802084	-2.8297e-07	1.50535e-07	-1.87976
Conserved_LindbladToh.flanking.500L2_0	0.305634	0.291825	0.0923451	0.954817	0.302142	0.878705	-9.01997e-08	8.07358e-08	-1.11722
MAFbin5L2_0	0.0983557	0.100747	0.0166961	1.02431	0.169752	0.885381	3.48399e-09	1.47984e-08	0.23543
Transcr_HoffmanL2_0	0.345139	0.335071	0.071874	0.970831	0.208247	0.885899	-4.95167e-09	2.7213e-08	-0.18196
MAFbin6L2_0	0.099661	0.097305	0.0214084	0.97636	0.214812	0.911946	-1.43871e-09	1.76262e-08	-0.0816233
Enhancer_HoffmanL2_0	0.0419042	0.0378053	0.0645951	0.902184	1.5415	0.948116	-1.85846e-07	1.08564e-07	-1.71186
TFBS_ENCODE.flanking.500L2_0	0.210089	0.215099	0.109805	1.02385	0.52266	0.963099	-4.76937e-08	4.05788e-08	-1.17534
Ancient_Sequence_Age_Human_Promoter.flanking.500L2_0	0.00531382	0.00458579	0.0367322	0.862995	6.91259	0.98381	-9.62911e-08	5.20534e-07	-0.184985

## Sheet: Lipids_LDL
Category	Prop._SNPs	Prop._h2	Prop._h2_std_error	Enrichment	Enrichment_std_error	Enrichment_p	Coefficient	Coefficient_std_error	Coefficient_z-score
MAF_Adj_LLD_AFRL2_0	0.00298484	-0.515495	0.0523628	-172.704	17.5429	1.17986e-08	-3.59804e-09	2.75758e-09	-1.30478
lipidsL2_0	0.0878069	0.183516	0.0141826	2.08999	0.16152	1.1378e-07	6.29652e-08	2.63792e-08	2.38692
CpG_Content_50kbL2_0	0.0100486	0.0130592	0.000419335	1.29961	0.0417309	4.83269e-07	1.02522e-07	1.56399e-06	0.0655513
RBCL2_0	0.184122	0.255456	0.0113452	1.38742	0.0616175	5.60612e-07	-5.71556e-08	7.28938e-08	-0.784095
WBCL2_0	0.139663	0.215458	0.0154524	1.5427	0.110641	5.81609e-06	9.38092e-08	5.41482e-08	1.73245
Recomb_Rate_10kbL2_0	1.55213	2.91767	0.229922	1.87978	0.148133	1.05238e-05	9.20277e-09	2.4805e-09	3.71004
plateletsL2_0	0.110797	0.18576	0.0156223	1.67658	0.141	1.70378e-05	-9.57332e-08	7.62106e-08	-1.25617
SuperEnhancer_HniszL2_0	0.167169	0.328564	0.0303348	1.96546	0.181462	1.90776e-05	3.04796e-10	1.40254e-08	0.0217318
H3K4me1_TrynkaL2_0	0.423381	0.828553	0.0816325	1.95699	0.192811	3.38047e-05	4.19551e-08	2.88651e-08	1.45349
MAF_Adj_Predicted_Allele_AgeL2_0	-6.21092e-05	-0.402098	0.0846026	6474.04	-1362.16	4.3401e-05	-1.35646e-08	5.70662e-09	-2.377
autoimmuneL2_0	0.20419	0.23626	0.00764907	1.15706	0.0374606	5.69095e-05	-1.21269e-07	6.79533e-08	-1.78459
MAF_Adj_ASMCL2_0	-0.000343419	-0.266613	0.0598424	776.35	-174.255	5.91905e-05	-2.9144e-09	4.27369e-09	-0.681939
Conserved_Mammal_phastCons46way.flanking.500L2_0	0.31785	0.7586	0.0921655	2.38666	0.289966	6.98069e-05	1.45668e-07	6.11727e-08	2.38125
H3K27ac_HniszL2_0	0.388998	0.620089	0.0530315	1.59407	0.136328	0.000260986	5.40846e-09	1.41914e-08	0.381107
Nucleotide_Diversity_10kbL2_0	4.60842	4.02839	0.144206	0.874137	0.0312918	0.000524355	-2.43728e-09	1.72941e-09	-1.40931
Repressed_HoffmanL2_0	0.460091	0.222123	0.070693	0.48278	0.15365	0.000839689	1.82508e-08	2.51523e-08	0.725613
Conserved_Primate_phastCons46way.flanking.500L2_0	0.156622	0.413736	0.0823742	2.64161	0.525941	0.00235795	1.53872e-08	3.48264e-08	0.441824
Coding_UCSC.flanking.500L2_0	0.0492816	0.259149	0.0663556	5.25853	1.34646	0.00241502	2.16112e-07	8.01332e-08	2.69691
Backgrd_Selection_StatL2_0	0.177765	0.206299	0.00948718	1.16051	0.0533692	0.00321609	-1.58216e-08	1.3144e-08	-1.20372
TFBS_ENCODEL2_0	0.130956	0.647952	0.160953	4.94787	1.22907	0.00358163	1.74889e-07	9.78458e-08	1.78739
baseL2_0	0.999987	0.995497	0.00152441	0.99551	0.00152443	0.00375143	2.96497e-08	3.92459e-08	0.755486
Human_Promoter_VillarL2_0	0.0151881	0.173961	0.0554286	11.4538	3.64947	0.00405294	5.12396e-07	2.2296e-07	2.29815
H3K4me3_TrynkaL2_0	0.132774	0.386575	0.077058	2.91154	0.580372	0.00412506	6.92962e-08	8.27914e-08	0.836997
TSS_Hoffman.flanking.500L2_0	0.0165112	0.223467	0.0629753	13.5343	3.8141	0.00534755	4.8584e-07	2.16938e-07	2.23953
H3K9ac_TrynkaL2_0	0.125247	0.40484	0.0915394	3.23234	0.730872	0.00584884	9.51881e-08	4.34266e-08	2.19193
Ancient_Sequence_Age_Human_PromoterL2_0	0.00416143	0.11526	0.0479946	27.6972	11.5332	0.0213447	9.56504e-07	6.31801e-07	1.51393
ECGL2_0	0.081335	0.125415	0.0193729	1.54196	0.238186	0.0213946	-3.18693e-08	1.13043e-08	-2.81922
GERP.NSL2_0	1.74632	2.45978	0.310994	1.40855	0.178085	0.0281986	-1.22845e-08	7.35383e-09	-1.67049
Enhancer_HoffmanL2_0	0.0419042	0.195796	0.0636157	4.67248	1.51812	0.0283922	7.25664e-08	7.69781e-08	0.942689
Conserved_Vertebrate_phastCons46way.flanking.500L2_0	0.377599	0.670404	0.140077	1.77544	0.370968	0.0358551	-4.89236e-08	6.38427e-08	-0.766315
Conserved_LindbladToh.flanking.500L2_0	0.305634	0.504164	0.0920491	1.64957	0.301174	0.0417951	-5.03601e-08	3.23899e-08	-1.55481
H3K27ac_PGC2L2_0	0.268431	0.518178	0.125095	1.9304	0.466022	0.0438906	-2.17902e-08	3.16649e-08	-0.688151
BLUEPRINT_H3K27acQTL_MaxCPPL2_0	0.0165102	0.0864662	0.0351872	5.23715	2.13124	0.0624387	3.57448e-07	2.54311e-07	1.40556
DGF_ENCODEL2_0	0.13535	0.351317	0.116493	2.59562	0.860681	0.0672842	-2.19527e-08	4.78048e-08	-0.459216
DHS_peaks_TrynkaL2_0	0.10998	0.329978	0.114741	3.00036	1.0433	0.0679012	6.71804e-08	9.5694e-08	0.702033
H3K4me1_Trynka.flanking.500L2_0	0.18224	0.00574996	0.0956539	0.0315516	0.524878	0.0803623	-2.5953e-08	3.76701e-08	-0.688957
Intron_UCSC.flanking.500L2_0	0.00930846	0.0961031	0.0486876	10.3243	5.23047	0.0834649	3.22617e-07	2.40679e-07	1.34045
Conserved_LindbladTohL2_0	0.0246862	0.13746	0.0661972	5.5683	2.68154	0.0968325	2.71109e-07	2.37913e-07	1.13953
MAFbin1L2_0	0.102352	0.0781349	0.015337	0.763394	0.149845	0.10247	1.004e-09	7.44075e-09	0.134933
UTR_3_UCSC.flanking.500L2_0	0.015231	0.0706957	0.034215	4.64158	2.24641	0.104733	4.20781e-09	9.91176e-08	0.0424527
Human_Enhancer_Villar_Species_Enhancer_CountL2_0	0.0663197	0.226357	0.102412	3.41313	1.54422	0.112272	2.0835e-08	2.42856e-08	0.857918
PromoterFlanking_Hoffman.flanking.500L2_0	0.0248466	0.129049	0.0643294	5.19383	2.58906	0.116522	9.88627e-08	1.33936e-07	0.738135
Transcr_Hoffman.flanking.500L2_0	0.41673	0.282583	0.0874176	0.678096	0.209771	0.116693	-1.00848e-08	1.93751e-08	-0.520505
FetalDHS_TrynkaL2_0	0.0836972	0.249731	0.106381	2.98375	1.27102	0.117201	3.92343e-08	8.7067e-08	0.450621
CTCF_HoffmanL2_0	0.0238016	0.122016	0.062613	5.12639	2.63063	0.119463	1.01497e-07	1.38869e-07	0.730884
GERP.RSsup4L2_0	0.00815691	0.0556112	0.0310391	6.81768	3.80525	0.130483	2.24825e-07	2.50839e-07	0.896294
TFBS_ENCODE.flanking.500L2_0	0.210089	-0.06706	0.185359	-0.319198	0.882287	0.138485	-6.77662e-08	4.4961e-08	-1.50722
Human_Enhancer_Villar.flanking.500L2_0	0.00978597	0.101176	0.0622265	10.3389	6.35874	0.140919	4.50227e-07	3.03698e-07	1.48248
WeakEnhancer_HoffmanL2_0	0.0208925	0.124941	0.0712991	5.98017	3.41267	0.145442	1.67832e-07	1.64525e-07	1.0201
MAFbin8L2_0	0.100223	0.0583566	0.0288269	0.582266	0.287627	0.152088	-9.79579e-09	1.38089e-08	-0.709381
Promoter_UCSCL2_0	0.0462203	0.140266	0.0683562	3.03472	1.47892	0.153729	-2.54365e-08	7.21621e-08	-0.352491
BLUEPRINT_DNA_methylation_MaxCPPL2_0	0.0317179	0.0721624	0.029377	2.27514	0.926196	0.155081	3.57086e-09	1.07863e-07	0.0331054
Human_Promoter_Villar_ExACL2_0	0.00249071	0.0266528	0.0179917	10.7009	7.22354	0.169853	-1.12422e-07	4.40972e-07	-0.254942
DHS_TrynkaL2_0	0.165781	0.372391	0.152147	2.24628	0.917761	0.175355	-5.32269e-08	8.05044e-08	-0.661167
H3K27ac_Hnisz.flanking.500L2_0	0.0314129	0.0862853	0.0436272	2.74681	1.38883	0.188375	1.02981e-07	6.86676e-08	1.4997
GTEx_eQTL_MaxCPPL2_0	0.0103165	0.0378166	0.0206811	3.66564	2.00466	0.190061	1.32896e-07	1.67127e-07	0.795182
Enhancer_AnderssonL2_0	0.00431142	-0.0280686	0.02526	-6.5103	5.85887	0.217968	-4.93748e-07	3.00677e-07	-1.64212
Coding_UCSCL2_0	0.0142398	0.0818493	0.0555912	5.74791	3.90393	0.231706	1.89169e-07	2.60743e-07	0.7255
FetalDHS_Trynka.flanking.500L2_0	0.199573	0.318057	0.0986252	1.59369	0.494181	0.237335	1.03845e-08	3.49873e-08	0.296807
Human_Promoter_Villar_ExAC.flanking.500L2_0	0.000576278	0.0214034	0.0178714	37.1408	31.0119	0.253302	2.32315e-06	1.58827e-06	1.46269
H3K4me3_Trynka.flanking.500L2_0	0.122149	0.229782	0.0960197	1.88116	0.786084	0.269162	4.23226e-08	4.81106e-08	0.879693
MAFbin7L2_0	0.0997223	0.155529	0.0538389	1.55962	0.539889	0.299611	3.778e-08	2.62358e-08	1.44002
Conserved_Primate_phastCons46wayL2_0	0.019281	0.0663006	0.0461508	3.43864	2.39359	0.305819	-2.96458e-08	1.46518e-07	-0.202336
MAFbin10L2_0	0.0984434	0.0753434	0.0225858	0.765347	0.22943	0.312162	-1.6346e-09	1.02723e-08	-0.159128
BivFlnk.flanking.500L2_0	0.0176231	0.0790762	0.0656427	4.48708	3.72481	0.340377	9.82005e-09	1.77794e-07	0.0552327
WeakEnhancer_Hoffman.flanking.500L2_0	0.0677858	0.00188184	0.0697385	0.0277616	1.02881	0.344229	-9.74406e-08	5.47969e-08	-1.77822
MAFbin4L2_0	0.100704	0.122476	0.0238571	1.2162	0.236903	0.358333	2.24971e-08	1.17465e-08	1.91521
Human_Enhancer_VillarL2_0	0.0331937	0.0771445	0.0525249	2.32407	1.58238	0.396314	7.30096e-08	1.21424e-07	0.601279
Enhancer_Andersson.flanking.500L2_0	0.0147029	-0.0104573	0.0319146	-0.71124	2.17063	0.416727	-1.54356e-07	9.87282e-08	-1.56344
Transcr_HoffmanL2_0	0.345139	0.405855	0.0793861	1.17592	0.230012	0.437889	1.20771e-08	2.46933e-08	0.489081
Conserved_Vertebrate_phastCons46wayL2_0	0.0294228	0.0831177	0.0701276	2.82495	2.38345	0.44441	1.39451e-08	1.5128e-07	0.0921808
H3K9ac_peaks_TrynkaL2_0	0.038167	-0.0398923	0.107463	-1.0452	2.81559	0.453436	-2.77174e-07	1.68528e-07	-1.64468
synonymousL2_0	0.00311536	0.0334913	0.042791	10.7504	13.7355	0.475611	2.7009e-08	5.59279e-07	0.0482926
Intron_UCSCL2_0	0.387504	0.419565	0.0486616	1.08274	0.125577	0.498761	-1.1085e-08	6.09482e-09	-1.81876
BivFlnkL2_0	0.013545	0.0347499	0.0338903	2.56552	2.50206	0.52591	-1.31752e-07	1.20224e-07	-1.09589
Conserved_Mammal_phastCons46wayL2_0	0.0214425	0.0536176	0.0516646	2.50053	2.40944	0.530581	-2.34863e-07	2.48557e-07	-0.944904
H3K4me1_peaks_TrynkaL2_0	0.168848	0.273272	0.175008	1.61846	1.03648	0.538494	-4.67141e-08	8.23946e-08	-0.566957
BLUEPRINT_H3K4me1QTL_MaxCPPL2_0	0.0133529	0.0235218	0.0187351	1.76156	1.40308	0.575456	-9.52181e-08	1.86521e-07	-0.510496
CTCF_Hoffman.flanking.500L2_0	0.04696	0.00178346	0.0871607	0.0379782	1.85606	0.593058	-4.79777e-08	9.24548e-08	-0.518931
Ancient_Sequence_Age_Human_Promoter.flanking.500L2_0	0.00531382	-0.0148902	0.039233	-2.80216	7.38321	0.604154	-5.07526e-07	3.67411e-07	-1.38136
UTR_5_UCSC.flanking.500L2_0	0.021349	0.042007	0.042988	1.96763	2.01358	0.623993	-2.12596e-07	1.15136e-07	-1.84648
Ancient_Sequence_Age_Human_Enhancer.flanking.500L2_0	0.00902275	0.0344841	0.0552749	3.8219	6.12617	0.634824	-9.34114e-08	3.19579e-07	-0.292295
MAFbin3L2_0	0.0996272	0.0917969	0.0182266	0.921404	0.182948	0.660616	9.89479e-09	1.01698e-08	0.972961
Repressed_Hoffman.flanking.500L2_0	0.258461	0.227429	0.074518	0.879934	0.288314	0.677049	6.27727e-09	2.03597e-08	0.308319
Human_Promoter_Villar.flanking.500L2_0	0.00358599	-0.00955545	0.0322601	-2.66466	8.99615	0.679245	-5.09475e-07	4.63211e-07	-1.09988
DHS_Trynka.flanking.500L2_0	0.330122	0.39677	0.170346	1.20189	0.516008	0.688939	2.65976e-08	4.15815e-08	0.639649
non_synonymousL2_0	0.00271124	0.0179189	0.0396329	6.60909	14.618	0.692119	-1.60243e-07	8.2857e-07	-0.193397
MAFbin9L2_0	0.101072	0.113774	0.0342821	1.12568	0.339186	0.7049	1.62057e-08	1.81537e-08	0.892695
Promoter_UCSC.flanking.500L2_0	0.0105662	-0.0104072	0.0582921	-0.984954	5.51687	0.710837	-1.5646e-07	2.51627e-07	-0.621796
MAFbin2L2_0	0.0998256	0.0944848	0.0153611	0.946499	0.15388	0.72684	9.35787e-09	9.02285e-09	1.03713
DGF_ENCODE.flanking.500L2_0	0.402864	0.348635	0.161307	0.86539	0.400401	0.734683	-3.21251e-08	3.09976e-08	-1.03638
Ancient_Sequence_Age_Human_EnhancerL2_0	0.00513779	-0.00528347	0.0357982	-1.02835	6.96762	0.763986	-2.55353e-07	3.14486e-07	-0.811972
TSS_HoffmanL2_0	0.0177832	-0.000203875	0.0615052	-0.0114645	3.45862	0.767253	-3.85181e-07	1.58748e-07	-2.42637
MAFbin6L2_0	0.099661	0.0929299	0.0259809	0.932461	0.260693	0.792879	8.14146e-09	1.42564e-08	0.571075
SuperEnhancer_Hnisz.flanking.500L2_0	0.00317028	0.00748074	0.0171656	2.35964	5.41454	0.80037	-4.49951e-09	2.60734e-07	-0.0172571
H3K4me3_peaks_TrynkaL2_0	0.0413385	0.0195664	0.121242	0.473321	2.93291	0.853084	-1.27932e-07	1.7822e-07	-0.717829
H3K9ac_Trynka.flanking.500L2_0	0.104442	0.123391	0.111167	1.18143	1.06439	0.861835	-2.59957e-08	6.15253e-08	-0.422521
Enhancer_Hoffman.flanking.500L2_0	0.0478374	0.0388736	0.0597846	0.812618	1.24974	0.878756	-9.39711e-08	6.1368e-08	-1.53127
UTR_3_UCSCL2_0	0.0111518	0.0151514	0.0310819	1.35865	2.78715	0.8958	-1.96717e-07	1.53865e-07	-1.2785
H3K27ac_PGC2.flanking.500L2_0	0.0666175	0.0565801	0.107394	0.849329	1.61211	0.923557	-1.9277e-08	7.52865e-08	-0.256048
UTR_5_UCSCL2_0	0.00545054	0.00705536	0.0202806	1.29443	3.72084	0.935585	-3.21332e-07	1.87956e-07	-1.70961
PromoterFlanking_HoffmanL2_0	0.00826457	0.00591907	0.0430324	0.716198	5.20685	0.955843	-1.62456e-07	2.79362e-07	-0.581523
MAFbin5L2_0	0.0983557	0.0980138	0.0179359	0.996523	0.182357	0.984571	1.21928e-08	9.62669e-09	1.26656

## Sheet: Lipids_TC
Category	Prop._SNPs	Prop._h2	Prop._h2_std_error	Enrichment	Enrichment_std_error	Enrichment_p	Coefficient	Coefficient_std_error	Coefficient_z-score
MAF_Adj_LLD_AFRL2_0	0.00298484	-0.521597	0.0515123	-174.749	17.258	1.74954e-08	-4.47783e-09	3.10629e-09	-1.44154
CpG_Content_50kbL2_0	0.0100486	0.0129779	0.000376307	1.29152	0.0374488	4.5829e-08	-5.55941e-07	1.61998e-06	-0.343177
lipidsL2_0	0.0878069	0.195387	0.0137385	2.22519	0.156462	2.28916e-07	1.02121e-07	3.44707e-08	2.96255
RBCL2_0	0.184122	0.255767	0.0104976	1.38911	0.0570143	7.43553e-07	-5.83877e-08	8.74234e-08	-0.667873
H3K27ac_HniszL2_0	0.388998	0.636838	0.0363514	1.63713	0.0934489	3.00068e-06	-1.92814e-09	1.44977e-08	-0.132996
WBCL2_0	0.139663	0.218359	0.0148104	1.56347	0.106044	1.25964e-05	6.23309e-08	6.29404e-08	0.990316
MAF_Adj_Predicted_Allele_AgeL2_0	-6.21092e-05	-0.398923	0.0771637	6422.92	-1242.39	4.07916e-05	-1.75492e-08	6.48756e-09	-2.70505
SuperEnhancer_HniszL2_0	0.167169	0.339559	0.031965	2.03123	0.191213	4.08355e-05	-3.65856e-09	1.47751e-08	-0.247617
autoimmuneL2_0	0.20419	0.238073	0.00744362	1.16594	0.0364544	5.73061e-05	-1.44003e-07	8.49674e-08	-1.6948
plateletsL2_0	0.110797	0.189513	0.0165124	1.71046	0.149033	8.39352e-05	-8.50076e-09	1.16389e-07	-0.0730375
Recomb_Rate_10kbL2_0	1.55213	3.01399	0.277855	1.94184	0.179015	8.83741e-05	1.15465e-08	3.46308e-09	3.33416
H3K4me1_TrynkaL2_0	0.423381	0.792235	0.0767985	1.87121	0.181393	0.000141701	6.73169e-09	2.56724e-08	0.262215
MAF_Adj_ASMCL2_0	-0.000343419	-0.217803	0.0524663	634.22	-152.776	0.000145934	-2.8727e-09	4.46304e-09	-0.643664
Conserved_Mammal_phastCons46way.flanking.500L2_0	0.31785	0.765718	0.100677	2.40906	0.316745	0.000247107	1.39176e-07	7.10518e-08	1.95879
Coding_UCSC.flanking.500L2_0	0.0492816	0.250527	0.0501066	5.08358	1.01674	0.000311612	2.33126e-07	7.21615e-08	3.23061
Repressed_HoffmanL2_0	0.460091	0.22655	0.0729066	0.492402	0.158461	0.00233542	6.9136e-09	2.91976e-08	0.236786
Nucleotide_Diversity_10kbL2_0	4.60842	4.22152	0.129216	0.916045	0.028039	0.0036941	-6.84178e-10	1.88704e-09	-0.362568
Human_Promoter_VillarL2_0	0.0151881	0.195295	0.0598274	12.8584	3.93909	0.00534399	7.33678e-07	3.15549e-07	2.32508
Conserved_Primate_phastCons46way.flanking.500L2_0	0.156622	0.399626	0.081935	2.55153	0.523137	0.00647814	1.08454e-08	4.07806e-08	0.265945
H3K27ac_PGC2L2_0	0.268431	0.632167	0.121408	2.35505	0.452288	0.00754313	2.1909e-08	3.73485e-08	0.586612
TSS_Hoffman.flanking.500L2_0	0.0165112	0.278175	0.0857979	16.8477	5.19636	0.0079746	8.31465e-07	4.04361e-07	2.05624
H3K4me3_TrynkaL2_0	0.132774	0.333558	0.0678597	2.51223	0.511094	0.00831836	7.81383e-08	8.33885e-08	0.937039
Conserved_LindbladToh.flanking.500L2_0	0.305634	0.532615	0.0776936	1.74265	0.254204	0.00852083	-4.71203e-08	3.5899e-08	-1.31258
Backgrd_Selection_StatL2_0	0.177765	0.202101	0.00981252	1.1369	0.0551994	0.0100046	-1.36875e-08	1.85171e-08	-0.739184
Ancient_Sequence_Age_Human_PromoterL2_0	0.00416143	0.12901	0.0479981	31.0015	11.534	0.0136115	1.44299e-06	7.4426e-07	1.93882
Conserved_Vertebrate_phastCons46way.flanking.500L2_0	0.377599	0.714383	0.134372	1.89191	0.355858	0.0184065	-2.45279e-08	7.10904e-08	-0.345024
ECGL2_0	0.081335	0.120472	0.0162064	1.48118	0.199255	0.0194087	-4.53825e-08	1.2472e-08	-3.63877
baseL2_0	0.999987	0.99647	0.00154778	0.996483	0.0015478	0.0224241	2.60041e-08	4.24615e-08	0.612417
TFBS_ENCODEL2_0	0.130956	0.543455	0.176388	4.14991	1.34692	0.0251836	1.44317e-07	1.13333e-07	1.27339
GERP.NSL2_0	1.74632	2.40315	0.292383	1.37612	0.167428	0.0378597	-1.39417e-08	8.5492e-09	-1.63076
H3K4me3_Trynka.flanking.500L2_0	0.122149	0.296902	0.0842126	2.43065	0.689423	0.0480445	5.15442e-08	5.00038e-08	1.0308
UTR_3_UCSC.flanking.500L2_0	0.015231	0.0677147	0.0257634	4.44586	1.69151	0.0495262	7.44019e-09	9.65394e-08	0.0770689
FetalDHS_Trynka.flanking.500L2_0	0.199573	0.389603	0.091791	1.95218	0.459937	0.0535682	4.7522e-09	3.61699e-08	0.131385
Human_Enhancer_Villar_Species_Enhancer_CountL2_0	0.0663197	0.437128	0.193816	6.59123	2.92245	0.0603721	5.87896e-08	3.90318e-08	1.5062
Human_Promoter_Villar_ExAC.flanking.500L2_0	0.000576278	0.0248572	0.0127375	43.134	22.103	0.0711391	3.29086e-06	1.49053e-06	2.20784
Promoter_UCSCL2_0	0.0462203	0.145681	0.0574546	3.15188	1.24306	0.0774004	-4.23046e-08	8.4269e-08	-0.502019
GERP.RSsup4L2_0	0.00815691	0.0602386	0.0283931	7.38498	3.48086	0.0785714	3.51481e-07	2.90962e-07	1.208
GTEx_eQTL_MaxCPPL2_0	0.0103165	0.044239	0.0190384	4.28817	1.84543	0.0805274	2.30864e-07	1.84162e-07	1.25359
MAFbin2L2_0	0.0998256	0.0776839	0.0125912	0.778197	0.126132	0.0853901	-1.05772e-09	9.09924e-09	-0.116243
DHS_peaks_TrynkaL2_0	0.10998	0.311361	0.119289	2.83107	1.08464	0.108266	1.13013e-07	1.00849e-07	1.12062
H3K9ac_Trynka.flanking.500L2_0	0.104442	0.361174	0.15745	3.45811	1.50753	0.109218	1.04509e-07	9.90155e-08	1.05548
WeakEnhancer_HoffmanL2_0	0.0208925	0.155112	0.0810703	7.42432	3.88036	0.111756	2.96846e-07	2.31256e-07	1.28362
H3K9ac_peaks_TrynkaL2_0	0.038167	-0.156643	0.124054	-4.10414	3.2503	0.115022	-4.96655e-07	2.23014e-07	-2.22701
PromoterFlanking_Hoffman.flanking.500L2_0	0.0248466	0.128555	0.0660998	5.17395	2.66031	0.124297	5.33925e-08	1.88612e-07	0.28308
H3K9ac_TrynkaL2_0	0.125247	0.281737	0.105852	2.24946	0.845147	0.135212	9.87154e-08	4.49327e-08	2.19696
BivFlnk.flanking.500L2_0	0.0176231	0.112168	0.0626448	6.36482	3.5547	0.140424	8.70833e-08	2.07263e-07	0.420158
DHS_TrynkaL2_0	0.165781	0.36656	0.132395	2.21111	0.798615	0.144086	2.78445e-08	7.9714e-08	0.349304
H3K27ac_Hnisz.flanking.500L2_0	0.0314129	0.0818892	0.0361993	2.60686	1.15237	0.150339	9.88902e-08	7.10323e-08	1.39219
Intron_UCSC.flanking.500L2_0	0.00930846	0.086529	0.0531257	9.29574	5.70725	0.158091	3.23307e-07	3.17875e-07	1.01709
H3K4me1_Trynka.flanking.500L2_0	0.18224	0.0591422	0.0851506	0.324529	0.467244	0.160279	-2.70282e-08	3.53986e-08	-0.763539
TFBS_ENCODE.flanking.500L2_0	0.210089	-0.0406826	0.178131	-0.193644	0.847882	0.16177	-1.09295e-07	5.3498e-08	-2.04298
Human_Enhancer_VillarL2_0	0.0331937	0.125856	0.0669577	3.79157	2.01718	0.165543	1.27719e-07	1.6046e-07	0.795958
Conserved_LindbladTohL2_0	0.0246862	0.108397	0.0612044	4.39099	2.47929	0.178365	3.45212e-07	2.53797e-07	1.36019
Enhancer_Hoffman.flanking.500L2_0	0.0478374	0.144347	0.0716797	3.01745	1.4984	0.181779	-3.5164e-08	7.01459e-08	-0.501297
BLUEPRINT_H3K27acQTL_MaxCPPL2_0	0.0165102	0.0677539	0.0385484	4.10377	2.33483	0.185219	2.68207e-07	3.1671e-07	0.846855
DGF_ENCODEL2_0	0.13535	0.271447	0.108217	2.00551	0.799533	0.206392	-7.29418e-08	5.66782e-08	-1.28695
BLUEPRINT_DNA_methylation_MaxCPPL2_0	0.0317179	0.0686003	0.0300351	2.16283	0.946946	0.215316	7.0743e-09	1.30925e-07	0.0540333
MAFbin4L2_0	0.100704	0.128436	0.0226968	1.27538	0.22538	0.217095	2.72494e-08	1.37899e-08	1.97604
Human_Promoter_Villar_ExACL2_0	0.00249071	0.0172077	0.013293	6.90874	5.33704	0.259022	-4.97309e-07	4.3095e-07	-1.15398
PromoterFlanking_HoffmanL2_0	0.00826457	-0.029118	0.0339744	-3.52323	4.11085	0.279285	-5.22333e-07	2.9843e-07	-1.75027
DHS_Trynka.flanking.500L2_0	0.330122	0.463187	0.131575	1.40308	0.398564	0.302768	4.94811e-08	3.72192e-08	1.32945
Coding_UCSCL2_0	0.0142398	0.064484	0.0510365	4.52843	3.58407	0.326764	4.12282e-08	2.25634e-07	0.182721
Human_Enhancer_Villar.flanking.500L2_0	0.00978597	0.0614585	0.0545754	6.28026	5.5769	0.336968	3.13341e-07	3.00967e-07	1.04111
MAFbin10L2_0	0.0984434	0.0797597	0.019365	0.810209	0.196712	0.341669	-2.19161e-09	1.08297e-08	-0.202371
Enhancer_Andersson.flanking.500L2_0	0.0147029	-0.0141003	0.0323211	-0.959013	2.19828	0.369974	-1.88545e-07	1.25623e-07	-1.50088
non_synonymousL2_0	0.00271124	0.0380148	0.0399194	14.0212	14.7236	0.371071	4.4517e-07	9.50716e-07	0.468247
CTCF_HoffmanL2_0	0.0238016	0.0810199	0.0656547	3.40397	2.75842	0.380951	3.40139e-08	1.64976e-07	0.206175
H3K4me1_peaks_TrynkaL2_0	0.168848	0.297816	0.155692	1.76382	0.922088	0.404345	5.24778e-09	9.22823e-08	0.0568666
BLUEPRINT_H3K4me1QTL_MaxCPPL2_0	0.0133529	0.0294579	0.0198328	2.20611	1.48528	0.404802	-8.78885e-09	2.43071e-07	-0.0361575
UTR_5_UCSC.flanking.500L2_0	0.021349	0.0529485	0.0389924	2.48014	1.82643	0.412961	-1.96149e-07	1.16317e-07	-1.68633
Intron_UCSCL2_0	0.387504	0.425329	0.0482316	1.09761	0.124468	0.412991	-1.36313e-08	6.55205e-09	-2.08046
Enhancer_HoffmanL2_0	0.0419042	0.097477	0.0729854	2.32619	1.74172	0.434158	-7.95842e-08	1.23697e-07	-0.643379
H3K4me3_peaks_TrynkaL2_0	0.0413385	-0.0381218	0.109615	-0.922185	2.65165	0.455802	-1.74908e-07	1.82317e-07	-0.959364
MAFbin8L2_0	0.100223	0.0827238	0.0246503	0.825395	0.245953	0.474412	-9.87144e-10	1.39102e-08	-0.0709653
FetalDHS_TrynkaL2_0	0.0836972	0.15781	0.106725	1.88549	1.27513	0.478899	-8.43384e-08	1.06726e-07	-0.790229
WeakEnhancer_Hoffman.flanking.500L2_0	0.0677858	0.0156221	0.0779456	0.230463	1.14988	0.497002	-1.03817e-07	7.0032e-08	-1.48241
Transcr_Hoffman.flanking.500L2_0	0.41673	0.357453	0.0897156	0.857757	0.215285	0.497168	4.90214e-09	2.26611e-08	0.216324
MAFbin1L2_0	0.102352	0.0926156	0.016304	0.904873	0.159293	0.530591	6.85092e-09	1.03872e-08	0.659553
Human_Promoter_Villar.flanking.500L2_0	0.00358599	-0.0144875	0.0302098	-4.04004	8.42438	0.549517	-7.98768e-07	5.97088e-07	-1.33777
MAFbin6L2_0	0.099661	0.112841	0.0237227	1.13225	0.238035	0.574424	1.80338e-08	1.57236e-08	1.14693
TSS_HoffmanL2_0	0.0177832	-0.0105545	0.0511395	-0.593513	2.87573	0.577745	-4.53598e-07	1.8172e-07	-2.49613
Promoter_UCSC.flanking.500L2_0	0.0105662	-0.0162621	0.0508557	-1.53907	4.81307	0.590241	-2.16391e-07	2.63038e-07	-0.822658
H3K27ac_PGC2.flanking.500L2_0	0.0666175	0.011198	0.111676	0.168095	1.67637	0.61451	-5.36401e-08	9.65397e-08	-0.555627
MAFbin5L2_0	0.0983557	0.105782	0.0164305	1.07551	0.167052	0.647764	1.61845e-08	1.05732e-08	1.53072
Conserved_Primate_phastCons46wayL2_0	0.019281	0.040658	0.0482377	2.1087	2.50182	0.6497	-6.39291e-08	1.83248e-07	-0.348868
Enhancer_AnderssonL2_0	0.00431142	-0.00835323	0.0289415	-1.93747	6.71277	0.652724	-2.79463e-07	4.10119e-07	-0.68142
UTR_5_UCSCL2_0	0.00545054	0.0133748	0.0196559	2.45385	3.60623	0.679848	-2.25931e-07	1.59637e-07	-1.41528
MAFbin9L2_0	0.101072	0.0893279	0.0288989	0.883807	0.285925	0.681018	2.20911e-09	1.84741e-08	0.119578
Ancient_Sequence_Age_Human_Promoter.flanking.500L2_0	0.00531382	-0.0127003	0.0449155	-2.39006	8.45259	0.682386	-5.24441e-07	5.59986e-07	-0.936526
Conserved_Vertebrate_phastCons46wayL2_0	0.0294228	0.0535013	0.0604883	1.81837	2.05583	0.68585	4.06564e-08	1.45255e-07	0.279896
MAFbin7L2_0	0.0997223	0.108527	0.0268282	1.08829	0.26903	0.7393	1.44845e-08	1.54687e-08	0.936371
CTCF_Hoffman.flanking.500L2_0	0.04696	0.0251238	0.0706823	0.535005	1.50516	0.751565	-2.98938e-08	9.42528e-08	-0.317166
Ancient_Sequence_Age_Human_EnhancerL2_0	0.00513779	0.016277	0.0385844	3.16809	7.50992	0.767645	-1.14023e-07	3.74366e-07	-0.304576
MAFbin3L2_0	0.0996272	0.1038	0.0160991	1.04189	0.161594	0.794258	1.62409e-08	1.11877e-08	1.45168
Transcr_HoffmanL2_0	0.345139	0.360817	0.0738249	1.04543	0.213899	0.828495	-8.26999e-09	2.8078e-08	-0.294536
synonymousL2_0	0.00311536	0.0107495	0.0387912	3.45047	12.4516	0.840476	-1.20783e-07	5.46015e-07	-0.221209
DGF_ENCODE.flanking.500L2_0	0.402864	0.429813	0.142883	1.06689	0.354668	0.84842	-3.71212e-08	3.0212e-08	-1.22869
UTR_3_UCSCL2_0	0.0111518	0.00733426	0.0239251	0.657673	2.14539	0.870036	-1.50674e-07	1.22175e-07	-1.23327
BivFlnkL2_0	0.013545	0.00974834	0.0285561	0.719702	2.10824	0.892998	-1.76202e-07	1.29008e-07	-1.36582
SuperEnhancer_Hnisz.flanking.500L2_0	0.00317028	0.00159237	0.01666	0.502279	5.25504	0.923525	-1.24764e-07	3.05634e-07	-0.408215
Repressed_Hoffman.flanking.500L2_0	0.258461	0.253042	0.078379	0.979032	0.303253	0.94394	2.3494e-08	2.37547e-08	0.989026
Conserved_Mammal_phastCons46wayL2_0	0.0214425	0.0186076	0.0454636	0.86779	2.12025	0.949257	-4.04676e-07	2.9518e-07	-1.37095
Ancient_Sequence_Age_Human_Enhancer.flanking.500L2_0	0.00902275	0.00987395	0.0536627	1.09434	5.94749	0.987032	-2.96693e-07	3.85682e-07	-0.769267

## Sheet: Lipids_TG
Category	Prop._SNPs	Prop._h2	Prop._h2_std_error	Enrichment	Enrichment_std_error	Enrichment_p	Coefficient	Coefficient_std_error	Coefficient_z-score
MAF_Adj_LLD_AFRL2_0	0.00298484	-0.549341	0.0441801	-184.044	14.8015	3.86021e-09	-5.53676e-09	2.85583e-09	-1.93876
CpG_Content_50kbL2_0	0.0100486	0.0127146	0.000311475	1.26532	0.030997	2.32882e-08	-4.59902e-07	1.04332e-06	-0.440805
lipidsL2_0	0.0878069	0.166822	0.012379	1.89987	0.14098	3.29732e-07	1.02177e-07	2.69578e-08	3.79024
RBCL2_0	0.184122	0.239493	0.00964694	1.30073	0.0523942	5.52922e-07	6.56095e-08	7.46289e-08	0.879144
SuperEnhancer_HniszL2_0	0.167169	0.320998	0.0272482	1.9202	0.162997	2.65813e-06	-3.34293e-09	1.27623e-08	-0.261938
H3K27ac_HniszL2_0	0.388998	0.607698	0.036676	1.56222	0.0942833	2.76277e-06	-1.81625e-08	1.5243e-08	-1.19153
Recomb_Rate_10kbL2_0	1.55213	2.71586	0.179649	1.74977	0.115743	5.84307e-06	6.49711e-09	1.82687e-09	3.55642
WBCL2_0	0.139663	0.190541	0.0114615	1.36429	0.0820656	2.7864e-05	5.81054e-08	5.22212e-08	1.11268
MAF_Adj_Predicted_Allele_AgeL2_0	-6.21092e-05	-0.433109	0.0734948	6973.34	-1183.31	5.57249e-05	-1.63766e-08	5.94057e-09	-2.75674
plateletsL2_0	0.110797	0.164618	0.0152574	1.48576	0.137706	0.000535316	-1.11172e-09	1.00592e-07	-0.0110517
GTEx_eQTL_MaxCPPL2_0	0.0103165	0.0883221	0.0223227	8.56123	2.16378	0.00102642	6.04916e-07	1.94496e-07	3.11018
MAF_Adj_ASMCL2_0	-0.000343419	-0.222907	0.0637325	649.083	-185.583	0.00108331	-1.34554e-09	3.51168e-09	-0.383161
ECGL2_0	0.081335	0.133019	0.0141083	1.63545	0.17346	0.00186477	1.48078e-08	2.48426e-08	0.596064
autoimmuneL2_0	0.20419	0.221878	0.00596633	1.08663	0.0292196	0.00339007	-1.15746e-07	6.10104e-08	-1.89715
H3K27ac_PGC2L2_0	0.268431	0.588601	0.0999452	2.19275	0.372331	0.0048695	6.36754e-08	4.01595e-08	1.58556
H3K4me3_Trynka.flanking.500L2_0	0.122149	0.362568	0.0805795	2.96824	0.659679	0.00551535	8.37538e-08	3.65224e-08	2.29322
Nucleotide_Diversity_10kbL2_0	4.60842	4.2246	0.161162	0.916714	0.0349711	0.00747239	2.17861e-10	1.96772e-09	0.110718
TSS_Hoffman.flanking.500L2_0	0.0165112	0.16095	0.0564283	9.74796	3.41758	0.0128963	3.86955e-07	1.8434e-07	2.09914
MAFbin2L2_0	0.0998256	0.0681261	0.0117515	0.682451	0.11772	0.0145092	-1.78425e-08	1.1931e-08	-1.49547
Human_Enhancer_Villar_Species_Enhancer_CountL2_0	0.0663197	0.5486	0.195996	8.27205	2.95533	0.0175327	6.0402e-08	2.71957e-08	2.22102
Conserved_Mammal_phastCons46way.flanking.500L2_0	0.31785	0.605313	0.118158	1.9044	0.371743	0.0190173	1.52139e-07	4.33512e-08	3.50946
GERP.NSL2_0	1.74632	2.20938	0.217454	1.26516	0.124521	0.0225855	-4.26114e-09	7.96693e-09	-0.534854
Repressed_HoffmanL2_0	0.460091	0.295648	0.0685472	0.642585	0.148986	0.0287601	2.42635e-08	2.19441e-08	1.10569
Conserved_Primate_phastCons46way.flanking.500L2_0	0.156622	0.397128	0.105202	2.53558	0.671689	0.0333016	6.15793e-08	4.5362e-08	1.35751
H3K9ac_Trynka.flanking.500L2_0	0.104442	0.330293	0.10095	3.16244	0.96656	0.034114	6.99663e-08	5.27627e-08	1.32606
Human_Promoter_VillarL2_0	0.0151881	0.0883575	0.0349926	5.81753	2.30394	0.0380883	7.33414e-08	1.93886e-07	0.378271
Ancient_Sequence_Age_Human_PromoterL2_0	0.00416143	0.108665	0.0483622	26.1123	11.6215	0.0478506	1.32675e-06	7.94239e-07	1.67047
Coding_UCSC.flanking.500L2_0	0.0492816	0.141945	0.0451663	2.88029	0.916495	0.0515699	7.94586e-08	5.49598e-08	1.44576
Human_Enhancer_VillarL2_0	0.0331937	0.159697	0.0656109	4.81108	1.97661	0.0581244	1.39641e-07	1.09482e-07	1.27547
MAFbin3L2_0	0.0996272	0.0770444	0.0127566	0.773326	0.128044	0.0824936	-1.28799e-08	1.27676e-08	-1.00879
BivFlnk.flanking.500L2_0	0.0176231	0.113593	0.0510262	6.44572	2.89542	0.0832761	1.89605e-07	1.51824e-07	1.24885
DHS_Trynka.flanking.500L2_0	0.330122	0.558557	0.13743	1.69197	0.416301	0.0865467	6.18611e-08	4.11802e-08	1.50221
TFBS_ENCODEL2_0	0.130956	0.35526	0.146286	2.71283	1.11707	0.118436	9.89011e-08	7.10397e-08	1.3922
H3K4me1_Trynka.flanking.500L2_0	0.18224	0.387849	0.126366	2.12823	0.693404	0.118493	8.22667e-08	4.11631e-08	1.99855
BLUEPRINT_DNA_methylation_MaxCPPL2_0	0.0317179	0.110939	0.0501178	3.49769	1.58011	0.124664	1.60782e-07	1.86515e-07	0.862032
MAFbin1L2_0	0.102352	0.079661	0.0157054	0.778304	0.153445	0.126433	-1.10511e-08	1.42693e-08	-0.774463
Backgrd_Selection_StatL2_0	0.177765	0.195767	0.012461	1.10127	0.070098	0.132131	-6.24416e-09	1.83464e-08	-0.340347
TFBS_ENCODE.flanking.500L2_0	0.210089	0.0226221	0.124354	0.107679	0.591911	0.140731	-7.51122e-08	3.64227e-08	-2.06224
Conserved_LindbladToh.flanking.500L2_0	0.305634	0.441578	0.0888377	1.44479	0.290667	0.14078	-2.86248e-08	2.5632e-08	-1.11676
H3K9ac_peaks_TrynkaL2_0	0.038167	-0.0637337	0.0706334	-1.66986	1.85064	0.156194	-1.88487e-07	1.22985e-07	-1.5326
Enhancer_Hoffman.flanking.500L2_0	0.0478374	0.129101	0.0568787	2.69875	1.189	0.158804	-3.72619e-09	5.6261e-08	-0.0662304
Transcr_Hoffman.flanking.500L2_0	0.41673	0.302488	0.0784682	0.725861	0.188295	0.163212	-1.00174e-08	1.90189e-08	-0.526708
Intron_UCSCL2_0	0.387504	0.446234	0.0436794	1.15156	0.11272	0.171291	-1.05041e-08	5.18853e-09	-2.02449
Human_Promoter_Villar_ExACL2_0	0.00249071	0.0235082	0.0151077	9.43834	6.06564	0.176488	7.40425e-08	2.47923e-07	0.298652
BLUEPRINT_H3K27acQTL_MaxCPPL2_0	0.0165102	0.0699359	0.0400669	4.23593	2.4268	0.179907	2.15955e-07	2.84572e-07	0.758876
H3K9ac_TrynkaL2_0	0.125247	0.205196	0.0618455	1.63833	0.493789	0.18719	4.266e-08	4.45523e-08	0.957526
BLUEPRINT_H3K4me1QTL_MaxCPPL2_0	0.0133529	0.0341354	0.0159347	2.55641	1.19335	0.188297	-6.0496e-09	1.62193e-07	-0.0372987
H3K4me3_TrynkaL2_0	0.132774	0.210677	0.0619025	1.58674	0.466226	0.195031	6.15939e-08	5.37945e-08	1.14498
MAFbin9L2_0	0.101072	0.075566	0.0191618	0.747648	0.189586	0.19604	-2.3227e-08	1.66765e-08	-1.3928
Ancient_Sequence_Age_Human_Promoter.flanking.500L2_0	0.00531382	-0.0355804	0.0303768	-6.69583	5.71657	0.200018	-3.55324e-07	2.85889e-07	-1.24288
FetalDHS_TrynkaL2_0	0.0836972	0.193342	0.086953	2.31002	1.0389	0.203367	1.35428e-07	7.51628e-08	1.80179
MAFbin10L2_0	0.0984434	0.118702	0.017575	1.20579	0.178529	0.234286	-2.19818e-09	1.27157e-08	-0.172872
Ancient_Sequence_Age_Human_EnhancerL2_0	0.00513779	0.0375325	0.0277326	7.30517	5.39776	0.242236	4.47539e-08	2.72843e-07	0.164028
H3K4me3_peaks_TrynkaL2_0	0.0413385	-0.0607661	0.0903898	-1.46996	2.18658	0.263845	-1.71709e-07	1.64263e-07	-1.04533
Enhancer_AnderssonL2_0	0.00431142	-0.0158448	0.0181495	-3.67507	4.20964	0.272754	-3.35007e-07	2.2601e-07	-1.48227
Human_Promoter_Villar_ExAC.flanking.500L2_0	0.000576278	0.0146188	0.0127786	25.3675	22.1744	0.277132	1.48489e-06	1.16705e-06	1.27235
Transcr_HoffmanL2_0	0.345139	0.41579	0.0637165	1.20471	0.184611	0.282775	-6.31547e-09	2.04129e-08	-0.309386
UTR_3_UCSCL2_0	0.0111518	-0.0159398	0.0249671	-1.42935	2.23883	0.286916	-1.51441e-07	1.0938e-07	-1.38454
TSS_HoffmanL2_0	0.0177832	-0.0193033	0.0355697	-1.08548	2.00019	0.293144	-3.19152e-07	1.0942e-07	-2.91676
H3K4me1_TrynkaL2_0	0.423381	0.545592	0.122382	1.28866	0.289059	0.294069	2.32226e-08	4.35356e-08	0.533415
Conserved_LindbladTohL2_0	0.0246862	0.0763269	0.053123	3.09188	2.15193	0.301	1.89924e-07	1.95694e-07	0.970512
MAFbin5L2_0	0.0983557	0.115518	0.0169983	1.17449	0.172824	0.309422	3.93601e-09	1.46389e-08	0.268874
MAFbin4L2_0	0.100704	0.123874	0.0238972	1.23008	0.237301	0.314613	8.03609e-09	1.37858e-08	0.582926
CTCF_Hoffman.flanking.500L2_0	0.04696	-0.00685162	0.0527125	-0.145903	1.1225	0.318049	-6.97222e-08	6.10456e-08	-1.14213
H3K4me1_peaks_TrynkaL2_0	0.168848	0.0262495	0.141947	0.155463	0.840684	0.327224	-9.62457e-08	6.87744e-08	-1.39944
Promoter_UCSC.flanking.500L2_0	0.0105662	0.0576772	0.0487226	5.45867	4.61119	0.328097	1.88209e-07	2.20674e-07	0.852884
DGF_ENCODEL2_0	0.13535	0.228055	0.0986212	1.68492	0.728637	0.336235	-6.08026e-09	6.00854e-08	-0.101194
Promoter_UCSCL2_0	0.0462203	0.0869771	0.0468389	1.88179	1.01338	0.380968	3.11285e-09	5.8503e-08	0.0532083
UTR_5_UCSC.flanking.500L2_0	0.021349	-0.000367169	0.0252191	-0.0171984	1.18128	0.392527	-1.99539e-07	8.20057e-08	-2.43323
FetalDHS_Trynka.flanking.500L2_0	0.199573	0.276688	0.0890408	1.3864	0.446156	0.392562	-1.3117e-08	4.15931e-08	-0.315365
Conserved_Vertebrate_phastCons46way.flanking.500L2_0	0.377599	0.487439	0.136427	1.29089	0.361301	0.409039	-1.12412e-07	5.19591e-08	-2.16347
Ancient_Sequence_Age_Human_Enhancer.flanking.500L2_0	0.00902275	-0.022617	0.0403563	-2.50666	4.47272	0.435881	-4.00622e-07	2.60542e-07	-1.53765
non_synonymousL2_0	0.00271124	0.0190562	0.0221214	7.02857	8.15912	0.456692	3.0975e-07	4.29939e-07	0.720452
Repressed_Hoffman.flanking.500L2_0	0.258461	0.320638	0.0855269	1.24056	0.330908	0.475252	5.27806e-08	2.81633e-08	1.87409
MAFbin7L2_0	0.0997223	0.117643	0.0268446	1.17971	0.269194	0.496332	8.90596e-10	1.49635e-08	0.059518
synonymousL2_0	0.00311536	-0.00902133	0.0199579	-2.89576	6.4063	0.546494	-2.02986e-07	2.7947e-07	-0.726324
UTR_3_UCSC.flanking.500L2_0	0.015231	0.0291067	0.0232757	1.91102	1.52818	0.549699	-4.35853e-08	7.5814e-08	-0.574898
DGF_ENCODE.flanking.500L2_0	0.402864	0.331703	0.119662	0.823362	0.297028	0.55117	-5.86692e-08	3.07818e-08	-1.90597
PromoterFlanking_Hoffman.flanking.500L2_0	0.0248466	-0.00126463	0.0446797	-0.0508975	1.79822	0.555178	-1.6367e-07	1.0287e-07	-1.59103
Human_Enhancer_Villar.flanking.500L2_0	0.00978597	-0.0136627	0.045132	-1.39615	4.61191	0.598535	-9.92059e-08	2.44978e-07	-0.404959
WeakEnhancer_Hoffman.flanking.500L2_0	0.0677858	0.102699	0.0697844	1.51506	1.02948	0.612156	-7.88404e-09	5.84897e-08	-0.134794
H3K27ac_Hnisz.flanking.500L2_0	0.0314129	0.0127237	0.0419767	0.405046	1.33629	0.650493	-6.65567e-08	7.02166e-08	-0.947876
GERP.RSsup4L2_0	0.00815691	0.0168311	0.0265546	2.06341	3.25548	0.738848	-8.5781e-09	2.11748e-07	-0.0405109
baseL2_0	0.999987	0.998881	0.0035803	0.998894	0.00358035	0.743992	-2.52089e-09	3.46455e-08	-0.0727622
WeakEnhancer_HoffmanL2_0	0.0208925	0.0340752	0.0452691	1.63098	2.16677	0.765887	1.22427e-08	1.02343e-07	0.119624
MAFbin6L2_0	0.099661	0.107256	0.0270402	1.07621	0.271322	0.77381	-3.50236e-09	1.51063e-08	-0.231848
DHS_peaks_TrynkaL2_0	0.10998	0.135289	0.0976385	1.23012	0.887786	0.791778	-1.73967e-08	7.60724e-08	-0.228686
UTR_5_UCSCL2_0	0.00545054	0.00208206	0.013375	0.381992	2.45389	0.794795	-1.64199e-07	1.51105e-07	-1.08665
Coding_UCSCL2_0	0.0142398	0.00467231	0.0377016	0.328116	2.64762	0.796845	-5.87628e-08	1.41753e-07	-0.414544
CTCF_HoffmanL2_0	0.0238016	0.00781379	0.06516	0.328289	2.73764	0.799353	-1.11557e-07	1.3157e-07	-0.847891
Enhancer_HoffmanL2_0	0.0419042	0.0567765	0.0606467	1.35491	1.44727	0.799634	-6.80109e-08	8.86596e-08	-0.767102
Intron_UCSC.flanking.500L2_0	0.00930846	0.0191208	0.0412078	2.05413	4.42692	0.808217	3.23666e-08	2.47325e-07	0.130867
Enhancer_Andersson.flanking.500L2_0	0.0147029	0.0223762	0.0342963	1.52189	2.33262	0.818453	-3.01228e-08	1.21518e-07	-0.247888
H3K27ac_PGC2.flanking.500L2_0	0.0666175	0.046891	0.0975131	0.703884	1.46378	0.83437	-8.64671e-09	7.31162e-08	-0.11826
Conserved_Primate_phastCons46wayL2_0	0.019281	0.0314576	0.065728	1.63153	3.40895	0.846173	5.57461e-09	2.00172e-07	0.0278491
PromoterFlanking_HoffmanL2_0	0.00826457	0.0124039	0.0288903	1.50085	3.49568	0.884601	-1.12159e-07	1.95043e-07	-0.575049
Conserved_Vertebrate_phastCons46wayL2_0	0.0294228	0.0359626	0.0462899	1.22227	1.57327	0.885777	-7.63073e-08	1.25003e-07	-0.610442
SuperEnhancer_Hnisz.flanking.500L2_0	0.00317028	0.00601836	0.0204305	1.89837	6.44436	0.886508	1.04237e-08	3.19933e-07	0.0325807
DHS_TrynkaL2_0	0.165781	0.154157	0.109503	0.92988	0.660525	0.913446	-5.81462e-08	5.4429e-08	-1.06829
BivFlnkL2_0	0.013545	0.0159773	0.0297288	1.17957	2.19482	0.93346	2.35181e-08	1.46754e-07	0.160255
Conserved_Mammal_phastCons46wayL2_0	0.0214425	0.0234894	0.0436936	1.09546	2.03771	0.962231	-8.82406e-08	3.00315e-07	-0.293827
MAFbin8L2_0	0.100223	0.099195	0.0223901	0.989739	0.223402	0.962976	-1.03107e-08	1.40756e-08	-0.732525
Human_Promoter_Villar.flanking.500L2_0	0.00358599	0.00338407	0.0215601	0.943691	6.0123	0.992433	-2.69959e-07	3.15866e-07	-0.854662

## Sheet: Platelets_MPV
Category	Prop._SNPs	Prop._h2	Prop._h2_std_error	Enrichment	Enrichment_std_error	Enrichment_p	Coefficient	Coefficient_std_error	Coefficient_z-score
RBCL2_0	0.184122	0.342984	0.0137862	1.8628	0.074875	1.1931e-22	-2.7383e-08	7.74777e-08	-0.353431
plateletsL2_0	0.110797	0.321318	0.0194099	2.90006	0.175185	8.72885e-21	4.96523e-07	1.45661e-07	3.40877
CpG_Content_50kbL2_0	0.0100486	0.0144321	0.000407481	1.43624	0.0405512	2.49139e-20	-9.0919e-07	1.1959e-06	-0.760253
WBCL2_0	0.139663	0.323943	0.0177303	2.31946	0.126951	8.02226e-19	2.45763e-08	7.64454e-08	0.321489
lipidsL2_0	0.0878069	0.186044	0.0104626	2.11878	0.119154	1.11506e-17	-1.48343e-08	1.41244e-08	-1.05026
SuperEnhancer_HniszL2_0	0.167169	0.526483	0.0413575	3.1494	0.247399	2.19719e-14	3.01431e-08	1.49356e-08	2.0182
autoimmuneL2_0	0.20419	0.287045	0.00999847	1.40578	0.0489665	6.12449e-14	3.46064e-08	8.81918e-08	0.3924
Backgrd_Selection_StatL2_0	0.177765	0.277697	0.0134339	1.56216	0.0755709	2.03054e-13	-3.42882e-09	2.02308e-08	-0.169485
H3K27ac_HniszL2_0	0.388998	0.763939	0.0452902	1.96387	0.116428	1.0299e-12	-5.3532e-09	1.45719e-08	-0.367366
baseL2_0	0.999987	0.988793	0.00167537	0.988807	0.00167539	1.25498e-09	-3.14158e-08	2.78682e-08	-1.1273
BLUEPRINT_DNA_methylation_MaxCPPL2_0	0.0317179	0.217608	0.0262977	6.86075	0.829112	3.96962e-09	3.88024e-07	8.21398e-08	4.72394
MAF_Adj_LLD_AFRL2_0	0.00298484	-0.340942	0.0608519	-114.224	20.387	1.53218e-06	-6.37727e-09	3.8175e-09	-1.67054
ECGL2_0	0.081335	0.164432	0.017773	2.02167	0.218516	2.9441e-06	-1.56195e-08	1.26983e-08	-1.23004
Intron_UCSCL2_0	0.387504	0.578676	0.0446753	1.49334	0.11529	3.51575e-05	1.66481e-09	4.14769e-09	0.401383
H3K27ac_PGC2L2_0	0.268431	0.749355	0.111643	2.79161	0.41591	3.67291e-05	1.04601e-08	2.42362e-08	0.431592
MAF_Adj_ASMCL2_0	-0.000343419	-0.284929	0.0751525	829.685	-218.836	0.000122339	1.18709e-09	3.64092e-09	0.32604
H3K9ac_TrynkaL2_0	0.125247	0.519244	0.104421	4.14577	0.833723	0.00014232	7.43893e-08	4.98821e-08	1.4913
Nucleotide_Diversity_10kbL2_0	4.60842	4.00461	0.169109	0.868978	0.0366957	0.000246241	-1.19582e-09	1.49158e-09	-0.801714
Human_Enhancer_Villar_Species_Enhancer_CountL2_0	0.0663197	0.53006	0.121488	7.9925	1.83185	0.000255241	3.19317e-08	1.8688e-08	1.70867
Repressed_HoffmanL2_0	0.460091	0.151335	0.0817026	0.328925	0.177579	0.000298714	1.25983e-08	2.31916e-08	0.543228
Human_Promoter_VillarL2_0	0.0151881	0.119681	0.0313893	7.8799	2.0667	0.000749758	-1.76026e-07	1.19659e-07	-1.47106
Coding_UCSCL2_0	0.0142398	0.139789	0.0358298	9.8168	2.51617	0.000752699	3.78724e-07	1.5834e-07	2.39185
MAFbin1L2_0	0.102352	0.048702	0.0163044	0.475828	0.159297	0.000761559	3.03167e-09	7.57941e-09	0.399988
BLUEPRINT_H3K4me1QTL_MaxCPPL2_0	0.0133529	0.0822779	0.0197944	6.16182	1.48241	0.000955886	2.60375e-07	1.39213e-07	1.87033
TSS_HoffmanL2_0	0.0177832	0.171576	0.0480576	9.64823	2.70243	0.00119552	1.61156e-07	1.25811e-07	1.28093
Ancient_Sequence_Age_Human_PromoterL2_0	0.00416143	0.106802	0.0311556	25.6648	7.48676	0.00122798	8.55296e-07	3.47872e-07	2.45865
H3K4me3_TrynkaL2_0	0.132774	0.429894	0.0914041	3.2378	0.688421	0.00142522	4.61463e-08	5.84356e-08	0.789695
Conserved_Mammal_phastCons46way.flanking.500L2_0	0.31785	0.623037	0.0933742	1.96016	0.293769	0.00164069	5.44476e-08	4.37097e-08	1.24567
Human_Enhancer_VillarL2_0	0.0331937	0.170291	0.0418996	5.13024	1.26228	0.00168531	-2.88491e-09	8.04637e-08	-0.0358536
Conserved_Vertebrate_phastCons46way.flanking.500L2_0	0.377599	0.646027	0.0934611	1.71088	0.247514	0.00466152	-1.48176e-08	3.51e-08	-0.422155
Conserved_Primate_phastCons46way.flanking.500L2_0	0.156622	0.437379	0.102142	2.79257	0.652154	0.0076087	6.97045e-08	3.50852e-08	1.98672
MAFbin6L2_0	0.099661	0.0358215	0.023948	0.359433	0.240294	0.00971113	-7.17054e-09	9.90206e-09	-0.724146
Conserved_Primate_phastCons46wayL2_0	0.019281	0.125232	0.0418317	6.49506	2.16958	0.0128667	2.22575e-07	1.22349e-07	1.81917
Enhancer_Hoffman.flanking.500L2_0	0.0478374	0.201713	0.0661762	4.21663	1.38336	0.0216887	5.89394e-08	6.24562e-08	0.943691
Enhancer_HoffmanL2_0	0.0419042	0.173393	0.0581232	4.13785	1.38705	0.0228601	5.79381e-08	6.43551e-08	0.900288
GERP.NSL2_0	1.74632	2.32962	0.264402	1.33401	0.151405	0.0285665	-1.04022e-08	7.15495e-09	-1.45385
Coding_UCSC.flanking.500L2_0	0.0492816	0.172202	0.0560577	3.49424	1.1375	0.0287254	-1.17224e-08	5.53605e-08	-0.211747
Promoter_UCSCL2_0	0.0462203	0.144395	0.0452778	3.12405	0.979608	0.0307346	-3.9976e-08	5.81855e-08	-0.687045
Conserved_LindbladToh.flanking.500L2_0	0.305634	0.507703	0.0941669	1.66115	0.308103	0.0369632	-3.17871e-08	2.97562e-08	-1.06825
UTR_5_UCSC.flanking.500L2_0	0.021349	0.107971	0.0422671	5.05741	1.97982	0.0427255	4.51825e-08	9.69018e-08	0.466271
Promoter_UCSC.flanking.500L2_0	0.0105662	0.0987422	0.0432758	9.34514	4.0957	0.0446429	2.78325e-07	1.66475e-07	1.67187
synonymousL2_0	0.00311536	0.0641524	0.029877	20.5923	9.59023	0.0473096	4.21059e-07	5.20804e-07	0.808478
H3K4me3_Trynka.flanking.500L2_0	0.122149	0.318003	0.105455	2.60339	0.863331	0.0640278	7.77372e-08	4.01997e-08	1.93378
BLUEPRINT_H3K27acQTL_MaxCPPL2_0	0.0165102	0.0661947	0.0266602	4.00933	1.61477	0.0643847	-9.6633e-09	1.46751e-07	-0.0658484
TFBS_ENCODEL2_0	0.130956	0.320417	0.106098	2.44676	0.810183	0.0721136	-3.5245e-08	4.3706e-08	-0.806411
PromoterFlanking_HoffmanL2_0	0.00826457	0.072529	0.0372116	8.77589	4.50255	0.0889035	2.32462e-07	1.93885e-07	1.19897
H3K4me1_TrynkaL2_0	0.423381	0.654512	0.136557	1.54592	0.322539	0.0922779	-3.21649e-08	2.55132e-08	-1.26072
WeakEnhancer_HoffmanL2_0	0.0208925	0.119953	0.0597992	5.74142	2.86224	0.0967877	1.54174e-07	1.18108e-07	1.30537
Transcr_HoffmanL2_0	0.345139	0.474577	0.0780139	1.37503	0.226036	0.0989576	-1.51299e-08	1.9693e-08	-0.768288
Intron_UCSC.flanking.500L2_0	0.00930846	0.0785665	0.0423069	8.44034	4.545	0.102639	-1.14924e-07	2.44482e-07	-0.470072
MAFbin2L2_0	0.0998256	0.0633765	0.0224558	0.634872	0.224951	0.103738	7.91954e-09	1.0171e-08	0.778636
Transcr_Hoffman.flanking.500L2_0	0.41673	0.227069	0.116136	0.544884	0.278685	0.103957	-5.7818e-09	2.09665e-08	-0.275763
MAF_Adj_Predicted_Allele_AgeL2_0	-6.21092e-05	-0.162486	0.0999697	2616.13	-1609.58	0.112647	2.76493e-09	5.57375e-09	0.496062
MAFbin9L2_0	0.101072	0.144308	0.0270435	1.42778	0.267568	0.11529	3.26181e-08	1.26818e-08	2.57203
UTR_3_UCSC.flanking.500L2_0	0.015231	0.0695104	0.0346125	4.56375	2.2725	0.119242	5.04632e-08	9.25736e-08	0.545115
Repressed_Hoffman.flanking.500L2_0	0.258461	0.110487	0.0966272	0.427479	0.373856	0.120984	2.02186e-08	2.14947e-08	0.940629
MAFbin10L2_0	0.0984434	0.137415	0.0260126	1.39588	0.264239	0.124274	2.78533e-08	1.1446e-08	2.43345
DGF_ENCODE.flanking.500L2_0	0.402864	0.620237	0.143603	1.53957	0.356454	0.13696	2.40064e-08	2.22396e-08	1.07944
BivFlnk.flanking.500L2_0	0.0176231	0.0910279	0.0498487	5.16526	2.8286	0.142793	6.13467e-08	1.18916e-07	0.515884
MAFbin5L2_0	0.0983557	0.137952	0.0276096	1.40258	0.280712	0.1526	3.6654e-08	1.19865e-08	3.05796
FetalDHS_TrynkaL2_0	0.0836972	0.234012	0.106491	2.79594	1.27234	0.155681	3.24706e-09	6.18159e-08	0.0525279
Human_Promoter_Villar_ExACL2_0	0.00249071	0.0243104	0.0154967	9.76042	6.22181	0.156594	-7.85648e-08	2.85418e-07	-0.275262
H3K27ac_PGC2.flanking.500L2_0	0.0666175	-0.0671326	0.0972845	-1.00773	1.46035	0.170886	-9.17158e-08	5.73841e-08	-1.59828
MAFbin7L2_0	0.0997223	0.144452	0.0332515	1.44854	0.333441	0.176889	3.56822e-08	1.39794e-08	2.55248
BivFlnkL2_0	0.013545	0.0558303	0.0324434	4.12185	2.39524	0.192096	-3.84474e-08	1.13073e-07	-0.340024
Ancient_Sequence_Age_Human_EnhancerL2_0	0.00513779	0.0383158	0.0255299	7.45765	4.96903	0.192518	3.81628e-08	2.18544e-07	0.174623
Conserved_Mammal_phastCons46wayL2_0	0.0214425	0.0848791	0.0497786	3.95844	2.32149	0.204246	1.67828e-07	2.18697e-07	0.767399
Ancient_Sequence_Age_Human_Enhancer.flanking.500L2_0	0.00902275	0.0516609	0.0336717	5.72562	3.73187	0.209811	1.22981e-08	1.68504e-07	0.0729844
MAFbin3L2_0	0.0996272	0.0738165	0.0211409	0.740927	0.2122	0.220177	1.29476e-08	9.54244e-09	1.35684
Enhancer_AnderssonL2_0	0.00431142	0.0353043	0.0255704	8.18856	5.93086	0.227888	1.21588e-07	2.36841e-07	0.513373
SuperEnhancer_Hnisz.flanking.500L2_0	0.00317028	0.039929	0.03092	12.5948	9.75305	0.234912	4.36059e-07	3.88601e-07	1.12212
GTEx_eQTL_MaxCPPL2_0	0.0103165	0.0345425	0.0207851	3.34827	2.01474	0.239332	2.68704e-08	1.4181e-07	0.189482
Human_Promoter_Villar_ExAC.flanking.500L2_0	0.000576278	0.015499	0.0128447	26.895	22.2891	0.244062	1.36802e-06	9.79937e-07	1.39603
DHS_TrynkaL2_0	0.165781	0.325104	0.143603	1.96105	0.866219	0.264122	2.22549e-08	6.1802e-08	0.3601
Conserved_LindbladTohL2_0	0.0246862	0.0808233	0.0577731	3.27402	2.3403	0.328779	-1.3143e-07	2.51254e-07	-0.523094
UTR_3_UCSCL2_0	0.0111518	0.0354668	0.0265944	3.18035	2.38475	0.360879	-2.10466e-07	1.29043e-07	-1.63098
GERP.RSsup4L2_0	0.00815691	0.0375179	0.034309	4.59953	4.20613	0.390727	9.09197e-08	2.17931e-07	0.417194
UTR_5_UCSCL2_0	0.00545054	0.0222373	0.0198215	4.07984	3.63662	0.393021	-1.63061e-07	1.36143e-07	-1.19772
Enhancer_Andersson.flanking.500L2_0	0.0147029	-0.0126931	0.0340228	-0.863307	2.31402	0.417923	-1.82108e-07	9.32921e-08	-1.95202
CTCF_Hoffman.flanking.500L2_0	0.04696	-0.00627304	0.066451	-0.133583	1.41505	0.423381	-6.55359e-08	6.03585e-08	-1.08578
DHS_peaks_TrynkaL2_0	0.10998	0.220061	0.139431	2.00092	1.26779	0.42616	-9.85087e-09	7.99975e-08	-0.12314
TSS_Hoffman.flanking.500L2_0	0.0165112	0.0503668	0.0467289	3.05047	2.83014	0.468979	-3.11978e-08	1.20427e-07	-0.25906
H3K4me3_peaks_TrynkaL2_0	0.0413385	0.101797	0.0883048	2.46252	2.13614	0.490091	-7.42151e-08	1.18717e-07	-0.625143
H3K4me1_peaks_TrynkaL2_0	0.168848	0.26877	0.148656	1.59179	0.880417	0.499447	-4.5293e-08	5.07104e-08	-0.893169
Human_Enhancer_Villar.flanking.500L2_0	0.00978597	0.0376501	0.0436614	3.84736	4.46163	0.522353	5.46327e-08	1.86627e-07	0.292737
Human_Promoter_Villar.flanking.500L2_0	0.00358599	-0.0119676	0.0249877	-3.33731	6.96816	0.533818	-5.35182e-07	3.20862e-07	-1.66795
WeakEnhancer_Hoffman.flanking.500L2_0	0.0677858	0.115328	0.0785141	1.70135	1.15827	0.544985	-1.54685e-08	5.3278e-08	-0.290336
H3K27ac_Hnisz.flanking.500L2_0	0.0314129	0.0585072	0.0490198	1.86252	1.5605	0.578795	3.7805e-08	6.3047e-08	0.599633
FetalDHS_Trynka.flanking.500L2_0	0.199573	0.260775	0.112309	1.30666	0.562749	0.58574	-1.54031e-08	2.87354e-08	-0.536033
TFBS_ENCODE.flanking.500L2_0	0.210089	0.144671	0.126713	0.688618	0.603137	0.602646	-4.48736e-08	3.04419e-08	-1.47408
non_synonymousL2_0	0.00271124	0.0121789	0.0198889	4.492	7.3357	0.632597	-2.22802e-07	2.93765e-07	-0.758437
DGF_ENCODEL2_0	0.13535	0.205022	0.148605	1.51475	1.09793	0.636481	-2.9888e-08	5.12686e-08	-0.582968
Recomb_Rate_10kbL2_0	1.55213	1.45484	0.220606	0.937318	0.142131	0.65451	-2.83715e-09	1.51331e-09	-1.8748
DHS_Trynka.flanking.500L2_0	0.330122	0.394347	0.162203	1.19455	0.491342	0.691095	1.06195e-08	2.72556e-08	0.389628
Conserved_Vertebrate_phastCons46wayL2_0	0.0294228	0.0481923	0.0515158	1.63792	1.75088	0.714918	-1.54974e-07	1.02951e-07	-1.50531
H3K9ac_peaks_TrynkaL2_0	0.038167	0.0640662	0.0889275	1.67857	2.32995	0.769958	-1.71765e-07	1.14439e-07	-1.50092
H3K4me1_Trynka.flanking.500L2_0	0.18224	0.222489	0.142286	1.22086	0.780761	0.776173	1.50102e-08	2.92386e-08	0.51337
MAFbin4L2_0	0.100704	0.0948583	0.0223082	0.941949	0.221521	0.792495	1.97037e-08	9.75235e-09	2.0204
H3K9ac_Trynka.flanking.500L2_0	0.104442	0.0780904	0.107031	0.747689	1.02479	0.804161	-5.05347e-08	4.49154e-08	-1.12511
PromoterFlanking_Hoffman.flanking.500L2_0	0.0248466	0.0362161	0.0488779	1.45759	1.96718	0.81531	-7.7194e-08	9.10619e-08	-0.847709
CTCF_HoffmanL2_0	0.0238016	0.0147836	0.0469661	0.621117	1.97324	0.847332	-3.38726e-08	8.94896e-08	-0.378509
Ancient_Sequence_Age_Human_Promoter.flanking.500L2_0	0.00531382	0.000756221	0.0309741	0.142312	5.82897	0.882881	-9.7108e-08	2.91098e-07	-0.333592
MAFbin8L2_0	0.100223	0.100141	0.0279046	0.999181	0.278425	0.997644	1.63548e-08	1.21433e-08	1.34682

## Sheet: Platelets_PCT
Category	Prop._SNPs	Prop._h2	Prop._h2_std_error	Enrichment	Enrichment_std_error	Enrichment_p	Coefficient	Coefficient_std_error	Coefficient_z-score
RBCL2_0	0.184122	0.328978	0.0105114	1.78674	0.0570893	3.4455e-31	7.085e-08	5.40423e-08	1.31101
plateletsL2_0	0.110797	0.283662	0.0139171	2.5602	0.125609	4.80511e-30	1.69064e-07	5.51929e-08	3.06315
WBCL2_0	0.139663	0.298935	0.0137405	2.14041	0.0983835	1.29205e-27	6.34721e-08	5.74966e-08	1.10393
CpG_Content_50kbL2_0	0.0100486	0.0142933	0.000328748	1.42242	0.0327159	1.34286e-24	1.85148e-07	6.40496e-07	0.289069
autoimmuneL2_0	0.20419	0.273172	0.00693283	1.33783	0.0339529	6.98304e-24	-4.928e-08	6.31784e-08	-0.780012
lipidsL2_0	0.0878069	0.195415	0.0097167	2.22551	0.11066	4.49812e-23	2.59024e-08	1.69345e-08	1.52957
H3K27ac_HniszL2_0	0.388998	0.842936	0.0400008	2.16694	0.10283	8.49413e-21	1.18462e-08	1.21402e-08	0.975782
Backgrd_Selection_StatL2_0	0.177765	0.264103	0.0102124	1.48568	0.0574491	1.4114e-19	-2.37265e-09	1.36506e-08	-0.173812
SuperEnhancer_HniszL2_0	0.167169	0.484847	0.0301578	2.90033	0.180402	1.62469e-18	3.76936e-09	1.14539e-08	0.329089
baseL2_0	0.999987	0.987807	0.00115197	0.98782	0.00115198	1.0093e-17	-2.0997e-08	2.64589e-08	-0.793568
Human_Enhancer_Villar_Species_Enhancer_CountL2_0	0.0663197	0.634044	0.08156	9.56042	1.2298	1.69274e-11	3.74994e-08	1.31047e-08	2.86151
ECGL2_0	0.081335	0.175042	0.0147062	2.15212	0.180811	3.76982e-11	-1.72079e-08	8.9134e-09	-1.93056
Nucleotide_Diversity_10kbL2_0	4.60842	3.76927	0.124834	0.81791	0.0270883	7.67435e-10	-2.42822e-09	1.13793e-09	-2.13389
H3K27ac_PGC2L2_0	0.268431	0.760004	0.0792087	2.83129	0.295081	2.03126e-09	6.2594e-09	1.86669e-08	0.335321
MAF_Adj_ASMCL2_0	-0.000343419	-0.38634	0.0646766	1124.98	-188.332	2.80568e-09	-2.75535e-09	3.37337e-09	-0.816795
H3K4me3_TrynkaL2_0	0.132774	0.488831	0.0616758	3.68169	0.464519	2.85501e-09	4.41395e-08	2.93001e-08	1.50646
MAF_Adj_LLD_AFRL2_0	0.00298484	-0.360019	0.0483373	-120.616	16.1943	1.07657e-08	-3.09098e-09	2.75826e-09	-1.12062
BLUEPRINT_DNA_methylation_MaxCPPL2_0	0.0317179	0.193361	0.0261339	6.09627	0.823947	1.30991e-08	3.02226e-07	7.04487e-08	4.29002
Human_Enhancer_VillarL2_0	0.0331937	0.196797	0.0292629	5.92876	0.881581	7.02151e-08	-7.73328e-08	7.05685e-08	-1.09585
H3K4me1_TrynkaL2_0	0.423381	0.82804	0.0735362	1.95578	0.173688	1.74098e-07	-1.44988e-09	2.06308e-08	-0.0702776
Ancient_Sequence_Age_Human_PromoterL2_0	0.00416143	0.120861	0.0245872	29.0432	5.90836	1.73185e-06	9.00022e-07	2.34051e-07	3.84542
TSS_HoffmanL2_0	0.0177832	0.186409	0.037799	10.4824	2.12555	6.81538e-06	7.69552e-08	9.19902e-08	0.836558
Human_Promoter_VillarL2_0	0.0151881	0.139443	0.0286239	9.18107	1.88463	1.04078e-05	-2.19812e-07	9.45177e-08	-2.32562
FetalDHS_TrynkaL2_0	0.0836972	0.385876	0.069797	4.61038	0.833923	2.44382e-05	1.37414e-08	6.08453e-08	0.225842
TFBS_ENCODEL2_0	0.130956	0.528115	0.0943385	4.03277	0.720384	3.49236e-05	4.7009e-08	3.84185e-08	1.2236
Enhancer_Hoffman.flanking.500L2_0	0.0478374	0.300735	0.0585386	6.2866	1.2237	4.05713e-05	1.71395e-07	5.5104e-08	3.1104
Promoter_UCSCL2_0	0.0462203	0.229939	0.0440806	4.97486	0.953706	5.48566e-05	3.69141e-08	4.45351e-08	0.828878
DHS_peaks_TrynkaL2_0	0.10998	0.484487	0.0935039	4.40524	0.850192	6.55692e-05	1.03648e-07	6.25202e-08	1.65784
GERP.NSL2_0	1.74632	2.69794	0.22917	1.54492	0.13123	6.73298e-05	-6.76498e-09	5.4631e-09	-1.2383
Repressed_HoffmanL2_0	0.460091	0.150657	0.0761747	0.32745	0.165564	9.6576e-05	9.33752e-09	1.92303e-08	0.485562
Human_Promoter_Villar_ExACL2_0	0.00249071	0.0645032	0.0159394	25.8975	6.39955	0.000149175	6.09303e-07	2.51627e-07	2.42146
H3K9ac_TrynkaL2_0	0.125247	0.40512	0.0777426	3.23457	0.620716	0.000215423	-1.0282e-08	3.74987e-08	-0.274197
GTEx_eQTL_MaxCPPL2_0	0.0103165	0.066668	0.0155766	6.46225	1.50987	0.00029565	2.45535e-07	1.05159e-07	2.3349
DHS_TrynkaL2_0	0.165781	0.539223	0.102867	3.25262	0.620497	0.000300964	-2.37793e-08	4.85718e-08	-0.489571
Coding_UCSCL2_0	0.0142398	0.128874	0.0313523	9.05028	2.20173	0.000463743	-1.27805e-08	1.33583e-07	-0.0956745
MAFbin1L2_0	0.102352	0.0530495	0.0150492	0.518304	0.147033	0.000485334	8.72428e-09	6.8838e-09	1.26736
Conserved_LindbladTohL2_0	0.0246862	0.228048	0.0576952	9.23788	2.33714	0.000649058	2.60476e-07	1.21953e-07	2.13588
Conserved_Primate_phastCons46way.flanking.500L2_0	0.156622	0.429662	0.0815504	2.7433	0.520681	0.000952902	5.53597e-08	3.33427e-08	1.66032
BLUEPRINT_H3K27acQTL_MaxCPPL2_0	0.0165102	0.0927045	0.0220742	5.615	1.33701	0.00133178	1.78531e-07	1.24381e-07	1.43535
non_synonymousL2_0	0.00271124	0.0400869	0.0129664	14.7854	4.78245	0.00383484	3.45256e-07	2.38353e-07	1.44851
BLUEPRINT_H3K4me1QTL_MaxCPPL2_0	0.0133529	0.0588358	0.0157608	4.40623	1.18033	0.00415027	5.86442e-08	1.1185e-07	0.524311
Intron_UCSC.flanking.500L2_0	0.00930846	0.102298	0.0319174	10.9898	3.42886	0.00442593	3.09331e-08	1.62624e-07	0.190213
Conserved_Mammal_phastCons46wayL2_0	0.0214425	0.164298	0.0508313	7.66223	2.37058	0.00607574	9.14206e-08	1.67342e-07	0.54631
Intron_UCSCL2_0	0.387504	0.47914	0.0349008	1.23648	0.0900658	0.00756275	-2.08438e-09	3.56057e-09	-0.585408
MAF_Adj_Predicted_Allele_AgeL2_0	-6.21092e-05	-0.220504	0.0806255	3550.26	-1298.12	0.0101726	8.19659e-10	4.08612e-09	0.200596
MAFbin3L2_0	0.0996272	0.0571447	0.0170184	0.573585	0.170821	0.0116334	9.56885e-09	6.80549e-09	1.40605
Conserved_Vertebrate_phastCons46wayL2_0	0.0294228	0.147084	0.0476934	4.99899	1.62097	0.016485	-1.06435e-07	9.41905e-08	-1.13
H3K4me3_peaks_TrynkaL2_0	0.0413385	0.186899	0.0615642	4.52119	1.48927	0.0179288	1.15685e-08	8.18683e-08	0.141306
Ancient_Sequence_Age_Human_EnhancerL2_0	0.00513779	0.0932143	0.037607	18.1429	7.31968	0.0204494	5.16517e-07	3.22763e-07	1.6003
UTR_5_UCSCL2_0	0.00545054	0.0482764	0.0189431	8.85718	3.47546	0.0250984	1.87254e-08	1.36806e-07	0.136876
Conserved_Mammal_phastCons46way.flanking.500L2_0	0.31785	0.512014	0.090314	1.61087	0.284141	0.0296857	5.62292e-08	4.40293e-08	1.27709
CTCF_HoffmanL2_0	0.0238016	-0.0659972	0.040656	-2.77281	1.70812	0.0328725	-2.17366e-07	7.28076e-08	-2.98549
DGF_ENCODEL2_0	0.13535	0.390641	0.120837	2.88615	0.892771	0.0342535	-2.1201e-09	4.67265e-08	-0.0453726
Enhancer_HoffmanL2_0	0.0419042	0.152826	0.0523368	3.64704	1.24896	0.0342564	1.49257e-08	6.37709e-08	0.234051
H3K9ac_Trynka.flanking.500L2_0	0.104442	0.262952	0.0753859	2.51768	0.721794	0.0382279	2.91544e-08	2.9057e-08	1.00335
Conserved_Primate_phastCons46wayL2_0	0.019281	0.10017	0.0399428	5.19524	2.07161	0.0402672	-7.76398e-08	1.0783e-07	-0.72002
BivFlnk.flanking.500L2_0	0.0176231	0.0974131	0.038592	5.52758	2.18985	0.0402903	4.13309e-08	8.87534e-08	0.465682
MAFbin7L2_0	0.0997223	0.158079	0.0284703	1.5852	0.285496	0.0434113	4.43664e-08	1.20124e-08	3.69339
Transcr_Hoffman.flanking.500L2_0	0.41673	0.213834	0.102744	0.513124	0.246548	0.0537508	-8.21725e-09	1.76946e-08	-0.464393
MAFbin2L2_0	0.0998256	0.0678558	0.0167917	0.679744	0.16821	0.056873	1.32828e-08	7.44925e-09	1.7831
UTR_3_UCSCL2_0	0.0111518	0.0505404	0.0209463	4.53202	1.87828	0.0643763	3.57112e-08	8.95363e-08	0.398846
H3K4me1_Trynka.flanking.500L2_0	0.18224	0.0424166	0.0779058	0.232751	0.42749	0.0741848	-2.00894e-08	2.02272e-08	-0.993189
H3K4me3_Trynka.flanking.500L2_0	0.122149	0.258883	0.0804073	2.1194	0.65827	0.0910794	4.57195e-08	2.81296e-08	1.62532
BivFlnkL2_0	0.013545	0.060926	0.0289399	4.49805	2.13658	0.0980707	-9.02519e-08	8.61532e-08	-1.04757
Ancient_Sequence_Age_Human_Enhancer.flanking.500L2_0	0.00902275	0.0512124	0.0255649	5.67591	2.83338	0.0988239	1.23e-07	1.16812e-07	1.05298
MAFbin4L2_0	0.100704	0.0734928	0.0165245	0.729787	0.164089	0.100933	1.48038e-08	6.42204e-09	2.30516
MAFbin9L2_0	0.101072	0.144491	0.0269692	1.42959	0.266832	0.101267	3.5731e-08	1.06751e-08	3.34714
UTR_5_UCSC.flanking.500L2_0	0.021349	0.0659617	0.0280615	3.08969	1.31442	0.106598	-6.49083e-08	5.42977e-08	-1.19541
GERP.RSsup4L2_0	0.00815691	0.0542291	0.0296108	6.64824	3.63015	0.120309	1.39689e-08	1.48482e-07	0.0940782
Enhancer_AnderssonL2_0	0.00431142	0.0371148	0.0230571	8.6085	5.34791	0.152338	1.1381e-07	2.11418e-07	0.538318
synonymousL2_0	0.00311536	0.0374553	0.0238042	12.0228	7.6409	0.154582	1.96814e-07	3.44737e-07	0.570911
TFBS_ENCODE.flanking.500L2_0	0.210089	0.0339385	0.123642	0.161543	0.588519	0.155719	-5.66112e-08	2.58823e-08	-2.18726
PromoterFlanking_HoffmanL2_0	0.00826457	0.0482202	0.0285926	5.83456	3.45966	0.168802	5.02342e-08	1.43324e-07	0.350495
H3K4me1_peaks_TrynkaL2_0	0.168848	0.292925	0.0916069	1.73485	0.542542	0.175753	-5.89272e-08	3.46552e-08	-1.70039
SuperEnhancer_Hnisz.flanking.500L2_0	0.00317028	0.0295915	0.0201447	9.33402	6.35422	0.190888	3.07823e-07	2.45434e-07	1.2542
WeakEnhancer_HoffmanL2_0	0.0208925	0.0769339	0.0447191	3.68238	2.14044	0.214503	-1.08442e-08	8.89403e-08	-0.121927
Repressed_Hoffman.flanking.500L2_0	0.258461	0.163983	0.0788273	0.634459	0.304987	0.226932	2.60654e-08	1.44142e-08	1.80832
Conserved_Vertebrate_phastCons46way.flanking.500L2_0	0.377599	0.493948	0.098422	1.30813	0.260652	0.234037	-3.88019e-08	3.49728e-08	-1.10949
H3K27ac_PGC2.flanking.500L2_0	0.0666175	-0.0205978	0.0749834	-0.309195	1.12558	0.245241	-5.38036e-08	4.56179e-08	-1.17944
Transcr_HoffmanL2_0	0.345139	0.431623	0.0742355	1.25058	0.215089	0.246553	-1.63145e-08	1.80487e-08	-0.903913
Enhancer_Andersson.flanking.500L2_0	0.0147029	0.0462016	0.0281665	3.14234	1.91571	0.262862	-2.13943e-09	7.57881e-08	-0.028229
MAFbin8L2_0	0.100223	0.129551	0.0262178	1.29263	0.261594	0.265203	3.17763e-08	1.0828e-08	2.93464
TSS_Hoffman.flanking.500L2_0	0.0165112	0.0593639	0.0413394	3.59538	2.50372	0.297374	6.86909e-09	1.08783e-07	0.0631451
Coding_UCSC.flanking.500L2_0	0.0492816	0.0926994	0.042832	1.88101	0.869129	0.303676	-4.81292e-08	4.17955e-08	-1.15154
CTCF_Hoffman.flanking.500L2_0	0.04696	0.0927321	0.0492454	1.9747	1.04867	0.354641	2.80863e-08	4.34573e-08	0.646296
DGF_ENCODE.flanking.500L2_0	0.402864	0.517975	0.127296	1.28573	0.315978	0.364262	2.85174e-08	1.66024e-08	1.71767
PromoterFlanking_Hoffman.flanking.500L2_0	0.0248466	-0.00709014	0.0353742	-0.285356	1.4237	0.370933	-1.90586e-07	6.82793e-08	-2.79127
DHS_Trynka.flanking.500L2_0	0.330122	0.229208	0.1241	0.694312	0.375922	0.413793	-2.97314e-09	2.52065e-08	-0.117952
H3K9ac_peaks_TrynkaL2_0	0.038167	0.0927278	0.0676634	2.42953	1.77282	0.414589	-1.02136e-07	9.96001e-08	-1.02546
Human_Promoter_Villar_ExAC.flanking.500L2_0	0.000576278	0.00704461	0.00949252	12.2243	16.4721	0.493972	3.39176e-07	6.67262e-07	0.50831
MAFbin10L2_0	0.0984434	0.112629	0.0218443	1.1441	0.221897	0.512635	2.18382e-08	9.07159e-09	2.40732
Ancient_Sequence_Age_Human_Promoter.flanking.500L2_0	0.00531382	0.0218685	0.0262103	4.11541	4.93248	0.527983	4.28802e-08	2.22809e-07	0.192452
Human_Promoter_Villar.flanking.500L2_0	0.00358599	0.0159254	0.0203715	4.44102	5.68087	0.542285	-1.05366e-08	2.35315e-07	-0.0447766
MAFbin6L2_0	0.099661	0.0901396	0.0189641	0.904463	0.190286	0.617023	1.85599e-08	8.27546e-09	2.24276
Conserved_LindbladToh.flanking.500L2_0	0.305634	0.360462	0.111803	1.17939	0.365807	0.620684	-2.81557e-08	4.00038e-08	-0.703826
H3K27ac_Hnisz.flanking.500L2_0	0.0314129	0.0116105	0.0405925	0.369608	1.29222	0.625301	-1.62731e-08	5.29809e-08	-0.30715
Human_Enhancer_Villar.flanking.500L2_0	0.00978597	-0.004205	0.0288164	-0.429696	2.94466	0.627492	-1.31311e-07	1.14402e-07	-1.1478
Promoter_UCSC.flanking.500L2_0	0.0105662	-0.0037551	0.0319852	-0.35539	3.02714	0.655061	-9.93776e-08	1.17143e-07	-0.848348
FetalDHS_Trynka.flanking.500L2_0	0.199573	0.168858	0.0838759	0.846095	0.420277	0.714934	-2.58211e-08	2.57816e-08	-1.00153
Recomb_Rate_10kbL2_0	1.55213	1.48451	0.190011	0.956434	0.122419	0.718028	-2.67439e-09	1.37186e-09	-1.94947
UTR_3_UCSC.flanking.500L2_0	0.015231	0.0192937	0.0232575	1.26674	1.52699	0.860738	-6.36188e-08	6.52234e-08	-0.975398
MAFbin5L2_0	0.0983557	0.0961337	0.0193994	0.977409	0.197237	0.908799	2.28133e-08	8.20619e-09	2.78001
WeakEnhancer_Hoffman.flanking.500L2_0	0.0677858	0.0720094	0.0624809	1.06231	0.921741	0.945967	-6.33115e-08	4.21466e-08	-1.50217

## Sheet: Platelets_PDW
Category	Prop._SNPs	Prop._h2	Prop._h2_std_error	Enrichment	Enrichment_std_error	Enrichment_p	Coefficient	Coefficient_std_error	Coefficient_z-score
RBCL2_0	0.184122	0.326138	0.0139417	1.77131	0.0757198	6.82485e-18	-2.47776e-08	5.47444e-08	-0.452605
plateletsL2_0	0.110797	0.291191	0.0192594	2.62815	0.173826	8.93359e-17	2.19882e-07	6.46443e-08	3.40142
WBCL2_0	0.139663	0.303878	0.0187369	2.1758	0.134158	3.79094e-15	-1.23887e-08	5.25846e-08	-0.235596
lipidsL2_0	0.0878069	0.189643	0.0117445	2.15977	0.133753	2.73015e-14	-7.97021e-09	1.21528e-08	-0.655835
CpG_Content_50kbL2_0	0.0100486	0.0139167	0.000417269	1.38494	0.0415253	7.93362e-14	-1.22802e-06	7.93865e-07	-1.54689
H3K27ac_HniszL2_0	0.388998	0.740907	0.0426458	1.90466	0.10963	1.56878e-13	-1.0097e-08	1.0244e-08	-0.985658
SuperEnhancer_HniszL2_0	0.167169	0.517941	0.0415891	3.0983	0.248784	2.59161e-13	2.50712e-08	1.13917e-08	2.20082
Backgrd_Selection_StatL2_0	0.177765	0.264717	0.0126943	1.48914	0.0714106	1.24243e-12	2.35286e-09	1.32333e-08	0.177799
autoimmuneL2_0	0.20419	0.281894	0.0108114	1.38055	0.0529479	2.02593e-11	5.52761e-08	7.26004e-08	0.761375
baseL2_0	0.999987	0.988244	0.00167922	0.988257	0.00167924	2.13026e-11	-1.55678e-08	1.89494e-08	-0.821546
MAF_Adj_LLD_AFRL2_0	0.00298484	-0.371363	0.0519831	-124.416	17.4157	7.29504e-09	-3.87172e-09	2.83564e-09	-1.36538
ECGL2_0	0.081335	0.186247	0.017601	2.28988	0.216401	1.9097e-08	7.31189e-10	9.80672e-09	0.07456
MAF_Adj_ASMCL2_0	-0.000343419	-0.32087	0.0782953	934.341	-227.988	1.83177e-05	-6.0408e-10	2.97662e-09	-0.202942
H3K4me1_TrynkaL2_0	0.423381	0.868614	0.10469	2.05161	0.247272	2.45035e-05	4.94051e-09	1.85579e-08	0.266221
BLUEPRINT_H3K4me1QTL_MaxCPPL2_0	0.0133529	0.123636	0.023482	9.25914	1.75857	2.84614e-05	4.25907e-07	1.26712e-07	3.36122
BLUEPRINT_DNA_methylation_MaxCPPL2_0	0.0317179	0.198567	0.0353305	6.26041	1.1139	3.64089e-05	2.39312e-07	7.84817e-08	3.04927
H3K9ac_TrynkaL2_0	0.125247	0.442948	0.0817036	3.5366	0.652341	9.1117e-05	4.20176e-08	3.18455e-08	1.31942
H3K27ac_PGC2L2_0	0.268431	0.584885	0.081632	2.1789	0.304108	9.67458e-05	-2.7813e-08	1.6049e-08	-1.73301
Nucleotide_Diversity_10kbL2_0	4.60842	4.08576	0.152661	0.886586	0.0331265	0.000375061	-1.84218e-10	1.19563e-09	-0.154076
Repressed_HoffmanL2_0	0.460091	0.188986	0.0711121	0.410758	0.154561	0.000410926	6.94963e-09	1.5994e-08	0.434516
Promoter_UCSCL2_0	0.0462203	0.276979	0.0649863	5.99258	1.40601	0.00056111	7.43426e-08	4.61777e-08	1.60993
TFBS_ENCODEL2_0	0.130956	0.651082	0.147475	4.97177	1.12614	0.000743911	7.60182e-08	4.54946e-08	1.67093
Human_Enhancer_Villar_Species_Enhancer_CountL2_0	0.0663197	0.441981	0.109557	6.66441	1.65195	0.000782454	1.20851e-10	1.40369e-08	0.00860953
TSS_HoffmanL2_0	0.0177832	0.184247	0.0489943	10.3607	2.7551	0.000857105	9.1077e-08	9.33009e-08	0.976164
Intron_UCSCL2_0	0.387504	0.550764	0.0503179	1.42131	0.129851	0.000901268	-4.11987e-10	3.04716e-09	-0.135204
Human_Promoter_VillarL2_0	0.0151881	0.151465	0.0417234	9.97258	2.7471	0.00137112	-1.39178e-07	7.98129e-08	-1.74381
MAFbin1L2_0	0.102352	0.0476066	0.0180659	0.465126	0.176508	0.00234411	1.82194e-09	7.26625e-09	0.25074
TFBS_ENCODE.flanking.500L2_0	0.210089	-0.253153	0.153452	-1.20498	0.730414	0.00350687	-9.65398e-08	2.55535e-08	-3.77795
Conserved_Primate_phastCons46wayL2_0	0.019281	0.179086	0.0542833	9.28818	2.81537	0.00370093	1.88831e-07	1.50887e-07	1.25147
Enhancer_Hoffman.flanking.500L2_0	0.0478374	0.286249	0.0802957	5.98379	1.67851	0.00414418	1.15474e-07	5.86982e-08	1.96725
H3K4me3_TrynkaL2_0	0.132774	0.437934	0.103356	3.29836	0.778439	0.00461477	2.5536e-08	3.29191e-08	0.775719
Ancient_Sequence_Age_Human_PromoterL2_0	0.00416143	0.174317	0.057946	41.8888	13.9245	0.0048168	1.25906e-06	4.79175e-07	2.62757
Human_Enhancer_VillarL2_0	0.0331937	0.202475	0.0584121	6.0998	1.75974	0.00488092	6.58831e-08	8.10049e-08	0.813323
MAFbin3L2_0	0.0996272	0.0447491	0.0196962	0.449166	0.197699	0.00581222	-9.80786e-12	5.78e-09	-0.00169686
GTEx_eQTL_MaxCPPL2_0	0.0103165	0.0776942	0.0241388	7.53105	2.33982	0.00629599	2.57687e-07	1.34796e-07	1.91168
H3K4me1_peaks_TrynkaL2_0	0.168848	0.465513	0.10845	2.757	0.642293	0.00713002	2.20918e-08	3.4904e-08	0.63293
DHS_TrynkaL2_0	0.165781	0.511676	0.124609	3.08645	0.751645	0.0078103	-1.31943e-09	4.89794e-08	-0.0269386
BivFlnk.flanking.500L2_0	0.0176231	0.13476	0.0473849	7.6468	2.6888	0.0103791	9.75362e-08	8.50522e-08	1.14678
DHS_peaks_TrynkaL2_0	0.10998	0.396622	0.118314	3.60632	1.07578	0.0165439	3.04602e-08	6.38015e-08	0.477422
MAF_Adj_Predicted_Allele_AgeL2_0	-6.21092e-05	-0.268347	0.110422	4320.56	-1777.86	0.019229	-1.39505e-09	4.8033e-09	-0.290435
GERP.NSL2_0	1.74632	2.55826	0.333825	1.46494	0.191159	0.0192566	-9.93921e-09	4.8075e-09	-2.06744
Conserved_Vertebrate_phastCons46way.flanking.500L2_0	0.377599	0.62752	0.107418	1.66187	0.284477	0.0194978	2.4257e-08	2.99829e-08	0.809028
Conserved_LindbladTohL2_0	0.0246862	0.23163	0.0889666	9.38296	3.60389	0.0232119	3.16614e-07	1.62468e-07	1.94878
Conserved_Mammal_phastCons46way.flanking.500L2_0	0.31785	0.5432	0.0998017	1.70898	0.31399	0.0252672	-1.32029e-09	3.53901e-08	-0.0373069
FetalDHS_TrynkaL2_0	0.0836972	0.290805	0.0949665	3.47448	1.13464	0.0331605	-1.94534e-08	3.82279e-08	-0.50888
UTR_5_UCSC.flanking.500L2_0	0.021349	0.0966554	0.0366203	4.5274	1.71532	0.0353356	-4.26942e-08	6.14652e-08	-0.694607
MAFbin9L2_0	0.101072	0.180698	0.0370574	1.78782	0.366645	0.03678	3.34512e-08	1.20833e-08	2.76839
Ancient_Sequence_Age_Human_EnhancerL2_0	0.00513779	0.0708145	0.0322615	13.7831	6.27926	0.0424797	2.4415e-07	2.15996e-07	1.13035
DGF_ENCODEL2_0	0.13535	0.41066	0.137766	3.03405	1.01785	0.0463547	3.05394e-09	4.15542e-08	0.0734931
Repressed_Hoffman.flanking.500L2_0	0.258461	0.0760076	0.0953247	0.294077	0.368816	0.0484531	-7.45788e-10	1.82404e-08	-0.0408865
TSS_Hoffman.flanking.500L2_0	0.0165112	0.102069	0.0433644	6.18184	2.62637	0.0497101	1.19851e-07	9.51169e-08	1.26003
Conserved_Primate_phastCons46way.flanking.500L2_0	0.156622	0.333694	0.0912915	2.13056	0.582876	0.0587134	2.22966e-08	2.66434e-08	0.836853
Human_Promoter_Villar_ExACL2_0	0.00249071	0.0261796	0.0127248	10.5109	5.10889	0.0601463	-1.76876e-07	1.90079e-07	-0.930538
Coding_UCSC.flanking.500L2_0	0.0492816	0.162912	0.0617252	3.30574	1.2525	0.060306	3.14656e-08	4.42664e-08	0.710824
Coding_UCSCL2_0	0.0142398	0.128343	0.0618436	9.01299	4.343	0.0719089	-2.43939e-08	1.19167e-07	-0.204703
BLUEPRINT_H3K27acQTL_MaxCPPL2_0	0.0165102	0.0723362	0.0306981	4.38132	1.85934	0.0726205	-2.112e-08	1.2857e-07	-0.164269
CTCF_HoffmanL2_0	0.0238016	-0.0734033	0.0548383	-3.08397	2.30398	0.0783404	-1.98799e-07	7.25921e-08	-2.73857
UTR_5_UCSCL2_0	0.00545054	0.0483627	0.0253175	8.87301	4.64495	0.0936073	4.54821e-08	1.20598e-07	0.377138
Conserved_Mammal_phastCons46wayL2_0	0.0214425	0.116409	0.0608975	5.42886	2.84003	0.12254	-1.47176e-07	1.40971e-07	-1.04401
H3K4me1_Trynka.flanking.500L2_0	0.18224	0.0313905	0.104735	0.172248	0.574709	0.150658	-7.41527e-09	2.01154e-08	-0.368636
Enhancer_HoffmanL2_0	0.0419042	0.125771	0.0607381	3.00139	1.44945	0.166167	-2.76983e-08	5.56632e-08	-0.497606
MAFbin8L2_0	0.100223	0.0620377	0.0273675	0.618994	0.273065	0.168434	-2.39872e-09	9.76429e-09	-0.245663
MAFbin7L2_0	0.0997223	0.156489	0.0414262	1.56925	0.415416	0.168538	2.88141e-08	1.37888e-08	2.08967
Promoter_UCSC.flanking.500L2_0	0.0105662	-0.0617453	0.0526615	-5.84368	4.98398	0.171023	-2.44678e-07	1.58864e-07	-1.54017
Transcr_Hoffman.flanking.500L2_0	0.41673	0.258095	0.11623	0.619334	0.278909	0.178887	3.83474e-09	1.62884e-08	0.235428
FetalDHS_Trynka.flanking.500L2_0	0.199573	0.328743	0.0984224	1.64723	0.493165	0.180938	2.765e-08	1.86137e-08	1.48547
Transcr_HoffmanL2_0	0.345139	0.451966	0.0796257	1.30952	0.230706	0.186714	3.933e-09	1.30086e-08	0.30234
non_synonymousL2_0	0.00271124	0.0271277	0.0186797	10.0056	6.88972	0.192665	3.51891e-07	2.58207e-07	1.36282
H3K4me3_Trynka.flanking.500L2_0	0.122149	0.297477	0.146134	2.43535	1.19636	0.216082	5.10616e-08	3.63096e-08	1.40628
Intron_UCSC.flanking.500L2_0	0.00930846	0.0801609	0.0576678	8.61162	6.1952	0.220541	-2.3013e-07	2.11294e-07	-1.08915
synonymousL2_0	0.00311536	0.0742699	0.0587219	23.8399	18.8492	0.23064	6.91701e-07	6.81174e-07	1.01545
Human_Promoter_Villar.flanking.500L2_0	0.00358599	-0.0296141	0.0279304	-8.25829	7.78876	0.23918	-4.57165e-07	2.46391e-07	-1.85545
Conserved_Vertebrate_phastCons46wayL2_0	0.0294228	0.100362	0.0607237	3.41103	2.06383	0.244452	-6.93385e-08	8.08451e-08	-0.857671
WeakEnhancer_HoffmanL2_0	0.0208925	0.081353	0.051843	3.89389	2.48142	0.246416	2.47121e-09	7.59359e-08	0.0325434
Ancient_Sequence_Age_Human_Promoter.flanking.500L2_0	0.00531382	-0.0360871	0.0360905	-6.79118	6.79183	0.25676	-2.23733e-07	2.18062e-07	-1.026
MAFbin6L2_0	0.099661	0.0662919	0.029372	0.665174	0.294719	0.257983	1.94641e-09	1.08713e-08	0.179041
PromoterFlanking_HoffmanL2_0	0.00826457	0.0438297	0.0339234	5.30333	4.10467	0.292534	4.635e-08	1.31452e-07	0.352599
Enhancer_AnderssonL2_0	0.00431142	0.0371321	0.0317952	8.6125	7.37465	0.301638	8.88744e-08	2.32373e-07	0.382464
H3K4me3_peaks_TrynkaL2_0	0.0413385	0.115246	0.0743915	2.78787	1.79957	0.321533	-3.87316e-08	6.98966e-08	-0.554128
H3K27ac_PGC2.flanking.500L2_0	0.0666175	0.136996	0.0727812	2.05646	1.09252	0.338733	2.75412e-08	3.64072e-08	0.756477
DHS_Trynka.flanking.500L2_0	0.330122	0.189928	0.146862	0.575325	0.44487	0.344004	-2.36314e-08	2.08075e-08	-1.13572
Ancient_Sequence_Age_Human_Enhancer.flanking.500L2_0	0.00902275	0.0413391	0.0341967	4.58165	3.79005	0.347167	-1.51776e-08	1.36386e-07	-0.111284
BivFlnkL2_0	0.013545	0.038366	0.0286173	2.83249	2.11276	0.388672	-1.41959e-07	8.38786e-08	-1.69243
Recomb_Rate_10kbL2_0	1.55213	1.71268	0.19616	1.10344	0.126381	0.419384	-6.25198e-10	1.18024e-09	-0.529719
WeakEnhancer_Hoffman.flanking.500L2_0	0.0677858	0.135388	0.0849504	1.9973	1.25322	0.42406	-5.27363e-09	4.61604e-08	-0.114246
MAFbin10L2_0	0.0984434	0.11776	0.0255151	1.19622	0.259185	0.443194	1.18359e-08	1.00584e-08	1.17671
GERP.RSsup4L2_0	0.00815691	-0.01728	0.0342158	-2.11845	4.19471	0.457422	-2.89911e-07	1.75124e-07	-1.65546
H3K27ac_Hnisz.flanking.500L2_0	0.0314129	0.0613187	0.0442808	1.95202	1.40963	0.496846	4.72303e-08	4.74422e-08	0.995533
UTR_3_UCSCL2_0	0.0111518	0.0261946	0.0223579	2.3489	2.00486	0.502026	3.28543e-10	8.10512e-08	0.00405353
H3K9ac_peaks_TrynkaL2_0	0.038167	-0.0151907	0.0840577	-0.398006	2.20236	0.527017	-2.18601e-07	9.90922e-08	-2.20604
Human_Enhancer_Villar.flanking.500L2_0	0.00978597	0.0354635	0.0419624	3.62391	4.28802	0.540033	4.69489e-08	1.3543e-07	0.346666
MAFbin5L2_0	0.0983557	0.117426	0.0318955	1.19389	0.324287	0.549088	2.02014e-08	1.16134e-08	1.73948
Conserved_LindbladToh.flanking.500L2_0	0.305634	0.377546	0.131801	1.23529	0.431238	0.581899	-1.54563e-08	2.21999e-08	-0.696232
MAFbin2L2_0	0.0998256	0.0869931	0.0238616	0.871451	0.239033	0.587825	1.31539e-08	8.44934e-09	1.5568
UTR_3_UCSC.flanking.500L2_0	0.015231	0.028311	0.0262565	1.85878	1.72389	0.617286	-7.43755e-08	6.08967e-08	-1.22134
H3K9ac_Trynka.flanking.500L2_0	0.104442	0.142445	0.0886066	1.36386	0.848378	0.667496	-1.93553e-08	2.93128e-08	-0.6603
Enhancer_Andersson.flanking.500L2_0	0.0147029	0.00111321	0.0349344	0.0757134	2.37602	0.695995	-1.04714e-07	7.31587e-08	-1.43132
SuperEnhancer_Hnisz.flanking.500L2_0	0.00317028	-0.00437676	0.0233596	-1.38056	7.36829	0.746684	-9.53392e-08	2.28758e-07	-0.416768
CTCF_Hoffman.flanking.500L2_0	0.04696	0.0265905	0.0644093	0.566237	1.37158	0.750985	-1.22675e-08	4.31964e-08	-0.283994
Human_Promoter_Villar_ExAC.flanking.500L2_0	0.000576278	0.00382572	0.0106503	6.63867	18.4812	0.759517	5.70893e-07	5.46079e-07	1.04544
PromoterFlanking_Hoffman.flanking.500L2_0	0.0248466	0.0403957	0.052285	1.6258	2.10431	0.765436	-7.09308e-08	7.43978e-08	-0.953399
DGF_ENCODE.flanking.500L2_0	0.402864	0.425808	0.152042	1.05695	0.377403	0.880009	1.65333e-08	2.05514e-08	0.804486
MAFbin4L2_0	0.100704	0.101127	0.0257719	1.0042	0.255917	0.986878	1.62935e-08	8.79906e-09	1.85173

[truncated: 10 more sheets: Platelets_PLT#, RBC_HCT, RBC_MCV, RBC_RBC#, RBC_RDW, WBC_Basophil#, WBC_Eosinophil#, WBC_Granulocyte#, WBC_Monocyte#, WBC_Neutrophil#]
