# Supplementary material for: TSABL: Trait Specific Annotation Based Locus predictor
Source: BMC Genomics. 2022 Jun 15;23:444. doi: 10.1186/s12864-022-08654-x (PMC9202130; doi:10.1186/s12864-022-08654-x)
Supplement: Supplementary file 5 — Additional file 5: Table S5. LDSC no lead r2. Results of LDSC partitioned heritability analysis where all SNPs with LD R2 > 0.7 have been removed from the analysis; each tab is named as trait_phenotype where trait indicates the trait group modeled and phenotype the specific GWAS phenotype. [file 12864_2022_8654_MOESM5_ESM.xlsx]

## Sheet: Autoimmune_CD
Table_S5_LDSC_no_lead_r2. Results of LDSC partitioned heritability analysis where all SNPs with LD R2 > 0.7 have been removed from the analysis; each tab is named as trait_phenotype where trait indicates the trait group modeled and phenotype the specific GWAS phenotype.
Category	Prop._SNPs	Prop._h2	Prop._h2_std_error	Enrichment	Enrichment_std_error	Enrichment_p	Coefficient	Coefficient_std_error	Coefficient_z-score
Nucleotide_Diversity_10kbL2_0	4.60564	1.93761	0.363336	0.420705	0.0788893	2.56011e-13	-6.45346e-09	2.69761e-09	-2.39228
baseL2_0	0.998918	0.61078	0.0535821	0.611442	0.0536402	2.05775e-11	-1.23143e-07	4.59325e-08	-2.68096
SuperEnhancer_HniszL2_0	0.166391	0.480247	0.0529418	2.88625	0.318176	2.46449e-11	4.84159e-08	2.38854e-08	2.02701
WBCL2_0	0.139202	0.281962	0.0257802	2.02556	0.1852	1.21389e-08	-2.44525e-08	9.85336e-08	-0.248164
plateletsL2_0	0.11042	0.228506	0.0237782	2.06942	0.215343	2.13546e-07	2.326e-07	1.04675e-07	2.22213
MAFbin3L2_0	0.099647	0.0242469	0.015622	0.243328	0.156773	3.17343e-06	1.31955e-08	1.37704e-08	0.95825
MAFbin1L2_0	0.102452	0.0238153	0.0185609	0.232453	0.181167	1.30278e-05	1.60019e-08	1.65212e-08	0.968566
Recomb_Rate_10kbL2_0	1.55245	0.264454	0.351117	0.170346	0.226169	1.72399e-05	-9.36698e-09	2.7693e-09	-3.38243
MAF_Adj_LLD_AFRL2_0	0.00211067	-0.232438	0.0427846	-110.125	20.2706	2.28019e-05	-2.59403e-09	5.52113e-09	-0.469838
MAFbin2L2_0	0.099897	0.0229725	0.018978	0.229962	0.189976	4.31424e-05	1.20185e-08	1.56433e-08	0.768285
BLUEPRINT_H3K27acQTL_MaxCPPL2_0	0.0164446	0.107622	0.0223678	6.54452	1.36019	6.04321e-05	6.67632e-07	2.39795e-07	2.78418
Repressed_HoffmanL2_0	0.460162	-0.0487923	0.121776	-0.106033	0.264636	9.71283e-05	-6.07686e-08	4.86209e-08	-1.24985
Human_Enhancer_Villar_Species_Enhancer_CountL2_0	0.0659071	0.606088	0.144039	9.19609	2.18549	0.000235547	8.00385e-08	3.0517e-08	2.62275
MAFbin9L2_0	0.100801	0.0172435	0.0219258	0.171065	0.217515	0.000261296	-6.63332e-09	1.83065e-08	-0.362347
BLUEPRINT_H3K4me1QTL_MaxCPPL2_0	0.013299	0.0647448	0.0161299	4.8684	1.21287	0.00106833	3.39266e-07	2.3189e-07	1.46305
lipidsL2_0	0.0875534	0.137625	0.0154728	1.57189	0.176724	0.00131956	-4.56698e-08	2.81037e-08	-1.62505
MAF_Adj_ASMCL2_0	0.000158206	-0.213696	0.0736963	-1350.75	465.825	0.00184543	4.22301e-09	7.75378e-09	0.544639
Enhancer_Andersson.flanking.500L2_0	0.0146281	0.206149	0.0609885	14.0927	4.16927	0.00332347	6.04371e-07	2.32898e-07	2.595
MAF_Adj_Predicted_Allele_AgeL2_0	-0.000401711	-0.280771	0.0874418	698.937	-217.673	0.00383708	-1.58308e-08	1.0315e-08	-1.53474
DGF_ENCODEL2_0	0.135015	0.594864	0.161846	4.40592	1.19873	0.00417277	3.34904e-07	9.28876e-08	3.60547
Ancient_Sequence_Age_Human_PromoterL2_0	0.00412585	0.0987951	0.0342182	23.9454	8.29362	0.00569009	1.27228e-06	4.82413e-07	2.63733
autoimmuneL2_0	0.203763	0.248852	0.0169124	1.22128	0.0830002	0.00635047	4.53007e-07	1.2388e-07	3.65684
Human_Promoter_VillarL2_0	0.015084	0.147896	0.0478173	9.80485	3.17007	0.00657702	-1.50313e-07	2.10129e-07	-0.715338
H3K4me3_TrynkaL2_0	0.132277	0.450481	0.116572	3.4056	0.881271	0.00665744	1.4345e-07	7.1597e-08	2.00358
H3K27ac_HniszL2_0	0.387846	0.554091	0.0647641	1.42864	0.166984	0.0107977	-1.71681e-08	2.12715e-08	-0.807097
RBCL2_0	0.183695	0.23152	0.0197171	1.26035	0.107336	0.0131584	3.37115e-08	1.09513e-07	0.307831
MAFbin4L2_0	0.100702	0.0471109	0.022089	0.467823	0.219349	0.0133361	3.01991e-08	1.92859e-08	1.56586
Promoter_UCSC.flanking.500L2_0	0.0105225	0.145666	0.0583411	13.8433	5.54444	0.0155216	6.11702e-07	2.71876e-07	2.24993
H3K27ac_PGC2L2_0	0.267618	0.548032	0.118635	2.04781	0.4433	0.0159265	-1.4066e-09	3.57736e-08	-0.0393196
Backgrd_Selection_StatL2_0	0.177036	0.2107	0.0154389	1.19016	0.0872074	0.016406	8.20129e-08	3.08376e-08	2.65951
BLUEPRINT_DNA_methylation_MaxCPPL2_0	0.0316488	0.096103	0.0269333	3.03654	0.851006	0.0165967	1.63794e-07	1.38277e-07	1.18454
Human_Enhancer_VillarL2_0	0.0330295	0.143859	0.0492673	4.35546	1.49161	0.022444	-7.1449e-08	1.13574e-07	-0.629097
WeakEnhancer_HoffmanL2_0	0.0208373	0.149018	0.0605311	7.1515	2.90494	0.0422646	2.3602e-07	1.57775e-07	1.49593
GTEx_eQTL_MaxCPPL2_0	0.0102433	0.0457374	0.0189182	4.46508	1.84688	0.0488826	3.7565e-07	2.41189e-07	1.55749
MAFbin8L2_0	0.0999424	0.0465503	0.0262311	0.465772	0.262462	0.0507878	2.02324e-08	2.1321e-08	0.948943
Human_Promoter_Villar_ExACL2_0	0.00246269	0.0424247	0.0209405	17.227	8.50308	0.0514609	1.69902e-07	4.42803e-07	0.383697
FetalDHS_Trynka.flanking.500L2_0	0.199219	0.490687	0.157563	2.46305	0.790899	0.0562155	1.23646e-07	5.78512e-08	2.13731
TSS_Hoffman.flanking.500L2_0	0.0164307	0.142248	0.0681182	8.65742	4.14578	0.0564912	3.95464e-07	2.20428e-07	1.79407
Enhancer_Hoffman.flanking.500L2_0	0.0476647	0.233782	0.10026	4.90472	2.10344	0.0621915	1.07147e-07	1.1588e-07	0.924638
MAFbin7L2_0	0.0995331	0.174531	0.0448365	1.7535	0.450468	0.0872166	1.27291e-07	3.7613e-08	3.38423
TSS_HoffmanL2_0	0.0176738	0.139219	0.0725834	7.87711	4.10683	0.104371	1.37852e-07	2.30385e-07	0.598356
TFBS_ENCODEL2_0	0.130571	0.329096	0.12411	2.52044	0.950518	0.116846	2.80532e-08	6.9143e-08	0.405727
Enhancer_AnderssonL2_0	0.00427825	0.0595948	0.0364816	13.9297	8.52722	0.120109	5.10617e-07	4.32494e-07	1.18063
Ancient_Sequence_Age_Human_Promoter.flanking.500L2_0	0.00527998	0.0519965	0.0302516	9.84784	5.72948	0.125032	5.75421e-07	3.62289e-07	1.58829
DGF_ENCODE.flanking.500L2_0	0.402244	0.113505	0.197915	0.282179	0.492026	0.138948	2.82577e-08	4.2071e-08	0.671666
Human_Enhancer_Villar.flanking.500L2_0	0.00974412	0.0852385	0.0523453	8.74769	5.37199	0.149262	3.59612e-07	2.91376e-07	1.23418
UTR_5_UCSCL2_0	0.0054228	-0.0306798	0.0259592	-5.65756	4.78705	0.168844	-3.26535e-07	2.2424e-07	-1.45618
DHS_TrynkaL2_0	0.165453	-0.073511	0.181529	-0.444301	1.09716	0.172998	-2.74156e-07	1.36207e-07	-2.01279
H3K27ac_Hnisz.flanking.500L2_0	0.0313929	0.102487	0.0567856	3.26467	1.80886	0.202974	1.41455e-07	9.75549e-08	1.45001
Coding_UCSC.flanking.500L2_0	0.0490535	0.125896	0.0608193	2.56651	1.23986	0.207103	7.79394e-08	8.1737e-08	0.95354
MAFbin5L2_0	0.0982012	0.0724681	0.021359	0.737955	0.217503	0.227566	4.96357e-08	1.94959e-08	2.54595
Conserved_LindbladToh.flanking.500L2_0	0.305087	0.458943	0.130073	1.5043	0.426348	0.236281	7.16631e-08	4.0218e-08	1.78187
Transcr_HoffmanL2_0	0.34432	0.192797	0.130154	0.559934	0.378003	0.245051	-5.38129e-08	3.3596e-08	-1.60176
CTCF_HoffmanL2_0	0.0237576	-0.056819	0.0711681	-2.39162	2.9956	0.258938	-2.60723e-07	1.693e-07	-1.54
PromoterFlanking_HoffmanL2_0	0.00823336	-0.044128	0.0473299	-5.35966	5.74855	0.273414	-6.07983e-07	3.0035e-07	-2.02425
GERP.RSsup4L2_0	0.00814202	0.0546879	0.0462791	6.71675	5.68398	0.308762	4.36981e-07	3.33701e-07	1.3095
Conserved_Mammal_phastCons46wayL2_0	0.0213973	-0.0628495	0.0855676	-2.93726	3.99899	0.320381	-5.46721e-07	4.248e-07	-1.28701
BivFlnk.flanking.500L2_0	0.0175702	0.0712083	0.0549492	4.05278	3.12741	0.322184	1.98719e-08	1.65673e-07	0.119946
TFBS_ENCODE.flanking.500L2_0	0.209724	0.0584852	0.15493	0.278867	0.73873	0.332338	-4.31572e-08	5.01732e-08	-0.860164
H3K4me1_Trynka.flanking.500L2_0	0.182083	0.308153	0.132977	1.69238	0.730313	0.335608	8.2617e-08	4.56684e-08	1.80906
H3K4me3_peaks_TrynkaL2_0	0.0411793	0.135089	0.100004	3.28051	2.42849	0.358133	2.68503e-08	1.7104e-07	0.156983
Coding_UCSCL2_0	0.0141628	-0.0330681	0.052966	-2.33485	3.73979	0.370135	-5.70756e-08	2.08721e-07	-0.273454
Intron_UCSCL2_0	0.386789	0.338701	0.053136	0.875674	0.137377	0.371067	-2.30294e-08	8.19166e-09	-2.81133
Intron_UCSC.flanking.500L2_0	0.00925747	-0.0414678	0.0591367	-4.47938	6.388	0.3847	-2.95729e-07	3.191e-07	-0.926761
WeakEnhancer_Hoffman.flanking.500L2_0	0.0676093	-0.00880936	0.0884883	-0.130298	1.30882	0.391002	-1.10917e-07	8.04965e-08	-1.37791
CpG_Content_50kbL2_0	0.0100293	0.00937362	0.000756093	0.93462	0.0753881	0.391205	2.00821e-07	1.5483e-06	0.129704
CTCF_Hoffman.flanking.500L2_0	0.046885	-0.0407876	0.101286	-0.86995	2.1603	0.392838	-1.1286e-07	1.16487e-07	-0.968867
DHS_Trynka.flanking.500L2_0	0.329682	0.48929	0.192892	1.48413	0.585086	0.399596	-4.39402e-08	4.97874e-08	-0.882557
DHS_peaks_TrynkaL2_0	0.10974	0.00303252	0.129443	0.0276336	1.17954	0.403256	-6.1946e-08	1.38305e-07	-0.447893
FetalDHS_TrynkaL2_0	0.0835027	-0.0118525	0.123976	-0.141942	1.48469	0.434738	3.70701e-08	1.1315e-07	0.327618
Ancient_Sequence_Age_Human_EnhancerL2_0	0.00510201	0.0286687	0.0306397	5.6191	6.00543	0.437756	5.88884e-08	3.32652e-07	0.177027
Conserved_Mammal_phastCons46way.flanking.500L2_0	0.317291	0.439369	0.155853	1.38475	0.491201	0.438091	8.91471e-08	8.02843e-08	1.11039
Promoter_UCSCL2_0	0.0460173	0.00660158	0.0585129	0.143458	1.27154	0.492428	-1.58909e-07	7.26626e-08	-2.18694
Ancient_Sequence_Age_Human_Enhancer.flanking.500L2_0	0.00897066	0.0332522	0.0354969	3.70677	3.957	0.495915	-9.52528e-08	2.33585e-07	-0.407787
GERP.NSL2_0	1.74425	1.50368	0.37213	0.862079	0.213347	0.517468	1.12792e-08	1.07462e-08	1.0496
Conserved_Vertebrate_phastCons46way.flanking.500L2_0	0.376979	0.284283	0.147	0.754108	0.389943	0.525869	-1.35211e-07	6.34239e-08	-2.13185
H3K9ac_peaks_TrynkaL2_0	0.0380277	-0.0264409	0.104658	-0.695306	2.75216	0.532407	-1.95226e-07	1.81311e-07	-1.07674
UTR_3_UCSCL2_0	0.0111116	-0.00504079	0.0265537	-0.453653	2.38974	0.54459	-5.524e-09	1.92521e-07	-0.0286929
ECGL2_0	0.0812487	0.0957059	0.0243404	1.17794	0.299579	0.556324	-4.21099e-08	1.75299e-08	-2.40217
SuperEnhancer_Hnisz.flanking.500L2_0	0.00315524	0.0187897	0.0269939	5.95506	8.55526	0.559776	2.00439e-07	4.45039e-07	0.450386
H3K9ac_Trynka.flanking.500L2_0	0.104165	0.176542	0.131376	1.69483	1.26122	0.577723	-1.91444e-08	6.84651e-08	-0.279623
H3K4me1_peaks_TrynkaL2_0	0.16839	0.250033	0.145337	1.48485	0.863097	0.579014	9.95126e-09	7.39663e-08	0.134538
Conserved_LindbladTohL2_0	0.0246269	-0.0181337	0.081266	-0.736336	3.29989	0.595396	6.01351e-08	3.0295e-07	0.198499
synonymousL2_0	0.00309485	-0.0153658	0.0351628	-4.96496	11.3617	0.596212	-5.64036e-10	5.829e-07	-0.000967638
H3K27ac_PGC2.flanking.500L2_0	0.0664923	0.00633334	0.119582	0.0952492	1.79843	0.611925	-4.89505e-08	9.86905e-08	-0.496
MAFbin10L2_0	0.0981645	0.0881737	0.0197096	0.898224	0.200781	0.615943	4.8518e-08	1.81421e-08	2.67434
non_synonymousL2_0	0.00269685	-0.00989748	0.0286835	-3.67002	10.6359	0.66044	-1.2154e-08	4.5206e-07	-0.0268857
H3K4me3_Trynka.flanking.500L2_0	0.1219	0.0714893	0.125406	0.58646	1.02876	0.688467	6.06887e-09	5.74303e-08	0.105674
Conserved_Primate_phastCons46wayL2_0	0.0192435	0.046922	0.0726335	2.43833	3.77445	0.702421	2.13415e-07	2.28112e-07	0.935571
Enhancer_HoffmanL2_0	0.0417256	0.0700683	0.083601	1.67926	2.00359	0.734695	-1.21115e-07	1.16462e-07	-1.03996
PromoterFlanking_Hoffman.flanking.500L2_0	0.0247675	0.0467081	0.0655899	1.88586	2.64822	0.738447	-1.60385e-07	1.4823e-07	-1.082
BivFlnkL2_0	0.0134908	0.0303837	0.0504106	2.25218	3.73666	0.739138	-8.41715e-08	1.9296e-07	-0.436213
Repressed_Hoffman.flanking.500L2_0	0.258365	0.218145	0.134473	0.844328	0.520476	0.763833	6.12318e-08	3.69201e-08	1.65849
Human_Promoter_Villar.flanking.500L2_0	0.00356451	-0.00426415	0.0276436	-1.19628	7.75524	0.777355	-2.71558e-07	4.28846e-07	-0.63323
Conserved_Vertebrate_phastCons46wayL2_0	0.0293694	0.00454622	0.0949989	0.154794	3.23462	0.792829	1.26075e-07	2.71765e-07	0.46391
UTR_3_UCSC.flanking.500L2_0	0.0151625	0.025697	0.0414668	1.69477	2.73482	0.799337	2.16614e-09	1.41619e-07	0.0152956
Conserved_Primate_phastCons46way.flanking.500L2_0	0.156311	0.129185	0.124724	0.826466	0.797924	0.827769	-4.20228e-08	6.86027e-08	-0.612554
Human_Promoter_Villar_ExAC.flanking.500L2_0	0.000569413	-0.00230553	0.0138774	-4.04895	24.3714	0.83543	-2.39453e-07	1.29636e-06	-0.184712
Transcr_Hoffman.flanking.500L2_0	0.416626	0.398616	0.174768	0.956771	0.419485	0.917447	7.58457e-08	3.96466e-08	1.91304
MAFbin6L2_0	0.0995772	0.0982432	0.0247393	0.986604	0.248443	0.957113	6.65376e-08	2.21445e-08	3.0047
H3K9ac_TrynkaL2_0	0.124786	0.130897	0.114221	1.04897	0.915332	0.957454	-1.3782e-07	7.37824e-08	-1.86792
H3K4me1_TrynkaL2_0	0.422403	0.426982	0.12606	1.01084	0.298436	0.970959	-1.59839e-08	4.04571e-08	-0.395082
UTR_5_UCSC.flanking.500L2_0	0.0212405	0.0211236	0.0444201	0.994495	2.09129	0.997899	-1.00689e-07	1.16026e-07	-0.867816

## Sheet: Autoimmune_IBD
Category	Prop._SNPs	Prop._h2	Prop._h2_std_error	Enrichment	Enrichment_std_error	Enrichment_p	Coefficient	Coefficient_std_error	Coefficient_z-score
Nucleotide_Diversity_10kbL2_0	4.60564	1.90226	0.315683	0.413028	0.0685428	5.35858e-17	-3.58877e-09	1.79689e-09	-1.99721
baseL2_0	0.998918	0.5843	0.0515966	0.584933	0.0516525	4.76824e-14	-8.88653e-08	3.37775e-08	-2.6309
SuperEnhancer_HniszL2_0	0.166391	0.49478	0.05177	2.97359	0.311134	6.23825e-12	3.15933e-08	1.66317e-08	1.89959
WBCL2_0	0.139202	0.276596	0.0222967	1.98702	0.160175	5.63373e-10	-1.06021e-07	6.7197e-08	-1.57777
plateletsL2_0	0.11042	0.234709	0.0224137	2.1256	0.202986	7.12121e-09	2.28635e-07	8.47907e-08	2.69646
MAFbin1L2_0	0.102452	0.01762	0.01623	0.171983	0.158415	2.94893e-08	1.04482e-08	1.07497e-08	0.971954
MAFbin3L2_0	0.099647	0.0225392	0.0156534	0.226191	0.157089	1.19908e-06	1.08548e-08	1.01427e-08	1.07021
Recomb_Rate_10kbL2_0	1.55245	0.140339	0.347214	0.090398	0.223655	3.60076e-06	-8.14955e-09	2.09062e-09	-3.89816
Human_Enhancer_Villar_Species_Enhancer_CountL2_0	0.0659071	0.715948	0.138194	10.863	2.09679	3.75418e-06	6.28739e-08	2.10939e-08	2.98067
MAF_Adj_LLD_AFRL2_0	0.00211067	-0.239454	0.0410256	-113.449	19.4372	5.31671e-06	-2.32829e-09	3.78999e-09	-0.614326
MAF_Adj_ASMCL2_0	0.000158206	-0.27582	0.069818	-1743.42	441.311	2.21004e-05	-2.13944e-09	5.51646e-09	-0.387828
BLUEPRINT_H3K27acQTL_MaxCPPL2_0	0.0164446	0.105383	0.0206652	6.40835	1.25665	2.51111e-05	4.48969e-07	1.6385e-07	2.74012
MAFbin4L2_0	0.100702	0.0236696	0.0189236	0.235045	0.187916	4.69325e-05	1.02253e-08	1.27685e-08	0.800822
BLUEPRINT_H3K4me1QTL_MaxCPPL2_0	0.013299	0.0757871	0.016035	5.69872	1.20573	4.91417e-05	3.61986e-07	1.6222e-07	2.23145
Repressed_HoffmanL2_0	0.460162	-0.00602496	0.11389	-0.0130931	0.2475	0.000114322	-2.49614e-08	3.2459e-08	-0.769012
MAFbin2L2_0	0.099897	0.0311702	0.0178836	0.312023	0.17902	0.000127767	1.61016e-08	1.17034e-08	1.37581
lipidsL2_0	0.0875534	0.137849	0.0142523	1.57445	0.162784	0.000442794	-3.54416e-08	2.02475e-08	-1.75042
H3K27ac_HniszL2_0	0.387846	0.602328	0.0590681	1.55301	0.152298	0.000501034	-4.53224e-10	1.57747e-08	-0.0287311
H3K4me3_TrynkaL2_0	0.132277	0.473588	0.0985365	3.58028	0.744927	0.000595126	1.28135e-07	5.91698e-08	2.16554
MAF_Adj_Predicted_Allele_AgeL2_0	-0.000401711	-0.278695	0.0721319	693.77	-179.562	0.000645043	-1.05967e-08	6.51956e-09	-1.62538
H3K27ac_PGC2L2_0	0.267618	0.599696	0.103575	2.24087	0.387024	0.000970366	5.12862e-09	2.58673e-08	0.198267
Human_Enhancer_VillarL2_0	0.0330295	0.185136	0.0474284	5.60516	1.43594	0.00125955	-7.40469e-08	8.22437e-08	-0.900335
Enhancer_AnderssonL2_0	0.00427825	0.111249	0.0357786	26.0033	8.36289	0.00215532	8.39335e-07	3.18354e-07	2.63648
DGF_ENCODEL2_0	0.135015	0.584542	0.146516	4.32948	1.08519	0.00248295	2.29258e-07	6.5773e-08	3.48559
Enhancer_Andersson.flanking.500L2_0	0.0146281	0.172859	0.053445	11.8169	3.65358	0.0046453	3.71053e-07	1.52226e-07	2.43751
autoimmuneL2_0	0.203763	0.246089	0.0152998	1.20772	0.0750863	0.00520432	4.31246e-07	8.81653e-08	4.89133
Ancient_Sequence_Age_Human_PromoterL2_0	0.00412585	0.110448	0.039166	26.7697	9.49284	0.0063464	1.12299e-06	3.98871e-07	2.81542
BLUEPRINT_DNA_methylation_MaxCPPL2_0	0.0316488	0.109204	0.0281943	3.45049	0.890847	0.00637028	1.58249e-07	1.10864e-07	1.42741
Human_Promoter_VillarL2_0	0.015084	0.133727	0.0446246	8.86552	2.95841	0.00766949	-1.90237e-07	1.40631e-07	-1.35273
RBCL2_0	0.183695	0.230814	0.0182312	1.25651	0.0992475	0.00799916	-8.90871e-08	7.09355e-08	-1.25589
Promoter_UCSC.flanking.500L2_0	0.0105225	0.150128	0.0536996	14.2674	5.10333	0.00903949	4.77154e-07	1.96079e-07	2.43348
Ancient_Sequence_Age_Human_EnhancerL2_0	0.00510201	0.081847	0.0320468	16.0421	6.2812	0.0134478	4.25776e-07	2.55191e-07	1.66846
GTEx_eQTL_MaxCPPL2_0	0.0102433	0.0471537	0.0183377	4.60335	1.79021	0.0381584	2.81618e-07	1.80022e-07	1.56435
TFBS_ENCODEL2_0	0.130571	0.415977	0.13478	3.18583	1.03223	0.0382873	4.38785e-08	5.60685e-08	0.782587
TSS_HoffmanL2_0	0.0176738	0.143641	0.0614575	8.1273	3.47731	0.0446496	7.51073e-08	1.47956e-07	0.507633
Backgrd_Selection_StatL2_0	0.177036	0.208999	0.0173138	1.18055	0.0977984	0.0488011	5.16582e-08	2.18832e-08	2.36063
Enhancer_HoffmanL2_0	0.0417256	0.188348	0.076577	4.51397	1.83525	0.05622	3.83179e-08	8.11864e-08	0.471974
Intron_UCSCL2_0	0.386789	0.284556	0.0527842	0.735689	0.136468	0.0581846	-2.03094e-08	5.58834e-09	-3.63424
MAFbin9L2_0	0.100801	0.0593699	0.0221073	0.588981	0.219317	0.0684025	2.11174e-08	1.424e-08	1.48296
Human_Promoter_Villar_ExACL2_0	0.00246269	0.0447442	0.0244803	18.1688	9.94046	0.0775638	2.03778e-07	3.56606e-07	0.571437
DGF_ENCODE.flanking.500L2_0	0.402244	0.104481	0.182956	0.259744	0.454839	0.100055	1.58676e-08	3.22521e-08	0.491987
WeakEnhancer_HoffmanL2_0	0.0208373	0.123945	0.0627678	5.94822	3.01228	0.106584	1.32343e-07	1.24251e-07	1.06512
TFBS_ENCODE.flanking.500L2_0	0.209724	-0.0147904	0.141975	-0.0705228	0.676958	0.118014	-4.46208e-08	3.48693e-08	-1.27966
Repressed_Hoffman.flanking.500L2_0	0.258365	0.0736294	0.127307	0.284981	0.492741	0.140386	2.01118e-08	2.64355e-08	0.760787
DHS_TrynkaL2_0	0.165453	-0.0674224	0.169122	-0.407501	1.02217	0.163791	-2.01686e-07	8.81958e-08	-2.2868
Conserved_LindbladToh.flanking.500L2_0	0.305087	0.477392	0.126355	1.56477	0.414161	0.169567	5.51805e-08	2.45243e-08	2.25003
Conserved_Mammal_phastCons46wayL2_0	0.0213973	-0.0706153	0.0691294	-3.30019	3.23075	0.177378	-4.67503e-07	2.39964e-07	-1.94822
FetalDHS_Trynka.flanking.500L2_0	0.199219	0.404375	0.155008	2.02979	0.778077	0.180602	5.51357e-08	4.26982e-08	1.29129
Transcr_HoffmanL2_0	0.34432	0.199391	0.110212	0.579087	0.320085	0.19034	-2.99032e-08	2.34928e-08	-1.27287
Conserved_Primate_phastCons46way.flanking.500L2_0	0.156311	0.299171	0.118716	1.91395	0.759487	0.216416	3.26184e-08	4.54522e-08	0.717641
BivFlnk.flanking.500L2_0	0.0175702	0.0776219	0.0488793	4.41781	2.78194	0.22104	3.88965e-08	1.14615e-07	0.339366
TSS_Hoffman.flanking.500L2_0	0.0164307	0.0868595	0.0584129	5.2864	3.5551	0.222417	1.11993e-07	1.53075e-07	0.731623
H3K27ac_PGC2.flanking.500L2_0	0.0664923	-0.0529227	0.102361	-0.795922	1.53945	0.238829	-6.79638e-08	6.39457e-08	-1.06284
Ancient_Sequence_Age_Human_Promoter.flanking.500L2_0	0.00527998	0.0407415	0.0301613	7.71622	5.71238	0.245378	4.30459e-07	2.51036e-07	1.71473
UTR_5_UCSC.flanking.500L2_0	0.0212405	-0.0230661	0.0393287	-1.08595	1.85159	0.254206	-1.62294e-07	7.54369e-08	-2.15138
Conserved_Mammal_phastCons46way.flanking.500L2_0	0.317291	0.457724	0.124228	1.4426	0.391526	0.257065	4.89179e-08	4.90138e-08	0.998042
Coding_UCSC.flanking.500L2_0	0.0490535	0.111546	0.0590524	2.27396	1.20384	0.286252	4.35635e-08	5.97238e-08	0.729415
non_synonymousL2_0	0.00269685	-0.0252145	0.0267456	-9.34963	9.91733	0.299027	-3.98391e-07	3.4804e-07	-1.14467
H3K4me1_Trynka.flanking.500L2_0	0.182083	0.322784	0.138882	1.77273	0.762742	0.306008	6.94719e-08	3.5407e-08	1.9621
Enhancer_Hoffman.flanking.500L2_0	0.0476647	0.142959	0.0940729	2.99927	1.97364	0.312041	2.40206e-08	8.57659e-08	0.280072
SuperEnhancer_Hnisz.flanking.500L2_0	0.00315524	0.0301456	0.0268731	9.55414	8.51698	0.313812	3.16984e-07	3.35932e-07	0.943594
Transcr_Hoffman.flanking.500L2_0	0.416626	0.270874	0.153928	0.65016	0.369462	0.340762	2.84912e-08	2.58668e-08	1.10146
DHS_Trynka.flanking.500L2_0	0.329682	0.500844	0.18697	1.51917	0.567122	0.35782	-7.42685e-09	3.70917e-08	-0.200229
H3K4me3_Trynka.flanking.500L2_0	0.1219	0.0211176	0.110697	0.173238	0.9081	0.363422	-1.84173e-08	3.98027e-08	-0.462715
CTCF_HoffmanL2_0	0.0237576	-0.0358658	0.0684872	-1.50966	2.88275	0.385147	-1.45268e-07	1.21461e-07	-1.196
H3K4me1_peaks_TrynkaL2_0	0.16839	0.284604	0.141126	1.69015	0.838087	0.413258	2.08981e-08	5.26797e-08	0.396701
ECGL2_0	0.0812487	0.0992725	0.0223372	1.22184	0.274924	0.423156	-3.2233e-08	1.20877e-08	-2.66659
H3K27ac_Hnisz.flanking.500L2_0	0.0313929	0.0731564	0.0529946	2.33035	1.68811	0.4271	7.50259e-08	6.91117e-08	1.08557
DHS_peaks_TrynkaL2_0	0.10974	0.0132855	0.124262	0.121063	1.13233	0.43611	-4.60993e-08	8.96239e-08	-0.514363
CTCF_Hoffman.flanking.500L2_0	0.046885	-0.0208205	0.0875038	-0.444076	1.86635	0.438603	-6.21388e-08	7.79269e-08	-0.797399
Promoter_UCSCL2_0	0.0460173	0.00167149	0.0593088	0.036323	1.28884	0.451373	-1.21198e-07	5.84992e-08	-2.07179
MAFbin6L2_0	0.0995772	0.0845943	0.0200209	0.849535	0.201059	0.4625	4.293e-08	1.305e-08	3.28966
H3K9ac_TrynkaL2_0	0.124786	0.201815	0.107621	1.61728	0.86244	0.475363	-6.98384e-08	6.10518e-08	-1.14392
MAFbin8L2_0	0.0999424	0.0828255	0.0237796	0.828733	0.237933	0.480173	3.82097e-08	1.48514e-08	2.57279
CpG_Content_50kbL2_0	0.0100293	0.00948388	0.000797208	0.945614	0.0794876	0.493636	4.488e-07	1.22118e-06	0.367514
H3K9ac_Trynka.flanking.500L2_0	0.104165	0.191169	0.12784	1.83525	1.22728	0.494138	1.21608e-08	5.42479e-08	0.224171
UTR_3_UCSC.flanking.500L2_0	0.0151625	0.0421583	0.0416605	2.78042	2.74759	0.514966	4.12765e-08	1.11111e-07	0.371488
Conserved_Vertebrate_phastCons46way.flanking.500L2_0	0.376979	0.2981	0.126138	0.790761	0.334603	0.531279	-1.05886e-07	4.2701e-08	-2.47972
FetalDHS_TrynkaL2_0	0.0835027	0.00682187	0.127246	0.0816963	1.52386	0.545178	9.83802e-09	8.48393e-08	0.115961
PromoterFlanking_HoffmanL2_0	0.00823336	-0.0201054	0.0486996	-2.44194	5.91491	0.559705	-2.76101e-07	2.35459e-07	-1.17261
synonymousL2_0	0.00309485	0.0241444	0.0365136	7.80147	11.7982	0.567303	2.24619e-07	4.59773e-07	0.488544
MAFbin7L2_0	0.0995331	0.115565	0.0294313	1.16107	0.295694	0.585607	6.06419e-08	2.03654e-08	2.97769
MAFbin5L2_0	0.0982012	0.0887251	0.0189393	0.903503	0.192863	0.617582	4.87289e-08	1.34183e-08	3.63152
Human_Enhancer_Villar.flanking.500L2_0	0.00974412	0.0337296	0.0483101	3.46154	4.95787	0.620243	7.5509e-08	1.98904e-07	0.379625
UTR_5_UCSCL2_0	0.0054228	0.0166877	0.0231045	3.07732	4.26062	0.625862	-1.94046e-08	1.50025e-07	-0.129342
MAFbin10L2_0	0.0981645	0.0884764	0.0202052	0.901308	0.20583	0.634505	3.68224e-08	1.42144e-08	2.5905
Human_Promoter_Villar_ExAC.flanking.500L2_0	0.000569413	0.0073833	0.0143837	12.9665	25.2606	0.636554	5.73712e-07	1.0339e-06	0.554899
Conserved_Vertebrate_phastCons46wayL2_0	0.0293694	-0.00272735	0.074775	-0.0928634	2.54601	0.66636	9.92499e-08	1.62245e-07	0.611729
Coding_UCSCL2_0	0.0141628	0.0343072	0.0484623	2.42234	3.42179	0.67795	6.0184e-08	1.71215e-07	0.351511
GERP.RSsup4L2_0	0.00814202	0.0262563	0.0445268	3.22478	5.46877	0.683908	2.13541e-07	2.57472e-07	0.829377
UTR_3_UCSCL2_0	0.0111116	0.0246591	0.0335537	2.21923	3.01971	0.686181	-1.99091e-08	1.81232e-07	-0.109854
Conserved_LindbladTohL2_0	0.0246269	-0.00459192	0.0750701	-0.186459	3.04829	0.695964	1.0863e-07	1.83023e-07	0.593534
H3K9ac_peaks_TrynkaL2_0	0.0380277	-0.00402138	0.107888	-0.105749	2.83708	0.695994	-1.27751e-07	1.52259e-07	-0.83904
GERP.NSL2_0	1.74425	1.64092	0.352235	0.94076	0.201941	0.769138	7.3624e-09	8.06582e-09	0.912789
Human_Promoter_Villar.flanking.500L2_0	0.00356451	-0.00424142	0.0293247	-1.1899	8.22686	0.789555	-3.19965e-07	3.60667e-07	-0.887148
PromoterFlanking_Hoffman.flanking.500L2_0	0.0247675	0.0388635	0.0601858	1.56913	2.43003	0.815206	-9.26545e-08	1.05496e-07	-0.878276
WeakEnhancer_Hoffman.flanking.500L2_0	0.0676093	0.0488707	0.0859057	0.72284	1.27062	0.827525	-4.6698e-08	5.73672e-08	-0.81402
Ancient_Sequence_Age_Human_Enhancer.flanking.500L2_0	0.00897066	0.0167696	0.0364555	1.86939	4.06386	0.831352	-1.0386e-07	1.78629e-07	-0.581431
H3K4me1_TrynkaL2_0	0.422403	0.396284	0.12854	0.938164	0.304306	0.838441	-2.26613e-08	2.87139e-08	-0.789209
Intron_UCSC.flanking.500L2_0	0.00925747	0.0184465	0.0506438	1.99261	5.47059	0.85609	-3.27244e-08	2.29414e-07	-0.142643
BivFlnkL2_0	0.0134908	0.022115	0.0531236	1.63926	3.93776	0.871154	-1.16402e-07	1.45525e-07	-0.799881
Conserved_Primate_phastCons46wayL2_0	0.0192435	0.0156038	0.0692226	0.81086	3.5972	0.958005	8.21567e-08	1.90642e-07	0.430947
H3K4me3_peaks_TrynkaL2_0	0.0411793	0.0429256	0.113531	1.04241	2.75699	0.987748	-1.49355e-07	1.50129e-07	-0.994844

## Sheet: Autoimmune_UC
Category	Prop._SNPs	Prop._h2	Prop._h2_std_error	Enrichment	Enrichment_std_error	Enrichment_p	Coefficient	Coefficient_std_error	Coefficient_z-score
Nucleotide_Diversity_10kbL2_0	4.60564	2.16405	0.365646	0.46987	0.0793908	2.04246e-11	-1.82533e-09	1.99502e-09	-0.914943
SuperEnhancer_HniszL2_0	0.166391	0.540069	0.0664067	3.24577	0.399099	4.34586e-11	2.86991e-08	1.57751e-08	1.81927
baseL2_0	0.998918	0.613668	0.0635998	0.614333	0.0636687	2.40448e-09	-7.31203e-08	3.58575e-08	-2.03919
plateletsL2_0	0.11042	0.240323	0.0265065	2.17644	0.240051	9.36462e-08	2.83866e-07	8.88225e-08	3.19588
WBCL2_0	0.139202	0.25927	0.0260092	1.86255	0.186845	8.22918e-07	-2.17555e-07	6.42943e-08	-3.38373
MAFbin4L2_0	0.100702	-0.00180879	0.0219607	-0.0179617	0.218075	5.05986e-06	-6.09528e-09	1.18688e-08	-0.513556
H3K27ac_HniszL2_0	0.387846	0.727639	0.0784982	1.8761	0.202395	8.52051e-06	2.23479e-08	1.68811e-08	1.32384
Enhancer_AnderssonL2_0	0.00427825	0.197675	0.0478408	46.2045	11.1823	1.41566e-05	1.33644e-06	3.30653e-07	4.04181
MAFbin2L2_0	0.099897	0.0119279	0.0213514	0.119402	0.213734	1.54023e-05	1.65001e-09	1.17799e-08	0.14007
MAFbin1L2_0	0.102452	0.0216305	0.0212082	0.211128	0.207006	3.79154e-05	8.63267e-09	1.22158e-08	0.706683
Human_Enhancer_Villar_Species_Enhancer_CountL2_0	0.0659071	0.672492	0.166982	10.2036	2.5336	0.000103708	4.12285e-08	1.82662e-08	2.25709
H3K27ac_PGC2L2_0	0.267618	0.709165	0.123739	2.64991	0.462373	0.000165549	1.5633e-08	2.63912e-08	0.592356
lipidsL2_0	0.0875534	0.146339	0.0168017	1.67143	0.191902	0.000259104	-2.32296e-08	2.05833e-08	-1.12856
MAF_Adj_LLD_AFRL2_0	0.00211067	-0.234054	0.0528727	-110.891	25.0502	0.000430859	-1.65915e-09	3.72112e-09	-0.445874
MAFbin3L2_0	0.099647	0.0260052	0.0211225	0.260973	0.211973	0.000449557	9.08338e-09	1.11024e-08	0.818145
MAF_Adj_ASMCL2_0	0.000158206	-0.258702	0.0776959	-1635.22	491.106	0.000451465	-2.70999e-09	5.40673e-09	-0.501226
BLUEPRINT_H3K4me1QTL_MaxCPPL2_0	0.013299	0.0775208	0.0201435	5.82908	1.51467	0.000606529	3.16399e-07	1.66797e-07	1.89691
BLUEPRINT_H3K27acQTL_MaxCPPL2_0	0.0164446	0.102104	0.0256729	6.20897	1.56117	0.000657826	3.49767e-07	1.67877e-07	2.08347
Recomb_Rate_10kbL2_0	1.55245	0.334754	0.439974	0.215629	0.283406	0.00191203	-6.1689e-09	2.30085e-09	-2.68114
DGF_ENCODEL2_0	0.135015	0.732561	0.202057	5.42579	1.49656	0.00201373	2.02053e-07	7.43325e-08	2.71824
TFBS_ENCODEL2_0	0.130571	0.63415	0.173265	4.85676	1.32698	0.00317812	1.01844e-07	5.44897e-08	1.86906
Human_Enhancer_VillarL2_0	0.0330295	0.193833	0.0637999	5.86848	1.9316	0.00840849	-4.8341e-08	8.27586e-08	-0.584121
Ancient_Sequence_Age_Human_EnhancerL2_0	0.00510201	0.109289	0.0406268	21.4209	7.9629	0.00937091	5.11682e-07	2.54724e-07	2.00877
Repressed_Hoffman.flanking.500L2_0	0.258365	-0.160923	0.176692	-0.622849	0.683883	0.0106979	-2.86495e-08	2.82918e-08	-1.01264
RBCL2_0	0.183695	0.235111	0.0210397	1.2799	0.114536	0.010901	-1.77721e-07	6.86969e-08	-2.58704
Human_Promoter_VillarL2_0	0.015084	0.143778	0.0513601	9.53184	3.40494	0.0109127	-1.82283e-07	1.49052e-07	-1.22295
H3K4me3_TrynkaL2_0	0.132277	0.416527	0.115559	3.14891	0.873615	0.0125685	6.36191e-08	5.20852e-08	1.22144
BLUEPRINT_DNA_methylation_MaxCPPL2_0	0.0316488	0.104155	0.0322988	3.29094	1.02054	0.0268557	1.06303e-07	1.05787e-07	1.00488
Ancient_Sequence_Age_Human_PromoterL2_0	0.00412585	0.10631	0.0488883	25.7669	11.8493	0.033445	8.85389e-07	3.95893e-07	2.23643
Intron_UCSCL2_0	0.386789	0.243365	0.0707823	0.629194	0.183	0.0374195	-1.7504e-08	5.76753e-09	-3.03492
BivFlnk.flanking.500L2_0	0.0175702	0.128646	0.0522663	7.32183	2.97471	0.0379824	1.48058e-07	1.05643e-07	1.4015
TSS_HoffmanL2_0	0.0176738	0.137757	0.0599057	7.7944	3.38951	0.0384547	-1.30667e-07	1.23457e-07	-1.0584
autoimmuneL2_0	0.203763	0.240275	0.0183899	1.17919	0.0902511	0.04172	3.92846e-07	8.15596e-08	4.81668
Repressed_HoffmanL2_0	0.460162	0.142676	0.150074	0.310056	0.326132	0.0446147	3.09555e-09	2.64895e-08	0.116859
Promoter_UCSC.flanking.500L2_0	0.0105225	0.135405	0.0639764	12.8682	6.07998	0.0490142	3.46623e-07	1.96004e-07	1.76845
Enhancer_HoffmanL2_0	0.0417256	0.199757	0.0821906	4.78739	1.96979	0.0560413	8.14911e-09	7.50143e-08	0.108634
ECGL2_0	0.0812487	0.125018	0.0245287	1.5387	0.301896	0.073894	-1.28816e-08	1.29924e-08	-0.991475
Human_Promoter_Villar_ExACL2_0	0.00246269	0.0578132	0.031313	23.4756	12.715	0.0739523	3.58387e-07	3.61916e-07	0.99025
GTEx_eQTL_MaxCPPL2_0	0.0102433	0.0495266	0.0220449	4.835	2.15212	0.0764989	2.44124e-07	1.86369e-07	1.3099
MAF_Adj_Predicted_Allele_AgeL2_0	-0.000401711	-0.194327	0.10386	483.747	-258.545	0.076727	-3.98976e-09	7.20479e-09	-0.553765
TFBS_ENCODE.flanking.500L2_0	0.209724	-0.110117	0.19632	-0.525054	0.936084	0.099909	-4.83175e-08	4.02375e-08	-1.20081
Coding_UCSCL2_0	0.0141628	0.109412	0.0596256	7.72528	4.21001	0.100261	2.38172e-07	1.90608e-07	1.24954
Enhancer_Hoffman.flanking.500L2_0	0.0476647	0.211318	0.100829	4.43343	2.11537	0.102245	7.25854e-08	7.71948e-08	0.940288
Backgrd_Selection_StatL2_0	0.177036	0.209516	0.0215215	1.18347	0.121566	0.107358	2.69669e-08	2.05462e-08	1.3125
Conserved_LindbladTohL2_0	0.0246269	0.173477	0.0933887	7.04421	3.79214	0.11197	4.62836e-07	2.04011e-07	2.26868
Ancient_Sequence_Age_Human_Promoter.flanking.500L2_0	0.00527998	0.0742251	0.0430186	14.0578	8.14749	0.115487	6.25748e-07	3.15123e-07	1.98573
Conserved_Primate_phastCons46way.flanking.500L2_0	0.156311	0.366504	0.138141	2.34472	0.883757	0.120256	4.51473e-08	4.54934e-08	0.992394
H3K9ac_TrynkaL2_0	0.124786	0.31586	0.125205	2.5312	1.00336	0.128618	-2.82635e-08	5.88546e-08	-0.480226
PromoterFlanking_Hoffman.flanking.500L2_0	0.0247675	0.118738	0.0666734	4.79412	2.69196	0.157499	5.71787e-08	9.64016e-08	0.59313
DGF_ENCODE.flanking.500L2_0	0.402244	0.0815156	0.238401	0.202652	0.592677	0.167614	2.03674e-08	3.36069e-08	0.606047
H3K27ac_PGC2.flanking.500L2_0	0.0664923	-0.0918366	0.120198	-1.38116	1.8077	0.18868	-8.04305e-08	6.45868e-08	-1.24531
WeakEnhancer_Hoffman.flanking.500L2_0	0.0676093	0.210446	0.112079	3.11268	1.65774	0.195956	5.02631e-08	5.97777e-08	0.840833
Transcr_HoffmanL2_0	0.34432	0.169352	0.138765	0.491844	0.403012	0.196496	-3.23132e-09	1.94346e-08	-0.166266
H3K4me1_Trynka.flanking.500L2_0	0.182083	0.409175	0.177423	2.24719	0.974407	0.197089	7.30098e-08	3.6523e-08	1.99901
UTR_3_UCSC.flanking.500L2_0	0.0151625	0.0765288	0.0483757	5.04723	3.19047	0.203857	1.02454e-07	1.11631e-07	0.917791
synonymousL2_0	0.00309485	0.0555715	0.0429379	17.9561	13.874	0.214408	6.74476e-08	4.40174e-07	0.153229
Intron_UCSC.flanking.500L2_0	0.00925747	0.0909074	0.067065	9.8199	7.24443	0.215493	1.42465e-07	2.5503e-07	0.558622
PromoterFlanking_HoffmanL2_0	0.00823336	-0.0558828	0.0563178	-6.78736	6.84019	0.25248	-3.12824e-07	2.32363e-07	-1.34627
UTR_5_UCSCL2_0	0.0054228	0.0392395	0.0294809	7.23602	5.43646	0.256747	-8.27827e-09	1.69338e-07	-0.0488862
UTR_5_UCSC.flanking.500L2_0	0.0212405	-0.0295877	0.0457537	-1.39298	2.15407	0.266877	-1.50319e-07	7.36197e-08	-2.04183
Enhancer_Andersson.flanking.500L2_0	0.0146281	0.0685492	0.0534969	4.68613	3.65713	0.314654	8.51662e-08	1.22425e-07	0.695658
MAFbin6L2_0	0.0995772	0.0736227	0.0252801	0.739353	0.253874	0.316403	2.84378e-08	1.3932e-08	2.04119
Transcr_Hoffman.flanking.500L2_0	0.416626	0.229075	0.188071	0.549833	0.451414	0.323079	6.79132e-09	2.47081e-08	0.274862
Conserved_Mammal_phastCons46way.flanking.500L2_0	0.317291	0.463557	0.151264	1.46099	0.476738	0.3283	-9.21488e-09	5.48485e-08	-0.168006
MAFbin5L2_0	0.0982012	0.0737866	0.0255838	0.751382	0.260524	0.3451	3.06386e-08	1.37651e-08	2.22582
SuperEnhancer_Hnisz.flanking.500L2_0	0.00315524	0.0319818	0.0321863	10.1361	10.2009	0.374777	2.74363e-07	3.41751e-07	0.802816
GERP.NSL2_0	1.74425	2.11434	0.445382	1.21218	0.255343	0.404234	5.65541e-09	7.59367e-09	0.744753
H3K27ac_Hnisz.flanking.500L2_0	0.0313929	0.0892629	0.0741184	2.84341	2.36099	0.432659	8.59288e-08	8.179e-08	1.0506
Promoter_UCSCL2_0	0.0460173	-0.0156376	0.0802686	-0.339819	1.74431	0.437713	-1.39054e-07	6.47443e-08	-2.14774
Conserved_Vertebrate_phastCons46wayL2_0	0.0293694	0.110892	0.104718	3.77576	3.56555	0.437715	2.47177e-07	2.50974e-07	0.984868
Coding_UCSC.flanking.500L2_0	0.0490535	0.102121	0.0756597	2.08184	1.54239	0.485787	1.84177e-08	6.23485e-08	0.295399
BivFlnkL2_0	0.0134908	0.0539307	0.0581409	3.99759	4.30967	0.486064	1.94384e-08	1.48726e-07	0.1307
CTCF_HoffmanL2_0	0.0237576	-0.0323146	0.0868109	-1.36018	3.65403	0.517486	-1.32563e-07	1.24578e-07	-1.0641
WeakEnhancer_HoffmanL2_0	0.0208373	0.0682138	0.0771378	3.27363	3.70191	0.538364	-4.56907e-09	1.26433e-07	-0.0361381
DHS_peaks_TrynkaL2_0	0.10974	0.214384	0.176173	1.95355	1.60536	0.550014	3.99974e-08	1.14252e-07	0.350082
non_synonymousL2_0	0.00269685	-0.0137847	0.0336777	-5.11143	12.4878	0.625569	-5.38137e-07	3.61076e-07	-1.49037
UTR_3_UCSCL2_0	0.0111116	0.0289392	0.0392299	2.60443	3.53055	0.647291	-1.69404e-07	1.59155e-07	-1.06439
DHS_Trynka.flanking.500L2_0	0.329682	0.431092	0.226572	1.3076	0.687246	0.654912	1.18167e-08	3.77657e-08	0.312896
Human_Promoter_Villar.flanking.500L2_0	0.00356451	-0.0121841	0.0361212	-3.41816	10.1336	0.661819	-3.46935e-07	3.80794e-07	-0.911084
DHS_TrynkaL2_0	0.165453	0.0900001	0.201135	0.543961	1.21566	0.706807	-1.58072e-07	8.81632e-08	-1.79295
MAFbin7L2_0	0.0995331	0.121089	0.0581391	1.21657	0.584118	0.709194	5.1663e-08	3.14139e-08	1.64459
MAFbin8L2_0	0.0999424	0.0888542	0.0298489	0.889054	0.298662	0.713432	3.3118e-08	1.6411e-08	2.01804
Human_Enhancer_Villar.flanking.500L2_0	0.00974412	0.0308129	0.05841	3.1622	5.99439	0.719457	5.31677e-08	1.99077e-07	0.267071
Conserved_Primate_phastCons46wayL2_0	0.0192435	0.0482868	0.0843413	2.50925	4.38285	0.730064	-1.30554e-08	1.84284e-07	-0.0708437
GERP.RSsup4L2_0	0.00814202	-0.0105208	0.0567063	-1.29216	6.96465	0.741778	-1.18209e-07	2.52237e-07	-0.468641
Conserved_Mammal_phastCons46wayL2_0	0.0213973	-0.00454822	0.0807711	-0.21256	3.77482	0.747437	-6.6687e-07	3.15331e-07	-2.11482
Human_Promoter_Villar_ExAC.flanking.500L2_0	0.000569413	0.00623225	0.0176775	10.945	31.0451	0.748788	4.92143e-07	1.05893e-06	0.464755
MAFbin9L2_0	0.100801	0.109155	0.0304926	1.08288	0.302503	0.782741	4.1723e-08	1.60177e-08	2.60481
MAFbin10L2_0	0.0981645	0.0922302	0.0232996	0.939547	0.237352	0.799606	3.12675e-08	1.32151e-08	2.36604
CTCF_Hoffman.flanking.500L2_0	0.046885	0.0279205	0.0994013	0.595511	2.12011	0.849245	-1.55386e-08	7.37913e-08	-0.210576
H3K9ac_peaks_TrynkaL2_0	0.0380277	0.0608344	0.120445	1.59974	3.1673	0.849547	-4.89653e-08	1.44539e-07	-0.338768
Conserved_LindbladToh.flanking.500L2_0	0.305087	0.331208	0.151036	1.08562	0.495058	0.862283	8.21483e-09	2.66415e-08	0.308347
H3K4me1_TrynkaL2_0	0.422403	0.398034	0.16185	0.942308	0.383166	0.88013	-2.04818e-08	3.13745e-08	-0.652816
Conserved_Vertebrate_phastCons46way.flanking.500L2_0	0.376979	0.401783	0.166395	1.0658	0.441392	0.881031	-1.12237e-08	4.63615e-08	-0.242091
H3K4me1_peaks_TrynkaL2_0	0.16839	0.189748	0.167385	1.12684	0.994029	0.898429	-2.47313e-08	5.53595e-08	-0.446739
H3K9ac_Trynka.flanking.500L2_0	0.104165	0.124675	0.166287	1.19689	1.59637	0.901783	-2.38143e-08	6.33149e-08	-0.376125
H3K4me3_Trynka.flanking.500L2_0	0.1219	0.137452	0.146175	1.12758	1.19914	0.915465	8.6592e-09	4.8791e-08	0.177475
TSS_Hoffman.flanking.500L2_0	0.0164307	0.0221557	0.0673269	1.34843	4.09762	0.932336	-9.57369e-08	1.52987e-07	-0.625785
FetalDHS_Trynka.flanking.500L2_0	0.199219	0.20908	0.173724	1.0495	0.872023	0.954757	-1.68682e-08	4.10494e-08	-0.410925
FetalDHS_TrynkaL2_0	0.0835027	0.0750249	0.150923	0.898472	1.8074	0.955209	-7.13911e-08	8.78861e-08	-0.812314
Ancient_Sequence_Age_Human_Enhancer.flanking.500L2_0	0.00897066	0.0113946	0.0519211	1.27021	5.78788	0.962853	-8.08941e-08	2.14243e-07	-0.377582
CpG_Content_50kbL2_0	0.0100293	0.00999655	0.000964955	0.99673	0.0962133	0.972755	-6.66258e-07	1.2266e-06	-0.543175
H3K4me3_peaks_TrynkaL2_0	0.0411793	0.0379106	0.124714	0.920624	3.02856	0.979035	-1.37723e-07	1.39045e-07	-0.990495

## Sheet: Lipids_HDL
Category	Prop._SNPs	Prop._h2	Prop._h2_std_error	Enrichment	Enrichment_std_error	Enrichment_p	Coefficient	Coefficient_std_error	Coefficient_z-score
MAF_Adj_LLD_AFRL2_0	0.00129864	-0.357316	0.0296908	-275.146	22.863	7.8894e-10	-1.79767e-09	2.50135e-09	-0.718679
MAFbin8L2_0	0.0998824	0.0404918	0.00829985	0.405395	0.0830962	2.10127e-08	-1.10178e-08	7.95344e-09	-1.38529
MAF_Adj_Predicted_Allele_AgeL2_0	-0.000504095	-0.344505	0.0523223	683.413	-103.795	1.11876e-06	-1.97718e-08	4.95973e-09	-3.98647
baseL2_0	0.998341	0.87898	0.0262538	0.880441	0.0262974	1.12855e-06	-2.22695e-09	2.05113e-08	-0.108572
SuperEnhancer_HniszL2_0	0.166167	0.322425	0.0280764	1.94036	0.168964	2.6962e-06	8.88101e-09	1.07747e-08	0.824247
Nucleotide_Diversity_10kbL2_0	4.60328	3.87901	0.18547	0.842662	0.0402908	4.9041e-06	1.16161e-09	1.20595e-09	0.963232
lipidsL2_0	0.0872413	0.159638	0.0124319	1.82985	0.142501	7.66471e-06	6.78032e-08	2.03231e-08	3.33626
MAFbin1L2_0	0.102531	0.0665726	0.00840022	0.649293	0.0819285	2.80984e-05	1.04404e-08	6.40331e-09	1.63047
MAFbin9L2_0	0.100736	0.0540578	0.0111744	0.536631	0.110928	5.15978e-05	-3.26552e-09	7.53984e-09	-0.433103
plateletsL2_0	0.11023	0.170189	0.013661	1.54394	0.123931	0.000198745	2.51274e-08	5.97603e-08	0.42047
MAFbin2L2_0	0.0998478	0.0665571	0.00811002	0.666585	0.0812238	0.000419354	9.99894e-09	6.6821e-09	1.49638
MAFbin3L2_0	0.0995907	0.0627277	0.00986045	0.629855	0.0990098	0.000478866	8.07892e-09	7.37859e-09	1.09491
H3K27ac_HniszL2_0	0.387472	0.565907	0.0421898	1.46051	0.108885	0.000701384	-1.14326e-08	9.52016e-09	-1.20088
ECGL2_0	0.0810121	0.129693	0.012297	1.60092	0.151792	0.000702165	-5.03897e-09	1.16957e-08	-0.43084
RBCL2_0	0.183445	0.224645	0.0105548	1.22459	0.0575365	0.000714076	2.09439e-08	5.3243e-08	0.393364
Conserved_LindbladTohL2_0	0.0246036	0.144733	0.0365236	5.8826	1.48448	0.00133433	1.20688e-07	1.07469e-07	1.123
Recomb_Rate_10kbL2_0	1.55265	2.73667	0.294431	1.76257	0.18963	0.00164207	7.67045e-09	2.47062e-09	3.10466
MAFbin7L2_0	0.0993661	0.0597677	0.0121544	0.60149	0.12232	0.00182139	2.29657e-09	7.98538e-09	0.287597
WBCL2_0	0.139129	0.194738	0.015678	1.39969	0.112686	0.00226639	4.56982e-08	5.24798e-08	0.870777
H3K9ac_TrynkaL2_0	0.124492	0.305978	0.05944	2.45782	0.47746	0.00338164	-1.3058e-08	3.51172e-08	-0.37184
MAFbin5L2_0	0.0982153	0.0590996	0.013175	0.601735	0.134144	0.00453633	4.216e-09	9.84457e-09	0.428257
Ancient_Sequence_Age_Human_PromoterL2_0	0.00409936	0.0806208	0.0239756	19.6667	5.84861	0.00478498	5.29964e-07	2.55068e-07	2.07774
Human_Promoter_VillarL2_0	0.0149741	0.121433	0.0352479	8.10953	2.35393	0.00502911	2.0423e-07	1.78725e-07	1.14271
MAFbin10L2_0	0.0980025	0.0691772	0.00957059	0.705872	0.0976566	0.00625481	5.92057e-09	8.66216e-09	0.683498
GERP.NSL2_0	1.74327	2.30874	0.19349	1.32438	0.110993	0.00734613	2.71484e-10	5.13472e-09	0.0528722
CpG_Content_50kbL2_0	0.0100189	0.0110964	0.000373167	1.10755	0.0372462	0.00993114	-6.05461e-07	8.08293e-07	-0.749061
Conserved_Mammal_phastCons46wayL2_0	0.0213745	0.110814	0.0366164	5.18438	1.71309	0.0134141	1.47651e-07	1.33243e-07	1.10813
Repressed_HoffmanL2_0	0.46025	0.306587	0.0603038	0.66613	0.131024	0.0172603	-7.29308e-09	2.10484e-08	-0.34649
H3K4me1_TrynkaL2_0	0.421872	0.671459	0.0964989	1.59162	0.22874	0.0215209	5.3018e-10	2.66106e-08	0.0199236
MAFbin4L2_0	0.100666	0.0749434	0.0117605	0.744477	0.116827	0.0250872	1.43686e-08	7.39525e-09	1.94296
H3K4me3_TrynkaL2_0	0.132144	0.315332	0.0774676	2.38628	0.586238	0.0256582	2.76008e-08	3.06946e-08	0.899209
TSS_Hoffman.flanking.500L2_0	0.0163939	0.114259	0.0425567	6.96958	2.59589	0.0256865	1.94662e-07	1.13955e-07	1.70824
BivFlnkL2_0	0.0134783	0.0729089	0.0262406	5.40935	1.94687	0.0270803	7.96298e-08	8.59287e-08	0.926696
Conserved_Primate_phastCons46wayL2_0	0.0192179	0.106594	0.0414496	5.54661	2.15682	0.0281683	7.13813e-08	1.10165e-07	0.647947
MAF_Adj_ASMCL2_0	0.000689921	-0.0697056	0.0323845	-101.034	46.9394	0.029551	2.3199e-09	2.63733e-09	0.879639
H3K27ac_PGC2L2_0	0.267287	0.505051	0.108788	1.88954	0.407007	0.0402741	1.01025e-08	2.32094e-08	0.435276
BLUEPRINT_H3K4me1QTL_MaxCPPL2_0	0.0132941	0.0391446	0.0127478	2.9445	0.958904	0.052984	1.32146e-07	1.27433e-07	1.03699
BLUEPRINT_H3K27acQTL_MaxCPPL2_0	0.0164537	0.0723699	0.0277351	4.39839	1.68564	0.0605781	3.54982e-07	2.25366e-07	1.57514
Intron_UCSC.flanking.500L2_0	0.00922979	0.074172	0.0383609	8.03615	4.15621	0.0811316	2.30672e-07	1.58128e-07	1.45877
DHS_TrynkaL2_0	0.165332	0.374361	0.112921	2.2643	0.682997	0.0813016	6.48894e-08	4.94604e-08	1.31195
Human_Enhancer_Villar_Species_Enhancer_CountL2_0	0.0654734	0.447652	0.22129	6.83716	3.37984	0.0828731	3.53172e-08	2.63777e-08	1.33891
Promoter_UCSCL2_0	0.0459082	0.145908	0.0570285	3.17825	1.24223	0.0919654	1.96768e-08	4.71132e-08	0.41765
H3K9ac_peaks_TrynkaL2_0	0.0379287	0.163018	0.0711901	4.29802	1.87694	0.0944565	9.25139e-08	9.64754e-08	0.958938
Ancient_Sequence_Age_Human_EnhancerL2_0	0.00509524	0.0454159	0.0251899	8.91339	4.94381	0.0995228	7.21931e-08	1.88806e-07	0.382366
PromoterFlanking_HoffmanL2_0	0.00821236	-0.0386776	0.0276034	-4.70968	3.3612	0.103047	-3.52463e-07	1.57011e-07	-2.24483
FetalDHS_Trynka.flanking.500L2_0	0.199103	0.33267	0.0823049	1.67084	0.413378	0.105778	6.27661e-09	2.71564e-08	0.231129
Human_Enhancer_VillarL2_0	0.0329454	0.140469	0.0672906	4.26368	2.04249	0.112699	1.1849e-07	9.78962e-08	1.21036
Human_Promoter_Villar_ExACL2_0	0.00244989	0.0196177	0.0111109	8.00761	4.53526	0.115141	-6.45352e-08	2.08861e-07	-0.308986
DHS_peaks_TrynkaL2_0	0.109662	0.294827	0.114403	2.68851	1.04324	0.117579	6.48079e-08	7.36518e-08	0.879923
BLUEPRINT_DNA_methylation_MaxCPPL2_0	0.0316345	0.0635608	0.0206898	2.00922	0.654025	0.128356	3.81172e-08	8.50605e-08	0.448119
UTR_5_UCSCL2_0	0.0054079	0.0352652	0.0212294	6.52106	3.92562	0.142323	4.37872e-08	1.36667e-07	0.320394
GTEx_eQTL_MaxCPPL2_0	0.0102194	0.0236256	0.00958828	2.31184	0.938244	0.155707	1.07616e-07	9.41258e-08	1.14332
PromoterFlanking_Hoffman.flanking.500L2_0	0.0247176	0.080886	0.038541	3.27241	1.55926	0.156789	1.92668e-09	6.14952e-08	0.0313306
Transcr_HoffmanL2_0	0.343697	0.244665	0.0716888	0.711863	0.208582	0.157432	-1.09093e-08	1.69392e-08	-0.644027
Repressed_Hoffman.flanking.500L2_0	0.258353	0.147282	0.0812609	0.57008	0.314535	0.160464	1.51157e-09	1.83128e-08	0.0825421
Coding_UCSC.flanking.500L2_0	0.0488735	0.135553	0.0597825	2.77355	1.22321	0.16349	7.72767e-08	5.40467e-08	1.42981
WeakEnhancer_Hoffman.flanking.500L2_0	0.0675307	0.171314	0.0720945	2.53683	1.06758	0.164268	4.65194e-08	4.75528e-08	0.978269
non_synonymousL2_0	0.0026856	0.0286626	0.0191971	10.6727	7.14816	0.172009	1.01072e-07	1.91839e-07	0.526859
Enhancer_AnderssonL2_0	0.0042881	-0.0285327	0.0238012	-6.65393	5.55052	0.175328	-3.6591e-07	2.43507e-07	-1.50266
H3K9ac_Trynka.flanking.500L2_0	0.103996	0.217641	0.0816474	2.09277	0.785098	0.175595	3.89574e-08	3.59555e-08	1.08349
H3K4me1_peaks_TrynkaL2_0	0.168186	0.3506	0.135118	2.0846	0.803385	0.183103	1.62023e-08	5.06515e-08	0.319878
Ancient_Sequence_Age_Human_Enhancer.flanking.500L2_0	0.0089493	-0.0367094	0.0367293	-4.10194	4.10415	0.211797	-3.95355e-07	2.05653e-07	-1.92244
H3K4me1_Trynka.flanking.500L2_0	0.181973	0.0766348	0.0875316	0.421132	0.481014	0.244528	-7.5227e-09	2.26514e-08	-0.332107
H3K4me3_peaks_TrynkaL2_0	0.0411477	0.105738	0.0574204	2.56972	1.39547	0.25941	-1.96241e-08	7.37671e-08	-0.266028
GERP.RSsup4L2_0	0.0081334	0.0374077	0.0266391	4.59927	3.27528	0.273608	-1.44775e-08	1.63903e-07	-0.0883296
Enhancer_Hoffman.flanking.500L2_0	0.0475735	0.105882	0.0539916	2.22564	1.13491	0.285493	-1.05756e-08	4.72735e-08	-0.223711
Conserved_Vertebrate_phastCons46way.flanking.500L2_0	0.376592	0.498751	0.12174	1.32438	0.323269	0.318679	2.73021e-08	3.26891e-08	0.835207
FetalDHS_TrynkaL2_0	0.0834464	0.166519	0.0831104	1.99551	0.995972	0.328327	-7.24772e-08	5.84667e-08	-1.23963
Enhancer_HoffmanL2_0	0.041677	0.0946779	0.0549047	2.27171	1.31738	0.329936	-5.30845e-08	6.15962e-08	-0.861814
Promoter_UCSC.flanking.500L2_0	0.0105003	-0.0257547	0.0391201	-2.45277	3.72563	0.357281	-1.56258e-07	1.48093e-07	-1.05513
WeakEnhancer_HoffmanL2_0	0.0208086	0.0578302	0.0412207	2.77915	1.98095	0.357995	3.84653e-08	8.62245e-08	0.446106
CTCF_Hoffman.flanking.500L2_0	0.0468327	0.0895141	0.048478	1.91136	1.03513	0.368944	2.52206e-08	4.62267e-08	0.545584
Human_Promoter_Villar_ExAC.flanking.500L2_0	0.000569075	0.0101408	0.0109268	17.8198	19.2009	0.377462	8.53333e-07	8.59877e-07	0.992389
Conserved_Primate_phastCons46way.flanking.500L2_0	0.156068	0.224487	0.0791091	1.4384	0.50689	0.388126	-1.55148e-09	3.0782e-08	-0.0504023
SuperEnhancer_Hnisz.flanking.500L2_0	0.00315567	0.0150219	0.0141791	4.7603	4.4932	0.389452	1.47313e-07	1.76396e-07	0.835126
MAFbin6L2_0	0.0995035	0.0835929	0.0193901	0.8401	0.194869	0.414986	1.79845e-08	1.25446e-08	1.43365
Coding_UCSCL2_0	0.0141186	0.0454268	0.0407942	3.21751	2.88939	0.418896	-6.09486e-08	1.01133e-07	-0.602661
Conserved_Mammal_phastCons46way.flanking.500L2_0	0.31694	0.406354	0.111432	1.28212	0.351587	0.423648	1.74963e-08	4.00297e-08	0.437082
CTCF_HoffmanL2_0	0.0237434	-0.00577466	0.0366622	-0.243211	1.5441	0.424141	-6.31456e-08	6.45654e-08	-0.978009
Conserved_Vertebrate_phastCons46wayL2_0	0.0293412	0.0619401	0.042995	2.11103	1.46534	0.439397	-1.71348e-07	8.23615e-08	-2.08044
UTR_3_UCSC.flanking.500L2_0	0.0151167	0.0438292	0.0436753	2.89939	2.88921	0.506109	1.29379e-08	9.84663e-08	0.131394
TFBS_ENCODE.flanking.500L2_0	0.209561	0.27283	0.0962558	1.30191	0.459321	0.506685	-9.08547e-09	2.61385e-08	-0.347589
Intron_UCSCL2_0	0.386138	0.36122	0.0393619	0.93547	0.101937	0.506886	-9.87496e-09	3.86058e-09	-2.55789
TSS_HoffmanL2_0	0.0176242	0.0402176	0.044304	2.28196	2.51382	0.604061	-1.86198e-07	1.04235e-07	-1.78633
DGF_ENCODEL2_0	0.134883	0.208228	0.143116	1.54377	1.06104	0.604377	-4.99093e-08	5.20623e-08	-0.958647
UTR_5_UCSC.flanking.500L2_0	0.0211982	0.0338455	0.0258747	1.59662	1.22061	0.622408	-1.08631e-07	5.2047e-08	-2.08717
H3K27ac_Hnisz.flanking.500L2_0	0.0313599	0.00994055	0.0446935	0.316983	1.42518	0.6278	-3.06119e-08	6.23579e-08	-0.490906
Enhancer_Andersson.flanking.500L2_0	0.0146569	0.0293866	0.0309259	2.00497	2.10999	0.629123	-1.6291e-08	8.71073e-08	-0.187022
H3K4me3_Trynka.flanking.500L2_0	0.121773	0.1616	0.0899359	1.32706	0.738555	0.654299	8.29679e-09	3.1798e-08	0.260922
Conserved_LindbladToh.flanking.500L2_0	0.304827	0.267136	0.0909728	0.876353	0.298441	0.675552	-5.21588e-08	5.17818e-08	-1.00728
Backgrd_Selection_StatL2_0	0.176591	0.173418	0.00995805	0.982035	0.0563906	0.75076	1.6873e-08	1.98456e-08	0.850215
DGF_ENCODE.flanking.500L2_0	0.401926	0.362501	0.141711	0.901909	0.35258	0.777989	-3.33162e-08	2.47417e-08	-1.34656
UTR_3_UCSCL2_0	0.0110769	0.00483006	0.022761	0.436047	2.05481	0.781335	-6.07278e-08	7.10656e-08	-0.854531
TFBS_ENCODEL2_0	0.130409	0.156885	0.0994085	1.20303	0.762285	0.78682	-4.97832e-08	3.23012e-08	-1.54122
Human_Promoter_Villar.flanking.500L2_0	0.00355083	-0.00162253	0.0205263	-0.456944	5.78071	0.80012	-1.725e-07	3.15971e-07	-0.545937
DHS_Trynka.flanking.500L2_0	0.329437	0.360891	0.133741	1.09548	0.405968	0.811032	2.56524e-08	3.71251e-08	0.690971
autoimmuneL2_0	0.203731	0.206032	0.0119111	1.01129	0.0584645	0.842891	-8.18246e-08	6.49149e-08	-1.26049
BivFlnk.flanking.500L2_0	0.0175526	0.025604	0.0455798	1.4587	2.59675	0.856635	-6.00706e-08	1.00715e-07	-0.59644
Ancient_Sequence_Age_Human_Promoter.flanking.500L2_0	0.00523802	0.00862206	0.0306259	1.64605	5.84686	0.909688	-9.89839e-08	3.49162e-07	-0.283489
synonymousL2_0	0.00308681	0.00160455	0.0189215	0.519808	6.12979	0.936885	-2.77537e-07	2.67284e-07	-1.03836
Transcr_Hoffman.flanking.500L2_0	0.416623	0.421531	0.0961349	1.01178	0.230748	0.958755	2.20635e-08	1.47751e-08	1.49329
H3K27ac_PGC2.flanking.500L2_0	0.0664276	0.0620949	0.0916236	0.934776	1.3793	0.96127	5.93705e-09	5.37952e-08	0.110364
Human_Enhancer_Villar.flanking.500L2_0	0.00972664	0.00849081	0.0492233	0.872944	5.06067	0.979654	5.1155e-08	1.98951e-07	0.257123

## Sheet: Lipids_LDL
Category	Prop._SNPs	Prop._h2	Prop._h2_std_error	Enrichment	Enrichment_std_error	Enrichment_p	Coefficient	Coefficient_std_error	Coefficient_z-score
MAF_Adj_LLD_AFRL2_0	0.00129864	-0.340768	0.0352519	-262.403	27.1452	7.24449e-09	-2.96924e-09	2.17267e-09	-1.36663
MAFbin1L2_0	0.102531	0.0488422	0.0113399	0.476366	0.1106	6.29654e-06	6.90348e-10	5.88151e-09	0.117376
lipidsL2_0	0.0872413	0.159661	0.0143683	1.83011	0.164696	2.18868e-05	1.96791e-08	1.61081e-08	1.22169
MAF_Adj_Predicted_Allele_AgeL2_0	-0.000504095	-0.288443	0.0690153	572.199	-136.909	8.03398e-05	-1.1677e-08	4.86117e-09	-2.40209
WBCL2_0	0.139129	0.20554	0.015031	1.47734	0.108036	0.00013373	4.42816e-08	3.88851e-08	1.13878
Conserved_Mammal_phastCons46way.flanking.500L2_0	0.31694	0.744734	0.0891284	2.34976	0.281215	0.000154753	1.03312e-07	4.32998e-08	2.38596
MAFbin10L2_0	0.0980025	0.0343134	0.0136229	0.350128	0.139005	0.000221491	-5.02918e-09	5.96175e-09	-0.843574
H3K4me1_TrynkaL2_0	0.421872	0.822732	0.0952596	1.95019	0.225802	0.000323351	3.17123e-08	1.81706e-08	1.74525
Nucleotide_Diversity_10kbL2_0	4.60328	3.67369	0.22317	0.79806	0.0484807	0.000352627	-1.62867e-09	1.25658e-09	-1.29612
Recomb_Rate_10kbL2_0	1.55265	2.65998	0.272329	1.71318	0.175396	0.000815224	6.11492e-09	1.77404e-09	3.44689
plateletsL2_0	0.11023	0.176825	0.0170536	1.60414	0.154709	0.000815923	-4.86244e-08	4.15839e-08	-1.16931
SuperEnhancer_HniszL2_0	0.166167	0.29939	0.0366511	1.80174	0.220567	0.00123939	-8.55691e-09	1.03095e-08	-0.830005
Repressed_HoffmanL2_0	0.46025	0.201505	0.079144	0.437815	0.171959	0.00193791	2.43957e-08	1.77627e-08	1.37343
Coding_UCSC.flanking.500L2_0	0.0488735	0.223518	0.051962	4.5734	1.0632	0.00215425	1.07776e-07	4.37221e-08	2.46503
MAF_Adj_ASMCL2_0	0.000689921	-0.135198	0.0443607	-195.961	64.2983	0.00392281	-1.20563e-09	3.60748e-09	-0.334202
RBCL2_0	0.183445	0.238202	0.0172522	1.29849	0.0940452	0.00468589	-2.45544e-08	4.98172e-08	-0.492891
MAFbin8L2_0	0.0998824	0.0329831	0.0209585	0.330219	0.209831	0.00511908	-6.18346e-09	1.0391e-08	-0.595077
H3K4me1_Trynka.flanking.500L2_0	0.181973	-0.0743856	0.0834402	-0.408772	0.45853	0.0060788	-3.41966e-08	2.05231e-08	-1.66624
CpG_Content_50kbL2_0	0.0100189	0.0121297	0.000715807	1.21068	0.0714456	0.00674181	-8.98324e-08	1.03803e-06	-0.086541
TSS_Hoffman.flanking.500L2_0	0.0163939	0.257324	0.0793024	15.6963	4.83731	0.00901849	3.99329e-07	1.8135e-07	2.20198
Ancient_Sequence_Age_Human_PromoterL2_0	0.00409936	0.10163	0.0386293	24.7917	9.42326	0.0104082	5.94577e-07	3.39243e-07	1.75266
H3K27ac_HniszL2_0	0.387472	0.612557	0.0802043	1.58091	0.206994	0.0108396	6.11752e-09	1.34069e-08	0.456296
MAFbin2L2_0	0.0998478	0.0653036	0.0136272	0.654032	0.13648	0.0129245	9.77069e-09	8.71982e-09	1.12052
TFBS_ENCODEL2_0	0.130409	0.498017	0.133747	3.8189	1.0256	0.012946	6.90844e-08	5.42157e-08	1.27425
Human_Promoter_VillarL2_0	0.0149741	0.129936	0.0492936	8.67739	3.29193	0.016499	2.67426e-07	1.58863e-07	1.68337
baseL2_0	0.998341	0.906666	0.0387	0.908173	0.0387643	0.0173518	6.05701e-09	2.64395e-08	0.229089
H3K9ac_TrynkaL2_0	0.124492	0.441738	0.12306	3.54833	0.988499	0.0217425	6.40143e-08	3.79427e-08	1.68713
Conserved_Vertebrate_phastCons46way.flanking.500L2_0	0.376592	0.636169	0.108393	1.68928	0.287827	0.0226193	-3.81719e-08	4.036e-08	-0.945786
Conserved_Primate_phastCons46way.flanking.500L2_0	0.156068	0.355419	0.0885174	2.27734	0.567174	0.0325051	3.41514e-09	2.56209e-08	0.133295
MAFbin3L2_0	0.0995907	0.0664591	0.016437	0.667322	0.165045	0.0357753	1.15545e-08	1.03666e-08	1.11459
Intron_UCSC.flanking.500L2_0	0.00922979	0.138021	0.0582741	14.9539	6.3137	0.0417154	4.08654e-07	1.95617e-07	2.08905
H3K4me3_TrynkaL2_0	0.132144	0.386982	0.121225	2.9285	0.917374	0.0534611	1.7394e-08	5.75184e-08	0.302408
MAFbin6L2_0	0.0995035	0.0707525	0.0149207	0.711056	0.149951	0.0550414	1.3854e-08	9.96695e-09	1.38999
Transcr_Hoffman.flanking.500L2_0	0.416623	0.243333	0.0918255	0.58406	0.220404	0.0552495	-1.13864e-08	1.43775e-08	-0.791957
PromoterFlanking_Hoffman.flanking.500L2_0	0.0247176	0.166667	0.0706357	6.74285	2.85771	0.0559976	1.01945e-07	9.67331e-08	1.05388
Conserved_LindbladToh.flanking.500L2_0	0.304827	0.511054	0.101024	1.67654	0.331416	0.058809	-2.10188e-08	2.15221e-08	-0.976615
DGF_ENCODEL2_0	0.134883	0.383697	0.125723	2.84467	0.932094	0.0590408	2.1478e-08	3.75331e-08	0.572241
MAFbin5L2_0	0.0982153	0.0713966	0.0137426	0.72694	0.139924	0.0604341	1.47667e-08	8.66792e-09	1.70361
Enhancer_HoffmanL2_0	0.041677	0.225385	0.0920069	5.40789	2.20762	0.0636567	7.5507e-08	6.64951e-08	1.13553
ECGL2_0	0.0810121	0.119343	0.0208482	1.47316	0.257347	0.0685935	-2.10106e-08	9.12037e-09	-2.3037
Backgrd_Selection_StatL2_0	0.176591	0.197406	0.0109144	1.11787	0.0618061	0.0717799	1.61594e-09	1.04339e-08	0.154874
autoimmuneL2_0	0.203731	0.222009	0.0101888	1.08971	0.0500109	0.0761316	-3.4809e-08	4.75349e-08	-0.732282
CTCF_HoffmanL2_0	0.0237434	0.126426	0.0574433	5.32466	2.41934	0.0788781	9.63701e-08	9.13281e-08	1.05521
Human_Enhancer_Villar.flanking.500L2_0	0.00972664	0.12694	0.0694606	13.0508	7.14127	0.0944028	4.30853e-07	2.51529e-07	1.71294
Promoter_UCSCL2_0	0.0459082	0.155847	0.0700261	3.39475	1.52535	0.114522	-2.54374e-08	5.6703e-08	-0.448608
Conserved_Primate_phastCons46wayL2_0	0.0192179	0.116829	0.0608201	6.07916	3.16476	0.120824	8.62572e-08	1.07323e-07	0.803719
Enhancer_AnderssonL2_0	0.0042881	-0.0428032	0.0287509	-9.98187	6.70482	0.124431	-4.36285e-07	2.45772e-07	-1.77516
DHS_peaks_TrynkaL2_0	0.109662	0.317674	0.13331	2.89685	1.21564	0.135711	3.87024e-08	7.29251e-08	0.530715
Coding_UCSCL2_0	0.0141186	0.115483	0.0656124	8.17951	4.64723	0.139915	2.07552e-07	2.25764e-07	0.919334
H3K27ac_PGC2L2_0	0.267287	0.461471	0.132626	1.7265	0.496192	0.142881	-2.86329e-08	2.18881e-08	-1.30815
BivFlnkL2_0	0.0134783	0.0705677	0.038307	5.23564	2.84212	0.148239	-2.82415e-08	9.23356e-08	-0.305857
Conserved_LindbladTohL2_0	0.0246036	0.138363	0.0829825	5.62368	3.37278	0.178683	1.46809e-07	1.58855e-07	0.92417
H3K4me3_Trynka.flanking.500L2_0	0.121773	0.251662	0.100336	2.06665	0.823958	0.180318	3.88912e-08	3.23681e-08	1.20153
GERP.RSsup4L2_0	0.0081334	0.0621777	0.0404385	7.64473	4.97191	0.183149	1.67231e-07	1.98287e-07	0.843378
UTR_5_UCSC.flanking.500L2_0	0.0211982	0.0797556	0.0453451	3.76237	2.1391	0.1983	-5.20226e-08	7.85315e-08	-0.662442
UTR_3_UCSC.flanking.500L2_0	0.0151167	0.0654516	0.0398016	4.32976	2.63296	0.207296	7.49875e-09	8.18526e-08	0.0916129
BLUEPRINT_DNA_methylation_MaxCPPL2_0	0.0316345	0.0548132	0.0199838	1.7327	0.631709	0.225308	3.77616e-08	7.86335e-08	0.480223
MAFbin7L2_0	0.0993661	0.073503	0.0235853	0.739719	0.237358	0.235536	1.53732e-08	1.25915e-08	1.22092
Human_Enhancer_Villar_Species_Enhancer_CountL2_0	0.0654734	0.16458	0.0867826	2.5137	1.32546	0.236342	9.17468e-09	1.65568e-08	0.554134
GERP.NSL2_0	1.74327	2.28203	0.456367	1.30905	0.261788	0.241395	-1.17079e-08	5.85859e-09	-1.99841
Human_Promoter_Villar.flanking.500L2_0	0.00355083	0.0466642	0.0364363	13.1418	10.2614	0.244622	1.85883e-07	3.87323e-07	0.479917
synonymousL2_0	0.00308681	0.0543742	0.0446836	17.615	14.4756	0.256732	8.16772e-09	3.68089e-07	0.0221895
FetalDHS_TrynkaL2_0	0.0834464	0.256989	0.15433	3.07968	1.84945	0.260641	4.30374e-08	8.47032e-08	0.508096
BLUEPRINT_H3K27acQTL_MaxCPPL2_0	0.0164537	0.0418976	0.022364	2.54639	1.35921	0.26244	1.48892e-07	1.63042e-07	0.91321
Human_Promoter_Villar_ExAC.flanking.500L2_0	0.000569075	0.0299891	0.0263329	52.6979	46.2732	0.27308	1.51877e-06	1.58097e-06	0.960661
DHS_TrynkaL2_0	0.165332	0.356944	0.179128	2.15895	1.08345	0.286927	-4.52695e-08	6.37497e-08	-0.710113
WeakEnhancer_HoffmanL2_0	0.0208086	0.117052	0.0928127	5.62519	4.4603	0.297084	1.14521e-07	1.52511e-07	0.750907
FetalDHS_Trynka.flanking.500L2_0	0.199103	0.334032	0.134576	1.67768	0.675912	0.308986	2.12536e-08	3.15637e-08	0.673355
Intron_UCSCL2_0	0.386138	0.337892	0.0482066	0.875056	0.124843	0.3239	-6.47144e-09	4.49064e-09	-1.44109
MAFbin9L2_0	0.100736	0.0792278	0.0229135	0.786492	0.227462	0.33818	1.79301e-08	1.43394e-08	1.25041
Repressed_Hoffman.flanking.500L2_0	0.258353	0.189702	0.0797216	0.734274	0.308577	0.398908	8.39388e-09	1.52803e-08	0.549328
Ancient_Sequence_Age_Human_EnhancerL2_0	0.00509524	0.0322425	0.0342364	6.32797	6.71929	0.423039	9.60348e-08	1.84756e-07	0.519794
Conserved_Vertebrate_phastCons46wayL2_0	0.0293412	0.0956724	0.0865808	3.26068	2.95083	0.442578	3.48792e-08	1.2755e-07	0.273455
GTEx_eQTL_MaxCPPL2_0	0.0102194	0.00143446	0.0115109	0.140366	1.12638	0.445179	-1.15209e-07	9.91041e-08	-1.1625
TSS_HoffmanL2_0	0.0176242	-0.0234678	0.0550353	-1.33157	3.12272	0.456379	-3.20342e-07	1.21214e-07	-2.64278
H3K4me3_peaks_TrynkaL2_0	0.0411477	0.124851	0.120628	3.03422	2.93159	0.482914	2.78958e-08	1.09974e-07	0.253659
Human_Promoter_Villar_ExACL2_0	0.00244989	0.0146183	0.0196162	5.96693	8.00699	0.515701	-1.47954e-07	3.28526e-07	-0.450356
Enhancer_Andersson.flanking.500L2_0	0.0146569	0.0360092	0.0352159	2.45681	2.40268	0.545331	4.42145e-09	7.45964e-08	0.0592716
TFBS_ENCODE.flanking.500L2_0	0.209561	0.126493	0.147636	0.603608	0.704499	0.569382	-1.22811e-08	2.56305e-08	-0.479159
UTR_3_UCSCL2_0	0.0110769	0.0311825	0.0361973	2.81508	3.26781	0.574891	-1.58825e-07	1.31366e-07	-1.20902
Human_Enhancer_VillarL2_0	0.0329454	0.0560807	0.0423769	1.70223	1.28627	0.57505	8.65361e-09	6.88075e-08	0.125766
DGF_ENCODE.flanking.500L2_0	0.401926	0.321751	0.148574	0.800523	0.369655	0.587882	-1.60385e-08	1.67853e-08	-0.955513
MAFbin4L2_0	0.100666	0.090079	0.0202704	0.894832	0.201363	0.597461	2.31501e-08	1.01516e-08	2.28045
Conserved_Mammal_phastCons46wayL2_0	0.0213745	0.0538041	0.0661462	2.51721	3.09463	0.618692	-2.25461e-07	1.78021e-07	-1.26648
PromoterFlanking_HoffmanL2_0	0.00821236	-0.0120181	0.0414285	-1.46342	5.04465	0.619073	-2.18142e-07	1.82859e-07	-1.19296
Ancient_Sequence_Age_Human_Promoter.flanking.500L2_0	0.00523802	-0.0110405	0.0335218	-2.10777	6.39972	0.621118	-3.30446e-07	2.6283e-07	-1.25726
CTCF_Hoffman.flanking.500L2_0	0.0468327	0.00679053	0.0963722	0.144996	2.0578	0.66839	-4.04546e-08	7.35951e-08	-0.549691
H3K4me1_peaks_TrynkaL2_0	0.168186	0.238102	0.175352	1.41571	1.04261	0.68471	-5.62541e-08	5.64632e-08	-0.996296
Promoter_UCSC.flanking.500L2_0	0.0105003	-0.0101952	0.0528177	-0.970946	5.03013	0.688022	-1.15663e-07	1.64092e-07	-0.704867
H3K27ac_PGC2.flanking.500L2_0	0.0664276	0.102962	0.114477	1.54999	1.72333	0.743736	1.28297e-08	5.62663e-08	0.228018
BLUEPRINT_H3K4me1QTL_MaxCPPL2_0	0.0132941	0.010378	0.0107799	0.780648	0.810876	0.785359	-8.16619e-08	1.14518e-07	-0.713091
Enhancer_Hoffman.flanking.500L2_0	0.0475735	0.0642727	0.0648044	1.35102	1.36219	0.791104	-3.85308e-08	5.35225e-08	-0.719898
BivFlnk.flanking.500L2_0	0.0175526	0.0329689	0.0647539	1.87829	3.68913	0.806586	-9.58151e-08	1.27563e-07	-0.751121
H3K27ac_Hnisz.flanking.500L2_0	0.0313599	0.0420536	0.0508127	1.341	1.62031	0.829844	2.57601e-08	5.73829e-08	0.448915
H3K9ac_Trynka.flanking.500L2_0	0.103996	0.0796597	0.124241	0.765984	1.19466	0.841616	-3.2885e-08	5.21018e-08	-0.631167
WeakEnhancer_Hoffman.flanking.500L2_0	0.0675307	0.0531281	0.0736267	0.786725	1.09027	0.842886	-4.28403e-08	4.10986e-08	-1.04238
non_synonymousL2_0	0.0026856	0.00993641	0.04631	3.69989	17.2438	0.871881	-4.38912e-07	6.0174e-07	-0.729406
DHS_Trynka.flanking.500L2_0	0.329437	0.360041	0.217216	1.0929	0.659354	0.884329	5.0399e-09	3.451e-08	0.146042
Transcr_HoffmanL2_0	0.343697	0.352446	0.0784672	1.02546	0.228304	0.909789	7.10363e-09	1.73785e-08	0.408758
Ancient_Sequence_Age_Human_Enhancer.flanking.500L2_0	0.0089493	0.00513442	0.0494779	0.573723	5.5287	0.936625	-1.66958e-07	2.26013e-07	-0.73871
SuperEnhancer_Hnisz.flanking.500L2_0	0.00315567	0.00414589	0.0173866	1.31379	5.50964	0.954122	-4.07816e-08	1.93596e-07	-0.210653
UTR_5_UCSCL2_0	0.0054079	0.00679466	0.026541	1.25643	4.90783	0.957035	-2.74668e-07	1.40691e-07	-1.95228
H3K9ac_peaks_TrynkaL2_0	0.0379287	0.0353393	0.121181	0.93173	3.19496	0.982351	-1.27714e-07	1.25012e-07	-1.02162

## Sheet: Lipids_TC
Category	Prop._SNPs	Prop._h2	Prop._h2_std_error	Enrichment	Enrichment_std_error	Enrichment_p	Coefficient	Coefficient_std_error	Coefficient_z-score
MAF_Adj_LLD_AFRL2_0	0.00129864	-0.33174	0.0346115	-255.452	26.6521	1.12073e-08	-3.947e-09	2.3887e-09	-1.65237
lipidsL2_0	0.0872413	0.165049	0.0133943	1.89187	0.153531	2.15013e-06	3.85307e-08	1.8266e-08	2.10942
WBCL2_0	0.139129	0.204041	0.0136551	1.46656	0.0981468	4.27922e-05	4.14929e-08	4.14306e-08	1.0015
Conserved_Mammal_phastCons46way.flanking.500L2_0	0.31694	0.786671	0.0888615	2.48208	0.280373	4.55919e-05	1.11683e-07	4.19917e-08	2.65965
Coding_UCSC.flanking.500L2_0	0.0488735	0.219162	0.0413892	4.48429	0.846865	0.000112374	1.29391e-07	3.98481e-08	3.24711
MAFbin2L2_0	0.0998478	0.0512769	0.0121378	0.51355	0.121563	0.000164654	1.65629e-09	8.54075e-09	0.193928
MAFbin1L2_0	0.102531	0.0582309	0.0122858	0.567934	0.119825	0.000166822	5.42216e-09	7.15872e-09	0.757421
MAF_Adj_Predicted_Allele_AgeL2_0	-0.000504095	-0.281712	0.0669375	558.848	-132.788	0.000171167	-1.31981e-08	5.32738e-09	-2.4774
Nucleotide_Diversity_10kbL2_0	4.60328	3.78741	0.194974	0.822762	0.0423555	0.000352602	-5.5146e-10	1.31842e-09	-0.418273
Recomb_Rate_10kbL2_0	1.55265	2.56643	0.237722	1.65293	0.153107	0.000358498	6.04712e-09	1.66453e-09	3.63293
plateletsL2_0	0.11023	0.176555	0.0161215	1.60169	0.146253	0.000468198	6.99432e-09	5.83306e-08	0.119908
MAFbin10L2_0	0.0980025	0.0443868	0.0137174	0.452915	0.13997	0.000592296	-1.12913e-09	6.93682e-09	-0.162774
H3K27ac_HniszL2_0	0.387472	0.611139	0.0582032	1.57725	0.150213	0.00095108	5.81803e-09	1.13653e-08	0.51191
Repressed_HoffmanL2_0	0.46025	0.190445	0.078667	0.413787	0.170922	0.00167233	2.01444e-08	1.73556e-08	1.16068
SuperEnhancer_HniszL2_0	0.166167	0.288742	0.0357465	1.73766	0.215123	0.00190363	-1.2393e-08	9.70564e-09	-1.27688
H3K4me1_TrynkaL2_0	0.421872	0.705297	0.0835017	1.67183	0.197931	0.002219	6.12853e-09	1.7256e-08	0.355154
RBCL2_0	0.183445	0.233794	0.0152316	1.27446	0.0830306	0.0028839	-4.56808e-08	5.75691e-08	-0.793495
CpG_Content_50kbL2_0	0.0100189	0.0119752	0.000650573	1.19526	0.0649345	0.00397797	-4.02595e-07	9.94378e-07	-0.404872
MAFbin8L2_0	0.0998824	0.0387899	0.0190482	0.388355	0.190706	0.00570636	-5.2425e-09	1.06043e-08	-0.494375
TSS_Hoffman.flanking.500L2_0	0.0163939	0.227677	0.0673751	13.8879	4.10976	0.00595505	3.71145e-07	1.72754e-07	2.1484
baseL2_0	0.998341	0.905973	0.0333991	0.907479	0.0334546	0.00758235	4.73757e-10	2.63396e-08	0.0179865
MAF_Adj_ASMCL2_0	0.000689921	-0.117473	0.0432928	-170.271	62.7504	0.0078288	-1.052e-09	3.93469e-09	-0.267365
Conserved_Vertebrate_phastCons46way.flanking.500L2_0	0.376592	0.701699	0.113625	1.86329	0.301718	0.00811883	-2.37074e-08	4.01568e-08	-0.590371
Conserved_LindbladToh.flanking.500L2_0	0.304827	0.552587	0.0835333	1.81279	0.274036	0.00845402	-1.48084e-08	2.09764e-08	-0.705958
MAFbin7L2_0	0.0993661	0.0578079	0.0178364	0.581767	0.179501	0.0117049	6.1562e-09	1.02478e-08	0.600733
Ancient_Sequence_Age_Human_PromoterL2_0	0.00409936	0.102811	0.0399146	25.0798	9.73679	0.0146535	7.12604e-07	4.15737e-07	1.71408
Human_Promoter_VillarL2_0	0.0149741	0.127216	0.0482756	8.49577	3.22395	0.0182342	3.34959e-07	1.99366e-07	1.68012
Backgrd_Selection_StatL2_0	0.176591	0.2009	0.0102319	1.13766	0.0579416	0.0244515	9.46263e-09	1.33399e-08	0.709347
MAFbin3L2_0	0.0995907	0.0689013	0.0143002	0.691844	0.14359	0.0270306	1.33094e-08	1.03003e-08	1.29213
TFBS_ENCODEL2_0	0.130409	0.427319	0.133062	3.27677	1.02034	0.0411354	5.49124e-08	5.40692e-08	1.0156
DGF_ENCODEL2_0	0.134883	0.391429	0.116021	2.90199	0.86016	0.0428187	3.25704e-08	3.7785e-08	0.861992
PromoterFlanking_Hoffman.flanking.500L2_0	0.0247176	0.148884	0.0575822	6.02339	2.32961	0.0435332	7.93736e-08	9.07551e-08	0.874591
Human_Enhancer_Villar_Species_Enhancer_CountL2_0	0.0654734	0.357164	0.149655	5.4551	2.28574	0.0502859	2.48583e-08	1.97087e-08	1.26129
H3K27ac_PGC2L2_0	0.267287	0.505017	0.117621	1.88942	0.440057	0.0529587	-1.0161e-08	2.27751e-08	-0.446147
MAFbin5L2_0	0.0982153	0.0725152	0.0131327	0.738329	0.133714	0.0543597	1.55944e-08	9.11458e-09	1.71093
Promoter_UCSCL2_0	0.0459082	0.159048	0.0588737	3.46448	1.28242	0.0560343	-8.63376e-09	5.25355e-08	-0.164341
H3K9ac_TrynkaL2_0	0.124492	0.350596	0.116105	2.81621	0.932629	0.0676266	4.64281e-08	3.55646e-08	1.30546
autoimmuneL2_0	0.203731	0.22011	0.00900295	1.08039	0.0441903	0.0677604	-5.54356e-08	5.34411e-08	-1.03732
MAFbin9L2_0	0.100736	0.0624712	0.0209658	0.62015	0.208128	0.0705812	8.27968e-09	1.41736e-08	0.584161
H3K4me3_TrynkaL2_0	0.132144	0.345067	0.110811	2.6113	0.838566	0.0710125	2.44621e-08	5.33526e-08	0.458498
Enhancer_Hoffman.flanking.500L2_0	0.0475735	0.159524	0.0620148	3.35322	1.30356	0.0786823	2.48406e-08	4.94161e-08	0.502682
Conserved_Primate_phastCons46way.flanking.500L2_0	0.156068	0.30963	0.0864064	1.98395	0.553648	0.0853939	-1.37056e-08	3.03668e-08	-0.451336
ECGL2_0	0.0810121	0.110541	0.0176906	1.3645	0.21837	0.100067	-2.80858e-08	9.30132e-09	-3.01955
Human_Promoter_Villar_ExAC.flanking.500L2_0	0.000569075	0.0349391	0.0196492	61.3963	34.5283	0.102974	1.96544e-06	1.35726e-06	1.44809
Enhancer_AnderssonL2_0	0.0042881	-0.0359533	0.0235576	-8.38444	5.49373	0.105056	-4.10435e-07	2.2069e-07	-1.85978
H3K4me3_Trynka.flanking.500L2_0	0.121773	0.278853	0.102711	2.28994	0.843465	0.113623	4.25481e-08	3.46118e-08	1.2293
Human_Enhancer_VillarL2_0	0.0329454	0.117082	0.0526467	3.55381	1.598	0.113625	8.17353e-08	8.85717e-08	0.922816
Human_Promoter_Villar.flanking.500L2_0	0.00355083	0.0536415	0.0317901	15.1068	8.95288	0.12782	2.30277e-07	3.76979e-07	0.610849
UTR_3_UCSC.flanking.500L2_0	0.0151167	0.0552064	0.028255	3.65202	1.86913	0.164133	-1.13358e-08	6.85494e-08	-0.165367
Conserved_Primate_phastCons46wayL2_0	0.0192179	0.103461	0.0587919	5.38359	3.05923	0.168975	1.19085e-07	1.18928e-07	1.00133
Ancient_Sequence_Age_Human_EnhancerL2_0	0.00509524	0.0524654	0.0342545	10.2969	6.72285	0.17775	1.94262e-07	2.09395e-07	0.927729
Transcr_Hoffman.flanking.500L2_0	0.416623	0.291952	0.0964819	0.700758	0.231581	0.189504	-3.02428e-09	1.66384e-08	-0.181765
GERP.RSsup4L2_0	0.0081334	0.049841	0.0329956	6.12794	4.0568	0.208956	1.79793e-07	1.98221e-07	0.907034
BLUEPRINT_DNA_methylation_MaxCPPL2_0	0.0316345	0.0587578	0.022011	1.8574	0.695791	0.214976	6.74969e-08	9.3558e-08	0.721444
Intron_UCSC.flanking.500L2_0	0.00922979	0.100369	0.073515	10.8745	7.96497	0.227205	3.01376e-07	2.55594e-07	1.17912
DHS_TrynkaL2_0	0.165332	0.356501	0.153758	2.15628	0.929998	0.23022	2.56239e-08	5.70428e-08	0.449205
CTCF_HoffmanL2_0	0.0237434	0.087557	0.0521951	3.68763	2.1983	0.230343	4.3761e-08	8.92019e-08	0.490584
H3K4me1_Trynka.flanking.500L2_0	0.181973	0.0819514	0.0842791	0.450349	0.46314	0.242029	-6.75232e-09	2.18682e-08	-0.308774
UTR_5_UCSC.flanking.500L2_0	0.0211982	0.0629129	0.0359474	2.96784	1.69577	0.247825	-7.60406e-08	6.6768e-08	-1.13888
WeakEnhancer_HoffmanL2_0	0.0208086	0.137076	0.10542	6.58745	5.06617	0.274502	1.58061e-07	1.86433e-07	0.847813
FetalDHS_Trynka.flanking.500L2_0	0.199103	0.330162	0.121952	1.65825	0.612505	0.275515	1.08978e-08	3.20801e-08	0.339705
BivFlnk.flanking.500L2_0	0.0175526	0.0805156	0.0576736	4.5871	3.28576	0.27657	-8.78977e-11	1.22101e-07	-0.000719879
Conserved_LindbladTohL2_0	0.0246036	0.104869	0.0748084	4.26233	3.04055	0.288202	1.6883e-07	1.54154e-07	1.0952
DHS_peaks_TrynkaL2_0	0.109662	0.248195	0.126532	2.26327	1.15384	0.289903	-1.71601e-08	7.42352e-08	-0.231159
MAFbin6L2_0	0.0995035	0.0832321	0.0154926	0.836475	0.155699	0.290005	2.10471e-08	1.09082e-08	1.92948
Human_Enhancer_Villar.flanking.500L2_0	0.00972664	0.0699922	0.0608466	7.19593	6.25567	0.312488	2.71206e-07	2.27065e-07	1.1944
TSS_HoffmanL2_0	0.0176242	-0.0301661	0.0486419	-1.71164	2.75995	0.328389	-3.74974e-07	1.16704e-07	-3.21304
DGF_ENCODE.flanking.500L2_0	0.401926	0.263754	0.142137	0.656225	0.353639	0.338396	-3.13343e-08	1.929e-08	-1.62437
Enhancer_HoffmanL2_0	0.041677	0.112026	0.0741293	2.68795	1.77866	0.338473	-1.70343e-08	6.79135e-08	-0.250823
synonymousL2_0	0.00308681	0.0478611	0.0489562	15.505	15.8598	0.360255	1.71165e-07	3.92783e-07	0.435776
Coding_UCSCL2_0	0.0141186	0.0772662	0.0690315	5.47265	4.88939	0.361399	1.12564e-07	1.63856e-07	0.686966
Enhancer_Andersson.flanking.500L2_0	0.0146569	0.0422031	0.0306078	2.87941	2.08829	0.372696	2.91866e-08	7.72104e-08	0.378014
SuperEnhancer_Hnisz.flanking.500L2_0	0.00315567	0.0200936	0.0198724	6.36745	6.29734	0.388559	1.38115e-07	2.41025e-07	0.573031
GERP.NSL2_0	1.74327	2.1132	0.443803	1.21221	0.254581	0.402114	-1.48924e-08	6.50184e-09	-2.29048
FetalDHS_TrynkaL2_0	0.0834464	0.194114	0.13309	2.32621	1.59492	0.405574	4.713e-09	8.60977e-08	0.0547402
TFBS_ENCODE.flanking.500L2_0	0.209561	0.0965394	0.136385	0.460674	0.650811	0.409019	-3.21547e-08	2.6359e-08	-1.21988
BLUEPRINT_H3K27acQTL_MaxCPPL2_0	0.0164537	0.0381558	0.0266143	2.31898	1.61753	0.409603	1.37249e-07	2.05954e-07	0.66641
H3K9ac_Trynka.flanking.500L2_0	0.103996	0.205435	0.132893	1.97541	1.27786	0.415029	8.85473e-09	5.5446e-08	0.1597
Human_Promoter_Villar_ExACL2_0	0.00244989	0.0138753	0.015575	5.66365	6.35744	0.440477	-1.73434e-07	2.80903e-07	-0.617416
PromoterFlanking_HoffmanL2_0	0.00821236	-0.0181216	0.0348717	-2.20662	4.24625	0.451685	-2.84979e-07	1.81256e-07	-1.57224
Ancient_Sequence_Age_Human_Promoter.flanking.500L2_0	0.00523802	-0.0155751	0.0321827	-2.97348	6.14407	0.516679	-3.91152e-07	3.08194e-07	-1.26917
H3K4me1_peaks_TrynkaL2_0	0.168186	0.271733	0.160805	1.61567	0.956112	0.519414	-1.99788e-08	5.46833e-08	-0.365354
Ancient_Sequence_Age_Human_Enhancer.flanking.500L2_0	0.0089493	-0.0187488	0.0498996	-2.095	5.57581	0.575951	-3.04165e-07	2.57784e-07	-1.17992
CTCF_Hoffman.flanking.500L2_0	0.0468327	0.00717933	0.0791853	0.153297	1.69081	0.606187	-4.1076e-08	6.85393e-08	-0.599306
Intron_UCSCL2_0	0.386138	0.359367	0.0536023	0.93067	0.138816	0.612824	-8.50864e-09	4.65074e-09	-1.82952
Conserved_Vertebrate_phastCons46wayL2_0	0.0293412	0.0644086	0.078508	2.19516	2.67569	0.651072	5.84095e-08	1.30347e-07	0.448109
H3K4me3_peaks_TrynkaL2_0	0.0411477	0.0836205	0.104529	2.03221	2.54033	0.675977	8.6347e-09	1.02378e-07	0.084341
BLUEPRINT_H3K4me1QTL_MaxCPPL2_0	0.0132941	0.00830159	0.0120912	0.624455	0.909513	0.679227	-1.05174e-07	1.43884e-07	-0.730963
H3K27ac_Hnisz.flanking.500L2_0	0.0313599	0.048035	0.0417486	1.53173	1.33127	0.685977	1.73647e-08	5.47732e-08	0.317028
GTEx_eQTL_MaxCPPL2_0	0.0102194	0.00625298	0.010309	0.611875	1.00877	0.700731	-7.37668e-08	1.0317e-07	-0.715003
UTR_5_UCSCL2_0	0.0054079	0.0147454	0.0258455	2.72665	4.77921	0.710444	-1.57211e-07	1.17119e-07	-1.34232
Promoter_UCSC.flanking.500L2_0	0.0105003	-0.00681704	0.0491328	-0.649225	4.67919	0.720015	-1.14763e-07	1.69516e-07	-0.677005
BivFlnkL2_0	0.0134783	0.0250061	0.0335099	1.85528	2.48621	0.72879	-9.29434e-08	9.50188e-08	-0.978158
H3K9ac_peaks_TrynkaL2_0	0.0379287	0.0101094	0.103494	0.266538	2.72865	0.777705	-1.29046e-07	1.0846e-07	-1.1898
H3K27ac_PGC2.flanking.500L2_0	0.0664276	0.0973205	0.114824	1.46506	1.72856	0.783192	1.32076e-08	6.38269e-08	0.206928
MAFbin4L2_0	0.100666	0.0953409	0.0213145	0.947102	0.211735	0.800489	2.73746e-08	1.19722e-08	2.28652
DHS_Trynka.flanking.500L2_0	0.329437	0.368156	0.178549	1.11753	0.541982	0.822936	2.03718e-08	3.07732e-08	0.662
UTR_3_UCSCL2_0	0.0110769	0.017131	0.0302167	1.54654	2.7279	0.837225	-1.26863e-07	9.25811e-08	-1.37029
WeakEnhancer_Hoffman.flanking.500L2_0	0.0675307	0.0535219	0.0775291	0.792556	1.14806	0.85364	-4.33934e-08	4.77743e-08	-0.908301
non_synonymousL2_0	0.0026856	-0.00202094	0.0433167	-0.752511	16.1293	0.911517	-3.93719e-07	5.91693e-07	-0.66541
Conserved_Mammal_phastCons46wayL2_0	0.0213745	0.0161596	0.0567839	0.756024	2.65662	0.925123	-3.10422e-07	2.10527e-07	-1.4745
Transcr_HoffmanL2_0	0.343697	0.349402	0.070765	1.0166	0.205894	0.934962	-9.45386e-10	1.59862e-08	-0.0591375
Repressed_Hoffman.flanking.500L2_0	0.258353	0.252874	0.0784023	0.978796	0.30347	0.943885	2.44397e-08	1.63262e-08	1.49696

## Sheet: Lipids_TG
Category	Prop._SNPs	Prop._h2	Prop._h2_std_error	Enrichment	Enrichment_std_error	Enrichment_p	Coefficient	Coefficient_std_error	Coefficient_z-score
MAF_Adj_LLD_AFRL2_0	0.00129864	-0.356432	0.0269961	-274.465	20.788	3.2494e-09	-3.94912e-09	2.02542e-09	-1.94978
MAFbin1L2_0	0.102531	0.0525345	0.0107159	0.512377	0.104514	1.12746e-05	-2.32229e-09	8.1028e-09	-0.286603
MAFbin2L2_0	0.0998478	0.0446731	0.0100429	0.447412	0.100582	4.17773e-05	-7.7095e-09	7.53966e-09	-1.02253
MAF_Adj_Predicted_Allele_AgeL2_0	-0.000504095	-0.31939	0.0510853	633.591	-101.341	4.97699e-05	-1.52214e-08	5.00028e-09	-3.0441
lipidsL2_0	0.0872413	0.141995	0.0128245	1.62761	0.147	5.00137e-05	6.18103e-08	1.97344e-08	3.13211
MAFbin3L2_0	0.0995907	0.0475341	0.0103959	0.477295	0.104386	7.46988e-05	-6.11369e-09	8.58573e-09	-0.712076
Nucleotide_Diversity_10kbL2_0	4.60328	3.83302	0.235922	0.832671	0.0512509	0.000746773	6.11209e-10	1.58993e-09	0.384425
H3K27ac_HniszL2_0	0.387472	0.517848	0.0403489	1.33648	0.104134	0.00103936	-1.50282e-08	1.27609e-08	-1.17768
MAFbin9L2_0	0.100736	0.0497415	0.012859	0.493783	0.127651	0.0011547	-1.18258e-08	1.19348e-08	-0.990863
Recomb_Rate_10kbL2_0	1.55265	2.26997	0.204291	1.462	0.131575	0.00226056	3.44985e-09	1.24731e-09	2.76584
MAFbin7L2_0	0.0993661	0.0598982	0.0107939	0.602803	0.108628	0.00314541	-3.57052e-09	9.02498e-09	-0.395626
MAFbin8L2_0	0.0998824	0.0589006	0.0141724	0.589699	0.141891	0.00317683	-5.27813e-09	9.14995e-09	-0.576848
ECGL2_0	0.0810121	0.1186	0.0118009	1.46398	0.145668	0.00398831	1.08293e-08	1.287e-08	0.841435
SuperEnhancer_HniszL2_0	0.166167	0.260601	0.0360111	1.5683	0.216716	0.00476947	-5.44468e-09	1.01513e-08	-0.536355
RBCL2_0	0.183445	0.212321	0.0114312	1.1574	0.0623138	0.00547708	3.8181e-08	5.16876e-08	0.738689
Repressed_HoffmanL2_0	0.46025	0.24384	0.068558	0.529798	0.148958	0.00643872	1.85622e-08	1.8554e-08	1.00044
GTEx_eQTL_MaxCPPL2_0	0.0102194	0.0520308	0.0142105	5.09139	1.39054	0.0077114	3.88728e-07	1.45138e-07	2.67833
WBCL2_0	0.139129	0.173744	0.0146281	1.2488	0.10514	0.0115135	3.13353e-08	3.76396e-08	0.83251
TSS_Hoffman.flanking.500L2_0	0.0163939	0.154383	0.0534161	9.41712	3.25829	0.0120516	2.95753e-07	1.35135e-07	2.18858
baseL2_0	0.998341	0.896796	0.0381101	0.898286	0.0381734	0.0123383	-1.64772e-08	2.9734e-08	-0.554152
plateletsL2_0	0.11023	0.149541	0.017027	1.35662	0.154467	0.0129667	2.41373e-08	6.97875e-08	0.345869
Human_Enhancer_Villar_Species_Enhancer_CountL2_0	0.0654734	0.41264	0.131007	6.30241	2.00091	0.0132276	3.12938e-08	1.41763e-08	2.20747
Conserved_Mammal_phastCons46way.flanking.500L2_0	0.31694	0.60319	0.117863	1.90317	0.371876	0.0194026	1.15759e-07	3.76318e-08	3.07609
CpG_Content_50kbL2_0	0.0100189	0.0112316	0.00053754	1.12104	0.0536525	0.0207484	-8.58467e-08	8.7711e-07	-0.0978745
MAF_Adj_ASMCL2_0	0.000689921	-0.126845	0.0547629	-183.854	79.3756	0.0271457	-6.76596e-10	3.48935e-09	-0.193903
Ancient_Sequence_Age_Human_PromoterL2_0	0.00409936	0.140508	0.0574743	34.2757	14.0203	0.0346781	1.34889e-06	7.05504e-07	1.91195
Transcr_Hoffman.flanking.500L2_0	0.416623	0.232124	0.078685	0.557156	0.188864	0.0358899	-1.6121e-08	1.57619e-08	-1.02278
H3K4me3_Trynka.flanking.500L2_0	0.121773	0.300525	0.0843353	2.46792	0.692563	0.037399	5.27988e-08	2.66902e-08	1.97821
Human_Enhancer_VillarL2_0	0.0329454	0.129354	0.0447596	3.92631	1.3586	0.0395097	1.03994e-07	7.32819e-08	1.41909
Coding_UCSC.flanking.500L2_0	0.0488735	0.120268	0.0322142	2.4608	0.659135	0.042056	1.70635e-08	2.72931e-08	0.625196
Enhancer_AnderssonL2_0	0.0042881	-0.0347384	0.0190926	-8.10111	4.45246	0.0455893	-3.96929e-07	1.71313e-07	-2.31698
MAFbin10L2_0	0.0980025	0.0751705	0.0112358	0.767026	0.114648	0.0474574	2.76455e-09	8.02357e-09	0.344554
H3K9ac_Trynka.flanking.500L2_0	0.103996	0.334777	0.108978	3.21912	1.0479	0.0487403	6.7058e-08	4.35921e-08	1.53831
Ancient_Sequence_Age_Human_Promoter.flanking.500L2_0	0.00523802	-0.0632637	0.0339974	-12.0778	6.49052	0.061639	-3.49447e-07	1.75378e-07	-1.99253
Conserved_Primate_phastCons46way.flanking.500L2_0	0.156068	0.397823	0.124141	2.54905	0.795433	0.0688202	5.21954e-08	4.19025e-08	1.24564
Human_Promoter_VillarL2_0	0.0149741	0.06601	0.0285021	4.40828	1.90343	0.0850086	-7.9982e-08	1.19904e-07	-0.667051
Conserved_LindbladToh.flanking.500L2_0	0.304827	0.453187	0.0818087	1.48671	0.268378	0.0952188	-1.25959e-08	1.78438e-08	-0.705896
DHS_Trynka.flanking.500L2_0	0.329437	0.533578	0.123995	1.61967	0.376386	0.105214	5.87762e-08	2.49809e-08	2.35284
H3K27ac_PGC2L2_0	0.267287	0.434438	0.11848	1.62536	0.44327	0.15034	2.51614e-08	2.85052e-08	0.882693
Enhancer_Andersson.flanking.500L2_0	0.0146569	0.0737769	0.0412733	5.0336	2.81596	0.162647	1.21884e-07	1.14343e-07	1.06595
Ancient_Sequence_Age_Human_EnhancerL2_0	0.00509524	0.0411896	0.0266723	8.08394	5.23474	0.169957	8.64284e-08	2.09495e-07	0.412556
Human_Promoter_Villar_ExACL2_0	0.00244989	0.0253653	0.0161697	10.3537	6.6002	0.17062	7.68953e-08	2.06132e-07	0.373039
Promoter_UCSC.flanking.500L2_0	0.0105003	0.0726648	0.0478508	6.92027	4.5571	0.197848	1.96858e-07	1.65732e-07	1.18781
MAFbin5L2_0	0.0982153	0.0827971	0.0125324	0.843017	0.127601	0.202777	1.27263e-08	8.97786e-09	1.41752
BLUEPRINT_DNA_methylation_MaxCPPL2_0	0.0316345	0.0913954	0.0464281	2.88911	1.46764	0.210709	1.86242e-07	1.87801e-07	0.991696
Ancient_Sequence_Age_Human_Enhancer.flanking.500L2_0	0.0089493	-0.0330715	0.0329622	-3.69543	3.68322	0.220342	-3.42704e-07	1.80366e-07	-1.90004
FetalDHS_TrynkaL2_0	0.0834464	0.215064	0.113193	2.57727	1.35648	0.222494	1.20641e-07	6.31482e-08	1.91045
H3K4me1_Trynka.flanking.500L2_0	0.181973	0.366576	0.15544	2.01445	0.854192	0.239005	4.89101e-08	2.63878e-08	1.85351
GERP.NSL2_0	1.74327	2.00491	0.246042	1.15009	0.141138	0.247267	-3.44544e-09	5.39415e-09	-0.638736
BLUEPRINT_H3K27acQTL_MaxCPPL2_0	0.0164537	0.0470991	0.0271702	2.86252	1.65131	0.249031	1.62326e-07	2.02159e-07	0.802962
MAFbin6L2_0	0.0995035	0.0770735	0.0224372	0.774581	0.225492	0.252371	7.13576e-09	1.04797e-08	0.680912
Enhancer_Hoffman.flanking.500L2_0	0.0475735	0.127361	0.0687207	2.67714	1.44452	0.254253	2.47775e-08	4.83972e-08	0.511962
CTCF_Hoffman.flanking.500L2_0	0.0468327	-0.0128214	0.0538492	-0.27377	1.14982	0.276357	-5.82778e-08	4.80573e-08	-1.21267
TSS_HoffmanL2_0	0.0176242	-0.0197899	0.0346957	-1.12288	1.96864	0.278647	-2.38264e-07	8.2564e-08	-2.88581
BivFlnk.flanking.500L2_0	0.0175526	0.0735752	0.0516525	4.1917	2.94273	0.293	6.38797e-08	1.15208e-07	0.554472
UTR_3_UCSCL2_0	0.0110769	-0.0211863	0.031121	-1.91265	2.80953	0.315963	-8.57204e-08	9.99667e-08	-0.85749
H3K4me3_TrynkaL2_0	0.132144	0.198207	0.0697165	1.49994	0.527581	0.317718	1.03886e-08	3.06866e-08	0.338539
UTR_3_UCSC.flanking.500L2_0	0.0151167	0.0419784	0.0268699	2.77696	1.7775	0.329818	3.06026e-08	7.49665e-08	0.408217
H3K4me3_peaks_TrynkaL2_0	0.0411477	0.092339	0.0550436	2.24409	1.33771	0.346755	5.28021e-08	7.77952e-08	0.678731
WeakEnhancer_HoffmanL2_0	0.0208086	0.068779	0.0566	3.30531	2.72003	0.364878	7.94257e-08	8.84621e-08	0.89785
TFBS_ENCODE.flanking.500L2_0	0.209561	0.118021	0.105632	0.563183	0.504064	0.370311	-3.42892e-08	2.24409e-08	-1.52798
Conserved_Vertebrate_phastCons46way.flanking.500L2_0	0.376592	0.486465	0.127836	1.29176	0.339455	0.377643	-8.27652e-08	4.10815e-08	-2.01466
H3K4me1_peaks_TrynkaL2_0	0.168186	0.0420256	0.156412	0.249875	0.929994	0.419562	-6.12338e-08	4.5182e-08	-1.35527
Repressed_Hoffman.flanking.500L2_0	0.258353	0.334257	0.094369	1.2938	0.365272	0.433366	4.61079e-08	2.35711e-08	1.95612
DGF_ENCODEL2_0	0.134883	0.208336	0.0997541	1.54457	0.739562	0.443864	1.67944e-08	4.07549e-08	0.412084
SuperEnhancer_Hnisz.flanking.500L2_0	0.00315567	0.0207637	0.0252003	6.57981	7.98571	0.475111	1.8617e-07	2.96715e-07	0.627437
Human_Promoter_Villar_ExAC.flanking.500L2_0	0.000569075	0.00986324	0.0133952	17.3321	23.5385	0.485816	5.90961e-07	9.7393e-07	0.606779
MAFbin4L2_0	0.100666	0.0858687	0.0222324	0.853007	0.220854	0.504327	1.45093e-08	1.37631e-08	1.05421
TFBS_ENCODEL2_0	0.130409	0.213282	0.136734	1.63549	1.04851	0.516674	1.32876e-08	4.21686e-08	0.315106
DGF_ENCODE.flanking.500L2_0	0.401926	0.337226	0.101824	0.839026	0.25334	0.519026	-2.87853e-08	1.68853e-08	-1.70476
Conserved_LindbladTohL2_0	0.0246036	0.0576971	0.0590792	2.34507	2.40124	0.541401	1.09286e-07	1.50344e-07	0.72691
H3K27ac_PGC2.flanking.500L2_0	0.0664276	0.136952	0.119173	2.06168	1.79402	0.545935	4.63454e-08	6.96934e-08	0.664989
BivFlnkL2_0	0.0134783	0.0298709	0.0309368	2.21622	2.2953	0.585145	4.07498e-10	9.14801e-08	0.0044545
BLUEPRINT_H3K4me1QTL_MaxCPPL2_0	0.0132941	0.0182693	0.0097838	1.37423	0.735948	0.606853	-5.66242e-08	7.78996e-08	-0.726886
WeakEnhancer_Hoffman.flanking.500L2_0	0.0675307	0.0347577	0.0659634	0.514695	0.976792	0.615861	-4.12185e-08	4.13829e-08	-0.996026
Backgrd_Selection_StatL2_0	0.176591	0.181225	0.00956165	1.02624	0.0541458	0.617355	6.96157e-09	1.59012e-08	0.437802
PromoterFlanking_HoffmanL2_0	0.00821236	0.0208559	0.0270478	2.53958	3.29355	0.634081	-1.80739e-08	1.27668e-07	-0.141569
Human_Promoter_Villar.flanking.500L2_0	0.00355083	0.0125373	0.0192245	3.53082	5.41409	0.639029	3.54643e-09	2.77478e-07	0.0127809
synonymousL2_0	0.00308681	0.0164257	0.0302669	5.32125	9.80523	0.64061	2.30864e-07	2.81605e-07	0.819815
Transcr_HoffmanL2_0	0.343697	0.374842	0.0674154	1.09062	0.196148	0.643017	-1.25174e-08	1.79608e-08	-0.69693
non_synonymousL2_0	0.0026856	-0.00840844	0.0242678	-3.13094	9.03629	0.644967	-2.92076e-08	3.17454e-07	-0.0920057
Coding_UCSCL2_0	0.0141186	-0.00258914	0.0385993	-0.183385	2.73393	0.6627	-6.44324e-08	1.05955e-07	-0.60811
Intron_UCSCL2_0	0.386138	0.397443	0.0293656	1.02928	0.0760496	0.699293	-6.87183e-09	3.70497e-09	-1.85476
UTR_5_UCSCL2_0	0.0054079	-0.000442911	0.0166014	-0.0819007	3.06984	0.706428	-9.82363e-08	1.3001e-07	-0.755606
GERP.RSsup4L2_0	0.0081334	-0.00321415	0.0320598	-0.395179	3.94174	0.721993	-5.54553e-08	1.73533e-07	-0.319566
H3K27ac_Hnisz.flanking.500L2_0	0.0313599	0.0157127	0.0479896	0.501044	1.53028	0.7371	-5.16674e-08	5.85722e-08	-0.882114
PromoterFlanking_Hoffman.flanking.500L2_0	0.0247176	0.00972231	0.0485165	0.393336	1.96283	0.750842	-8.20229e-08	7.66648e-08	-1.06989
Conserved_Vertebrate_phastCons46wayL2_0	0.0293412	0.0136946	0.0511591	0.466737	1.74359	0.758766	-8.02833e-08	1.06079e-07	-0.756825
UTR_5_UCSC.flanking.500L2_0	0.0211982	0.0138891	0.0261795	0.655201	1.23499	0.774785	-8.10862e-08	4.62058e-08	-1.75489
Enhancer_HoffmanL2_0	0.041677	0.0583055	0.0661732	1.39899	1.58776	0.793249	-2.44248e-08	6.71589e-08	-0.363688
DHS_TrynkaL2_0	0.165332	0.133086	0.129261	0.804963	0.78183	0.797945	-3.015e-08	4.48139e-08	-0.672782
autoimmuneL2_0	0.203731	0.201241	0.0102742	0.987775	0.05043	0.802479	-5.11872e-08	3.93253e-08	-1.30164
Human_Enhancer_Villar.flanking.500L2_0	0.00972664	0.0184654	0.039861	1.89844	4.09813	0.82431	6.89709e-08	1.72511e-07	0.399805
Conserved_Mammal_phastCons46wayL2_0	0.0213745	0.0105616	0.0518045	0.494119	2.42366	0.834331	-2.84078e-08	2.90437e-07	-0.0978106
FetalDHS_Trynka.flanking.500L2_0	0.199103	0.182323	0.0911011	0.91572	0.457557	0.851942	-2.98497e-08	2.34876e-08	-1.27087
H3K9ac_TrynkaL2_0	0.124492	0.132447	0.0622176	1.0639	0.499773	0.893893	-2.30714e-08	2.96863e-08	-0.777174
H3K4me1_TrynkaL2_0	0.421872	0.443013	0.176692	1.05011	0.418828	0.898054	5.74057e-10	2.97318e-08	0.0193079
Intron_UCSC.flanking.500L2_0	0.00922979	0.00476638	0.0405646	0.516412	4.39496	0.909714	-6.46871e-08	1.75772e-07	-0.368018
Promoter_UCSCL2_0	0.0459082	0.0498671	0.0491469	1.08623	1.07055	0.933687	-3.21106e-08	4.72019e-08	-0.680283
Conserved_Primate_phastCons46wayL2_0	0.0192179	0.0243888	0.0938419	1.26907	4.88305	0.95302	8.74586e-09	1.97117e-07	0.044369
CTCF_HoffmanL2_0	0.0237434	0.0205806	0.0612941	0.866795	2.58152	0.957558	-3.71302e-08	8.96949e-08	-0.413961
H3K9ac_peaks_TrynkaL2_0	0.0379287	0.0392017	0.0691865	1.03356	1.82412	0.98507	-1.43132e-08	9.09444e-08	-0.157384
DHS_peaks_TrynkaL2_0	0.109662	0.107574	0.124936	0.980962	1.13928	0.986238	-3.55919e-08	6.91744e-08	-0.514524

## Sheet: Platelets_MPV
Category	Prop._SNPs	Prop._h2	Prop._h2_std_error	Enrichment	Enrichment_std_error	Enrichment_p	Coefficient	Coefficient_std_error	Coefficient_z-score
plateletsL2_0	0.110276	0.295149	0.020311	2.67645	0.184183	5.88154e-16	4.15423e-07	1.28079e-07	3.24349
WBCL2_0	0.139181	0.289823	0.0183277	2.08235	0.131683	1.08616e-13	1.61784e-08	6.36493e-08	0.25418
baseL2_0	0.998792	0.691957	0.044007	0.692794	0.0440602	5.63922e-11	-3.27397e-08	2.40034e-08	-1.36396
SuperEnhancer_HniszL2_0	0.166243	0.475832	0.0462309	2.86227	0.278092	1.72706e-10	2.4564e-08	1.31045e-08	1.87447
RBCL2_0	0.183535	0.291542	0.0162454	1.58848	0.0885138	1.78652e-10	-3.07832e-08	6.63629e-08	-0.463862
Nucleotide_Diversity_10kbL2_0	4.60551	2.72087	0.284611	0.590786	0.0617979	3.24319e-10	6.62248e-11	1.34693e-09	0.0491671
lipidsL2_0	0.0874796	0.160895	0.0118315	1.83923	0.135249	1.17551e-09	-1.61129e-08	1.32465e-08	-1.21639
MAFbin1L2_0	0.102455	0.0351487	0.0137963	0.343064	0.134657	7.3791e-07	9.04101e-09	7.66178e-09	1.18001
BLUEPRINT_DNA_methylation_MaxCPPL2_0	0.031625	0.136635	0.020379	4.32046	0.644394	1.6323e-06	2.83219e-07	7.13295e-08	3.97058
Backgrd_Selection_StatL2_0	0.176955	0.254625	0.0165623	1.43893	0.0935963	3.49232e-06	1.13836e-08	1.85419e-08	0.613938
Repressed_HoffmanL2_0	0.460333	0.0102724	0.0964515	0.0223152	0.209525	7.4833e-06	8.5558e-09	1.9754e-08	0.433117
MAFbin6L2_0	0.0994952	0.0195903	0.0165992	0.196897	0.166834	1.50479e-05	-1.94204e-09	8.46496e-09	-0.229421
H3K27ac_HniszL2_0	0.387669	0.644926	0.0582753	1.6636	0.150322	2.4951e-05	-4.71079e-09	1.288e-08	-0.365745
MAF_Adj_LLD_AFRL2_0	0.00205826	-0.203649	0.0442971	-98.9424	21.5216	2.81442e-05	-6.9898e-09	3.48797e-09	-2.00397
MAFbin2L2_0	0.0998406	0.0300923	0.0158739	0.301404	0.158992	2.9727e-05	5.93655e-09	8.35387e-09	0.710635
Recomb_Rate_10kbL2_0	1.5526	0.556035	0.273276	0.358131	0.176011	0.000149291	-3.80879e-09	1.28567e-09	-2.9625
H3K27ac_PGC2L2_0	0.267419	0.691799	0.123022	2.58695	0.460035	0.000594294	1.06933e-08	2.05762e-08	0.519693
Human_Enhancer_Villar_Species_Enhancer_CountL2_0	0.065662	0.524753	0.132883	7.99173	2.02374	0.00106159	2.2739e-08	1.53562e-08	1.48077
Human_Promoter_VillarL2_0	0.0150556	0.116473	0.0330631	7.73615	2.19606	0.00147522	-1.95509e-07	9.32793e-08	-2.09595
H3K9ac_TrynkaL2_0	0.124631	0.445432	0.106308	3.57399	0.852982	0.00199731	5.43729e-08	4.17712e-08	1.30168
Ancient_Sequence_Age_Human_PromoterL2_0	0.00411397	0.105418	0.0336285	25.6244	8.17422	0.00247122	7.0585e-07	2.84827e-07	2.47817
TSS_HoffmanL2_0	0.0176406	0.167697	0.0513539	9.50632	2.91112	0.00303699	1.24735e-07	1.01038e-07	1.23455
ECGL2_0	0.081126	0.139108	0.0203345	1.71472	0.250654	0.00354154	-1.11263e-08	1.11443e-08	-0.99839
MAF_Adj_ASMCL2_0	0.000509052	-0.152602	0.0527185	-299.777	103.562	0.00377466	1.02188e-09	3.18277e-09	0.321065
Human_Enhancer_VillarL2_0	0.0329717	0.170138	0.048004	5.16012	1.45592	0.00619203	2.33306e-09	6.60839e-08	0.0353045
H3K4me3_TrynkaL2_0	0.132213	0.389327	0.0958434	2.94469	0.724915	0.00684622	5.92868e-08	5.07406e-08	1.16843
Promoter_UCSC.flanking.500L2_0	0.0105181	0.13762	0.0464867	13.0841	4.41967	0.00729722	3.33067e-07	1.37809e-07	2.41688
Transcr_Hoffman.flanking.500L2_0	0.416747	0.0916627	0.125858	0.219948	0.302001	0.0102084	-6.337e-09	1.79287e-08	-0.353457
MAFbin3L2_0	0.0996812	0.0588901	0.0162774	0.590784	0.163294	0.0122593	2.06615e-08	9.13998e-09	2.26057
Coding_UCSCL2_0	0.0141494	0.127912	0.0449847	9.04015	3.17928	0.0122608	3.0445e-07	1.26403e-07	2.40858
MAFbin4L2_0	0.100659	0.0614006	0.0159153	0.609988	0.158112	0.0148156	2.09839e-08	8.7625e-09	2.39474
autoimmuneL2_0	0.20381	0.231586	0.0119404	1.13628	0.058586	0.0210802	4.72198e-08	7.07819e-08	0.667117
Conserved_Primate_phastCons46way.flanking.500L2_0	0.15625	0.410797	0.109292	2.6291	0.699469	0.0228764	6.66353e-08	2.96711e-08	2.2458
Enhancer_Hoffman.flanking.500L2_0	0.0475905	0.209993	0.0724549	4.41249	1.52247	0.0246446	5.39386e-08	5.10698e-08	1.05617
Repressed_Hoffman.flanking.500L2_0	0.25845	0.023128	0.111258	0.0894873	0.43048	0.0332801	1.50814e-08	1.80501e-08	0.835532
Conserved_Primate_phastCons46wayL2_0	0.019235	0.132544	0.0530215	6.89078	2.75651	0.0346881	2.55445e-07	1.01688e-07	2.51205
UTR_5_UCSC.flanking.500L2_0	0.0212283	0.128904	0.050507	6.07228	2.37923	0.0360122	8.117e-08	9.10594e-08	0.891396
Conserved_Mammal_phastCons46way.flanking.500L2_0	0.317161	0.562501	0.118643	1.77355	0.374079	0.0419174	4.05345e-08	4.03119e-08	1.00552
Coding_UCSC.flanking.500L2_0	0.0490175	0.176826	0.0625019	3.6074	1.27509	0.0429985	-1.18548e-08	4.85064e-08	-0.244397
BLUEPRINT_H3K4me1QTL_MaxCPPL2_0	0.0132923	0.0392347	0.0131261	2.95169	0.987494	0.0511879	8.57828e-08	1.08426e-07	0.791161
MAFbin7L2_0	0.0995054	0.065661	0.0173873	0.659874	0.174737	0.0626901	2.04321e-08	8.8915e-09	2.29793
Conserved_Vertebrate_phastCons46way.flanking.500L2_0	0.376835	0.569105	0.112547	1.51022	0.298664	0.0902041	-4.85992e-09	3.07817e-08	-0.157883
Ancient_Sequence_Age_Human_EnhancerL2_0	0.00509695	0.0585966	0.0316995	11.4964	6.21931	0.0905908	1.86737e-07	2.00449e-07	0.931591
H3K27ac_PGC2.flanking.500L2_0	0.066456	-0.110857	0.10505	-1.66812	1.58074	0.0913441	-8.67472e-08	4.75226e-08	-1.82539
synonymousL2_0	0.00309465	0.0536807	0.0305567	17.3463	9.87405	0.100742	1.66063e-07	3.69006e-07	0.450027
H3K4me3_Trynka.flanking.500L2_0	0.121827	0.299608	0.109461	2.4593	0.898495	0.106964	6.04957e-08	3.3788e-08	1.79045
CpG_Content_50kbL2_0	0.0100244	0.0110628	0.000646778	1.10359	0.0645205	0.108002	-1.08577e-06	1.08393e-06	-1.0017
BLUEPRINT_H3K27acQTL_MaxCPPL2_0	0.0164553	0.0487797	0.0201735	2.96438	1.22596	0.108411	6.18948e-08	1.29635e-07	0.477455
Human_Promoter_Villar_ExACL2_0	0.00246401	0.0286817	0.0170993	11.6403	6.93965	0.116977	-1.6282e-08	2.42446e-07	-0.0671571
Intron_UCSCL2_0	0.386355	0.479911	0.0599801	1.24215	0.155246	0.121932	1.04886e-09	3.52234e-09	0.297773
Conserved_LindbladToh.flanking.500L2_0	0.305012	0.467603	0.108856	1.53307	0.356893	0.140998	-2.28852e-08	2.79231e-08	-0.81958
Enhancer_HoffmanL2_0	0.0416793	0.138504	0.067896	3.32309	1.62901	0.153205	3.80253e-08	5.81679e-08	0.653717
PromoterFlanking_HoffmanL2_0	0.00821919	0.0650902	0.0403639	7.9193	4.91093	0.161827	1.62897e-07	1.65948e-07	0.981611
SuperEnhancer_Hnisz.flanking.500L2_0	0.0031596	0.0486343	0.0338723	15.3926	10.7204	0.182532	4.32406e-07	3.33965e-07	1.29476
DGF_ENCODE.flanking.500L2_0	0.402145	0.630877	0.169986	1.56878	0.422699	0.184678	2.70567e-08	1.96832e-08	1.37461
WeakEnhancer_HoffmanL2_0	0.0207995	0.099537	0.0605663	4.78554	2.91191	0.191076	1.19179e-07	9.12213e-08	1.30648
Intron_UCSC.flanking.500L2_0	0.00924827	0.078406	0.0531894	8.4779	5.75128	0.191691	-5.17985e-09	1.93549e-07	-0.0267625
MAF_Adj_Predicted_Allele_AgeL2_0	-0.00025343	-0.101942	0.0778905	402.248	-307.346	0.198324	1.79615e-09	5.21121e-09	0.344671
BivFlnkL2_0	0.0134933	0.0579007	0.0349753	4.29107	2.59205	0.204925	2.04417e-08	9.94045e-08	0.205642
Human_Promoter_Villar_ExAC.flanking.500L2_0	0.00057074	0.0204444	0.0166355	35.8209	29.1472	0.231855	1.27624e-06	9.47688e-07	1.34669
Promoter_UCSCL2_0	0.0459807	0.107937	0.052724	2.34743	1.14666	0.240055	-5.57545e-08	5.2194e-08	-1.06822
MAFbin8L2_0	0.100046	0.0792156	0.0195608	0.791789	0.195518	0.285345	2.60517e-08	1.06156e-08	2.4541
BivFlnk.flanking.500L2_0	0.0175635	0.0764053	0.057067	4.35022	3.24917	0.296413	3.24004e-08	1.05975e-07	0.305736
MAFbin10L2_0	0.0981556	0.0829187	0.015351	0.844767	0.156394	0.328689	2.59594e-08	8.85744e-09	2.9308
UTR_3_UCSC.flanking.500L2_0	0.015152	0.0484801	0.0375371	3.19958	2.47736	0.372327	3.68322e-10	7.7944e-08	0.00472546
UTR_3_UCSCL2_0	0.0111001	0.0378333	0.031297	3.40836	2.81951	0.395117	-1.66848e-07	1.05813e-07	-1.57681
Ancient_Sequence_Age_Human_Enhancer.flanking.500L2_0	0.00896627	0.0416924	0.0392665	4.64992	4.37936	0.409251	-1.32467e-08	1.51542e-07	-0.0874129
GERP.RSsup4L2_0	0.00813944	0.040507	0.0427717	4.97664	5.25487	0.447551	1.1519e-07	1.92475e-07	0.598467
CTCF_Hoffman.flanking.500L2_0	0.0468649	-0.00372035	0.0712845	-0.0793845	1.52106	0.479032	-4.49812e-08	5.06498e-08	-0.888083
GERP.NSL2_0	1.74402	1.52711	0.312795	0.875625	0.179352	0.488446	-1.17555e-08	6.51444e-09	-1.80453
PromoterFlanking_Hoffman.flanking.500L2_0	0.0247402	0.0597397	0.0514839	2.41468	2.08098	0.493422	-2.02663e-08	7.15858e-08	-0.283104
DHS_peaks_TrynkaL2_0	0.109685	0.0190591	0.143726	0.173762	1.31036	0.529423	-4.79939e-08	6.49734e-08	-0.73867
FetalDHS_Trynka.flanking.500L2_0	0.199159	0.277815	0.128359	1.39494	0.644505	0.541768	-1.21693e-08	2.65406e-08	-0.458515
Human_Enhancer_Villar.flanking.500L2_0	0.00973438	0.0408425	0.0534446	4.1957	5.4903	0.56026	6.33e-08	1.78497e-07	0.354628
TFBS_ENCODEL2_0	0.130492	0.187409	0.107503	1.43617	0.823827	0.595078	-3.98724e-08	3.48001e-08	-1.14576
DGF_ENCODEL2_0	0.134919	0.0495732	0.172617	0.36743	1.27941	0.621375	-2.64422e-08	4.44631e-08	-0.594701
DHS_Trynka.flanking.500L2_0	0.329591	0.413179	0.170185	1.25361	0.516352	0.622919	8.77574e-09	2.30611e-08	0.380543
MAFbin5L2_0	0.098196	0.088909	0.0190176	0.905424	0.19367	0.623206	3.43289e-08	1.00514e-08	3.41534
Transcr_HoffmanL2_0	0.344006	0.388939	0.0927973	1.13062	0.269755	0.627153	-1.51628e-08	1.673e-08	-0.906329
Enhancer_AnderssonL2_0	0.00428812	0.0160602	0.0250291	3.74528	5.83684	0.637376	-1.87131e-09	1.73161e-07	-0.0108067
Conserved_Mammal_phastCons46wayL2_0	0.0213844	0.0517035	0.0673111	2.41781	3.14767	0.651217	9.94692e-08	2.2083e-07	0.450433
WeakEnhancer_Hoffman.flanking.500L2_0	0.0675278	0.102731	0.0819369	1.52131	1.21338	0.667028	-1.24357e-08	4.35896e-08	-0.28529
Human_Promoter_Villar.flanking.500L2_0	0.0035609	-0.0081519	0.0277201	-2.28928	7.78459	0.672668	-4.61049e-07	2.84783e-07	-1.61895
MAFbin9L2_0	0.100758	0.0932235	0.018191	0.92522	0.180541	0.677966	3.21039e-08	1.07846e-08	2.97683
Ancient_Sequence_Age_Human_Promoter.flanking.500L2_0	0.00526891	0.0181958	0.0343174	3.45344	6.51319	0.705854	8.70619e-08	2.41156e-07	0.361019
H3K4me1_Trynka.flanking.500L2_0	0.182087	0.233767	0.168192	1.28382	0.923687	0.757721	1.90322e-08	2.59664e-08	0.732953
GTEx_eQTL_MaxCPPL2_0	0.0102551	0.0140837	0.014861	1.37333	1.44913	0.794993	-4.6006e-08	1.20765e-07	-0.380953
H3K9ac_Trynka.flanking.500L2_0	0.104082	0.131982	0.108517	1.26806	1.04261	0.796986	-1.07736e-08	3.52414e-08	-0.305708
DHS_TrynkaL2_0	0.16538	0.129747	0.151261	0.78454	0.914627	0.813112	3.64249e-08	5.18155e-08	0.702973
H3K4me1_peaks_TrynkaL2_0	0.168244	0.209524	0.179993	1.24536	1.06983	0.817265	-1.77217e-08	4.52858e-08	-0.39133
H3K4me1_TrynkaL2_0	0.422128	0.460378	0.167486	1.09061	0.396766	0.818069	-3.72557e-08	2.30265e-08	-1.61795
Enhancer_Andersson.flanking.500L2_0	0.0146474	0.00640535	0.0359979	0.437302	2.45763	0.818073	-9.07791e-08	7.7842e-08	-1.1662
H3K27ac_Hnisz.flanking.500L2_0	0.0313838	0.0424649	0.0532468	1.35308	1.69663	0.834622	1.42372e-08	5.32907e-08	0.267161
non_synonymousL2_0	0.00269234	0.0080514	0.026311	2.99049	9.77254	0.838527	-2.74906e-07	2.42271e-07	-1.13471
TSS_Hoffman.flanking.500L2_0	0.0164131	0.0261858	0.0544706	1.59542	3.31872	0.857091	-8.7308e-08	1.06671e-07	-0.818479
FetalDHS_TrynkaL2_0	0.083453	0.066503	0.116976	0.796892	1.4017	0.884449	-4.26235e-08	5.34383e-08	-0.79762
CTCF_HoffmanL2_0	0.0237572	0.0164583	0.0503396	0.692771	2.11892	0.884547	4.41191e-09	7.54113e-08	0.0585045
UTR_5_UCSCL2_0	0.00541395	0.00785266	0.0236242	1.45045	4.36358	0.917437	-1.94383e-07	1.17873e-07	-1.64908
H3K4me3_peaks_TrynkaL2_0	0.0411548	0.0325276	0.0976121	0.790371	2.37183	0.929568	-1.15625e-07	1.00655e-07	-1.14872
Conserved_Vertebrate_phastCons46wayL2_0	0.0293588	0.0253081	0.0692816	0.862029	2.35983	0.953135	-8.4618e-08	9.71437e-08	-0.87106
H3K9ac_peaks_TrynkaL2_0	0.0379616	0.0410206	0.0979567	1.08058	2.58042	0.975011	-1.22529e-07	9.75271e-08	-1.25636
Conserved_LindbladTohL2_0	0.0246135	0.0235347	0.0720046	0.956172	2.92541	0.987992	-1.96957e-07	2.57791e-07	-0.764017
TFBS_ENCODE.flanking.500L2_0	0.20968	0.208056	0.125103	0.992254	0.596639	0.989612	-1.98169e-08	2.55058e-08	-0.776955

## Sheet: Platelets_PCT
Category	Prop._SNPs	Prop._h2	Prop._h2_std_error	Enrichment	Enrichment_std_error	Enrichment_p	Coefficient	Coefficient_std_error	Coefficient_z-score
baseL2_0	0.998792	0.656783	0.0252433	0.657577	0.0252739	1.33647e-23	-2.51426e-08	1.98865e-08	-1.26431
Nucleotide_Diversity_10kbL2_0	4.60551	2.35073	0.188061	0.510418	0.0408338	4.0216e-22	-1.478e-09	9.27808e-10	-1.593
plateletsL2_0	0.110276	0.238764	0.0152865	2.16514	0.13862	1.00685e-17	1.31124e-07	4.4929e-08	2.91846
H3K27ac_HniszL2_0	0.387669	0.709638	0.0380782	1.83052	0.0982235	8.23044e-15	1.21061e-08	9.76917e-09	1.23921
SuperEnhancer_HniszL2_0	0.166243	0.411472	0.0306177	2.47512	0.184174	3.85631e-14	7.86036e-10	9.00702e-09	0.0872692
WBCL2_0	0.139181	0.247749	0.015385	1.78005	0.110539	2.53336e-13	4.36864e-08	4.31273e-08	1.01296
lipidsL2_0	0.0874796	0.164771	0.0114684	1.88353	0.131099	1.79342e-11	2.12868e-08	1.50143e-08	1.41776
MAFbin1L2_0	0.102455	0.0379619	0.0102838	0.370523	0.100374	6.60583e-11	1.26871e-08	6.12213e-09	2.07233
RBCL2_0	0.183535	0.261085	0.0124886	1.42254	0.0680449	1.68017e-10	4.63942e-08	4.25957e-08	1.08918
Human_Enhancer_Villar_Species_Enhancer_CountL2_0	0.065662	0.604125	0.089867	9.20052	1.36863	3.45181e-09	2.97539e-08	1.13899e-08	2.61231
MAF_Adj_LLD_AFRL2_0	0.00205826	-0.240429	0.0330873	-116.812	16.0754	1.30779e-08	-3.16209e-09	2.28834e-09	-1.38182
MAFbin3L2_0	0.0996812	0.0399868	0.0113389	0.401146	0.113751	1.26531e-07	1.28795e-08	5.56974e-09	2.3124
MAF_Adj_ASMCL2_0	0.000509052	-0.217193	0.0407803	-426.661	80.1104	1.2844e-07	-1.40013e-09	2.76181e-09	-0.506961
Repressed_HoffmanL2_0	0.460333	0.00879217	0.0848288	0.0190996	0.184277	5.02331e-07	3.35336e-09	1.47043e-08	0.228053
MAFbin4L2_0	0.100659	0.0434083	0.010474	0.431243	0.104055	5.97727e-07	1.33552e-08	5.4381e-09	2.45587
H3K27ac_PGC2L2_0	0.267419	0.690261	0.0809986	2.5812	0.30289	6.21111e-07	1.15428e-08	1.50075e-08	0.769135
H3K4me3_TrynkaL2_0	0.132213	0.429698	0.0627665	3.25004	0.474737	9.80669e-07	3.129e-08	2.69015e-08	1.16313
Human_Enhancer_VillarL2_0	0.0329717	0.185115	0.0308686	5.61437	0.936217	1.61159e-06	-4.94414e-08	4.90474e-08	-1.00803
MAFbin2L2_0	0.0998406	0.04449	0.0115244	0.44561	0.115428	1.76754e-06	1.49261e-08	6.43218e-09	2.32053
BLUEPRINT_DNA_methylation_MaxCPPL2_0	0.031625	0.116509	0.0178542	3.68407	0.564561	3.88182e-06	1.97315e-07	5.62069e-08	3.51051
Ancient_Sequence_Age_Human_PromoterL2_0	0.00411397	0.111589	0.0252913	27.1244	6.14767	1.60718e-05	6.94663e-07	1.91085e-07	3.63537
Recomb_Rate_10kbL2_0	1.5526	0.665629	0.218037	0.428718	0.140433	2.19679e-05	-3.53171e-09	1.17176e-09	-3.01402
ECGL2_0	0.081126	0.143914	0.0159787	1.77396	0.196962	4.52537e-05	-1.23624e-08	6.88534e-09	-1.79546
Enhancer_Hoffman.flanking.500L2_0	0.0475905	0.27043	0.057533	5.68243	1.20892	0.00014933	1.15286e-07	4.23184e-08	2.72425
Human_Promoter_Villar_ExACL2_0	0.00246401	0.0600917	0.0154336	24.3878	6.26363	0.000193833	4.11013e-07	1.76507e-07	2.32859
TSS_HoffmanL2_0	0.0176406	0.161375	0.0393744	9.14792	2.23203	0.000205257	3.61831e-08	7.1247e-08	0.507854
GTEx_eQTL_MaxCPPL2_0	0.0102551	0.0508625	0.010936	4.95971	1.0664	0.000209414	2.57897e-07	8.86662e-08	2.90863
Backgrd_Selection_StatL2_0	0.176955	0.214636	0.0110969	1.21295	0.0627102	0.000286729	7.70173e-09	1.13924e-08	0.67604
MAFbin5L2_0	0.098196	0.0540033	0.0117573	0.549954	0.119733	0.000313814	1.81377e-08	5.88355e-09	3.08278
Human_Promoter_VillarL2_0	0.0150556	0.128552	0.0320311	8.53845	2.12752	0.000320499	-1.87864e-07	7.85696e-08	-2.39105
BLUEPRINT_H3K27acQTL_MaxCPPL2_0	0.0164553	0.069822	0.0147314	4.24313	0.895237	0.000607298	2.16743e-07	1.01752e-07	2.13011
MAF_Adj_Predicted_Allele_AgeL2_0	-0.00025343	-0.190443	0.0544662	751.461	-214.917	0.00135431	-3.05608e-09	3.38006e-09	-0.904149
Promoter_UCSCL2_0	0.0459807	0.21762	0.0538658	4.73284	1.17149	0.00171419	3.16357e-08	3.84252e-08	0.823305
MAFbin6L2_0	0.0994952	0.0594883	0.0127075	0.597902	0.12772	0.00208308	1.8962e-08	7.11096e-09	2.66659
Coding_UCSCL2_0	0.0141494	0.118434	0.0329236	8.3703	2.32686	0.0021589	-5.18699e-08	1.24891e-07	-0.41532
Conserved_Primate_phastCons46way.flanking.500L2_0	0.15625	0.393977	0.0795472	2.52145	0.509101	0.00278426	5.48278e-08	2.54873e-08	2.15118
DHS_peaks_TrynkaL2_0	0.109685	0.37514	0.0895839	3.42017	0.816739	0.00318328	5.57508e-08	4.71698e-08	1.18192
H3K9ac_TrynkaL2_0	0.124631	0.351358	0.0782354	2.81918	0.627734	0.0034234	-7.58759e-09	2.92358e-08	-0.259531
Ancient_Sequence_Age_Human_EnhancerL2_0	0.00509695	0.0711422	0.02406	13.9578	4.72048	0.00578683	2.979e-07	1.5219e-07	1.95742
TFBS_ENCODEL2_0	0.130492	0.368066	0.0872883	2.8206	0.668916	0.0059091	6.65862e-09	2.81706e-08	0.236368
FetalDHS_TrynkaL2_0	0.083453	0.276669	0.0717629	3.31526	0.85992	0.00697177	-1.91754e-08	4.88899e-08	-0.392216
DHS_TrynkaL2_0	0.16538	0.448358	0.104985	2.71108	0.634814	0.00710259	1.05442e-08	3.86985e-08	0.272471
non_synonymousL2_0	0.00269234	0.0471271	0.0170312	17.5042	6.32581	0.00924928	3.64103e-07	2.05458e-07	1.77215
Transcr_Hoffman.flanking.500L2_0	0.416747	0.128678	0.114069	0.308768	0.273713	0.0134937	4.28292e-11	1.49195e-08	0.00287068
Conserved_LindbladTohL2_0	0.0246135	0.167264	0.059687	6.79562	2.42497	0.0173749	1.70317e-07	9.4808e-08	1.79644
Ancient_Sequence_Age_Human_Enhancer.flanking.500L2_0	0.00896627	0.0709714	0.027105	7.91538	3.023	0.0234519	1.77906e-07	1.03698e-07	1.71562
Intron_UCSC.flanking.500L2_0	0.00924827	0.0861955	0.0337814	9.32017	3.65272	0.0248213	-2.30196e-09	1.2403e-07	-0.0185598
H3K4me1_TrynkaL2_0	0.422128	0.62086	0.090338	1.47079	0.214006	0.0284694	-7.18098e-09	1.93648e-08	-0.370826
Repressed_Hoffman.flanking.500L2_0	0.25845	0.0867207	0.0837089	0.335542	0.323888	0.0396735	1.95289e-08	1.33872e-08	1.45878
H3K4me3_peaks_TrynkaL2_0	0.0411548	0.159214	0.0579335	3.86866	1.4077	0.0414346	7.16103e-09	6.42215e-08	0.111505
BivFlnk.flanking.500L2_0	0.0175635	0.0937859	0.0384928	5.33981	2.19163	0.0504251	4.5292e-08	7.00494e-08	0.646572
H3K9ac_Trynka.flanking.500L2_0	0.104082	0.252566	0.0767368	2.42661	0.737273	0.0530192	3.14967e-08	2.42503e-08	1.29881
UTR_3_UCSCL2_0	0.0111001	0.0598261	0.0257014	5.38967	2.31541	0.0636652	1.0037e-07	9.41972e-08	1.06553
BLUEPRINT_H3K4me1QTL_MaxCPPL2_0	0.0132923	0.0336044	0.0110203	2.52811	0.829077	0.0639207	4.65415e-09	9.7084e-08	0.0479394
H3K27ac_PGC2.flanking.500L2_0	0.066456	-0.0809006	0.0790745	-1.21736	1.18988	0.0676753	-6.32944e-08	3.87421e-08	-1.63373
Human_Promoter_Villar.flanking.500L2_0	0.0035609	0.042029	0.0211376	11.8029	5.93603	0.0689662	1.39748e-07	1.97782e-07	0.706578
MAFbin10L2_0	0.0981556	0.0715037	0.0148422	0.728473	0.151211	0.0766337	2.06893e-08	7.59255e-09	2.72495
BivFlnkL2_0	0.0134933	0.0637369	0.0294976	4.72359	2.18609	0.0869513	-1.64795e-08	6.79867e-08	-0.242394
CTCF_HoffmanL2_0	0.0237572	-0.0501703	0.0433504	-2.11179	1.82473	0.0930568	-1.27535e-07	6.12382e-08	-2.08261
DHS_Trynka.flanking.500L2_0	0.329591	0.133123	0.117434	0.403905	0.356302	0.0946283	-1.16035e-08	1.8912e-08	-0.613551
CpG_Content_50kbL2_0	0.0100244	0.0106801	0.000403587	1.06541	0.0402606	0.0987937	2.06528e-07	4.70928e-07	0.438555
DGF_ENCODEL2_0	0.134919	0.339872	0.126061	2.51909	0.934348	0.103032	1.86828e-08	3.7874e-08	0.493288
Enhancer_Andersson.flanking.500L2_0	0.0146474	0.0621867	0.0294381	4.24557	2.00978	0.105668	4.6581e-08	6.30781e-08	0.738466
Human_Promoter_Villar_ExAC.flanking.500L2_0	0.00057074	0.0171508	0.0106466	30.0502	18.654	0.121599	5.98838e-07	5.77897e-07	1.03624
Enhancer_HoffmanL2_0	0.0416793	0.119027	0.0502458	2.85578	1.20553	0.122213	-4.12969e-09	4.54687e-08	-0.0908248
Conserved_Primate_phastCons46wayL2_0	0.019235	0.0844911	0.0426061	4.39256	2.21502	0.122414	-2.33734e-10	8.04141e-08	-0.00290663
PromoterFlanking_HoffmanL2_0	0.00821919	0.0551654	0.031683	6.71179	3.85476	0.145736	5.60768e-08	1.25689e-07	0.446154
MAFbin8L2_0	0.100046	0.0770886	0.0161839	0.770529	0.161764	0.160518	2.58487e-08	8.28824e-09	3.11872
Conserved_Mammal_phastCons46wayL2_0	0.0213844	0.101964	0.0592192	4.76816	2.76927	0.174645	2.94623e-10	1.34623e-07	0.0021885
UTR_5_UCSC.flanking.500L2_0	0.0212283	0.0624244	0.0310813	2.94063	1.46415	0.18142	-4.54647e-08	4.47576e-08	-1.0158
Intron_UCSCL2_0	0.386355	0.337025	0.0364245	0.872319	0.0942773	0.184324	-3.90079e-09	2.93029e-09	-1.33119
Conserved_Mammal_phastCons46way.flanking.500L2_0	0.317161	0.448316	0.101361	1.41353	0.319588	0.19226	5.17825e-08	3.62258e-08	1.42944
SuperEnhancer_Hnisz.flanking.500L2_0	0.0031596	0.0279555	0.0191238	8.8478	6.05262	0.19853	2.36839e-07	1.90039e-07	1.24626
H3K4me3_Trynka.flanking.500L2_0	0.121827	0.222011	0.0780709	1.82235	0.640835	0.201706	3.22689e-08	2.31975e-08	1.39105
H3K4me1_Trynka.flanking.500L2_0	0.182087	0.0641366	0.0937793	0.35223	0.515024	0.210289	-7.69483e-10	1.80575e-08	-0.0426129
UTR_5_UCSCL2_0	0.00541395	0.0276466	0.0179801	5.10655	3.32106	0.216986	-6.7984e-08	1.00955e-07	-0.673409
TSS_Hoffman.flanking.500L2_0	0.0164131	0.0645738	0.0434684	3.93427	2.64839	0.264972	4.50241e-09	9.25994e-08	0.0486225
Ancient_Sequence_Age_Human_Promoter.flanking.500L2_0	0.00526891	0.0379775	0.0297255	7.20785	5.64168	0.273859	1.49204e-07	1.92791e-07	0.773919
MAFbin9L2_0	0.100758	0.0839306	0.0151255	0.83299	0.150116	0.274824	2.77832e-08	7.85834e-09	3.5355
H3K27ac_Hnisz.flanking.500L2_0	0.0313838	-0.0116545	0.0398255	-0.371353	1.26898	0.280586	-2.88999e-08	4.30971e-08	-0.670575
GERP.RSsup4L2_0	0.00813944	0.0447171	0.035361	5.49388	4.34441	0.300469	2.41483e-08	1.28341e-07	0.188158
synonymousL2_0	0.00309465	0.0259335	0.0221717	8.38012	7.16454	0.3046	1.54614e-07	2.43039e-07	0.636172
Conserved_Vertebrate_phastCons46wayL2_0	0.0293588	0.0846444	0.0543683	2.8831	1.85186	0.311464	-9.93568e-08	6.52775e-08	-1.52207
TFBS_ENCODE.flanking.500L2_0	0.20968	0.11416	0.107216	0.544448	0.511333	0.372724	-2.24259e-08	1.97293e-08	-1.13668
WeakEnhancer_HoffmanL2_0	0.0207995	0.0586193	0.0435905	2.8183	2.09575	0.385813	-9.68383e-09	6.95719e-08	-0.139192
PromoterFlanking_Hoffman.flanking.500L2_0	0.0247402	-0.004532	0.0390663	-0.183184	1.57906	0.457134	-1.44218e-07	5.6178e-08	-2.56717
Coding_UCSC.flanking.500L2_0	0.0490175	0.0790444	0.0438102	1.61258	0.893767	0.489797	-4.07009e-08	3.47409e-08	-1.17156
H3K9ac_peaks_TrynkaL2_0	0.0379616	0.0835588	0.067888	2.20114	1.78833	0.498307	-6.49087e-08	7.69442e-08	-0.843581
Human_Enhancer_Villar.flanking.500L2_0	0.00973438	-0.00685177	0.0270841	-0.703874	2.78232	0.54203	-1.16588e-07	8.78209e-08	-1.32757
GERP.NSL2_0	1.74402	1.89882	0.263933	1.08876	0.151336	0.556919	-6.85567e-09	4.54031e-09	-1.50996
CTCF_Hoffman.flanking.500L2_0	0.0468649	0.0759172	0.0502485	1.61991	1.0722	0.563597	1.61711e-08	3.57933e-08	0.451793
Transcr_HoffmanL2_0	0.344006	0.298558	0.0810475	0.867886	0.235599	0.573424	-1.41604e-08	1.32657e-08	-1.06745
Enhancer_AnderssonL2_0	0.00428812	0.0158874	0.0225135	3.70499	5.25021	0.604716	-2.40903e-08	1.62283e-07	-0.148446
FetalDHS_Trynka.flanking.500L2_0	0.199159	0.159817	0.0816294	0.802463	0.409871	0.631822	-1.31719e-08	1.98627e-08	-0.663149
H3K4me1_peaks_TrynkaL2_0	0.168244	0.211295	0.0964293	1.25588	0.57315	0.654653	-4.63877e-08	2.99007e-08	-1.55139
UTR_3_UCSC.flanking.500L2_0	0.015152	0.00818541	0.0259766	0.540219	1.7144	0.788771	-6.04814e-08	5.81375e-08	-1.04032
Conserved_Vertebrate_phastCons46way.flanking.500L2_0	0.376835	0.396892	0.101633	1.05322	0.269702	0.843195	-3.65891e-08	2.50681e-08	-1.45959
WeakEnhancer_Hoffman.flanking.500L2_0	0.0675278	0.0551341	0.0631991	0.816465	0.935897	0.844446	-4.77858e-08	3.44346e-08	-1.38773
autoimmuneL2_0	0.20381	0.204806	0.00919777	1.00488	0.045129	0.913636	-2.01177e-08	5.1032e-08	-0.394217
Promoter_UCSC.flanking.500L2_0	0.0105181	0.0136614	0.0326471	1.29884	3.10388	0.923136	-2.38736e-08	9.46216e-08	-0.252306
Conserved_LindbladToh.flanking.500L2_0	0.305012	0.299055	0.114684	0.98047	0.375999	0.958534	-2.09703e-08	3.51714e-08	-0.596233
DGF_ENCODE.flanking.500L2_0	0.402145	0.408245	0.136626	1.01517	0.339744	0.964311	2.58805e-08	1.4566e-08	1.77677
MAFbin7L2_0	0.0995054	0.0995014	0.0172672	0.99996	0.17353	0.999815	3.80996e-08	9.05351e-09	4.20827

## Sheet: Platelets_PDW
Category	Prop._SNPs	Prop._h2	Prop._h2_std_error	Enrichment	Enrichment_std_error	Enrichment_p	Coefficient	Coefficient_std_error	Coefficient_z-score
plateletsL2_0	0.110276	0.244332	0.0185379	2.21563	0.168104	8.97255e-14	1.7853e-07	4.72444e-08	3.77886
baseL2_0	0.998792	0.670239	0.0438958	0.671049	0.0439489	3.0038e-13	-2.09167e-08	1.52865e-08	-1.36831
Nucleotide_Diversity_10kbL2_0	4.60551	2.78517	0.277037	0.604748	0.0601534	6.02523e-12	6.87347e-10	9.74055e-10	0.705655
WBCL2_0	0.139181	0.250798	0.0182693	1.80196	0.131263	4.90546e-10	-1.40323e-08	4.14902e-08	-0.338208
SuperEnhancer_HniszL2_0	0.166243	0.453543	0.046908	2.72819	0.282165	1.61261e-09	2.14e-08	1.01522e-08	2.10791
lipidsL2_0	0.0874796	0.150968	0.0108031	1.72575	0.123493	2.85091e-09	-9.81113e-09	1.00804e-08	-0.973286
MAF_Adj_LLD_AFRL2_0	0.00205826	-0.221602	0.0342148	-107.665	16.6232	2.85912e-08	-3.88872e-09	2.32379e-09	-1.67344
RBCL2_0	0.183535	0.256159	0.0137911	1.3957	0.0751413	7.12161e-08	-2.84565e-08	4.37624e-08	-0.65025
MAFbin1L2_0	0.102455	0.0372311	0.0140342	0.363389	0.136979	2.84926e-06	7.83887e-09	6.50143e-09	1.20571
ECGL2_0	0.081126	0.154482	0.0173374	1.90423	0.21371	1.88445e-05	3.58446e-09	8.37442e-09	0.428025
Repressed_HoffmanL2_0	0.460333	0.0954734	0.0820935	0.207401	0.178335	2.98475e-05	2.86062e-09	1.27719e-08	0.223977
MAFbin3L2_0	0.0996812	0.0384407	0.0146833	0.385636	0.147303	4.66506e-05	7.39769e-09	4.82208e-09	1.53413
H3K27ac_HniszL2_0	0.387669	0.604709	0.0534413	1.55986	0.137853	7.9762e-05	-6.14988e-09	8.66632e-09	-0.70963
H3K9ac_TrynkaL2_0	0.124631	0.388641	0.074195	3.11832	0.595315	0.000320084	4.21623e-08	2.72173e-08	1.5491
Backgrd_Selection_StatL2_0	0.176955	0.222296	0.0135289	1.25623	0.0764541	0.000322109	1.08905e-08	1.1127e-08	0.978746
Ancient_Sequence_Age_Human_PromoterL2_0	0.00411397	0.125453	0.0349008	30.4945	8.48348	0.000445699	6.82128e-07	1.91674e-07	3.5588
BLUEPRINT_DNA_methylation_MaxCPPL2_0	0.031625	0.104208	0.0199849	3.29511	0.631932	0.000568832	1.18652e-07	5.25456e-08	2.25808
Recomb_Rate_10kbL2_0	1.5526	0.734161	0.259504	0.472858	0.167141	0.000748951	-2.15441e-09	9.57408e-10	-2.25025
Human_Enhancer_Villar_Species_Enhancer_CountL2_0	0.065662	0.428224	0.106043	6.52164	1.61499	0.000787964	-3.04933e-10	9.96842e-09	-0.0305899
BLUEPRINT_H3K4me1QTL_MaxCPPL2_0	0.0132923	0.0642518	0.014384	4.83376	1.08213	0.000931117	2.21259e-07	9.48519e-08	2.33267
MAFbin6L2_0	0.0994952	0.036985	0.0177557	0.371726	0.178458	0.00095482	3.29889e-09	7.95475e-09	0.414707
MAF_Adj_ASMCL2_0	0.000509052	-0.14545	0.0531246	-285.728	104.36	0.00303915	1.08362e-09	2.48153e-09	0.436675
H3K4me3_Trynka.flanking.500L2_0	0.121827	0.406564	0.095521	3.33723	0.784072	0.00327123	6.77497e-08	2.13333e-08	3.17577
Human_Enhancer_VillarL2_0	0.0329717	0.19071	0.0530962	5.78407	1.61036	0.00341806	3.29152e-08	5.32743e-08	0.617844
Human_Promoter_VillarL2_0	0.0150556	0.116352	0.0358127	7.72816	2.3787	0.00390318	-1.3589e-07	5.8481e-08	-2.32366
Promoter_UCSCL2_0	0.0459807	0.247724	0.0702627	5.38755	1.52809	0.00441986	5.31111e-08	3.99061e-08	1.3309
Repressed_Hoffman.flanking.500L2_0	0.25845	-0.0518774	0.113932	-0.200725	0.440829	0.00453915	-7.52105e-09	1.51827e-08	-0.495371
GTEx_eQTL_MaxCPPL2_0	0.0102551	0.0646087	0.0187876	6.30013	1.83202	0.00529155	2.90548e-07	1.20998e-07	2.40126
TFBS_ENCODEL2_0	0.130492	0.438564	0.112976	3.36085	0.865766	0.00675776	3.03546e-08	2.96281e-08	1.02452
TSS_HoffmanL2_0	0.0176406	0.140602	0.0458497	7.97034	2.5991	0.00676018	4.3898e-08	6.42724e-08	0.682999
UTR_5_UCSC.flanking.500L2_0	0.0212283	0.119664	0.0391417	5.637	1.84385	0.00917708	2.09392e-08	4.94392e-08	0.423535
Conserved_Primate_phastCons46wayL2_0	0.019235	0.179419	0.0629413	9.32773	3.27222	0.00973441	2.10797e-07	1.03122e-07	2.04415
Ancient_Sequence_Age_Human_EnhancerL2_0	0.00509695	0.101986	0.0377208	20.0093	7.40067	0.0106611	3.71829e-07	1.82474e-07	2.03771
Enhancer_Hoffman.flanking.500L2_0	0.0475905	0.252501	0.079449	5.3057	1.66943	0.0113532	7.24595e-08	4.41102e-08	1.64269
TFBS_ENCODE.flanking.500L2_0	0.20968	-0.131445	0.135503	-0.626883	0.646239	0.0116733	-5.94361e-08	2.12865e-08	-2.7922
H3K27ac_PGC2L2_0	0.267419	0.480387	0.08438	1.79638	0.315535	0.0120048	-2.63697e-08	1.39474e-08	-1.89065
MAFbin2L2_0	0.0998406	0.0538824	0.0183759	0.539685	0.184052	0.0125945	1.34285e-08	7.69659e-09	1.74474
BivFlnk.flanking.500L2_0	0.0175635	0.12646	0.0458951	7.20015	2.61309	0.0129305	7.92381e-08	5.9108e-08	1.34056
MAF_Adj_Predicted_Allele_AgeL2_0	-0.00025343	-0.213333	0.0816916	841.785	-322.345	0.0143971	-4.37413e-09	4.34587e-09	-1.0065
H3K4me3_TrynkaL2_0	0.132213	0.313855	0.0753564	2.37386	0.569961	0.0156259	2.16715e-08	2.20327e-08	0.983604
H3K4me1_peaks_TrynkaL2_0	0.168244	0.459089	0.124707	2.7287	0.741226	0.0203075	4.46774e-08	3.02085e-08	1.47897
Human_Promoter_Villar_ExACL2_0	0.00246401	0.0326447	0.0140423	13.2486	5.69897	0.0288648	3.02672e-08	1.2253e-07	0.247019
H3K4me1_TrynkaL2_0	0.422128	0.683549	0.120561	1.61929	0.285604	0.0304465	-8.03841e-09	1.56992e-08	-0.512027
CTCF_HoffmanL2_0	0.0237572	-0.0887604	0.0526727	-3.73615	2.21712	0.0353932	-1.39296e-07	5.43161e-08	-2.56455
MAFbin8L2_0	0.100046	0.0593608	0.019088	0.593333	0.190791	0.0395275	9.78965e-09	7.78532e-09	1.25745
FetalDHS_Trynka.flanking.500L2_0	0.199159	0.398062	0.0972669	1.99872	0.488389	0.0402181	2.94982e-08	1.62034e-08	1.8205
Conserved_LindbladTohL2_0	0.0246135	0.161506	0.0687601	6.5617	2.79359	0.041022	1.84871e-07	1.08257e-07	1.70771
Transcr_Hoffman.flanking.500L2_0	0.416747	0.172304	0.123015	0.413449	0.29518	0.0527276	5.42218e-09	1.40512e-08	0.385887
Coding_UCSC.flanking.500L2_0	0.0490175	0.157388	0.0561747	3.21086	1.14601	0.0530606	2.06728e-08	3.1973e-08	0.646569
MAFbin7L2_0	0.0995054	0.069006	0.0167359	0.69349	0.168191	0.0741218	1.43617e-08	7.16701e-09	2.00387
MAFbin4L2_0	0.100659	0.0678469	0.0194855	0.674029	0.19358	0.0950809	1.73858e-08	8.32964e-09	2.08722
TSS_Hoffman.flanking.500L2_0	0.0164131	0.0937836	0.0465279	5.71393	2.83479	0.0961833	5.9603e-08	7.37636e-08	0.808028
BLUEPRINT_H3K27acQTL_MaxCPPL2_0	0.0164553	0.0551841	0.0235672	3.35357	1.4322	0.104313	6.2884e-08	1.17642e-07	0.534537
DHS_TrynkaL2_0	0.16538	0.358216	0.118947	2.16602	0.719238	0.110107	1.85296e-08	4.19578e-08	0.441624
Coding_UCSCL2_0	0.0141494	0.079998	0.0457326	5.65382	3.23213	0.14565	-1.18097e-08	9.30935e-08	-0.126858
MAFbin10L2_0	0.0981556	0.0742254	0.0164984	0.756201	0.168084	0.153532	1.36749e-08	7.29211e-09	1.8753
DHS_peaks_TrynkaL2_0	0.109685	0.270005	0.115227	2.46164	1.05053	0.160541	3.55137e-08	5.32294e-08	0.667182
synonymousL2_0	0.00309465	0.0498925	0.0341643	16.1222	11.0398	0.169663	2.84858e-07	2.97188e-07	0.958512
Conserved_Vertebrate_phastCons46way.flanking.500L2_0	0.376835	0.519425	0.106178	1.37839	0.281761	0.185362	2.42654e-08	2.50363e-08	0.969209
Enhancer_HoffmanL2_0	0.0416793	0.121152	0.0620742	2.90677	1.48933	0.20274	-3.6128e-09	4.42344e-08	-0.0816739
H3K4me1_Trynka.flanking.500L2_0	0.182087	0.0332633	0.119248	0.182678	0.654897	0.211632	-1.95244e-09	1.61526e-08	-0.120875
Conserved_Mammal_phastCons46way.flanking.500L2_0	0.317161	0.44953	0.110452	1.41736	0.348251	0.236824	-7.29725e-09	3.04378e-08	-0.239743
GERP.RSsup4L2_0	0.00813944	-0.0403539	0.0417114	-4.95782	5.1246	0.245733	-2.39496e-07	1.35413e-07	-1.76863
Intron_UCSCL2_0	0.386355	0.441169	0.0481891	1.14187	0.124728	0.256948	-6.45946e-10	2.72038e-09	-0.237447
H3K9ac_peaks_TrynkaL2_0	0.0379616	-0.0517045	0.0806736	-1.36202	2.12514	0.269322	-1.65157e-07	7.27141e-08	-2.27131
Human_Enhancer_Villar.flanking.500L2_0	0.00973438	0.0538	0.0415039	5.52681	4.26365	0.290559	8.90562e-08	9.98275e-08	0.892101
H3K27ac_PGC2.flanking.500L2_0	0.066456	0.141851	0.0766787	2.1345	1.15383	0.3282	2.50667e-08	2.88008e-08	0.870348
H3K27ac_Hnisz.flanking.500L2_0	0.0313838	0.0815274	0.0517449	2.59775	1.64878	0.329719	5.43061e-08	4.1037e-08	1.32334
MAFbin5L2_0	0.098196	0.0794248	0.0210615	0.808839	0.214484	0.368217	2.11519e-08	9.3454e-09	2.26335
DHS_Trynka.flanking.500L2_0	0.329591	0.199621	0.147177	0.605665	0.446544	0.378601	-1.7706e-08	1.76679e-08	-1.00215
Intron_UCSC.flanking.500L2_0	0.00924827	0.0558692	0.0537731	6.04104	5.81439	0.380008	-8.62538e-08	1.70391e-07	-0.506212
autoimmuneL2_0	0.20381	0.214824	0.0128482	1.05404	0.0630399	0.390926	6.12162e-08	6.07829e-08	1.00713
PromoterFlanking_Hoffman.flanking.500L2_0	0.0247402	0.072785	0.0569644	2.94197	2.3025	0.400421	-1.42258e-08	5.91357e-08	-0.240562
Promoter_UCSC.flanking.500L2_0	0.0105181	-0.0384498	0.0597254	-3.65558	5.67832	0.410661	-1.25154e-07	1.33902e-07	-0.93467
WeakEnhancer_HoffmanL2_0	0.0207995	0.0613012	0.0501389	2.94724	2.41058	0.420913	5.01881e-10	5.73827e-08	0.00874621
Conserved_Mammal_phastCons46wayL2_0	0.0213844	0.06139	0.0524082	2.87079	2.45077	0.440695	-1.69599e-07	1.20731e-07	-1.40478
Conserved_Primate_phastCons46way.flanking.500L2_0	0.15625	0.221743	0.0862872	1.41915	0.552237	0.450026	7.61838e-09	1.89473e-08	0.402083
BivFlnkL2_0	0.0134933	0.036696	0.0317717	2.71957	2.35462	0.468105	-5.22805e-08	6.33761e-08	-0.824923
Conserved_Vertebrate_phastCons46wayL2_0	0.0293588	0.0670535	0.056306	2.28393	1.91786	0.498559	-3.43304e-09	6.98837e-08	-0.0491251
WeakEnhancer_Hoffman.flanking.500L2_0	0.0675278	0.121853	0.0805627	1.80448	1.19303	0.500412	-7.40174e-09	3.5821e-08	-0.206631
PromoterFlanking_HoffmanL2_0	0.00821919	0.0314068	0.0361356	3.82116	4.39649	0.521516	6.45706e-09	1.10371e-07	0.0585032
DGF_ENCODEL2_0	0.134919	0.223757	0.146523	1.65846	1.08601	0.543899	-1.74545e-08	3.43192e-08	-0.508594
Human_Promoter_Villar_ExAC.flanking.500L2_0	0.00057074	0.00787896	0.0122172	13.8048	21.4059	0.548918	4.76751e-07	4.93221e-07	0.966606
Human_Promoter_Villar.flanking.500L2_0	0.0035609	-0.0124677	0.0291242	-3.50127	8.1789	0.582739	-2.73297e-07	2.05905e-07	-1.3273
UTR_5_UCSCL2_0	0.00541395	0.0182812	0.0244691	3.37669	4.51963	0.597305	-5.4676e-08	9.01566e-08	-0.606456
UTR_3_UCSCL2_0	0.0111001	0.0234759	0.0238887	2.11492	2.15211	0.60451	-3.00138e-10	6.66765e-08	-0.0045014
Enhancer_Andersson.flanking.500L2_0	0.0146474	0.0328114	0.0364324	2.24008	2.48729	0.618388	-1.68532e-08	6.02698e-08	-0.279629
Ancient_Sequence_Age_Human_Promoter.flanking.500L2_0	0.00526891	-0.00845618	0.0289765	-1.60492	5.49953	0.635549	-3.39813e-08	1.45777e-07	-0.233104
H3K9ac_Trynka.flanking.500L2_0	0.104082	0.144084	0.0845848	1.38433	0.812675	0.636938	-1.22474e-08	2.27305e-08	-0.538811
Ancient_Sequence_Age_Human_Enhancer.flanking.500L2_0	0.00896627	0.025749	0.0395808	2.87177	4.41442	0.670191	-3.78997e-08	1.15076e-07	-0.329344
H3K4me3_peaks_TrynkaL2_0	0.0411548	0.014661	0.0725809	0.356241	1.7636	0.714646	-7.49906e-08	5.57946e-08	-1.34405
FetalDHS_TrynkaL2_0	0.083453	0.115184	0.0882972	1.38023	1.05805	0.719318	-6.4363e-08	3.52314e-08	-1.82686
CTCF_Hoffman.flanking.500L2_0	0.0468649	0.0675786	0.0622159	1.44199	1.32756	0.739056	1.47209e-08	3.38573e-08	0.434793
non_synonymousL2_0	0.00269234	0.0100429	0.0242536	3.73018	9.00837	0.761179	8.68947e-08	1.76451e-07	0.492457
GERP.NSL2_0	1.74402	1.66357	0.297279	0.953869	0.170456	0.786115	-8.75719e-09	3.94768e-09	-2.21831
Transcr_HoffmanL2_0	0.344006	0.322002	0.0981312	0.936036	0.28526	0.821249	1.67191e-09	1.01333e-08	0.164992
DGF_ENCODE.flanking.500L2_0	0.402145	0.431218	0.153158	1.0723	0.380852	0.849522	1.41708e-08	1.4928e-08	0.949271
CpG_Content_50kbL2_0	0.0100244	0.0101238	0.000646351	1.00992	0.0644779	0.877771	-1.18154e-06	6.64043e-07	-1.77932
Conserved_LindbladToh.flanking.500L2_0	0.305012	0.323226	0.130215	1.05972	0.426918	0.888881	-4.12822e-09	1.86982e-08	-0.220781
UTR_3_UCSC.flanking.500L2_0	0.015152	0.0133283	0.0296163	0.87964	1.95461	0.95082	-6.27445e-08	5.0781e-08	-1.23559
Enhancer_AnderssonL2_0	0.00428812	0.00573519	0.0269424	1.33746	6.28303	0.957002	-6.7467e-08	1.49604e-07	-0.450971
MAFbin9L2_0	0.100758	0.101487	0.0207027	1.00723	0.205469	0.971853	2.46028e-08	8.85018e-09	2.77992
SuperEnhancer_Hnisz.flanking.500L2_0	0.0031596	0.00300889	0.0246337	0.952303	7.79648	0.995114	-2.62515e-08	1.84452e-07	-0.142322

[truncated: 10 more sheets: Platelets_PLT#, RBC_HCT, RBC_MCV, RBC_RBC#, RBC_RDW, WBC_Basophil#, WBC_Eosinophil#, WBC_Granulocyte#, WBC_Monocyte#, WBC_Neutrophil#]
