# Supplementary material for: TSABL: Trait Specific Annotation Based Locus predictor
Source: BMC Genomics. 2022 Jun 15;23:444. doi: 10.1186/s12864-022-08654-x (PMC9202130; doi:10.1186/s12864-022-08654-x)
Supplement: Supplementary file 6 — Additional file 6: Table S6. Locus Discovery. High scoring SNPs from discover analysis. First tab is summary of SNP numbers by trait, remaining tabs are individual lists per trait. [file 12864_2022_8654_MOESM6_ESM.xlsx]

## Sheet: Summary
Table_S6_Locus_Discovery. High scoring SNPs from discover analysis. First tab is summary of SNP numbers by trait, remaining tabs are individual lists per trait.
Trait	SNPs	Overlapping_Genes	non_GWAS_Genes
Autoimmune	111039	862	250
ECG	485424	1500	696
Lipids	18847	458	167
Platelets	39044	2137	879
RBC	7366	436	153
WBC	192460	799	246

## Sheet: Autoimmune
rsid	hg19_chr:pos	score	used_in_model	500kb_window_lead	regulomedb	annt1	annt2	overlapping_gene_name	ENSG
rs553915708	chr1:160518164	0.40888	N	N	NA	intronic	.	CD84	ENSG00000066294
rs181280855	chr11:60784595	-0.32807	N	chr11:60830367	5	intronic	.	CD6	ENSG00000013725
rs578215795	chr11:60753716	0.12072	N	chr11:60830367	NA	intronic	.	CD6	ENSG00000013725
rs530263418	chr15:89198125	-0.23309	N	N	NA	intronic	.	ISG20	ENSG00000172183
rs564342094	chr6:159138216	-0.12858	N	chr6:159469512	NA	intronic	.	SYTL3	ENSG00000164674
rs546188787	chr1:161032136	-0.18152	N	chr1:161188893	NA	intronic	.	ARHGAP30	ENSG00000186517
rs116464463	chr1:160521683	-0.19432	N	N	7	intronic	.	CD84	ENSG00000066294
rs550665489	chr16:67970757	-0.32259	N	chr16:68138091	NA	UTR5	.	PSMB10	ENSG00000205220
rs536955929	chr5:50035923	-0.27022	N	chr5:49958363	NA	intronic	.	PARP8	ENSG00000151883
rs543055534	chr14:91838661	-0.28024	N	N	NA	intronic	.	CCDC88C	ENSG00000015133
rs527725699	chr22:17700699	-0.20603	N	chr22:17906176	NA	intronic	.	CECR1	ENSG00000093072
rs559752062	chr1:117044470	-0.26742	N	chr1:117544331	NA	intergenic	.	.	.
rs544170458	chr11:64108272	-0.07638	N	chr11:63974995	NA	intronic	.	CCDC88B	ENSG00000168071
rs191517502	chr2:202116541	-0.22738	N	chr2:202112471	7	intronic	.	CASP8	ENSG00000064012
rs545029520	chr19:6483817	-0.33802	N	chr19:6671369	NA	intergenic	.	.	.
rs554834756	chr5:169078584	-0.17361	N	N	NA	intronic	.	DOCK2	ENSG00000134516
rs569486733	chr3:172309670	-0.28025	N	chr3:172160401	NA	intergenic	.	.	.
rs544444680	chr13:24850723	-0.32243	N	N	NA	intronic	.	SPATA13	ENSG00000182957
rs189976514	chr6:32912581	-0.10804	N	N	4	intergenic	.	.	.
rs535406548	chr2:198152955	-0.3151	N	chr2:198544183	NA	ncRNA_intronic	.	ANKRD44	ENSG00000065413
rs183793873	chr22:40295370	-0.11924	N	chr22:39840130	2c	intergenic	.	.	.
rs536371290	chr19:42401736	-0.33487	N	chr19:42767593	NA	intronic	.	ARHGEF1	ENSG00000076928
rs75606814	chr7:50474657	-0.07422	N	chr7:50313352	5	intergenic	.	.	.
rs555588059	chr22:17739297	-0.13722	N	chr22:17906176	NA	ncRNA_intronic	.	.	.
rs75749014	chr9:117661088	-0.1208	N	chr9:117696336	4	intronic	.	.	.
rs189845222	chr16:4397604	-0.17885	N	chr16:4476089	7	intronic	.	CORO7-PAM16	ENSG00000103426
rs558188327	chr6:106560634	0.13939	N	chr6:106727215	NA	intergenic	.	.	.
rs3848539	chr19:48751346	-0.22415	N	chr19:49127490	5	intronic	.	CARD8	ENSG00000105483
rs555426159	chr21:35348626	-0.31437	N	N	NA	intergenic	.	.	.
rs36083739	chr5:169720368	0.03438	N	chr5:169691627	4	exonic	synonymous	LCP2	ENSG00000043462
rs574015306	chr1:156786558	-0.06094	N	N	NA	UTR5	.	NTRK1	ENSG00000198400
rs141463727	chr4:2788764	-0.29416	N	chr4:3148276	4	intergenic	.	.	.
rs572255222	chr2:204751429	-0.21584	N	chr2:204584456	NA	intergenic	.	.	.
rs545222034	chr3:39189398	-0.06072	N	chr3:39307162	NA	intronic	.	CSRNP1	ENSG00000144655
rs114685680	chr3:183270083	-0.30447	N	chr3:183730295	4	ncRNA_exonic	.	KLHL6	ENSG00000172578
rs550350664	chr16:85935912	-0.20823	N	chr16:85938755	NA	intronic	.	IRF8	ENSG00000140968
rs570423046	chr18:2654143	-0.2831	N	N	NA	ncRNA_intronic	.	.	.
rs8106495	chr19:36394678	-0.11203	N	N	1d	exonic	synonymous	HCST	ENSG00000126264
rs553241770	chr11:117884178	-0.09855	N	chr11:118081270	NA	intergenic	.	.	.
rs563646714	chr11:104971325	-0.14233	N	N	NA	exonic	synonymous	CARD17	ENSG00000255221
rs562054332	chr16:50300371	0.21052	N	chr16:50160737	NA	upstream	.	.	.
rs187259515	chr22:40340109	-0.18152	N	chr22:39840130	5	intronic	.	GRAP2	ENSG00000100351
rs553331568	chr2:197009189	-0.23309	N	chr2:196974333	NA	intronic	.	STK17B	ENSG00000081320
rs113442208	chr20:56191004	-0.18152	N	N	5	intronic	.	ZBP1	ENSG00000124256
rs371748970	chr16:88753041	0.00551	N	chr16:88518569	2a	ncRNA_intronic	.	.	.
rs555513164	chr12:51717915	-0.22984	N	chr12:51580171	NA	exonic	nonsynonymous	BIN2	ENSG00000110934
rs572546164	chr5:150438709	-0.18234	N	chr5:150567017	NA	intronic	.	TNIP1	ENSG00000145901
rs547201891	chr15:77281769	-0.26318	N	chr15:77313571	NA	intergenic	.	.	.
rs546773143	chr14:91828709	-0.3356	N	N	NA	intronic	.	CCDC88C	ENSG00000015133
rs187788381	chr15:89190203	-0.2253	N	N	6	intronic	.	ISG20	ENSG00000172183
rs7741521	chr6:31442748	-0.23138	N	N	4	intergenic	.	.	.
rs556367926	chr4:84029708	0.00996	N	chr4:83903895	NA	intronic	.	PLAC8	ENSG00000145287
rs540096339	chr2:198124154	-0.30732	N	chr2:198544183	NA	ncRNA_intronic	.	ANKRD44	ENSG00000065413
rs145715638	chr17:8864673	-0.05269	N	chr17:8784361	3a	intronic	.	PIK3R5	ENSG00000141506
rs554379111	chr17:74497016	-0.28168	N	chr17:74710128	NA	intronic	.	RHBDF2	ENSG00000129667
rs527406357	chr1:167618177	-0.25134	N	chr1:167600842	NA	intronic	.	RCSD1	ENSG00000198771
rs577814893	chr22:40317435	-0.25461	N	chr22:39840130	NA	intronic	.	GRAP2	ENSG00000100351
rs577193087	chr8:126985167	-0.24919	N	chr8:126616848	NA	intergenic	.	.	.
rs559243806	chr6:24940912	-0.30194	N	N	NA	intronic	.	.	.
rs558036534	chr1:25281512	0.08935	N	chr1:25291010	NA	intronic	.	RUNX3	ENSG00000020633
rs558072770	chr3:122295123	-0.24686	N	chr3:122013354	NA	intergenic	.	.	.
rs556748766	chr19:42055428	-0.12172	N	N	NA	upstream	.	.	.
rs562310452	chr3:114015926	-0.22738	N	N	NA	intronic	.	TIGIT	ENSG00000181847
rs137994831	chr14:21249869	-0.14604	N	chr14:21431413	7	exonic	nonsynonymous	RNASE6	ENSG00000169413
rs146152758	chr15:70315919	-0.33372	N	chr15:70379236	4	intergenic	.	.	.
rs554939856	chr17:8124340	-0.18975	N	chr17:8214427	NA	ncRNA_exonic	.	.	.
rs529115293	chr16:57071432	-0.04491	N	chr16:57061189	NA	intronic	.	NLRC5	ENSG00000140853
rs575799142	chr19:45519749	0.11331	N	chr19:45766729	NA	intronic	.	RELB	ENSG00000104856
rs113400883	chr16:57103900	-0.05269	N	chr16:57061189	4	intronic	.	NLRC5	ENSG00000140853
rs78917504	chr17:27279474	0.05934	N	chr17:27653016	4	upstream	.	.	.
rs578213793	chr2:233948727	-0.05269	N	chr2:234115629	NA	intronic	.	.	.
rs116147828	chr3:101657296	-0.26832	N	chr3:101267385	2b	intergenic	.	.	.
rs12954085	chr18:2682166	-0.20121	N	N	5	intronic	.	SMCHD1	ENSG00000101596
rs72899810	chr2:69000747	-0.22738	N	chr2:68615546	5	intronic	.	ARHGAP25	ENSG00000163219
rs188022639	chr19:6791030	-0.07149	N	chr19:6671369	4	intronic	.	VAV1	ENSG00000141968
rs559673954	chr18:2638183	-0.12578	N	N	NA	intergenic	.	.	.
rs11265434	chr1:160517516	0.0961	N	N	2b	UTR3	.	CD84	ENSG00000066294
rs114536733	chr1:167481743	-0.27914	N	chr1:167600842	5	intronic	.	CD247	ENSG00000198821
rs12928665	chr16:10971474	-0.24049	Y	chr16:11348706	2b	intronic	.	CIITA	ENSG00000179583
rs186720853	chr22:50626557	-0.12858	N	chr22:50628937	6	intronic	.	TRABD	ENSG00000170638
rs189959714	chr3:114016086	-0.22738	N	N	5	intronic	.	TIGIT	ENSG00000181847
rs535995592	chr1:26874812	-0.10768	N	chr1:27100243	NA	intronic	.	RPS6KA1	ENSG00000117676
rs567808423	chr6:108052832	-0.26191	N	N	NA	intronic	.	SCML4	ENSG00000146285
rs147510801	chr16:3114374	-0.30883	N	chr16:3521071	6	upstream	.	.	.
rs564803369	chr17:33843904	-0.29881	N	chr17:33763678	NA	intergenic	.	.	.
rs557495981	chr2:152145288	0.11647	N	N	NA	intronic	.	NMI	ENSG00000123609
rs571352588	chr1:167469375	0.01873	N	chr1:167600842	NA	intronic	.	CD247	ENSG00000198821
rs532813066	chr6:32409115	-0.27806	N	N	NA	intronic	.	HLA-DRA	ENSG00000204287
rs560679363	chr9:117133748	-0.28681	N	N	NA	intronic	.	AKNA	ENSG00000106948
rs10151576	chr14:91810747	-0.23309	N	N	4	intronic	.	CCDC88C	ENSG00000015133
rs538148636	chr3:122292833	-0.32253	N	chr3:122013354	NA	UTR3	.	DTX3L	ENSG00000163840
rs542384870	chr19:6773301	-0.11168	N	chr19:6671369	NA	intronic	.	VAV1	ENSG00000141968
rs564010422	chr6:159111773	-0.20585	N	chr6:159469512	NA	intronic	.	SYTL3	ENSG00000164674
rs542419099	chr6:31321691	-0.08229	N	N	NA	UTR3	.	HLA-B	ENSG00000234745
rs187553412	chr15:44961025	-0.20797	N	N	7	intronic	.	PATL2	ENSG00000229474
rs1627208	chr6:29894211	-0.08229	N	chr6:29596242	4	ncRNA_exonic	.	.	.
rs142128304	chr7:43708823	-0.32086	N	N	5	intronic	.	COA1	ENSG00000106603
rs538210500	chr17:37948250	-0.34576	N	chr17:38157841	NA	intronic	.	IKZF3	ENSG00000161405
rs535486290	chr2:136996396	0.55203	N	chr2:136713108	NA	intergenic	.	.	.
rs574208214	chr7:50367550	-0.19539	N	chr7:50313352	NA	intronic	.	IKZF1	ENSG00000185811
rs190169242	chr15:66111377	-0.34552	N	chr15:65742390	4	intergenic	.	.	.
rs149675166	chr6:32823728	-0.26098	N	N	3a	intronic	.	PSMB9	ENSG00000240065
rs2377944	chr10:50398527	-0.26745	N	chr10:50264204	2b	intergenic	.	.	.
rs73009944	chr11:117863183	-0.17343	N	chr11:118081270	3a	intronic	.	IL10RA	ENSG00000110324
rs570828326	chr1:53879011	-0.2592	N	N	NA	intergenic	.	.	.
rs575349041	chr16:50711694	-0.05269	N	chr16:50663477	NA	intronic	.	SNX20	ENSG00000167208
rs577911231	chr6:108076042	-0.24511	N	N	NA	intronic	.	SCML4	ENSG00000146285
rs548531869	chr1:25282429	-0.15804	N	chr1:25291010	NA	intronic	.	RUNX3	ENSG00000020633
rs73009948	chr11:117863307	-0.20585	N	chr11:118081270	7	intronic	.	IL10RA	ENSG00000110324
rs552205619	chr6:35270787	-0.10333	N	chr6:35602972	NA	intronic	.	DEF6	ENSG00000023892
rs192940966	chr11:118218212	-0.20585	N	chr11:118639653	6	intronic	.	CD3G	ENSG00000160654
rs9259191	chr6:29854280	-0.10382	N	chr6:29596242	5	intergenic	.	.	.
rs9259193	chr6:29854393	-0.10382	N	chr6:29596242	6	intergenic	.	.	.
rs9259192	chr6:29854392	-0.10382	N	chr6:29596242	7	intergenic	.	.	.
rs537670846	chr12:6536574	0.00848	N	chr12:6499533	NA	intergenic	.	.	.
rs9259194	chr6:29854399	-0.10382	N	chr6:29596242	6	intergenic	.	.	.
rs567332501	chr3:45983824	-0.33979	N	chr3:46418689	NA	intronic	.	FYCO1	ENSG00000163820
rs553219562	chr16:50302010	-0.04491	N	chr16:50160737	NA	intronic	.	ADCY7	ENSG00000121281
rs191791560	chr3:14466756	-0.21937	N	N	4	intronic	.	SLC6A6	ENSG00000131389
rs75754816	chr16:57043648	-0.0975	N	chr16:57061189	5	intergenic	.	NLRC5	ENSG00000140853
rs560090332	chr2:170430463	-0.32909	N	N	NA	upstream	.	.	.
rs191551768	chr6:106536545	-0.28094	N	chr6:106727215	5	intronic	.	PRDM1	ENSG00000057657
rs574607323	chr4:8223460	0.02937	N	N	NA	intronic	.	SH3TC1	ENSG00000125089
rs117871190	chr6:106595029	-0.23865	N	chr6:106727215	4	intergenic	.	.	.
rs529104722	chr2:233955768	-0.05269	N	chr2:234115629	NA	intronic	.	.	.
rs58167528	chr19:6801925	-0.08909	N	chr19:6671369	2b	intronic	.	VAV1	ENSG00000141968
rs372836043	chr6:106552782	-0.25741	N	chr6:106727215	5	exonic	synonymous	PRDM1	ENSG00000057657
rs538994523	chr4:108993577	-0.31866	N	N	NA	intronic	.	LEF1	ENSG00000138795
rs554443765	chr5:156684138	-0.26234	N	chr5:156442784	NA	intergenic	.	.	.
rs534732323	chr2:136964273	0.04408	N	chr2:136713108	NA	intergenic	.	.	.
rs189979475	chr7:104585264	-0.0357	N	N	5	intergenic	.	.	.
rs546937705	chr3:150919205	-0.25741	N	chr3:151073355	NA	intronic	.	MED12L	ENSG00000144893
rs569678045	chr7:99098711	-0.33702	N	chr7:99036920	NA	upstream	.	.	.
rs10248822	chr7:150412715	-0.30936	N	chr7:150278589	4	upstream	.	.	.
rs529460852	chr5:76149695	-0.10357	N	chr5:76058509	NA	intronic	.	S100Z	ENSG00000171643
rs559193575	chr17:33818062	-0.29881	N	chr17:33763678	NA	intergenic	.	.	.
rs550473280	chr1:25249966	-0.29465	N	chr1:25291010	NA	intronic	.	RUNX3	ENSG00000020633
rs575049158	chr11:67174623	-0.18764	N	chr11:66855593	NA	intronic	.	TBC1D10C	ENSG00000175463
rs569222834	chr3:46009680	-0.33487	N	chr3:46418689	NA	exonic	synonymous	FYCO1	ENSG00000163820
rs568708408	chr9:117122766	-0.18663	N	N	NA	intronic	.	AKNA	ENSG00000106948
rs189713374	chr19:6795995	-0.27528	N	chr19:6671369	5	intronic	.	VAV1	ENSG00000141968
rs536293691	chr4:48105452	-0.01002	N	N	NA	intronic	.	TXK	ENSG00000074966
rs572032539	chr19:42433817	-0.25697	N	chr19:42767593	NA	intergenic	.	.	.
rs548726109	chr11:60860129	-0.00121	N	chr11:60830367	NA	intergenic	.	.	.
rs552979444	chr15:89198998	-0.23801	N	N	NA	UTR3	.	ISG20	ENSG00000172183
rs548183788	chr20:57754038	-0.25741	N	N	NA	intergenic	.	.	.
rs146980445	chr2:98334830	-0.1208	N	chr2:98271575	5	intronic	.	ZAP70	ENSG00000115085
rs543576257	chr7:150373826	-0.284	N	chr7:150278589	NA	intergenic	.	.	.
rs549624843	chr16:57022859	-0.04084	N	chr16:57061189	NA	intergenic	.	.	.
rs149176172	chr2:69014379	-0.25741	N	chr2:68615546	6	intronic	.	ARHGAP25	ENSG00000163219
rs563505451	chr22:40349709	-0.17374	N	chr22:40317126	NA	intronic	.	GRAP2	ENSG00000100351
rs534989437	chr3:183257264	-0.23854	N	chr3:183730295	NA	intronic	.	KLHL6	ENSG00000172578
rs566154079	chr2:198166168	-0.17986	N	chr2:198544183	NA	ncRNA_intronic	.	ANKRD44	ENSG00000065413
rs118014822	chr10:73510602	-0.32763	N	chr10:73520632	4	UTR3	.	CDH23	ENSG00000107736
rs8106480	chr19:36394834	-0.20758	N	N	4	intronic	.	HCST	ENSG00000126264
rs559290899	chr6:42897162	0.26477	N	chr6:42510602	NA	UTR5	.	CNPY3	ENSG00000137161
rs114432983	chr16:3123951	-0.22738	N	chr16:3521071	5	intergenic	.	.	.
rs111511137	chr2:233981418	-0.22573	N	chr2:234115629	7	intronic	.	.	.
rs185806632	chr17:4384657	-0.20099	N	chr17:4755424	4	intronic	.	SPNS3	ENSG00000182557
rs187062794	chr15:89179418	-0.03839	N	N	4	UTR5	.	.	.
rs572939855	chr21:34576309	-0.32207	N	chr21:34439889	NA	intergenic	.	.	.
rs568569410	chr1:28214195	-0.2737	N	chr1:28216736	NA	downstream	.	.	.
rs550765472	chr10:6131951	-0.21313	N	chr10:6101129	NA	intronic	.	RBM17	ENSG00000134453
rs575364839	chr2:204865097	-0.34467	N	chr2:204584456	NA	intergenic	.	.	.
rs74513879	chr4:48129915	-0.01183	N	N	2b	intronic	.	TXK	ENSG00000074966
rs545388389	chr1:167410987	-0.29194	N	chr1:167600842	NA	intronic	.	CD247	ENSG00000198821
rs76070160	chr9:117125187	-0.17885	N	N	7	intronic	.	AKNA	ENSG00000106948
rs572896587	chr11:60885289	-0.26234	N	chr11:60830367	NA	intronic	.	CD5	ENSG00000110448
rs112581202	chr1:117543093	-0.15011	N	chr1:117544331	5	intergenic	.	.	.
rs77274791	chr2:69024814	-0.06924	N	chr2:68615546	5	intronic	.	ARHGAP25	ENSG00000163219
rs565190129	chr1:117312888	-0.22738	N	chr1:117544331	NA	intergenic	.	.	.
rs76917550	chr22:37878445	-0.33105	N	chr22:37531436	4	intronic	.	MFNG	ENSG00000100060
rs575692233	chr2:233993571	-0.18152	N	chr2:234115629	NA	intronic	.	.	.
rs549599894	chr4:40197417	-0.33844	N	N	NA	intronic	.	RHOH	ENSG00000168421
rs540342891	chr6:14735193	-0.34231	N	N	NA	intergenic	.	.	.
rs569807940	chr1:92950670	-0.04084	N	chr1:92733769	NA	intronic	.	GFI1	ENSG00000162676
rs148497994	chr3:113952871	-0.27894	N	N	4	downstream	.	.	.
rs545355797	chr1:160536367	-0.18152	N	N	NA	intronic	.	CD84	ENSG00000066294
rs566193138	chr8:126957890	-0.25741	N	chr8:126474356	NA	ncRNA_exonic	.	.	.
rs564035453	chr19:42057495	0.05713	N	N	NA	intronic	.	CEACAM21	ENSG00000007129
rs570509794	chr8:66742324	-0.1921	N	chr8:66910531	NA	intronic	.	PDE7A	ENSG00000205268
rs559787110	chr17:76259349	-0.24674	N	chr17:76257892	NA	ncRNA_exonic	.	.	.
rs530025770	chr2:202058023	-0.20585	N	chr2:202112471	NA	intronic	.	CASP10	ENSG00000003400
rs541744188	chr1:27958636	-0.00047	N	chr1:28216736	NA	intronic	.	FGR	ENSG00000000938
rs572118522	chr4:40212054	-0.34622	N	N	NA	intronic	.	RHOH	ENSG00000168421
rs572624308	chr15:89177607	-0.31546	N	N	NA	intergenic	.	.	.
rs532722716	chr22:50631211	-0.23278	N	chr22:50628937	NA	intronic	.	TRABD	ENSG00000170638
rs140111495	chr1:117342517	-0.22738	N	chr1:117544331	5	intergenic	.	.	.
rs528882482	chr10:50395287	-0.20441	N	chr10:50264204	NA	intronic	.	C10orf128	ENSG00000204161
rs535039892	chr11:117869341	0.08696	N	chr11:118081270	NA	intronic	.	IL10RA	ENSG00000110324
rs544365416	chr15:31659995	-0.34291	N	N	NA	intronic	.	KLF13	ENSG00000169926
rs139895612	chr12:32114019	-0.27589	N	chr12:32138924	4	intronic	.	KIAA1551	ENSG00000174718
rs2286401	chr19:1132424	-0.18153	N	chr19:836144	2b	intronic	.	SBNO2	ENSG00000064932
rs190344758	chr14:50514124	-0.09074	N	N	2b	ncRNA_intronic	.	.	.
rs117435681	chr16:68036711	-0.34467	N	chr16:68138091	4	intergenic	.	.	.
rs571463063	chr5:49985896	-0.2868	N	chr5:49958363	NA	intronic	.	PARP8	ENSG00000151883
rs546383968	chr22:40341264	-0.18152	N	chr22:40317126	NA	intronic	.	GRAP2	ENSG00000100351
rs11753795	chr6:106590404	0.03336	N	chr6:106727215	4	intergenic	.	.	.
rs556034754	chr17:16323096	0.0008	N	chr17:16156235	NA	intronic	.	TRPV2	ENSG00000187688
rs568561091	chr20:57740697	-0.0364	N	N	NA	intergenic	.	.	.
rs533613354	chr1:117281417	-0.00398	N	chr1:117544331	NA	intergenic	.	.	.
rs562157174	chr17:29144691	-0.19982	N	N	NA	intronic	.	CRLF3	ENSG00000176390
rs186341404	chr17:8837331	-0.1594	N	chr17:8784361	6	intronic	.	PIK3R5	ENSG00000141506
rs557059379	chr5:156971778	-0.16957	N	chr5:156655015	NA	intronic	.	ADAM19	ENSG00000135074
rs547920600	chr1:117345634	-0.22738	N	chr1:117544331	NA	intergenic	.	.	.
rs191239137	chr14:91786913	-0.18171	N	N	5	intronic	.	CCDC88C	ENSG00000015133
rs538309639	chr16:29674073	0.10555	N	chr16:30082508	NA	upstream	.	.	.
rs373720266	chr10:6183373	-0.24685	N	chr10:6101129	2b	intergenic	.	.	.
rs541827950	chr4:48136651	-0.27894	N	N	NA	upstream	.	.	.
rs535523437	chr16:68040568	-0.09855	N	chr16:68138091	NA	intergenic	.	.	.
rs538157106	chr20:57724861	-0.26484	N	N	NA	intergenic	.	.	.
rs373936893	chr17:76134856	-0.05269	N	chr17:76257892	2b	intronic	.	TMC8	ENSG00000167895
rs577133230	chr16:57034264	-0.04983	N	chr16:57061189	NA	intergenic	.	NLRC5	ENSG00000140853
rs559395915	chr2:68979826	-0.1208	N	chr2:68615546	NA	intronic	.	ARHGAP25	ENSG00000163219
rs117910159	chr16:57044920	-0.18152	N	chr16:57061189	5	intergenic	.	NLRC5	ENSG00000140853
rs897753	chr19:18154576	-0.20305	Y	chr19:18398030	5	intergenic	.	.	.
rs182736003	chr16:30498186	-0.0655	N	chr16:30471109	6	intronic	.	ITGAL	ENSG00000005844
rs11102219	chr1:111748942	-0.33802	N	chr1:111348029	4	intergenic	.	.	.
rs137897786	chr16:27386194	-0.31038	N	chr16:27356398	4	intergenic	.	.	.
rs548453892	chr6:160490001	-0.33487	N	N	NA	intronic	.	IGF2R	ENSG00000197081
rs71542466	chr6:32634505	-0.26882	N	N	4	upstream	.	.	.
rs905149	chr19:1066917	-0.06237	N	chr19:836144	4	intronic	.	HMHA1	ENSG00000180448
rs548458718	chr7:150381038	-0.284	N	chr7:150278589	NA	intergenic	.	.	.
rs188641654	chr20:1638816	-0.25168	N	chr20:1931001	4	upstream	.	.	.
rs77665795	chr20:57733066	-0.26169	N	N	5	intergenic	.	.	.
rs112426930	chr21:43826381	-0.09965	N	chr21:43850713	4	intronic	.	UBASH3A	ENSG00000160185
rs567507464	chr6:41926626	-0.33949	N	chr6:42037348	NA	intronic	.	CCND3	ENSG00000112576
rs557929886	chr7:50339452	-0.32034	N	chr7:50313352	NA	intergenic	.	.	.
rs561526713	chr6:106538256	-0.23545	N	chr6:106727215	NA	intronic	.	PRDM1	ENSG00000057657
rs564367565	chr11:67771567	0.15784	N	N	NA	UTR5	.	UNC93B1	ENSG00000110057
rs545437920	chr7:144515612	-0.30833	N	N	NA	intronic	.	TPK1	ENSG00000196511
rs546900186	chr20:57740009	-0.08626	N	N	NA	intergenic	.	.	.
rs9978717	chr21:43827765	-0.23524	Y	chr21:43850713	5	intronic	.	UBASH3A	ENSG00000160185
rs547856645	chr6:108059840	-0.20585	N	N	NA	intronic	.	SCML4	ENSG00000146285
rs191343875	chr20:47435271	-0.10838	N	chr20:47384301	2b	intronic	.	PREX1	ENSG00000124126
rs537866221	chr17:8859956	0.5243	N	chr17:8784361	NA	intronic	.	PIK3R5	ENSG00000141506
rs571603427	chr17:8839264	-0.12578	N	chr17:8784361	NA	intronic	.	PIK3R5	ENSG00000141506
rs76821641	chr17:33863858	-0.25291	N	chr17:33763678	4	intergenic	.	.	.
rs527269668	chr16:88752902	-0.06404	N	chr16:88518569	NA	ncRNA_intronic	.	.	.
rs576060778	chr19:42396286	-0.33487	N	chr19:42767593	NA	intronic	.	ARHGEF1	ENSG00000076928
rs533517195	chr6:108041559	-0.21865	N	N	NA	intronic	.	SCML4	ENSG00000146285
rs544222186	chr14:65756011	-0.32899	N	chr14:65564703	NA	intergenic	.	.	.
rs183725444	chr1:89752498	-0.25461	N	N	7	intergenic	.	.	.
rs79812999	chr11:118743594	-0.34051	N	chr11:118747576	4	intergenic	.	.	.
rs112374560	chr6:29908441	-0.07422	N	chr6:29596242	5	intergenic	.	.	.
rs144951468	chr6:32815843	-0.20585	N	N	3a	exonic	synonymous	TAP1	ENSG00000168394
rs539948290	chr1:25287842	-0.17863	N	chr1:25291010	NA	intronic	.	RUNX3	ENSG00000020633
rs577529841	chr1:161030094	-0.05269	N	chr1:161188893	NA	intronic	.	ARHGAP30	ENSG00000186517
rs187620654	chr7:50473962	-0.07422	N	chr7:50313352	5	intergenic	.	.	.
rs114818047	chr7:144509216	-0.27894	N	N	5	intronic	.	TPK1	ENSG00000196511
rs554794669	chr2:68949981	-0.27894	N	chr2:68615546	NA	intergenic	.	.	.
rs372079191	chr19:42408364	-0.33487	N	chr19:42767593	4	intronic	.	ARHGEF1	ENSG00000076928
rs573614767	chr17:33849814	-0.18152	N	chr17:33763678	NA	intergenic	.	.	.
rs534379030	chr9:100881742	-0.16132	N	N	NA	upstream	.	.	.
rs113639351	chr3:113940477	-0.22738	N	N	4	intergenic	.	.	.
rs114729906	chr9:215258	-0.06406	N	chr9:288414	4	exonic	nonsynonymous	DOCK8	ENSG00000107099
rs573615412	chr11:104916765	-0.10866	N	N	NA	upstream	.	.	.
rs548077511	chr20:43701671	-0.30712	N	N	NA	intronic	.	STK4	ENSG00000101109
rs569265277	chr5:35864549	-0.32314	N	chr5:35875134	NA	intronic	.	IL7R	ENSG00000168685
rs35303934	chr6:31234222	-0.19151	N	N	5	intergenic	.	.	.
rs188579158	chr1:117342840	-0.27724	N	chr1:117544331	4	intergenic	.	.	.
rs528959228	chr11:104913817	-0.25741	N	N	NA	intronic	.	CARD16	ENSG00000204397
rs527667781	chr16:85981480	-0.19062	N	chr16:85938755	NA	intergenic	.	.	.
rs566380023	chr3:32456235	-0.32623	N	N	NA	intronic	.	CMTM7	ENSG00000153551
rs539226642	chr16:85936596	0.09615	N	chr16:85938755	NA	intronic	.	IRF8	ENSG00000140968
rs570813660	chr11:118757951	-0.33968	N	chr11:118747576	NA	intronic	.	CXCR5	ENSG00000160683
rs138049415	chr7:55602120	-0.17394	N	chr7:56068714	2b	intronic	.	VOPP1	ENSG00000154978
rs113959688	chr1:167607237	-0.18933	N	chr1:167600842	2b	intronic	.	RCSD1	ENSG00000198771
rs79523928	chr1:160490145	-0.11626	N	N	4	intronic	.	SLAMF6	ENSG00000162739
rs575849057	chr6:106328244	-0.23299	N	chr6:106727215	NA	intergenic	.	.	.
rs4594431	chr2:233931646	-0.23309	Y	chr2:234115629	7	intronic	.	.	.
rs541664470	chr3:32991984	-0.34467	N	chr3:33087395	NA	intergenic	.	.	.
rs80049926	chr6:108039621	-0.21865	N	N	7	intronic	.	SCML4	ENSG00000146285
rs4298345	chr6:31240818	-0.11223	N	N	4	upstream	.	.	.
rs11571293	chr2:204717713	-0.34467	Y	chr2:204584456	5	intergenic	.	.	.
rs11571292	chr2:204720139	-0.32314	Y	chr2:204584456	4	intergenic	.	.	.
rs532432743	chr1:200843703	-0.26234	N	N	NA	downstream	.	.	.
rs568488968	chr2:198144843	-0.29358	N	chr2:198544183	NA	ncRNA_intronic	.	ANKRD44	ENSG00000065413
rs369138999	chr3:53201547	-0.20201	N	chr3:52873984	4	intronic	.	PRKCD	ENSG00000163932
rs547491758	chr14:22538822	-0.16845	N	N	NA	intergenic	.	.	.
rs11571299	chr2:204745132	-0.21584	N	chr2:204584456	5	intergenic	.	.	.
rs11571298	chr2:204745163	-0.21584	N	chr2:204584456	5	intergenic	.	.	.
rs189187020	chr17:8815802	-0.06414	N	chr17:8784361	5	UTR5	.	PIK3R5	ENSG00000141506
rs557433586	chr2:98329601	-0.29949	N	chr2:98271575	NA	upstream	.	.	.
rs76622586	chr7:50472586	-0.10426	N	chr7:50313352	3a	UTR3	.	IKZF1	ENSG00000185811
rs182021192	chr16:57054940	-0.18152	N	chr16:57061189	4	intronic	.	NLRC5	ENSG00000140853
rs544191083	chr21:43821708	-0.27894	N	chr21:43850713	NA	intergenic	.	.	.
rs551113832	chr2:204816055	0.00332	N	chr2:204584456	NA	intronic	.	ICOS	ENSG00000163600
rs528843693	chr16:50301257	-0.20222	N	chr16:50160737	NA	intronic	.	ADCY7	ENSG00000121281
rs529978388	chr7:104584161	0.02603	N	N	NA	intergenic	.	.	.
rs185962286	chr14:21248559	-0.29175	N	chr14:21431413	5	upstream	.	.	.
rs575615360	chr10:6111251	-0.31618	N	chr10:6101129	NA	intergenic	.	.	.
rs142198281	chr19:18220389	-0.28168	N	chr19:18398030	2b	intronic	.	MAST3	ENSG00000099308
rs544359636	chr1:89732087	-0.18152	N	N	NA	exonic	synonymous	GBP5	ENSG00000154451
rs534260325	chr2:231120042	-0.04593	N	chr2:231161026	NA	intronic	.	SP140	ENSG00000079263
rs545281268	chr11:117880891	0.09243	N	chr11:118081270	NA	intergenic	.	.	.
rs148314393	chr2:198124382	-0.30732	N	chr2:198544183	4	ncRNA_intronic	.	ANKRD44	ENSG00000065413
rs191918565	chr6:31442906	-0.09579	N	N	4	intergenic	.	.	.
rs547409719	chr6:90926237	-0.23796	N	chr6:90935383	NA	intronic	.	BACH2	ENSG00000112182
rs115862052	chr11:60755361	-0.20585	N	chr11:60830367	4	intronic	.	CD6	ENSG00000013725
rs183120792	chr6:31464635	-0.27361	N	N	4	intronic	.	.	.
rs543553586	chr11:73694732	-0.29553	N	N	NA	upstream	.	.	.
rs537479361	chr9:117655793	-0.03797	N	chr9:117696336	NA	UTR3	.	.	.
rs12289432	chr11:128599208	-0.31589	N	chr11:128562098	4	intronic	.	FLI1	ENSG00000151702
rs1568207	chr18:2640789	0.0652	N	N	5	intergenic	.	.	.
rs538304711	chr2:69003248	-0.1504	N	chr2:68615546	NA	intronic	.	ARHGAP25	ENSG00000163219
rs530931094	chr22:39147934	-0.12372	N	chr22:39552075	NA	intronic	.	SUN2	ENSG00000100242
rs577420736	chr16:57063628	-0.18152	N	chr16:57061189	NA	intronic	.	NLRC5	ENSG00000140853
rs189565140	chr1:89739159	-0.13365	N	N	5	upstream	.	.	.
rs114487491	chr3:114014086	-0.21959	N	N	5	intronic	.	TIGIT	ENSG00000181847
rs79264237	chr17:8841498	-0.25461	N	chr17:8784361	6	intronic	.	PIK3R5	ENSG00000141506
rs114272004	chr2:198169990	-0.24201	N	chr2:198544183	7	intronic	.	ANKRD44	ENSG00000065413
rs113012686	chr5:156644544	-0.22375	N	chr5:156442784	2a	intronic	.	ITK	ENSG00000113263
rs79664673	chr22:26975277	-0.30193	N	N	2a	intronic	.	TPST2	ENSG00000128294
rs10402936	chr19:14153738	-0.15904	N	chr19:14499477	2b	intronic	.	IL27RA	ENSG00000104998
rs532297698	chr19:42055616	-0.12172	N	N	NA	upstream	.	.	.
rs557291072	chr7:50417811	0.0652	N	chr7:50313352	NA	intronic	.	IKZF1	ENSG00000185811
rs533588381	chr20:57724792	-0.26484	N	N	NA	intergenic	.	.	.
rs9909238	chr17:76642293	-0.21691	N	chr17:76257892	4	intergenic	.	.	.
rs575671006	chr11:102177022	-0.31946	N	chr11:102057068	NA	intergenic	.	.	.
rs80045442	chr17:33835770	-0.18152	N	chr17:33763678	6	intergenic	.	.	.
rs180804835	chr11:104905890	0.10941	N	N	4	upstream	.	CASP1	ENSG00000137752
rs536854116	chr19:42444818	-0.23579	N	chr19:42767593	NA	intergenic	.	.	.
rs144034305	chr15:89190063	-0.23309	N	N	6	intronic	.	ISG20	ENSG00000172183
rs564642030	chr14:105533667	-0.2013	N	chr14:105637156	NA	intergenic	.	.	.
rs538792692	chr17:74492867	-0.34304	N	chr17:74710128	NA	intronic	.	RHBDF2	ENSG00000129667
rs537055139	chr17:76119803	-0.24143	N	chr17:76257892	NA	intronic	.	TMC6	ENSG00000141524
rs542689786	chr2:197017051	-0.10426	N	chr2:196974333	NA	intronic	.	STK17B	ENSG00000081320
rs546099707	chr15:31660064	-0.34291	N	N	NA	intronic	.	KLF13	ENSG00000169926
rs138457181	chr1:28189682	0.1134	N	chr1:28216736	4	intergenic	.	.	.
rs140324578	chr3:183271065	-0.18372	N	chr3:183730295	5	intronic	.	KLHL6	ENSG00000172578
rs574146374	chr2:233926141	-0.06237	N	chr2:234115629	NA	intronic	.	.	.
rs189450235	chr7:150372471	-0.284	N	chr7:150278589	6	intergenic	.	.	.
rs855873	chr1:159047712	-0.23892	N	chr1:159062436	5	intergenic	.	.	.
rs146005180	chr18:2659083	-0.29609	N	N	7	intronic	.	SMCHD1	ENSG00000101596
rs552768359	chr1:31231992	-0.24787	N	chr1:31231680	NA	intergenic	.	.	.
rs34733911	chr1:206288121	-0.30829	N	chr1:206654497	4	UTR5	.	C1orf186	ENSG00000196533
rs539946495	chr1:26635975	-0.12578	N	chr1:27100243	NA	intronic	.	UBXN11	ENSG00000158062
rs145311369	chr17:43484749	-0.16311	N	chr17:43488792	4	intronic	.	ARHGAP27	ENSG00000159314
rs17127209	chr14:91753004	-0.27733	N	N	4	intronic	.	CCDC88C	ENSG00000015133
rs6758756	chr2:198099216	-0.3151	Y	chr2:198544183	7	intronic	.	ANKRD44	ENSG00000065413
rs183460666	chr17:33786918	-0.20305	N	chr17:33763678	7	intergenic	.	.	.
rs539115439	chr6:106549304	-0.27923	N	chr6:106727215	NA	intronic	.	PRDM1	ENSG00000057657
rs537274352	chr17:76116228	-0.23309	N	chr17:76257892	NA	intronic	.	TMC6	ENSG00000141524
rs117155562	chr9:140170337	-0.33652	N	chr9:139934107	5	intergenic	.	.	.
rs548626373	chr22:18260474	-0.26852	N	chr22:18286672	NA	ncRNA_exonic	.	.	.
rs576003606	chr16:4460451	-0.33386	N	chr16:4476089	NA	intronic	.	CORO7	ENSG00000262246
rs559567867	chr21:34639376	-0.11438	N	chr21:34439889	NA	intronic	.	IL10RB	ENSG00000243646
rs186217284	chr7:50427000	-0.13365	N	chr7:50313352	4	intronic	.	IKZF1	ENSG00000185811
rs34622008	chr6:31240814	-0.11223	N	N	4	upstream	.	.	.
rs371775653	chr2:98335322	0.0472	N	chr2:98271575	4	intronic	.	ZAP70	ENSG00000115085
rs533332435	chr2:204863123	-0.34467	N	chr2:204584456	NA	intergenic	.	.	.
rs113124471	chr16:3115133	-0.33064	N	chr16:3521071	4	upstream	.	.	.
rs550302477	chr1:31222705	-0.21545	N	chr1:31231680	NA	intronic	.	LAPTM5	ENSG00000162511
rs185459354	chr11:60785325	-0.32807	N	chr11:60830367	5	exonic	synonymous	CD6	ENSG00000013725
rs573517283	chr5:131835526	-0.12036	N	chr5:131705458	NA	intergenic	.	.	.
rs534802050	chr4:48132634	-0.06248	N	N	NA	intronic	.	TXK	ENSG00000074966
rs565917341	chr5:14592279	-0.27609	N	chr5:14610309	NA	intronic	.	FAM105A	ENSG00000145569
rs539476456	chr7:138760310	-0.17543	N	chr7:138735512	NA	intronic	.	ZC3HAV1	ENSG00000105939
rs563365344	chr6:31234035	-0.16998	N	N	NA	intergenic	.	.	.
rs9927894	chr16:57021202	-0.06644	N	chr16:57061189	7	intergenic	.	.	.
rs539310878	chr19:42055458	-0.12172	N	N	NA	upstream	.	.	.
rs61581043	chr2:233965109	0.08672	N	chr2:234115629	4	intronic	.	.	.
rs576342438	chr1:198625898	-0.14203	N	chr1:199000727	NA	intronic	.	PTPRC	ENSG00000081237
rs577678856	chr17:29143709	-0.19982	N	N	NA	intronic	.	CRLF3	ENSG00000176390
rs543131580	chr5:150456499	-0.28809	N	chr5:150567017	NA	intronic	.	TNIP1	ENSG00000145901
rs572553858	chr1:2492334	-0.33049	N	chr1:2487663	NA	intronic	.	TNFRSF14	ENSG00000157873
rs543153381	chr17:37915789	-0.29465	N	chr17:38157841	NA	UTR3	.	.	.
rs142062937	chr14:65803089	-0.18987	N	chr14:65564703	4	intergenic	.	.	.
rs181424182	chr14:91859921	-0.26157	N	N	5	intronic	.	CCDC88C	ENSG00000015133
rs529527473	chr5:169705097	-0.12858	N	chr5:169691627	NA	intronic	.	LCP2	ENSG00000043462
rs528881760	chr21:43846062	0.24889	N	chr21:43850713	NA	intronic	.	UBASH3A	ENSG00000160185
rs565892609	chr19:6481816	0.46604	N	chr19:6671369	NA	UTR5	.	DENND1C	ENSG00000205744
rs531674197	chr4:48116573	-0.25741	N	N	NA	intronic	.	TXK	ENSG00000074966
rs554252574	chr2:136886285	-0.22738	N	chr2:136713108	NA	intergenic	.	.	.
rs183626011	chr7:150375611	-0.25461	N	chr7:150278589	7	intergenic	.	.	.
rs565184803	chr22:40352861	-0.20852	N	chr22:40317126	NA	intronic	.	GRAP2	ENSG00000100351
rs558276777	chr11:60791996	-0.34467	N	chr11:60830367	NA	intergenic	.	.	.
rs569918303	chr6:159459781	-0.12858	N	chr6:159469512	NA	intronic	.	TAGAP	ENSG00000164691
rs138617599	chr19:1072761	-0.06104	N	chr19:836144	5	intronic	.	HMHA1	ENSG00000180448
rs371586759	chr2:198137156	-0.29358	N	chr2:198544183	6	ncRNA_intronic	.	ANKRD44	ENSG00000065413
rs527675875	chr14:91860984	-0.2665	N	N	NA	intronic	.	CCDC88C	ENSG00000015133
rs576421743	chr6:31233387	-0.33314	N	N	NA	intergenic	.	.	.
rs556229297	chr19:41808820	-0.16554	N	N	NA	exonic	synonymous	HNRNPUL1	ENSG00000105323
rs181808465	chr5:156648413	-0.25741	N	chr5:156442784	5	intronic	.	ITK	ENSG00000113263
rs929087	chr1:172632057	0.04975	N	chr1:172796505	4	intronic	.	FASLG	ENSG00000117560
rs540394111	chr11:409239	-0.34703	N	chr11:307961	NA	intronic	.	SIGIRR	ENSG00000185187
rs150725860	chr12:53845773	-0.208	N	chr12:53747853	4	upstream	.	.	.
rs367558685	chr8:126949189	-0.27894	N	chr8:126474356	7	ncRNA_intronic	.	.	.
rs8077228	chr17:33846708	-0.18152	N	chr17:33763678	2a	intergenic	.	.	.
rs542718558	chr2:204799427	-0.20585	N	chr2:204584456	NA	intergenic	.	.	.
rs142960016	chr2:98331142	-0.16391	N	chr2:98271575	5	intronic	.	ZAP70	ENSG00000115085
rs530529305	chr6:32912948	-0.16445	N	N	NA	intergenic	.	.	.
rs188442833	chr1:117305837	-0.27914	N	chr1:117544331	5	intronic	.	CD2	ENSG00000116824
rs531523633	chr17:8833281	-0.29881	N	chr17:8784361	NA	intronic	.	PIK3R5	ENSG00000141506
rs116404183	chr6:159070546	0.13264	N	chr6:159469512	2c	upstream	.	.	.
rs538089216	chr2:191980362	-0.32958	N	chr2:191973034	NA	intronic	.	STAT4	ENSG00000138378
rs551284920	chr14:105528724	-0.15804	N	chr14:105637156	NA	intronic	.	GPR132	ENSG00000183484
rs551220152	chr20:57741350	-0.22738	N	N	NA	intergenic	.	.	.
rs138693784	chr11:104914545	-0.14233	N	N	5	intronic	.	CARD16	ENSG00000204397
rs7141466	chr14:91784225	0.26121	N	N	1b	intronic	.	CCDC88C	ENSG00000015133
rs570429790	chr7:50439857	-0.20768	N	chr7:50313352	NA	intronic	.	IKZF1	ENSG00000185811
rs41270720	chr1:167598095	-0.13729	N	chr1:167600842	4	intergenic	.	.	.
rs114582813	chr17:8815059	-0.08208	N	chr17:8784361	5	intronic	.	PIK3R5	ENSG00000141506
rs116573286	chr2:233953145	-0.05269	N	chr2:234115629	6	intronic	.	.	.
rs145048215	chr7:50425791	-0.13365	N	chr7:50313352	5	intronic	.	IKZF1	ENSG00000185811
rs576338594	chr11:60887300	-0.29194	N	chr11:60830367	NA	intronic	.	CD5	ENSG00000110448
rs564014179	chr1:117046824	-0.118	N	chr1:117544331	NA	intergenic	.	.	.
rs187214074	chr17:8804348	0.01488	N	chr17:8784361	2b	intronic	.	PIK3R5	ENSG00000141506
rs147757842	chr17:29141292	-0.19982	N	N	6	intronic	.	CRLF3	ENSG00000176390
rs139635248	chr1:111757094	-0.0597	N	chr1:111348029	3a	intergenic	.	.	.
rs2074230	chr11:60783804	-0.32807	Y	chr11:60830367	5	intronic	.	CD6	ENSG00000013725
rs17245407	chr13:31309719	0.0597	N	chr13:31079184	4	exonic	nonsynonymous	ALOX5AP	ENSG00000132965
rs2074232	chr11:60785038	-0.13708	N	chr11:60830367	5	intronic	.	CD6	ENSG00000013725
rs2074233	chr11:60785464	-0.32314	Y	chr11:60830367	5	exonic	nonsynonymous	CD6	ENSG00000013725
rs561218786	chr14:22382103	-0.13419	N	N	NA	intergenic	.	.	.
rs115683669	chr13:25085381	0.02817	N	N	4	intronic	.	PARP4	ENSG00000102699
rs569589224	chr2:231281200	-0.21118	N	chr2:231161026	NA	intronic	.	SP100	ENSG00000067066
rs549800872	chr1:160538211	0.39216	N	N	NA	intronic	.	CD84	ENSG00000066294
rs190955735	chr19:42637121	-0.34495	N	chr19:42767593	4	ncRNA_exonic	.	.	.
rs570814177	chr17:33818167	-0.29881	N	chr17:33763678	NA	intergenic	.	.	.
rs659377	chr17:47296273	0.11676	N	chr17:47488823	4	intronic	.	ABI3	ENSG00000108798
rs556601373	chr20:57828926	-0.21077	N	N	NA	intronic	.	ZNF831	ENSG00000124203
rs529042082	chr7:50341424	-0.23244	N	chr7:50313352	NA	intergenic	.	.	.
rs150272932	chr3:108526222	-0.30833	N	N	5	intergenic	.	.	.
rs192301787	chr14:91843012	-0.3356	N	N	4	intronic	.	CCDC88C	ENSG00000015133
rs560409379	chr6:29676610	-0.03293	N	chr6:29596242	NA	intergenic	.	.	.
rs558674900	chr1:202129935	-0.33688	N	N	NA	exonic	nonsynonymous	PTPN7	ENSG00000143851
rs544481746	chr8:82065955	-0.07642	N	N	NA	intergenic	.	.	.
rs530557675	chr21:43835332	0.10333	N	chr21:43850713	NA	intronic	.	UBASH3A	ENSG00000160185
rs142264401	chr17:8815158	-0.08208	N	chr17:8784361	5	intronic	.	PIK3R5	ENSG00000141506
rs573885878	chr1:28211355	-0.26379	N	chr1:28216736	NA	intronic	.	THEMIS2	ENSG00000130775
rs540185415	chr20:1603296	-0.32016	N	chr20:1931001	NA	intergenic	.	.	.
rs530449596	chr12:104850660	-0.33877	N	N	NA	upstream	.	.	.
rs549323819	chr1:111755747	-0.2429	N	chr1:111348029	NA	intergenic	.	.	.
rs1229373	chr1:167632271	-0.24989	N	chr1:167600842	2b	intronic	.	RCSD1	ENSG00000198771
rs60492444	chr1:111758706	0.23587	N	chr1:111348029	4	intergenic	.	.	.
rs564238197	chr2:202060154	-0.12858	N	chr2:202112471	NA	intronic	.	CASP10	ENSG00000003400
rs565022714	chr22:50628230	-0.17408	N	chr22:50628937	NA	intronic	.	TRABD	ENSG00000170638
rs551205233	chr15:89178548	-0.31546	N	N	NA	upstream	.	.	.
rs548927829	chr1:89739003	0.03133	N	N	NA	upstream	.	.	.
rs192115112	chr16:57071129	-0.04491	N	chr16:57061189	4	exonic	nonsynonymous	NLRC5	ENSG00000140853
rs561541607	chr8:37739906	-0.16584	N	N	NA	intronic	.	RAB11FIP1	ENSG00000156675
rs188730025	chr11:117847443	-0.34082	N	chr11:118081270	4	intergenic	.	.	.
rs138357830	chr16:57077059	0.14607	N	chr16:57061189	5	intronic	.	NLRC5	ENSG00000140853
rs2229729	chr15:75091664	-0.29199	N	chr15:75361539	4	exonic	synonymous	CSK	ENSG00000103653
rs549869416	chr5:1313504	-0.34672	N	chr5:1313242	NA	intergenic	.	.	.
rs560394266	chr12:1913971	-0.17625	N	N	NA	intronic	.	CACNA2D4	ENSG00000151062
rs559848985	chr1:167407379	-0.28701	N	chr1:167600842	NA	intronic	.	CD247	ENSG00000198821
rs566141394	chr5:169712760	-0.15797	N	chr5:169691627	NA	intronic	.	LCP2	ENSG00000043462
rs145723193	chr22:40348823	-0.18152	N	chr22:40317126	6	intronic	.	GRAP2	ENSG00000100351
rs530215617	chr3:183231337	-0.10426	N	chr3:183730295	NA	intronic	.	KLHL6	ENSG00000172578
rs141089659	chr5:76150085	-0.11135	N	chr5:76058509	5	intronic	.	S100Z	ENSG00000171643
rs562424358	chr6:108035789	-0.29175	N	N	NA	intronic	.	SCML4	ENSG00000146285
rs543276445	chr1:117307335	0.05224	N	chr1:117544331	NA	intronic	.	CD2	ENSG00000116824
rs566460311	chr17:33865266	-0.06746	N	chr17:33763678	NA	intergenic	.	.	.
rs541092263	chr2:198126748	-0.09481	N	chr2:198544183	NA	ncRNA_intronic	.	ANKRD44	ENSG00000065413
rs533443403	chr1:114404815	-0.05269	N	chr1:114377568	NA	ncRNA_intronic	.	PTPN22	ENSG00000134242
rs554207694	chr16:68040575	-0.09855	N	chr16:68138091	NA	intergenic	.	.	.
rs531369928	chr2:232410189	-0.26437	N	chr2:232573944	NA	intergenic	.	.	.
rs564575740	chr10:26727620	-0.17131	N	chr10:26741174	NA	UTR5	.	APBB1IP	ENSG00000077420
rs543004054	chr16:57032481	-0.04983	N	chr16:57061189	NA	intergenic	.	NLRC5	ENSG00000140853
rs573552977	chr2:197978303	-0.31494	N	N	NA	intronic	.	ANKRD44	ENSG00000065413
rs565256971	chr1:31223466	-0.25565	N	chr1:31231680	NA	intronic	.	LAPTM5	ENSG00000162511
rs4810161	chr20:57758080	-0.20585	N	N	5	intergenic	.	.	.
rs538323138	chr2:136890847	-0.09855	N	chr2:136713108	NA	intergenic	.	.	.
rs543389952	chr14:91769602	-0.30712	N	N	NA	intronic	.	CCDC88C	ENSG00000015133
rs12080904	chr1:161033901	-0.20305	N	chr1:161188893	5	intronic	.	ARHGAP30	ENSG00000186517
rs147783681	chr19:42408188	-0.33487	N	chr19:42767593	5	exonic	nonsynonymous	ARHGEF1	ENSG00000076928
rs375513240	chr6:106564684	-0.21959	N	chr6:106727215	6	intergenic	.	.	.
rs532769264	chr2:197046079	-0.20305	N	chr2:196974333	NA	intergenic	.	.	.
rs572005965	chr5:176859536	-0.32937	N	chr5:176792491	NA	intronic	.	GRK6	ENSG00000198055
rs568760386	chr7:50322725	-0.23909	N	chr7:50313352	NA	intergenic	.	.	.
rs534690483	chr2:202077219	-0.08982	N	chr2:202112471	NA	intronic	.	CASP10	ENSG00000003400
rs529146200	chr20:47404586	-0.27103	N	chr20:47384301	NA	intronic	.	PREX1	ENSG00000124126
rs560516516	chr14:91789917	-0.02033	N	N	NA	intronic	.	CCDC88C	ENSG00000015133
rs549060781	chr6:159076707	-0.22655	N	chr6:159469512	NA	intronic	.	SYTL3	ENSG00000164674
rs565435887	chr7:150386538	-0.08208	N	chr7:150278589	NA	intronic	.	GIMAP2	ENSG00000106560
rs572070227	chr12:47610150	-0.28933	N	N	NA	ncRNA_intronic	.	PCED1B	ENSG00000179715
rs561038523	chr17:8866600	-0.11168	N	chr17:8784361	NA	intronic	.	PIK3R5	ENSG00000141506
rs140154254	chr14:91849072	0.0818	N	N	4	intronic	.	CCDC88C	ENSG00000015133
rs534690488	chr5:150465511	-0.04062	N	chr5:150567017	NA	intronic	.	TNIP1	ENSG00000145901
rs76648417	chr16:57054238	-0.23309	N	chr16:57061189	5	intronic	.	NLRC5	ENSG00000140853
rs182030278	chr5:14594248	-0.15504	N	chr5:14610309	5	intronic	.	FAM105A	ENSG00000145569
rs60316937	chr6:32822801	-0.0907	N	N	4	intronic	.	PSMB9	ENSG00000240065
rs114755432	chr2:7863344	-0.29175	N	chr2:7728766	7	intergenic	.	.	.
rs562419952	chr19:6778444	0.08588	N	chr19:6671369	NA	intronic	.	VAV1	ENSG00000141968
rs3818149	chr17:76118370	-0.23365	N	chr17:76257892	4	intronic	.	TMC6	ENSG00000141524
rs78053854	chr5:150466054	-0.09048	N	chr5:150567017	4	intronic	.	TNIP1	ENSG00000145901
rs545660427	chr1:111759186	0.48838	N	chr1:111348029	NA	intergenic	.	.	.
rs9937672	chr16:57050189	-0.18152	N	chr16:57061189	4	upstream	.	NLRC5	ENSG00000140853
rs568285094	chr6:149803584	-0.07937	N	chr6:149793000	NA	intronic	.	ZC3H12D	ENSG00000178199
rs145863950	chr11:60773514	-0.20585	N	chr11:60830367	5	intronic	.	CD6	ENSG00000013725
rs551499935	chr5:150454964	-0.29587	N	chr5:150567017	NA	intronic	.	TNIP1	ENSG00000145901
rs139285992	chr3:14420132	-0.16441	N	N	4	intergenic	.	.	.
rs141541846	chr1:92942841	-0.18152	N	chr1:92733769	5	intronic	.	GFI1	ENSG00000162676
rs191086668	chr2:233936389	-0.23309	N	chr2:234115629	5	intronic	.	.	.
rs552218203	chr2:202098119	-0.13224	N	chr2:202112471	NA	upstream	.	.	.
rs367965901	chr11:60738831	-0.20585	N	chr11:60830367	5	upstream	.	.	.
rs370255112	chr11:117870157	-0.07702	N	chr11:118081270	4	exonic	nonsynonymous	IL10RA	ENSG00000110324
rs186705797	chr1:92938534	-0.32034	N	chr1:92733769	5	intergenic	.	.	.
rs79149699	chr11:60767677	-0.32314	N	chr11:60830367	7	intronic	.	CD6	ENSG00000013725
rs527364250	chr2:202073746	0.05485	N	chr2:202112471	NA	intronic	.	CASP10	ENSG00000003400
rs185808010	chr5:150472721	-0.30469	N	chr5:150567017	4	intergenic	.	.	.
rs529998032	chr2:234072186	-0.29011	N	chr2:234115629	NA	intronic	.	INPP5D	ENSG00000168918
rs540943829	chr3:46007723	-0.33487	N	chr3:46418689	NA	intronic	.	FYCO1	ENSG00000163820
rs571097282	chr14:91829375	-0.26157	N	N	NA	intronic	.	CCDC88C	ENSG00000015133
rs578079280	chr6:36974693	-0.12036	N	chr6:36648816	NA	intronic	.	FGD2	ENSG00000146192
rs12459322	chr19:48759978	-0.27487	N	chr19:49127490	1f	ncRNA_exonic	.	.	.
rs565302254	chr16:30499828	-0.05269	N	chr16:30471109	NA	intronic	.	ITGAL	ENSG00000005844
rs139269826	chr16:50702420	-0.34082	N	chr16:50663477	2b	UTR3	.	SNX20	ENSG00000167208
rs151027366	chr2:152148207	-0.32034	N	N	7	intergenic	.	.	.
rs189335960	chr20:43700999	-0.30712	N	N	6	intronic	.	STK4	ENSG00000101109
rs529485132	chr6:159467880	-0.24018	N	chr6:159469512	NA	intergenic	.	.	.
rs636922	chr9:215269	-0.06406	N	chr9:288414	4	exonic	nonsynonymous	DOCK8	ENSG00000107099
rs559355570	chr12:104999014	-0.19967	N	N	NA	intronic	.	CHST11	ENSG00000171310
rs540717382	chr6:29676599	-0.03293	N	chr6:29596242	NA	intergenic	.	.	.
rs571315519	chr19:42382101	-0.23721	N	chr19:42767593	NA	intronic	.	CD79A	ENSG00000105369
rs567536049	chr2:204756158	-0.2533	N	chr2:204584456	NA	intergenic	.	.	.
rs533714599	chr3:122279879	-0.34406	N	chr3:122013354	NA	intronic	.	PARP9	ENSG00000138496
rs146370619	chr9:117137482	-0.12045	N	N	5	intronic	.	AKNA	ENSG00000106948
rs35689688	chr8:126948948	-0.27894	N	chr8:126474356	6	ncRNA_intronic	.	.	.
rs55940960	chr1:114356096	-0.28339	N	chr1:114377568	4	ncRNA_intronic	.	.	.
rs142894605	chr15:94850011	-0.21468	N	N	4	intronic	.	MCTP2	ENSG00000140563
rs573422179	chr8:37751442	-0.23621	N	N	NA	intronic	.	RAB11FIP1	ENSG00000156675
rs116684889	chr3:45990566	-0.33487	N	chr3:46418689	5	intronic	.	FYCO1	ENSG00000163820
rs559084336	chr2:197030398	-0.23309	N	chr2:196974333	NA	intronic	.	STK17B	ENSG00000081320
rs186200576	chr5:156638437	-0.20585	N	chr5:156442784	7	intronic	.	ITK	ENSG00000113263
rs556017050	chr3:14466761	-0.21937	N	N	NA	intronic	.	SLC6A6	ENSG00000131389
rs2295801	chr9:117664444	-0.24963	N	chr9:117696336	7	UTR3	.	.	.
rs562269899	chr19:48761955	-0.11644	N	chr19:49127490	NA	downstream	.	.	.
rs556061215	chr2:234074821	-0.26157	N	chr2:234115629	NA	intronic	.	INPP5D	ENSG00000168918
rs562297986	chr2:68946639	-0.22738	N	chr2:68615546	NA	intergenic	.	.	.
rs529868024	chr16:88752886	-0.19962	N	chr16:88518569	NA	ncRNA_intronic	.	SNAI3	ENSG00000185669
rs557762059	chr5:55884855	0.09839	N	chr5:55453942	NA	intronic	.	AC022431.2	ENSG00000225940
rs58374306	chr16:50714831	-0.13386	N	chr16:50663477	4	intronic	.	SNX20	ENSG00000167208
rs144962598	chr15:89184247	-0.10426	N	N	7	intronic	.	ISG20	ENSG00000172183
rs547786840	chr5:35860660	-0.32314	N	chr5:35875134	NA	intronic	.	IL7R	ENSG00000168685
rs563319506	chr2:69001567	0.07062	N	chr2:68615546	NA	intronic	.	ARHGAP25	ENSG00000163219
rs146143049	chr6:108052778	-0.24038	N	N	5	intronic	.	SCML4	ENSG00000146285
rs114698873	chr3:183256965	-0.23854	N	chr3:183730295	5	intronic	.	KLHL6	ENSG00000172578
rs150860535	chr4:2789038	-0.25295	N	chr4:3148276	4	intergenic	.	.	.
rs553429574	chr17:76109894	0.2996	N	chr17:76257892	NA	intronic	.	TMC6	ENSG00000141524
rs539315269	chr3:32992965	-0.17343	N	chr3:33087395	NA	upstream	.	.	.
rs6843	chr19:1088285	-0.15715	N	chr19:836144	4	UTR3	.	POLR2E	ENSG00000099817
rs117359405	chr1:117046539	-0.08558	N	chr1:117544331	3a	intergenic	.	.	.
rs147973322	chr9:447375	-0.23572	N	chr9:288414	5	intronic	.	DOCK8	ENSG00000107099
rs183768350	chr16:68033101	-0.09076	N	chr16:68138091	4	intronic	.	DPEP2	ENSG00000167261
rs560169890	chr20:56205548	-0.20305	N	N	NA	intergenic	.	.	.
rs56272035	chr22:37703957	-0.29587	N	chr22:37258986	4	intronic	.	CYTH4	ENSG00000100055
rs575677640	chr6:32921024	0.0445	N	N	NA	upstream	.	.	.
rs145366605	chr7:50440235	-0.13365	N	chr7:50313352	6	intronic	.	IKZF1	ENSG00000185811
rs557044688	chr16:57077191	0.14607	N	chr16:57061189	NA	intronic	.	NLRC5	ENSG00000140853
rs8141057	chr22:37677949	-0.17053	N	chr22:37258986	1f	upstream	.	.	.
rs552029814	chr22:30988244	-0.07034	N	chr22:30750907	NA	UTR5	.	PES1	ENSG00000100029
rs35057783	chr1:167465354	-0.25741	N	chr1:167600842	6	intronic	.	CD247	ENSG00000198821
rs144960992	chr19:10489039	-0.18171	N	chr19:10666450	5	exonic	nonsynonymous	TYK2	ENSG00000105397
rs547460391	chr2:7872384	-0.29175	N	chr2:7728766	NA	intergenic	.	.	.
rs561021448	chr13:31314456	-0.24078	N	chr13:31079184	NA	intronic	.	ALOX5AP	ENSG00000132965
rs538228125	chr2:202129374	-0.12858	N	chr2:202112471	NA	intronic	.	CASP8	ENSG00000064012
rs546360989	chr3:150919950	-0.25741	N	chr3:151073355	NA	intronic	.	MED12L	ENSG00000144893
rs7248320	chr19:48760229	-0.27894	N	chr19:49127490	1f	ncRNA_exonic	.	.	.
rs80187285	chr3:150916439	-0.24476	N	chr3:151073355	4	exonic	synonymous	MED12L	ENSG00000144893
rs76939686	chr18:2661134	-0.30712	N	N	5	intronic	.	SMCHD1	ENSG00000101596
rs570038120	chr1:223317134	-0.21927	N	N	NA	upstream	.	.	.
rs148966797	chr20:57737199	-0.22738	N	N	5	intergenic	.	.	.
rs571405686	chr6:31319300	-0.07422	N	N	NA	intergenic	.	.	.
rs543075575	chr6:159461937	-0.06924	N	chr6:159469512	NA	intronic	.	TAGAP	ENSG00000164691
rs143620635	chr2:68959724	-0.09569	N	chr2:68615546	4	intergenic	.	.	.
rs533142362	chr2:136894998	-0.09855	N	chr2:136713108	NA	intergenic	.	.	.
rs116684269	chr2:202125155	0.26168	N	chr2:202112471	4	intronic	.	CASP8	ENSG00000064012
rs184047622	chr11:48013678	-0.30743	N	chr11:47888036	4	intronic	.	PTPRJ	ENSG00000149177
rs190592842	chr1:28189799	0.18547	N	chr1:28216736	3a	intergenic	.	.	.
rs193118552	chr19:16449976	0.21985	N	chr19:16548375	4	intergenic	.	.	.
rs537450533	chr16:50310666	0.08709	N	chr16:50160737	NA	intronic	.	ADCY7	ENSG00000121281
rs56224196	chr3:112183360	-0.24907	N	chr3:112677529	4	UTR3	.	BTLA	ENSG00000186265
rs567523404	chr2:198141737	-0.29358	N	chr2:198544183	NA	ncRNA_intronic	.	ANKRD44	ENSG00000065413
rs143953599	chr22:40352454	-0.23309	N	chr22:40317126	7	intronic	.	GRAP2	ENSG00000100351
rs183941965	chr5:150446151	-0.22594	N	chr5:150567017	5	intronic	.	TNIP1	ENSG00000145901
rs183772040	chr2:69022386	-0.32314	N	chr2:68615546	5	intronic	.	ARHGAP25	ENSG00000163219
rs560937571	chr2:68945333	-0.27894	N	chr2:68615546	NA	intergenic	.	.	.
rs7814465	chr8:23077163	-0.1154	N	chr8:23496546	4	intronic	.	TNFRSF10A	ENSG00000104689
rs184386977	chr22:42177262	-0.28307	N	chr22:42418910	4	intronic	.	MEI1	ENSG00000167077
rs1949696	chr7:150375226	-0.25461	N	chr7:150278589	6	intergenic	.	.	.
rs536381368	chr17:37055594	-0.29121	N	chr17:37298789	NA	intronic	.	LASP1	ENSG00000002834
rs543573265	chr14:91867323	-0.18663	N	N	NA	intronic	.	CCDC88C	ENSG00000015133
rs532158219	chr18:2682407	-0.30712	N	N	NA	intronic	.	SMCHD1	ENSG00000101596
rs532501963	chr2:198070245	-0.2985	N	chr2:198544183	NA	intronic	.	ANKRD44	ENSG00000065413
rs565752787	chr9:117124423	-0.18663	N	N	NA	intronic	.	AKNA	ENSG00000106948
rs144162308	chr3:53202333	-0.20201	N	chr3:52873984	5	intronic	.	PRKCD	ENSG00000163932
rs80353219	chr6:42898008	0.42772	N	chr6:42510602	4	intronic	.	CNPY3	ENSG00000137161
rs552634755	chr6:32811720	-0.23646	N	N	NA	exonic	synonymous	PSMB8	ENSG00000204264
rs564974493	chr1:89778723	-0.26742	N	N	NA	intergenic	.	.	.
rs182766915	chr19:48747183	-0.33145	N	chr19:49127490	6	intronic	.	CARD8	ENSG00000105483
rs544201126	chr17:33846866	-0.18152	N	chr17:33763678	NA	intergenic	.	.	.
rs374862222	chr2:192483029	-0.27894	N	chr2:192522423	5	intergenic	.	.	.
rs6689237	chr1:160492270	-0.32404	N	N	4	intronic	.	SLAMF6	ENSG00000162739
rs142537477	chr6:42898907	-0.33667	N	chr6:42510602	5	intronic	.	CNPY3	ENSG00000137161
rs189799127	chr3:113941157	-0.22738	N	N	5	intergenic	.	.	.
rs182544401	chr1:117345727	-0.22738	N	chr1:117544331	5	intergenic	.	.	.
rs186602510	chr6:108059126	-0.22738	N	N	5	intronic	.	SCML4	ENSG00000146285
rs6575192	chr14:91871440	-0.18663	N	N	4	intronic	.	CCDC88C	ENSG00000015133
rs538661973	chr5:157026931	-0.24612	N	chr5:156655015	NA	intergenic	.	.	.
rs541457390	chr19:14144550	-0.12578	N	chr19:14499477	NA	intronic	.	IL27RA	ENSG00000104998
rs150914103	chr1:111417656	-0.23412	N	chr1:111348029	5	intronic	.	CD53	ENSG00000143119
rs9825904	chr3:114015932	-0.22738	N	N	7	intronic	.	TIGIT	ENSG00000181847
rs563273013	chr7:150372663	-0.09302	N	chr7:150278589	NA	intergenic	.	.	.
rs536870829	chr1:200844868	-0.26234	N	N	NA	intergenic	.	.	.
rs141804516	chr19:42689702	0.20017	N	chr19:42767593	2b	intergenic	.	.	.
rs73884199	chr22:37680708	-0.15132	N	chr22:37258986	4	intronic	.	CYTH4	ENSG00000100055
rs552698797	chr2:198108766	-0.34094	N	chr2:198544183	NA	intronic	.	ANKRD44	ENSG00000065413
rs573918843	chr2:231337372	-0.1744	N	chr2:231161026	NA	intronic	.	SP100	ENSG00000067066
rs186587374	chr3:150923395	-0.27894	N	chr3:151073355	5	intronic	.	MED12L	ENSG00000144893
rs559329316	chr22:40354549	-0.17374	N	chr22:40317126	NA	intronic	.	GRAP2	ENSG00000100351
rs558380843	chr1:28210601	-0.33354	N	chr1:28216736	NA	intronic	.	THEMIS2	ENSG00000130775
rs149770933	chr5:150447453	-0.18579	N	chr5:150567017	5	intronic	.	TNIP1	ENSG00000145901
rs201822314	chr2:202137668	-0.33145	N	chr2:202112471	5	intronic	.	CASP8	ENSG00000064012
rs546868472	chr7:50333558	-0.31525	N	chr7:50313352	NA	intergenic	.	.	.
rs192297306	chr9:117656286	-0.29092	N	chr9:117696336	5	UTR3	.	.	.
rs555580630	chr6:24940944	-0.30194	N	N	NA	intronic	.	.	.
rs80126952	chr19:6813514	-0.20305	N	chr19:6671369	6	intronic	.	VAV1	ENSG00000141968
rs184850092	chr6:32816386	-0.20585	N	N	5	intronic	.	TAP1	ENSG00000168394
rs28408375	chr14:91874214	-0.18171	N	N	5	intronic	.	CCDC88C	ENSG00000015133
rs529839099	chr17:76123077	-0.23182	N	chr17:76257892	NA	intronic	.	TMC6	ENSG00000141524
rs186465233	chr3:113951750	-0.14336	N	N	5	intergenic	.	.	.
rs189915458	chr1:117301737	-0.20585	N	chr1:117544331	5	intronic	.	CD2	ENSG00000116824
rs115554294	chr8:82004637	-0.25312	N	N	6	intronic	.	PAG1	ENSG00000076641
rs575417509	chr3:38193469	-0.24862	N	N	NA	intergenic	.	.	.
rs571765859	chr11:60738793	-0.20585	N	chr11:60830367	NA	upstream	.	.	.
rs192924107	chr16:3123135	0.09919	N	chr16:3521071	4	intergenic	.	.	.
rs2275320	chr1:53833719	-0.18453	N	N	4	intergenic	.	.	.
rs1428470	chr5:66500769	-0.23216	Y	N	5	intergenic	.	.	.
rs562007749	chr18:2658843	-0.29609	N	N	NA	intronic	.	SMCHD1	ENSG00000101596
rs577954236	chr8:126925088	-0.27894	N	chr8:126474356	NA	intergenic	.	.	.
rs188971325	chr2:202074318	-0.26287	N	chr2:202112471	6	intronic	.	CASP10	ENSG00000003400
rs145100848	chr3:113952480	-0.27894	N	N	7	intergenic	.	.	.
rs563649347	chr9:117688413	-0.21865	N	chr9:117696336	NA	intronic	.	TNFSF8	ENSG00000106952
rs564420582	chr8:126958391	-0.25741	N	chr8:126474356	NA	ncRNA_exonic	.	.	.
rs554586002	chr2:231126951	-0.18092	N	chr2:231161026	NA	intronic	.	SP140	ENSG00000079263
rs149449097	chr14:93117526	-0.10159	N	chr14:93103729	4	intronic	.	RIN3	ENSG00000100599
rs146496517	chr22:40342704	0.03713	N	chr22:40317126	4	intronic	.	GRAP2	ENSG00000100351
rs566272844	chr22:50977742	-0.10968	N	chr22:50628937	NA	intergenic	.	.	.
rs577811691	chr1:114416716	-0.21066	N	chr1:114377568	NA	ncRNA_intronic	.	.	.
rs35290121	chr15:75073121	-0.24839	N	chr15:75361539	2b	intergenic	.	.	.
rs553237385	chr16:4463768	-0.15253	N	chr16:4476089	NA	intronic	.	CORO7	ENSG00000262246
rs529815754	chr11:60770277	-0.20585	N	chr11:60830367	NA	intronic	.	CD6	ENSG00000013725
rs554285325	chr17:8813258	-0.31649	N	chr17:8784361	NA	intronic	.	PIK3R5	ENSG00000141506
rs186596228	chr5:131830504	-0.10967	N	chr5:131705458	3a	intergenic	.	.	.
rs574396902	chr7:45018426	-0.2183	N	chr7:44811223	NA	intronic	.	MYO1G	ENSG00000136286
rs567835129	chr2:202134857	-0.25741	N	chr2:202112471	NA	intronic	.	CASP8	ENSG00000064012
rs185830491	chr2:69001376	0.10022	N	chr2:68615546	5	intronic	.	ARHGAP25	ENSG00000163219
rs560206710	chr17:76745238	-0.15618	N	chr17:76257892	NA	intronic	.	CYTH1	ENSG00000108669
rs35514362	chr19:6788516	-0.26247	N	chr19:6671369	6	intronic	.	VAV1	ENSG00000141968
rs144141035	chr2:198144756	-0.29358	N	chr2:198544183	4	ncRNA_intronic	.	ANKRD44	ENSG00000065413
rs539635881	chr9:117105891	-0.31054	N	N	NA	intronic	.	AKNA	ENSG00000106948
rs538945877	chr19:1087101	-0.23649	N	chr19:836144	NA	UTR3	.	POLR2E	ENSG00000099817
rs369501842	chr11:118216797	-0.20585	N	chr11:118639653	5	intronic	.	CD3G	ENSG00000160654
rs576203813	chr12:6555967	-0.09882	N	chr12:6499533	NA	ncRNA_intronic	.	CD27	ENSG00000139193
rs184730478	chr5:35868079	-0.20585	N	chr5:35875134	6	intronic	.	IL7R	ENSG00000168685
rs529828726	chr17:29144597	-0.19982	N	N	NA	intronic	.	CRLF3	ENSG00000176390
rs532284957	chr22:47170246	0.03161	N	N	NA	intronic	.	TBC1D22A	ENSG00000054611
rs571978386	chr2:136965030	0.025	N	chr2:136713108	NA	intergenic	.	.	.
rs560384261	chr4:71872104	0.08562	N	N	NA	intronic	.	DCK	ENSG00000156136
rs141392053	chr17:62008301	-0.28878	N	chr17:61931549	5	intronic	.	CD79B	ENSG00000007312
rs557892734	chr6:32825728	-0.18152	N	N	NA	intronic	.	PSMB9	ENSG00000240065
rs200517127	chr1:160535155	-0.18152	N	N	6	intronic	.	CD84	ENSG00000066294
rs192030534	chr2:204729458	-0.32314	N	chr2:204584456	5	intergenic	.	.	.
rs192544898	chr6:159109932	-0.32314	N	chr6:159469512	5	intronic	.	SYTL3	ENSG00000164674
rs527952944	chr1:167464935	-0.26234	N	chr1:167600842	NA	intronic	.	CD247	ENSG00000198821
rs558116388	chr8:126937848	-0.27724	N	chr8:126474356	NA	ncRNA_intronic	.	.	.
rs79545054	chr19:6480477	-0.10382	N	chr19:6671369	6	intronic	.	DENND1C	ENSG00000205744
rs560235269	chr17:29141002	-0.19982	N	N	NA	intronic	.	CRLF3	ENSG00000176390
rs573579904	chr1:117342673	-0.22738	N	chr1:117544331	NA	intergenic	.	.	.
rs115463352	chr4:100742432	-0.18735	N	N	3a	intronic	.	DAPP1	ENSG00000070190
rs546424801	chr2:136895109	-0.09855	N	chr2:136713108	NA	intergenic	.	.	.
rs140542508	chr20:56194985	0.11839	N	N	5	intronic	.	ZBP1	ENSG00000124256
rs193222486	chr17:43486672	-0.17685	N	chr17:43488792	4	intronic	.	ARHGAP27	ENSG00000159314
rs569066006	chr3:183260499	-0.2773	N	chr3:183730295	NA	intronic	.	KLHL6	ENSG00000172578
rs180911997	chr2:231094127	-0.24589	N	chr2:231161026	7	intronic	.	SP140	ENSG00000079263
rs144346792	chr1:167604629	-0.15649	N	chr1:167600842	4	intronic	.	RCSD1	ENSG00000198771
rs371056092	chr7:150367900	-0.284	N	chr7:150278589	4	intergenic	.	.	.
rs139248471	chr5:150473627	0.58698	N	chr5:150567017	2b	intergenic	.	.	.
rs571992963	chr3:67048499	-0.31602	N	N	NA	upstream	.	.	.
rs563870587	chr19:6480309	-0.10382	N	chr19:6671369	NA	intronic	.	DENND1C	ENSG00000205744
rs535448851	chr1:247573689	-0.21906	N	chr1:248039451	NA	intergenic	.	.	.
rs11674113	chr2:233940951	0.43754	N	chr2:234115629	4	intronic	.	.	.
rs35228917	chr14:91786173	-0.18171	N	N	7	intronic	.	CCDC88C	ENSG00000015133
rs571623216	chr2:69014884	-0.24963	N	chr2:68615546	NA	intronic	.	ARHGAP25	ENSG00000163219
rs566046443	chr1:207510801	-0.25956	N	chr1:207991209	NA	intronic	.	CD55	ENSG00000196352
rs539403085	chr14:91863695	-0.17915	N	N	NA	intronic	.	CCDC88C	ENSG00000015133
rs562084717	chr3:113941808	-0.27894	N	N	NA	intergenic	.	.	.
rs186109649	chr15:77305915	-0.25038	N	chr15:77313571	5	intronic	.	PSTPIP1	ENSG00000140368
rs537458380	chr22:40336441	-0.18152	N	chr22:39840130	NA	intronic	.	GRAP2	ENSG00000100351
rs557049041	chr5:50040469	-0.30854	N	chr5:49958363	NA	intronic	.	PARP8	ENSG00000151883
rs542773286	chr11:60767556	-0.32314	N	chr11:60830367	NA	intronic	.	CD6	ENSG00000013725
rs68037221	chr6:31237449	-0.18086	N	N	3a	intronic	.	HLA-C	ENSG00000204525
rs147083577	chr6:149806733	-0.15751	N	chr6:149793000	2b	upstream	.	.	.
rs577545844	chr4:154442176	-0.17697	N	N	NA	intronic	.	KIAA0922	ENSG00000121210
rs536952129	chr1:117544542	0.28827	N	chr1:117544331	NA	intronic	.	CD101	ENSG00000134256
rs7786094	chr7:138783223	-0.23801	Y	chr7:138735512	6	intronic	.	ZC3HAV1	ENSG00000105939
rs534479285	chr11:128625042	-0.27263	N	chr11:128562098	NA	intronic	.	FLI1	ENSG00000151702
rs533149288	chr16:88764024	-0.20604	N	chr16:88518569	NA	exonic	nonsynonymous	RNF166	ENSG00000158717
rs575527486	chr11:73685636	-0.18663	N	N	NA	downstream	.	.	.
rs12678431	chr8:126923876	-0.28387	N	chr8:126474356	6	intergenic	.	.	.
rs529562071	chr2:233924675	-0.07451	N	chr2:234115629	NA	upstream	.	.	.
rs542772772	chr6:129993112	-0.30535	N	chr6:130374461	NA	intronic	.	ARHGAP18	ENSG00000146376
rs200709526	chr1:150737967	-0.297	N	chr1:150595537	4	intronic	.	CTSS	ENSG00000163131
rs556092636	chr8:22932209	-0.27922	N	chr8:22436681	NA	ncRNA_intronic	.	.	.
rs142155991	chr4:8230489	-0.03343	N	N	2a	intronic	.	SH3TC1	ENSG00000125089
rs114334845	chr12:108692257	-0.33541	N	chr12:108721636	2b	intronic	.	CMKLR1	ENSG00000174600
rs115155576	chr20:52228247	-0.29531	N	N	4	intergenic	.	.	.
rs567573846	chr17:8852989	0.24384	N	chr17:8784361	NA	intronic	.	PIK3R5	ENSG00000141506
rs534681311	chr1:117296414	-0.07702	N	chr1:117544331	NA	upstream	.	.	.
rs571904181	chr20:43662475	-0.30712	N	N	NA	intronic	.	STK4	ENSG00000101109
rs564853511	chr16:50362363	-0.30712	N	chr16:50160737	NA	intronic	.	BRD7	ENSG00000166164
rs568191276	chr2:69040955	-0.33304	N	chr2:68615546	NA	intronic	.	ARHGAP25	ENSG00000163219
rs539213836	chr14:102187101	-0.27894	N	N	NA	intergenic	.	.	.
rs575455635	chr7:138728691	-0.2253	N	chr7:138735512	NA	UTR3	.	ZC3HAV1	ENSG00000105939
rs187687685	chr21:34673997	-0.118	N	chr21:34439889	4	intergenic	.	.	.
rs563741364	chr2:233942412	-0.12578	N	chr2:234115629	NA	intronic	.	.	.
rs116987268	chr16:3123504	-0.0364	N	chr16:3521071	4	intergenic	.	.	.
rs561106089	chr3:38193531	0.08418	N	N	NA	intergenic	.	.	.
rs72738008	chr1:198603093	-0.17545	N	chr1:199000727	4	intergenic	.	.	.
rs72738009	chr1:198603146	-0.17545	N	chr1:199000727	2c	intergenic	.	.	.
rs145817691	chr19:3185781	-0.18149	N	chr19:3408665	2a	upstream	.	NCLN	ENSG00000125912
rs188926745	chr17:76767780	-0.13958	N	N	5	intronic	.	CYTH1	ENSG00000108669
rs539683095	chr12:47610007	-0.16419	N	N	NA	ncRNA_exonic	.	PCED1B	ENSG00000179715
rs72738007	chr1:198603084	-0.17545	N	chr1:199000727	3a	intergenic	.	.	.
rs549343609	chr19:1090534	-0.18171	N	chr19:836144	NA	intronic	.	POLR2E	ENSG00000099817
rs2276344	chr11:118754518	-0.33273	Y	chr11:118747576	4	UTR5	.	CXCR5	ENSG00000160683
rs549036107	chr11:1874320	0.00527	N	chr11:2320013	NA	UTR5	.	LSP1	ENSG00000130592
rs558302596	chr2:231309562	-0.3199	N	chr2:231161026	NA	intronic	.	SP100	ENSG00000067066
rs78997397	chr7:150413427	-0.30936	N	chr7:150278589	4	upstream	.	.	.
rs192771026	chr9:100864351	0.02357	N	N	2b	intronic	.	TRIM14	ENSG00000106785
rs146472655	chr16:3130227	-0.25897	N	chr16:3521071	4	intergenic	.	.	.
rs374907048	chr20:50097801	-0.28689	N	chr20:50342960	4	intronic	.	NFATC2	ENSG00000101096
rs192507717	chr11:60861993	-0.15011	N	chr11:60830367	5	intergenic	.	.	.
rs145050340	chr14:52372748	-0.33712	N	chr14:52618827	4	intronic	.	GNG2	ENSG00000186469
rs6787790	chr3:108525500	-0.11735	N	N	3a	intergenic	.	.	.
rs58065025	chr3:45922734	-0.25147	N	chr3:46418689	4	intronic	.	LZTFL1	ENSG00000163818
rs531340110	chr17:76121576	-0.10918	N	chr17:76257892	NA	intronic	.	TMC6	ENSG00000141524
rs577177917	chr7:50321603	0.32197	N	chr7:50313352	NA	intergenic	.	.	.
rs190156177	chr2:68950324	-0.27894	N	chr2:68615546	2c	intergenic	.	.	.
rs562093909	chr22:37877708	-0.33105	N	chr22:37531436	NA	intronic	.	MFNG	ENSG00000100060
rs116404907	chr3:46009501	-0.33487	N	chr3:46418689	5	exonic	nonsynonymous	FYCO1	ENSG00000163820
rs555071319	chr9:117128907	-0.14151	N	N	NA	intronic	.	AKNA	ENSG00000106948
rs544642873	chr1:160535532	-0.18152	N	N	NA	exonic	nonsynonymous	CD84	ENSG00000066294
rs193078831	chr6:36997500	-0.32316	N	chr6:36648816	3a	downstream	.	.	.
rs144910914	chr19:42380688	-0.31618	N	chr19:42767593	5	upstream	.	.	.
rs558516800	chr15:75092238	-0.34185	N	chr15:75361539	NA	intronic	.	CSK	ENSG00000103653
rs537572082	chr19:42399592	-0.33487	N	chr19:42767593	NA	intronic	.	ARHGEF1	ENSG00000076928
rs202082961	chr11:117864842	-0.07702	N	chr11:118081270	5	exonic	synonymous	IL10RA	ENSG00000110324
rs555318391	chr8:126956786	-0.25741	N	chr8:126474356	NA	ncRNA_exonic	.	.	.
rs184931465	chr6:139454409	-0.21496	N	N	2a	intergenic	.	.	.
rs192504068	chr11:117840537	-0.22738	N	chr11:118081270	4	intergenic	.	.	.
rs549446162	chr16:3115305	-0.04119	N	chr16:3521071	NA	upstream	.	IL32	ENSG00000008517
rs539712306	chr18:12839125	-0.32787	N	chr18:12856908	NA	intronic	.	PTPN2	ENSG00000175354
rs572631727	chr2:198174045	-0.23794	N	chr2:198544183	NA	intronic	.	ANKRD44	ENSG00000065413
rs568779529	chr2:204865297	-0.34467	N	chr2:204584456	NA	intergenic	.	.	.
rs559476553	chr17:8847724	-0.05269	N	chr17:8784361	NA	intronic	.	PIK3R5	ENSG00000141506
rs183309444	chr6:106541250	-0.09603	N	chr6:106727215	5	intronic	.	PRDM1	ENSG00000057657
rs565173298	chr6:31439191	-0.18152	N	N	NA	ncRNA_exonic	.	.	.
rs542791072	chr1:31218410	-0.24549	N	chr1:31231680	NA	intronic	.	LAPTM5	ENSG00000162511
rs530439298	chr7:138764274	-0.31205	N	chr7:138735512	NA	exonic	nonsynonymous	ZC3HAV1	ENSG00000105939
rs550367581	chr5:169727990	-0.1795	N	chr5:169691627	NA	intergenic	.	.	.
rs139105990	chr2:204738184	-0.21077	N	chr2:204584456	7	UTR3	.	CTLA4	ENSG00000163599
rs116539205	chr2:204862600	-0.31225	N	chr2:204584456	5	intergenic	.	.	.
rs115594638	chr1:31222989	0.0375	N	chr1:31231680	4	intronic	.	LAPTM5	ENSG00000162511
rs112571361	chr2:233938087	-0.10426	N	chr2:234115629	7	intronic	.	.	.
rs541962807	chr5:96216795	-0.33648	N	N	NA	intronic	.	ERAP2	ENSG00000164308
rs35800511	chr6:32636433	-0.24245	N	N	3a	intergenic	.	.	.
rs553892005	chr6:32814616	-0.07702	N	N	NA	intronic	.	TAP1	ENSG00000168394
rs1618910	chr16:57043524	-0.23309	N	chr16:57061189	5	intergenic	.	NLRC5	ENSG00000140853
rs533135241	chr9:117141882	-0.18171	N	N	NA	intronic	.	AKNA	ENSG00000106948
rs118010518	chr10:115441713	-0.03077	N	chr10:115719472	2b	intronic	.	CASP7	ENSG00000165806
rs115636705	chr6:6588111	-0.27555	N	N	4	ncRNA_intronic	.	.	.
rs115128177	chr2:192542253	-0.21909	N	chr2:192522423	3a	upstream	.	.	.
rs554977615	chr4:100738304	-0.18735	N	N	NA	intronic	.	DAPP1	ENSG00000070190
rs544870115	chr16:85969793	-0.05392	N	chr16:85938755	NA	intergenic	.	.	.
rs564088323	chr1:112019557	0.11339	N	N	NA	intronic	.	C1orf162	ENSG00000143110
rs117288656	chr7:50418004	-0.12578	N	chr7:50313352	5	intronic	.	IKZF1	ENSG00000185811
rs182879389	chr2:233936646	-0.23309	N	chr2:234115629	4	intronic	.	.	.
rs139523195	chr17:8818878	0.05734	N	chr17:8784361	4	intronic	.	PIK3R5	ENSG00000141506
rs528470275	chr8:144640833	-0.28603	N	chr8:144626721	NA	intronic	.	GSDMD	ENSG00000104518
rs576532796	chr3:111388958	-0.23749	N	chr3:111840513	NA	intergenic	.	.	.
rs143356916	chr7:50370019	-0.0167	N	chr7:50313352	3a	intronic	.	IKZF1	ENSG00000185811
rs115573554	chr6:31240146	-0.20799	N	N	4	upstream	.	.	.
rs552073768	chr2:204863244	-0.2726	N	chr2:204584456	NA	intergenic	.	.	.
rs192323961	chr6:108045462	-0.33594	N	N	7	intronic	.	SCML4	ENSG00000146285
rs541320770	chr17:7338566	0.08462	N	chr17:7240391	NA	upstream	.	.	.
rs568029729	chr1:235116672	-0.0119	N	chr1:234879890	NA	intergenic	.	.	.
rs142573863	chr11:128575243	-0.28042	N	chr11:128562098	3a	intronic	.	FLI1	ENSG00000151702
rs192116212	chr6:108077024	-0.24511	N	N	7	intronic	.	SCML4	ENSG00000146285
rs143870642	chr1:89753555	-0.06363	N	N	3a	intergenic	.	.	.
rs9380633	chr6:36972433	-0.21377	N	chr6:36648816	3a	upstream	.	.	.
rs528530762	chr5:157026541	-0.19073	N	chr5:156655015	NA	intergenic	.	.	.
rs574195985	chr14:65672296	-0.19796	N	chr14:65564703	NA	intergenic	.	.	.
rs183955916	chr2:204810242	-0.32314	N	chr2:204584456	5	intronic	.	ICOS	ENSG00000163600
rs374379397	chr19:6477032	-0.29037	N	chr19:6671369	4	intronic	.	DENND1C	ENSG00000205744
rs10485454	chr20:43700305	-0.30712	N	N	4	intronic	.	STK4	ENSG00000101109
rs578103004	chr7:65445811	-0.27382	N	chr7:65822360	NA	intronic	.	GUSB	ENSG00000169919
rs114997735	chr2:61193744	-0.30833	N	chr2:61614301	2b	intronic	.	PUS10	ENSG00000162927
rs114729294	chr7:50307760	0.03581	N	chr7:50313352	4	intergenic	.	.	.
rs139755326	chr9:117113223	-0.17885	N	N	5	exonic	nonsynonymous	AKNA	ENSG00000106948
rs151079563	chr3:53194321	-0.1459	N	chr3:52873984	3a	upstream	.	.	.
rs56372550	chr2:98330202	-0.29949	N	chr2:98271575	2b	intronic	.	ZAP70	ENSG00000115085
rs551722111	chr2:233930826	-0.10426	N	chr2:234115629	NA	intronic	.	.	.
rs193146362	chr2:198173750	-0.2339	N	chr2:198544183	4	intronic	.	ANKRD44	ENSG00000065413
rs536388605	chr2:68970011	0.34127	N	chr2:68615546	NA	intronic	.	ARHGAP25	ENSG00000163219
rs139981655	chr5:49741293	0.05208	N	chr5:49958363	4	intergenic	.	.	.
rs541646499	chr19:14153144	-0.15904	N	chr19:14499477	NA	intronic	.	IL27RA	ENSG00000104998
rs551525801	chr16:3118942	-0.23744	N	chr16:3521071	NA	intronic	.	IL32	ENSG00000008517
rs568606463	chr1:31203591	-0.33335	N	chr1:31231680	NA	intergenic	.	.	.
rs72852897	chr3:33001693	-0.18755	N	chr3:33087395	5	intergenic	.	.	.
rs563191085	chr1:161035535	-0.05269	N	chr1:161188893	NA	intronic	.	ARHGAP30	ENSG00000186517
rs192781875	chr22:40346685	-0.2236	N	chr22:40317126	4	intronic	.	GRAP2	ENSG00000100351
rs72498365	chr6:29908753	-0.07422	N	chr6:29596242	5	intergenic	.	.	.
rs542569880	chr3:107853918	-0.2898	N	chr3:107381651	NA	ncRNA_intronic	.	.	.
rs544632097	chr1:26641171	-0.07422	N	chr1:27100243	NA	intronic	.	UBXN11	ENSG00000158062
rs548955543	chr6:42895870	-0.15538	N	chr6:42510602	NA	upstream	.	.	.
rs560532938	chr11:104915821	0.04865	N	N	NA	intronic	.	CARD16	ENSG00000204397
rs184734887	chr2:68943469	-0.27894	N	chr2:68615546	7	intergenic	.	.	.
rs192185899	chr21:34671091	-0.10426	N	chr21:34439889	4	intergenic	.	.	.
rs112229737	chr14:91873786	-0.18171	N	N	4	intronic	.	CCDC88C	ENSG00000015133
rs186128628	chr19:15565947	-0.18645	N	N	5	intronic	.	RASAL3	ENSG00000105122
rs187254176	chr15:45010895	-0.18171	N	N	3a	downstream	.	B2M	ENSG00000166710
rs188596148	chr11:327294	-0.20818	N	chr11:307961	2a	intergenic	.	.	.
rs200511957	chr3:183234736	-0.10426	N	chr3:183730295	7	intronic	.	KLHL6	ENSG00000172578
rs182112771	chr2:65046643	-0.32111	N	N	4	intergenic	.	.	.
rs531620992	chr5:176859581	-0.32937	N	chr5:176792491	NA	intronic	.	GRK6	ENSG00000198055
rs377177097	chr7:3019159	-0.23958	N	chr7:2759473	4	intronic	.	CARD11	ENSG00000198286
rs560303739	chr20:56178579	-0.26013	N	N	NA	downstream	.	.	.
rs552766486	chr9:117122204	-0.18663	N	N	NA	exonic	nonsynonymous	AKNA	ENSG00000106948
rs576997281	chr2:197017993	-0.17829	N	chr2:196974333	NA	intronic	.	STK17B	ENSG00000081320
rs570410253	chr5:150465420	-0.04062	N	chr5:150567017	NA	intronic	.	TNIP1	ENSG00000145901
rs563437062	chr5:76149665	-0.11135	N	chr5:76058509	NA	intronic	.	S100Z	ENSG00000171643
rs568112410	chr17:33817116	-0.18152	N	chr17:33763678	NA	intergenic	.	.	.
rs533423437	chr1:26637926	-0.26007	N	chr1:27100243	NA	intronic	.	UBXN11	ENSG00000158062
rs41266913	chr1:160522787	-0.31162	N	N	7	intronic	.	CD84	ENSG00000066294
rs12532665	chr7:138773835	-0.31546	N	chr7:138735512	7	intronic	.	ZC3HAV1	ENSG00000105939
rs143361625	chr16:57035120	0.14115	N	chr16:57061189	2b	intergenic	.	NLRC5	ENSG00000140853
rs567316563	chr17:3597429	-0.0541	N	chr17:3828702	NA	ncRNA_intronic	.	P2RX5	ENSG00000083454
rs280499	chr19:10489606	-0.18171	N	chr19:10666450	4	intronic	.	TYK2	ENSG00000105397
rs562483778	chr14:91870804	-0.18663	N	N	NA	intronic	.	CCDC88C	ENSG00000015133
rs80284635	chr5:169718429	-0.12858	N	chr5:169691627	5	intronic	.	LCP2	ENSG00000043462
rs148623773	chr7:50429583	-0.10426	N	chr7:50313352	6	intronic	.	IKZF1	ENSG00000185811
rs564195719	chr16:50715785	0.16736	N	chr16:50663477	NA	upstream	.	.	.
rs116741158	chr2:204730476	-0.32314	N	chr2:204584456	6	intergenic	.	.	.
rs191085129	chr11:60770498	-0.20585	N	chr11:60830367	6	intronic	.	CD6	ENSG00000013725
rs149496370	chr1:111760773	-0.25461	N	chr1:111348029	7	intergenic	.	.	.
rs576296681	chr6:106590321	0.22434	N	chr6:106727215	NA	intergenic	.	.	.
rs566247054	chr5:131771949	-0.18592	N	chr5:131705458	NA	ncRNA_intronic	.	.	.
rs547524142	chr2:198016127	-0.29358	N	N	NA	intronic	.	ANKRD44	ENSG00000065413
rs35324032	chr12:32121405	-0.29903	N	chr12:32138924	5	intronic	.	KIAA1551	ENSG00000174718
rs572546465	chr6:29913484	-0.1422	N	chr6:29596242	NA	UTR3	.	HLA-A	ENSG00000206503
rs565963886	chr21:43825073	-0.23524	N	chr21:43850713	NA	intronic	.	UBASH3A	ENSG00000160185
rs545924446	chr1:117301882	-0.20585	N	chr1:117544331	NA	intronic	.	CD2	ENSG00000116824
rs566967552	chr11:60772624	-0.01487	N	chr11:60830367	NA	intronic	.	CD6	ENSG00000013725
rs141071275	chr1:15742430	-0.3129	N	N	4	intronic	.	EFHD2	ENSG00000142634
rs542244879	chr9:117688542	-0.21865	N	chr9:117696336	NA	intronic	.	TNFSF8	ENSG00000106952
rs182722759	chr10:11278476	-0.34028	N	N	2b	intronic	.	CELF2	ENSG00000048740
rs554659479	chr7:142190597	-0.23185	N	N	NA	intergenic	.	.	.
rs536729390	chr22:37706027	-0.1965	N	chr22:37258986	NA	intronic	.	CYTH4	ENSG00000100055
rs576739024	chr9:117693408	-0.07702	N	chr9:117696336	NA	upstream	.	.	.
rs117354574	chr16:57079568	0.11155	N	chr16:57061189	2b	intronic	.	NLRC5	ENSG00000140853
rs566657538	chr1:161039431	0.11647	N	chr1:161188893	NA	UTR5	.	ARHGAP30	ENSG00000186517
rs111594380	chr15:89180982	-0.28681	N	N	2b	intronic	.	.	.
rs185237323	chr22:37620174	-0.24791	N	chr22:37258986	2b	intergenic	.	.	.
rs554075034	chr19:1071903	-0.18494	N	chr19:836144	NA	intronic	.	HMHA1	ENSG00000180448
rs143315227	chr11:104904344	-0.17193	N	N	5	intronic	.	CASP1	ENSG00000137752
rs548627537	chr7:144539608	0.46804	N	N	NA	intergenic	.	.	.
rs532272980	chr5:100116062	-0.26983	N	chr5:100200910	NA	intergenic	.	.	.
rs75684134	chr1:21619716	-0.34188	N	N	4	intronic	.	ECE1	ENSG00000117298
rs75410747	chr16:88769758	-0.24938	Y	chr16:88518569	4	UTR5	.	RNF166	ENSG00000158717
rs118180952	chr16:3132212	-0.32334	N	chr16:3521071	7	intergenic	.	.	.
rs112252254	chr10:135090505	-0.18411	N	N	4	upstream	.	.	.
rs542739447	chr1:111764015	-0.09212	N	chr1:111348029	NA	intergenic	.	.	.
rs536774198	chr11:117850619	-0.13015	N	chr11:118081270	NA	intergenic	.	.	.
rs1611607	chr6:29855062	-0.15368	N	chr6:29596242	4	upstream	.	.	.
rs554180403	chr19:6795238	-0.2704	N	chr19:6671369	NA	intronic	.	VAV1	ENSG00000141968
rs570228942	chr15:45008693	-0.31546	N	N	NA	intronic	.	B2M	ENSG00000166710
rs670744	chr3:32456146	-0.19065	N	N	4	intronic	.	CMTM7	ENSG00000153551
rs567349374	chr1:89732389	-0.23309	N	N	NA	intronic	.	GBP5	ENSG00000154451
rs376167351	chr8:126943338	-0.25305	N	chr8:126474356	5	ncRNA_intronic	.	.	.
rs1611601	chr6:29854519	-0.10382	N	chr6:29596242	5	intergenic	.	.	.
rs564111632	chr14:50467367	-0.34481	N	N	NA	ncRNA_exonic	.	C14orf182	ENSG00000214900
rs552173085	chr19:18231973	-0.30276	N	chr19:18398030	NA	intronic	.	MAST3	ENSG00000099308
rs11230574	chr11:60792181	-0.34467	N	chr11:60830367	6	intergenic	.	.	.
rs11230575	chr11:60796490	0.09623	N	chr11:60830367	5	intergenic	.	.	.
rs113426385	chr9:117678927	-0.32314	N	chr9:117696336	6	intronic	.	TNFSF8	ENSG00000106952
rs189937880	chr7:50455207	-0.23309	N	chr7:50313352	5	intronic	.	IKZF1	ENSG00000185811
rs7762253	chr6:29676823	-0.06535	N	chr6:29596242	1f	intergenic	.	.	.
rs565698994	chr7:3103117	-0.34557	N	chr7:2759473	NA	intergenic	.	.	.
rs577156510	chr16:88761035	-0.26234	N	chr16:88518569	NA	intergenic	.	.	.
rs565698999	chr1:161510421	-0.16029	N	chr1:161620089	NA	intergenic	.	.	.
rs560813194	chr17:76111264	-0.13878	N	chr17:76257892	NA	intronic	.	TMC6	ENSG00000141524
rs148200070	chr2:137067882	-0.17665	N	chr2:136713108	4	intergenic	.	.	.
rs565327384	chr1:209930140	-0.16015	N	chr1:209942435	NA	intronic	.	TRAF3IP3	ENSG00000009790
rs547087982	chr16:50305741	-0.05269	N	chr16:50160737	NA	intronic	.	ADCY7	ENSG00000121281
rs577138894	chr6:139493778	-0.15111	N	N	NA	intronic	.	HECA	ENSG00000112406
rs547456538	chr1:167480436	-0.26234	N	chr1:167600842	NA	intronic	.	CD247	ENSG00000198821
rs572214653	chr7:50424733	-0.13365	N	chr7:50313352	NA	intronic	.	IKZF1	ENSG00000185811
rs553551661	chr1:117350991	-0.10969	N	chr1:117544331	NA	intergenic	.	.	.
rs548382424	chr6:106542317	-0.30854	N	chr6:106727215	NA	intronic	.	PRDM1	ENSG00000057657
rs148327744	chr11:67764635	-0.21141	N	N	2a	intronic	.	UNC93B1	ENSG00000110057
rs532717265	chr19:14145237	-0.10426	N	chr19:14499477	NA	intronic	.	IL27RA	ENSG00000104998
rs138544153	chr16:57031647	-0.05269	N	chr16:57061189	7	intergenic	.	NLRC5	ENSG00000140853
rs115840977	chr10:50387398	-0.33776	N	chr10:50264204	4	intronic	.	C10orf128	ENSG00000204161
rs532340301	chr15:55515078	-0.27367	N	N	NA	intronic	.	RAB27A	ENSG00000069974
rs527339118	chr10:6110661	-0.05177	N	chr10:6101129	NA	intergenic	.	.	.
rs543199713	chr17:29136251	-0.00884	N	N	NA	intronic	.	CRLF3	ENSG00000176390
rs529459761	chr11:60869878	-0.12183	N	chr11:60830367	NA	upstream	.	CD5	ENSG00000110448
rs9266269	chr6:31326055	0.11173	N	N	4	intergenic	.	.	.
rs183506729	chr17:8845263	0.33477	N	chr17:8784361	2a	intronic	.	PIK3R5	ENSG00000141506
rs7116924	chr11:67808938	-0.12573	N	N	2b	intronic	.	TCIRG1	ENSG00000110719
rs113564008	chr6:31318584	-0.04966	N	N	4	intergenic	.	.	.
rs12072804	chr1:92939530	0.04435	N	chr1:92733769	4	downstream	.	.	.
rs537476587	chr19:6814345	-0.06746	N	chr19:6671369	NA	intronic	.	VAV1	ENSG00000141968
rs568356060	chr4:68441199	-0.29554	N	N	NA	exonic	stopgain	STAP1	ENSG00000035720
rs539949840	chr2:69010772	-0.12858	N	chr2:68615546	NA	intronic	.	ARHGAP25	ENSG00000163219
rs144292701	chr14:91842983	-0.3356	N	N	3a	intronic	.	CCDC88C	ENSG00000015133
rs577985047	chr1:167403727	-0.2868	N	chr1:167600842	NA	intronic	.	CD247	ENSG00000198821
rs564146215	chr17:47292550	-0.22323	N	chr17:47488823	NA	intronic	.	ABI3	ENSG00000108798
rs75633342	chr6:159438860	-0.22196	N	chr6:159469512	4	intergenic	.	.	.
rs555444912	chr2:68965562	-0.1208	N	chr2:68615546	NA	intronic	.	ARHGAP25	ENSG00000163219
rs17622685	chr5:131822665	-0.23278	N	chr5:131705458	4	exonic	synonymous	IRF1	ENSG00000125347
rs541030535	chr1:40870701	-0.33824	N	chr1:41356780	NA	intronic	.	SMAP2	ENSG00000084070
rs187441427	chr5:49993190	-0.27022	N	chr5:49958363	6	intronic	.	PARP8	ENSG00000151883
rs561222812	chr1:160541220	-0.13194	N	N	NA	intronic	.	CD84	ENSG00000066294
rs61148776	chr20:57741760	-0.09179	N	N	5	intergenic	.	.	.
rs539373469	chr19:42055752	0.07085	N	N	NA	upstream	.	.	.
rs565194034	chr2:69037499	-0.20585	N	chr2:68615546	NA	intronic	.	ARHGAP25	ENSG00000163219
rs190525928	chr1:26858659	-0.34402	N	chr1:27100243	5	intronic	.	RPS6KA1	ENSG00000117676
rs538015223	chr16:57077905	-0.05269	N	chr16:57061189	NA	intronic	.	NLRC5	ENSG00000140853
rs536995091	chr19:6478743	-0.05269	N	chr19:6671369	NA	intronic	.	DENND1C	ENSG00000205744
rs10201551	chr2:233957464	-0.12551	N	chr2:234115629	4	intronic	.	.	.
rs373629998	chr17:76115496	-0.2253	N	chr17:76257892	4	intronic	.	TMC6	ENSG00000141524
rs148294007	chr3:183233791	-0.25461	N	chr3:183730295	4	intronic	.	KLHL6	ENSG00000172578
rs543937260	chr15:77289379	-0.31384	N	chr15:77313571	NA	intronic	.	PSTPIP1	ENSG00000140368
rs588854	chr1:89727045	-0.26269	N	N	7	intronic	.	GBP5	ENSG00000154451
rs564806565	chr2:197996393	-0.01277	N	N	NA	intronic	.	ANKRD44	ENSG00000065413
rs571750314	chr7:50441417	-0.26247	N	chr7:50313352	NA	intronic	.	IKZF1	ENSG00000185811
rs552835620	chr1:111764376	0.41079	N	chr1:111348029	NA	intergenic	.	.	.
rs370974152	chr7:44087362	-0.21359	N	N	7	intronic	.	DBNL	ENSG00000136279
rs140665326	chr22:40323779	-0.04593	N	chr22:39840130	2b	intronic	.	GRAP2	ENSG00000100351
rs10139328	chr14:88471562	0.08343	N	chr14:88472595	1d	UTR5	.	GPR65	ENSG00000140030
rs191162102	chr17:37932735	-0.34576	N	chr17:38157841	2b	intronic	.	IKZF3	ENSG00000161405
rs191191746	chr7:138791361	-0.25607	N	chr7:138735512	2b	intronic	.	ZC3HAV1	ENSG00000105939
rs572387198	chr15:44961365	-0.20797	N	N	NA	intronic	.	PATL2	ENSG00000229474
rs571970220	chr5:66483273	-0.23892	N	N	NA	intronic	.	CD180	ENSG00000134061
rs715239	chr4:100738035	0.37776	N	N	4	UTR5	.	DAPP1	ENSG00000070190
rs77174180	chr11:117880975	0.09243	N	chr11:118081270	5	intergenic	.	.	.
rs143825483	chr20:57795750	-0.32314	N	N	5	intronic	.	ZNF831	ENSG00000124203
rs543047445	chr11:1872014	-0.20467	N	chr11:2320013	NA	intergenic	.	.	.
rs142927574	chr19:42391283	-0.04616	N	chr19:42767593	2b	intronic	.	ARHGEF1	ENSG00000076928
rs113683483	chr7:99679295	-0.30324	N	N	4	UTR5	.	ZNF3	ENSG00000166526
rs147585823	chr2:231466739	-0.13162	N	chr2:231161026	5	intergenic	.	.	.
rs147730927	chr2:68993433	0.04865	N	chr2:68615546	4	intronic	.	ARHGAP25	ENSG00000163219
rs139353597	chr11:60795083	0.24462	N	chr11:60830367	5	intergenic	.	.	.
rs543975838	chr14:91833728	-0.05774	N	N	NA	intronic	.	CCDC88C	ENSG00000015133
rs142101844	chr12:1914304	-0.25546	N	N	4	intronic	.	CACNA2D4	ENSG00000151062
rs543171369	chr7:104581642	-0.07184	N	N	NA	intergenic	.	.	.
rs558129160	chr15:44970161	-0.20305	N	N	NA	intergenic	.	.	.
rs532602749	chr2:158327779	-0.26308	N	chr2:158520905	NA	intergenic	.	.	.
rs192417154	chr1:167404590	-0.2868	N	chr1:167600842	5	intronic	.	CD247	ENSG00000198821
rs12529779	chr6:137546106	-0.28982	N	chr6:137082948	4	intergenic	.	.	.
rs115476644	chr7:50468555	-0.33651	N	chr7:50313352	5	UTR3	.	IKZF1	ENSG00000185811
rs547453945	chr17:43484937	-0.16311	N	chr17:43488792	NA	intronic	.	ARHGAP27	ENSG00000159314
rs530830131	chr19:14153184	-0.15904	N	chr19:14499477	NA	intronic	.	IL27RA	ENSG00000104998
rs144662453	chr17:33827576	-0.19432	N	chr17:33763678	7	intergenic	.	.	.
rs544023169	chr1:117337862	0.06323	N	chr1:117544331	NA	intergenic	.	.	.
rs537022647	chr1:117302209	-0.20585	N	chr1:117544331	NA	intronic	.	CD2	ENSG00000116824
rs184521700	chr7:26193884	-0.11183	N	N	2b	intronic	.	NFE2L3	ENSG00000050344
rs117147429	chr16:27332658	-0.33066	N	chr16:27356398	4	intronic	.	IL4R	ENSG00000077238
rs145932555	chr17:76108784	-0.2368	N	chr17:76257892	4	upstream;downstream	.	.	.
rs144668143	chr6:108107320	-0.2323	N	N	7	intronic	.	SCML4	ENSG00000146285
rs566932133	chr1:117315281	-0.22738	N	chr1:117544331	NA	intergenic	.	.	.
rs116324117	chr11:117881125	-0.09855	N	chr11:118081270	5	intergenic	.	.	.
rs12061988	chr1:150737776	-0.297	Y	chr1:150595537	5	intronic	.	CTSS	ENSG00000163131
rs540123781	chr5:118676646	-0.19915	N	chr5:118729327	NA	intronic	.	TNFAIP8	ENSG00000145779
rs551422110	chr14:91793728	-0.34395	N	N	NA	intronic	.	CCDC88C	ENSG00000015133
rs577059185	chr17:76119824	-0.24143	N	chr17:76257892	NA	intronic	.	TMC6	ENSG00000141524
rs377541013	chr21:34640695	-0.18322	N	chr21:34439889	5	intronic	.	IL10RB	ENSG00000243646
rs140527165	chr8:126985102	-0.24919	N	chr8:126616848	7	intergenic	.	.	.
rs11908961	chr21:46970385	-0.21186	N	N	4	intergenic	.	.	.
rs536189708	chr6:106557665	-0.20585	N	chr6:106727215	NA	UTR3	.	PRDM1	ENSG00000057657
rs182078176	chr2:231279498	-0.32271	N	chr2:231161026	7	intergenic	.	.	.
rs183757348	chr2:198056825	-0.08495	N	chr2:198544183	4	intronic	.	ANKRD44	ENSG00000065413
rs142018804	chr5:156655124	-0.25741	N	chr5:156442784	6	intronic	.	ITK	ENSG00000113263
rs191679665	chr8:27238345	-0.33926	N	chr8:27208126	4	intronic	.	PTK2B	ENSG00000120899
rs113164702	chr2:202136989	-0.33145	N	chr2:202112471	5	intronic	.	CASP8	ENSG00000064012
rs113164700	chr17:8843487	0.44267	N	chr17:8784361	4	intronic	.	PIK3R5	ENSG00000141506
rs112786142	chr2:68996891	-0.1208	N	chr2:68615546	5	intronic	.	ARHGAP25	ENSG00000163219
rs190007732	chr15:70433609	-0.12902	N	chr15:70933290	4	intergenic	.	.	.
rs528595925	chr2:233949717	0.13829	N	chr2:234115629	NA	intronic	.	.	.
rs571795516	chr6:42902106	-0.21131	N	chr6:42510602	NA	intronic	.	CNPY3	ENSG00000137161
rs538747748	chr7:138771822	-0.31205	N	chr7:138735512	NA	intronic	.	ZC3HAV1	ENSG00000105939
rs35923157	chr7:138791221	-0.13878	Y	chr7:138735512	4	intronic	.	ZC3HAV1	ENSG00000105939
rs182079808	chr22:40342849	-0.2236	N	chr22:40317126	4	UTR5	.	GRAP2	ENSG00000100351
rs11647946	chr16:4462836	-0.25983	Y	chr16:4476089	6	intronic	.	CORO7	ENSG00000262246
rs533792982	chr2:69003958	-0.1504	N	chr2:68615546	NA	intronic	.	ARHGAP25	ENSG00000163219
rs200163674	chr15:81605590	-0.33194	N	N	4	UTR3	.	STARD5	ENSG00000172345
rs550170125	chr6:108114101	-0.32314	N	N	NA	intronic	.	SCML4	ENSG00000146285
rs539786579	chr17:8125885	-0.22766	N	chr17:8214427	NA	ncRNA_exonic	.	.	.
rs540622375	chr2:68999275	-0.1208	N	chr2:68615546	NA	intronic	.	ARHGAP25	ENSG00000163219
rs566460844	chr5:49961155	-0.33689	N	chr5:49958363	NA	upstream	.	.	.
rs530322912	chr11:5713709	-0.22942	N	N	NA	intronic	.	TRIM22	ENSG00000132274
rs184149395	chr1:117284335	-0.32114	N	chr1:117544331	5	intergenic	.	.	.
rs543267271	chr11:118211952	-0.20585	N	chr11:118639653	NA	intronic	.	CD3D	ENSG00000167286
rs181177877	chr9:117123533	-0.18663	N	N	7	intronic	.	AKNA	ENSG00000106948
rs4353640	chr2:233948560	0.13829	N	chr2:234115629	4	intronic	.	.	.
rs146877739	chr7:50352670	0.17681	N	chr7:50313352	4	intronic	.	IKZF1	ENSG00000185811
rs370070162	chr1:26641404	-0.07422	N	chr1:27100243	6	intronic	.	UBXN11	ENSG00000158062
rs146781067	chr5:156999816	-0.32089	N	chr5:156655015	5	intronic	.	ADAM19	ENSG00000135074
rs199970837	chr6:32815310	-0.20585	N	N	4	exonic	nonsynonymous	TAP1	ENSG00000168394
rs536162436	chr7:150385961	-0.08208	N	chr7:150278589	NA	intronic	.	GIMAP2	ENSG00000106560
rs143029259	chr14:91835001	-0.09704	N	N	5	intronic	.	CCDC88C	ENSG00000015133
rs6923419	chr6:106537750	-0.08654	N	chr6:106727215	4	intronic	.	PRDM1	ENSG00000057657
rs143485472	chr14:65757955	-0.20781	N	chr14:65564703	3a	intergenic	.	.	.
rs538949168	chr1:16292671	-0.15117	N	N	NA	intronic	.	ZBTB17	ENSG00000116809
rs150454418	chr17:76110827	-0.13878	N	chr17:76257892	4	intronic	.	TMC6	ENSG00000141524
rs59506038	chr9:117140507	-0.18171	N	N	7	intronic	.	AKNA	ENSG00000106948
rs571729003	chr21:43835222	0.01273	N	chr21:43850713	NA	intronic	.	UBASH3A	ENSG00000160185
rs552098789	chr11:118217632	-0.20585	N	chr11:118639653	NA	intronic	.	CD3G	ENSG00000160654
rs138045345	chr19:42391407	-0.04616	N	chr19:42767593	2b	intronic	.	ARHGEF1	ENSG00000076928
rs574564850	chr16:3119465	-0.23744	N	chr16:3521071	NA	UTR3	.	IL32	ENSG00000008517
rs143123557	chr17:8796547	0.00081	N	chr17:8784361	3a	intronic	.	PIK3R5	ENSG00000141506
rs72811341	chr5:156977122	-0.24228	N	chr5:156655015	4	intronic	.	ADAM19	ENSG00000135074
rs72811340	chr5:156975191	-0.32564	N	chr5:156655015	5	intronic	.	ADAM19	ENSG00000135074
rs148374760	chr19:6814756	-0.20305	N	chr19:6671369	6	intronic	.	VAV1	ENSG00000141968
rs528921686	chr22:18259984	0.11901	N	chr22:18286672	NA	upstream	.	.	.
rs72828013	chr17:33832365	-0.18152	N	chr17:33763678	6	intergenic	.	.	.
rs190619480	chr9:100872837	-0.33049	N	N	7	intronic	.	TRIM14	ENSG00000106785
rs200280627	chr2:198074702	-0.08734	N	chr2:198544183	4	intronic	.	ANKRD44	ENSG00000065413
rs549539458	chr2:68949398	-0.27894	N	chr2:68615546	NA	intergenic	.	.	.
rs575887639	chr7:150380646	-0.284	N	chr7:150278589	NA	intergenic	.	.	.
rs529543155	chr2:233971857	-0.18152	N	chr2:234115629	NA	intronic	.	.	.
rs533321122	chr7:43673671	-0.31054	N	N	NA	intergenic	.	.	.
rs181852448	chr17:8843312	0.44267	N	chr17:8784361	4	intronic	.	PIK3R5	ENSG00000141506
rs566408127	chr6:159460532	0.67907	N	chr6:159469512	NA	intronic	.	TAGAP	ENSG00000164691
rs181329207	chr2:202074600	-0.08982	N	chr2:202112471	7	intronic	.	CASP10	ENSG00000003400
rs188569356	chr3:46005798	0.10805	N	chr3:46418689	4	intronic	.	FYCO1	ENSG00000163820
rs555079551	chr21:43827846	-0.23524	N	chr21:43850713	NA	intronic	.	UBASH3A	ENSG00000160185
rs7422899	chr2:198163527	-0.29358	Y	chr2:198544183	4	ncRNA_intronic	.	ANKRD44	ENSG00000065413
rs2272942	chr22:44586522	-0.26007	N	chr22:44330031	5	exonic	synonymous	PARVG	ENSG00000138964
rs144550899	chr7:128581387	-0.27309	N	chr7:128576086	4	intronic	.	IRF5	ENSG00000128604
rs2272941	chr22:44577683	0.02113	N	chr22:44330031	4	UTR5	.	PARVG	ENSG00000138964
rs575057963	chr15:70315677	-0.19813	N	chr15:70379236	NA	intergenic	.	.	.
rs186110249	chr7:138768457	-0.30712	N	chr7:138735512	7	intronic	.	ZC3HAV1	ENSG00000105939
rs560278557	chr2:233953114	-0.05269	N	chr2:234115629	NA	intronic	.	.	.
rs180724198	chr14:50511163	-0.14541	N	N	5	ncRNA_intronic	.	.	.
rs11571311	chr2:204773679	-0.34497	N	chr2:204584456	7	intergenic	.	.	.
rs11571316	chr2:204731089	-0.32314	Y	chr2:204584456	5	intergenic	.	.	.
rs184645470	chr5:131794587	-0.03945	N	chr5:131705458	2b	ncRNA_intronic	.	.	.
rs11571315	chr2:204730901	-0.32314	Y	chr2:204584456	5	intergenic	.	.	.
rs11571318	chr2:204737321	-0.32314	N	chr2:204584456	5	intronic	.	CTLA4	ENSG00000163599
rs190402058	chr1:12220154	-0.34468	N	chr1:12246175	4	intergenic	.	.	.
rs547971192	chr19:45519985	0.08089	N	chr19:45766729	NA	intronic	.	RELB	ENSG00000104856
rs571806091	chr2:192540470	-0.04467	N	chr2:192522423	NA	intergenic	.	.	.
rs567958668	chr20:56195263	-0.129	N	N	NA	intronic	.	ZBP1	ENSG00000124256
rs191638338	chr2:98334127	-0.1208	N	chr2:98271575	5	intronic	.	ZAP70	ENSG00000115085
rs191211461	chr1:25283714	0.1223	N	chr1:25291010	4	intronic	.	RUNX3	ENSG00000020633
rs533321411	chr16:57037085	-0.17374	N	chr16:57061189	NA	intergenic	.	NLRC5	ENSG00000140853
rs148863408	chr22:39381315	-0.21822	N	chr22:39840130	2b	intronic	.	APOBEC3B	ENSG00000179750
rs544800615	chr22:37880556	0.20074	N	chr22:37531436	NA	intronic	.	MFNG	ENSG00000100060
rs560520941	chr14:52791991	0.28364	N	chr14:52618827	NA	intronic	.	PTGER2	ENSG00000125384
rs185211271	chr11:48019187	-0.27609	N	chr11:47888036	5	intronic	.	PTPRJ	ENSG00000149177
rs562907209	chr20:57748888	-0.20927	N	N	NA	intergenic	.	.	.
rs555730146	chr4:2789170	-0.01766	N	chr4:3148276	NA	intergenic	.	.	.
rs113734097	chr1:26867048	-0.12297	N	chr1:27100243	4	intronic	.	RPS6KA1	ENSG00000117676
rs574174916	chr12:53594711	-0.10265	N	chr12:53747853	NA	intronic	.	ITGB7	ENSG00000139626
rs572660524	chr3:108537444	0.0698	N	N	NA	intergenic	.	.	.
rs78884549	chr1:111330521	-0.09415	N	chr1:111348029	4	intergenic	.	.	.
rs577520280	chr1:16302550	-0.28535	N	N	NA	UTR5	.	ZBTB17	ENSG00000116809
rs545378536	chr22:50631504	-0.0418	N	chr22:50628937	NA	exonic	synonymous	TRABD	ENSG00000170638
rs529766867	chr14:91752508	-0.30712	N	N	NA	intronic	.	CCDC88C	ENSG00000015133
rs560119066	chr12:32120011	-0.16199	N	chr12:32138924	NA	intronic	.	KIAA1551	ENSG00000174718
rs565705897	chr6:109770767	-0.23564	N	chr6:109376647	NA	intronic	.	MICAL1	ENSG00000135596
rs545550107	chr10:23653414	-0.20877	N	N	NA	intergenic	.	.	.
rs554583608	chr11:65410951	-0.31205	N	chr11:65705432	NA	intronic	.	SIPA1	ENSG00000213445
rs542057527	chr22:40358420	-0.17374	N	chr22:40317126	NA	intronic	.	GRAP2	ENSG00000100351
rs4505099	chr11:117848645	-0.34082	N	chr11:118081270	5	intergenic	.	.	.
rs535849673	chr21:43828288	-0.20585	N	chr21:43850713	NA	intronic	.	UBASH3A	ENSG00000160185
rs11039557	chr11:48192071	-0.31235	N	chr11:47888036	5	UTR3	.	.	.
rs529547367	chr3:46411408	0.13161	N	chr3:46418689	NA	ncRNA_intronic	.	.	.
rs3795682	chr1:26633153	-0.18569	N	chr1:27100243	4	UTR5	.	UBXN11	ENSG00000158062
rs3795684	chr1:26632781	-0.33325	Y	chr1:27100243	1f	intronic	.	UBXN11	ENSG00000158062
rs76832288	chr14:91780786	-0.18171	N	N	5	intronic	.	CCDC88C	ENSG00000015133
rs554941925	chr1:117543981	0.04087	N	chr1:117544331	NA	upstream	.	.	.
rs572065887	chr2:197012550	-0.23309	N	chr2:196974333	NA	intronic	.	STK17B	ENSG00000081320
rs118092024	chr16:57078763	-0.04491	N	chr16:57061189	5	intronic	.	NLRC5	ENSG00000140853
rs542626070	chr16:30482495	0.16339	N	chr16:30471109	NA	intergenic	.	.	.
rs560362944	chr1:117543634	-0.15011	N	chr1:117544331	NA	upstream	.	.	.
rs192512447	chr7:43688696	0.06113	N	N	2b	intronic	.	COA1	ENSG00000106603
rs11922733	chr3:183260759	-0.2773	N	chr3:183730295	7	intronic	.	KLHL6	ENSG00000172578
rs117503895	chr7:50451609	-0.31205	N	chr7:50313352	5	intronic	.	IKZF1	ENSG00000185811
rs537761175	chr2:204796922	-0.32314	N	chr2:204584456	NA	intergenic	.	.	.
rs553577833	chr2:69008102	-0.24963	N	chr2:68615546	NA	intronic	.	ARHGAP25	ENSG00000163219
rs564255888	chr9:117687519	0.00475	N	chr9:117696336	NA	intronic	.	TNFSF8	ENSG00000106952
rs546169196	chr17:33816118	-0.21091	N	chr17:33763678	NA	intergenic	.	.	.
rs148857735	chr7:138727025	-0.25461	N	chr7:138735512	6	intergenic	.	.	.
rs535956266	chr5:169066869	-0.05269	N	N	NA	intronic	.	DOCK2	ENSG00000134516
rs529411971	chr8:56902258	-0.29535	N	chr8:56800362	NA	intronic	.	LYN	ENSG00000254087
rs200941456	chr5:169720383	0.03438	N	chr5:169691627	4	intronic	.	LCP2	ENSG00000043462
rs560868628	chr15:94773131	-0.02323	N	N	NA	intergenic	.	.	.
rs564188504	chr1:167476531	-0.25741	N	chr1:167600842	NA	intronic	.	CD247	ENSG00000198821
rs561770899	chr4:48130414	-0.01183	N	N	NA	intronic	.	TXK	ENSG00000074966
rs539107769	chr11:73702335	-0.25461	N	N	NA	intergenic	.	.	.
rs562756920	chr10:98480333	-0.28834	N	chr10:98978045	NA	upstream	.	.	.
rs547565283	chr19:1066350	-0.05749	N	chr19:836144	NA	intronic	.	HMHA1	ENSG00000180448
rs150167653	chr5:14598893	-0.32316	N	chr5:14610309	5	intronic	.	FAM105A	ENSG00000145569
rs527354395	chr1:31238082	-0.33055	N	chr1:31231680	NA	intergenic	.	.	.
rs186315732	chr2:204570159	-0.20285	N	chr2:204584456	4	intergenic	.	.	.
rs568859328	chr14:91835798	-0.28802	N	N	NA	intronic	.	CCDC88C	ENSG00000015133
rs563699624	chr20:56203602	-0.27905	N	N	NA	intergenic	.	.	.
rs567683197	chr22:40303331	-0.20305	N	chr22:39840130	NA	intronic	.	GRAP2	ENSG00000100351
rs190206366	chr6:31439488	-0.18152	N	N	5	ncRNA_exonic	.	.	.
rs73728619	chr6:32591629	-0.26609	N	N	2c	intergenic	.	.	.
rs73728618	chr6:32591567	-0.07511	N	N	3a	intergenic	.	.	.
rs568221703	chr1:200844837	-0.26234	N	N	NA	intergenic	.	.	.
rs569841131	chr1:159058452	-0.34048	N	chr1:159062436	NA	intergenic	.	.	.
rs569437583	chr3:114013854	-0.22738	N	N	NA	intronic	.	TIGIT	ENSG00000181847
rs17155684	chr11:60889042	-0.26234	N	chr11:60830367	4	intronic	.	CD5	ENSG00000110448
rs112546222	chr13:43567822	-0.34423	N	N	7	intergenic	.	.	.
rs143089019	chr16:31363980	-0.03184	N	chr16:31015877	4	intergenic	.	.	.
rs547034577	chr16:3129145	-0.34467	N	chr16:3521071	NA	intergenic	.	.	.
rs79971295	chr2:204736360	0.28197	N	chr2:204584456	4	intronic	.	CTLA4	ENSG00000163599
rs192491462	chr9:117111166	-0.19504	N	N	4	intronic	.	AKNA	ENSG00000106948
rs530987001	chr8:21771213	0.0643	N	chr8:21710741	NA	upstream	.	DOK2	ENSG00000147443
rs560854789	chr16:3123452	-0.0364	N	chr16:3521071	NA	intergenic	.	.	.
rs188199085	chr7:50352442	0.20923	N	chr7:50313352	2b	intronic	.	IKZF1	ENSG00000185811
rs560515549	chr1:26642236	-0.03301	N	chr1:27100243	NA	intronic	.	UBXN11	ENSG00000158062
rs538672963	chr9:117662441	0.0111	N	chr9:117696336	NA	intronic	.	.	.
rs544387610	chr5:35869428	-0.25571	N	chr5:35875134	NA	intronic	.	IL7R	ENSG00000168685
rs533111779	chr16:57032659	-0.05762	N	chr16:57061189	NA	intergenic	.	NLRC5	ENSG00000140853
rs186631946	chr2:233951089	-0.05269	N	chr2:234115629	5	intronic	.	.	.
rs34602288	chr21:43835621	-0.06955	N	chr21:43850713	2b	intronic	.	UBASH3A	ENSG00000160185
rs74321153	chr5:544265	-0.27682	N	N	2b	intergenic	.	.	.
rs2517818	chr6:29857099	-0.08229	N	chr6:29596242	5	ncRNA_intronic	.	.	.
rs2517819	chr6:29856693	-0.13215	N	chr6:29596242	5	ncRNA_intronic	.	.	.
rs575908085	chr5:55884753	-0.34453	N	chr5:55453942	NA	intronic	.	AC022431.2	ENSG00000225940
rs146797067	chr17:37923666	-0.16363	N	chr17:38157841	3a	intronic	.	IKZF3	ENSG00000161405
rs570664584	chr17:74267151	-0.22589	N	chr17:74710128	NA	UTR3	.	UBALD2	ENSG00000185262
rs540113294	chr6:108143383	-0.09855	N	N	NA	intronic	.	SCML4	ENSG00000146285
rs139832692	chr22:40338788	-0.25461	N	chr22:39840130	4	intronic	.	GRAP2	ENSG00000100351
rs546013174	chr14:91846137	-0.3356	N	N	NA	intronic	.	CCDC88C	ENSG00000015133
rs544895137	chr11:60759596	-0.20585	N	chr11:60830367	NA	intronic	.	CD6	ENSG00000013725
rs186643135	chr1:160537202	-0.01993	N	N	5	intronic	.	CD84	ENSG00000066294
rs141189406	chr19:18214398	-0.24683	N	chr19:18398030	7	intronic	.	MAST3	ENSG00000099308
rs571208509	chr19:42081585	-0.32034	N	N	NA	intronic	.	CEACAM21	ENSG00000007129
rs79338324	chr7:50354384	-0.26157	N	chr7:50313352	4	intronic	.	IKZF1	ENSG00000185811
rs560398543	chr8:56919297	-0.2876	N	chr8:56800362	NA	intronic	.	LYN	ENSG00000254087
rs146208626	chr16:68029815	-0.15011	N	chr16:68138091	5	intronic	.	DPEP2	ENSG00000167261
rs57367343	chr7:45017119	-0.31148	N	chr7:44811223	2b	intronic	.	MYO1G	ENSG00000136286
rs573044454	chr6:32825300	-0.21112	N	N	NA	intronic	.	PSMB9	ENSG00000240065
rs561935307	chr11:60858792	0.05747	N	chr11:60830367	NA	intergenic	.	.	.
rs190370204	chr1:117282867	-0.25676	N	chr1:117544331	6	intergenic	.	.	.
rs576050310	chr2:198111487	-0.22364	N	chr2:198544183	NA	intronic	.	ANKRD44	ENSG00000065413
rs536527184	chr9:100865007	-0.33049	N	N	NA	intronic	.	TRIM14	ENSG00000106785
rs372975017	chr10:6092302	-0.16642	N	chr10:6101129	4	intronic	.	IL2RA	ENSG00000134460
rs539019046	chr11:60769398	-0.20585	N	chr11:60830367	NA	intronic	.	CD6	ENSG00000013725
rs190748979	chr11:117858697	0.04229	N	chr11:118081270	5	intronic	.	IL10RA	ENSG00000110324
rs550818146	chr6:29914205	-0.13878	N	chr6:29596242	NA	downstream	.	.	.
rs528960253	chr1:31226842	-0.03652	N	chr1:31231680	NA	intronic	.	LAPTM5	ENSG00000162511
rs112434395	chr17:8861012	-0.13194	N	chr17:8784361	5	intronic	.	PIK3R5	ENSG00000141506
rs150313969	chr11:128628373	-0.28042	N	chr11:128562098	4	intronic	.	FLI1	ENSG00000151702
rs370947046	chr1:31214238	0.06399	N	chr1:31231680	4	intronic	.	LAPTM5	ENSG00000162511
rs575384035	chr19:42397451	-0.25741	N	chr19:42767593	NA	intronic	.	ARHGEF1	ENSG00000076928
rs558365512	chr16:88765393	-0.19825	N	chr16:88518569	NA	exonic	nonsynonymous	RNF166	ENSG00000158717
rs187871869	chr7:50343182	-0.13321	N	chr7:50313352	4	upstream	.	.	.
rs527926300	chr6:6588271	-0.27555	N	N	NA	ncRNA_intronic	.	.	.
rs528340237	chr3:172310283	0.02413	N	chr3:172160401	NA	intergenic	.	.	.
rs551244286	chr3:108552034	-0.23524	N	N	NA	intronic	.	TRAT1	ENSG00000163519
rs562716991	chr2:202102853	-0.1208	N	chr2:202112471	NA	intronic	.	CASP8	ENSG00000064012
rs569109906	chr3:14471744	-0.20659	N	N	NA	intronic	.	SLC6A6	ENSG00000131389
rs144246059	chr6:159528620	-0.26389	N	chr6:159469512	4	intergenic	.	.	.
rs564563230	chr22:44578407	0.10869	N	chr22:44330031	NA	intronic	.	PARVG	ENSG00000138964
rs554377505	chr8:82069324	0.10697	N	N	NA	intergenic	.	.	.
rs564074819	chr2:136894986	-0.09855	N	chr2:136713108	NA	intergenic	.	.	.
rs552263312	chr1:209942066	-0.23198	N	chr1:209942435	NA	intronic	.	TRAF3IP3	ENSG00000009790
rs574739132	chr1:200850384	-0.27894	N	N	NA	intergenic	.	.	.
rs548217472	chr22:40304506	-0.20305	N	chr22:39840130	NA	intronic	.	GRAP2	ENSG00000100351
rs139617030	chr11:117883602	0.09243	N	chr11:118081270	7	intergenic	.	.	.
rs139224437	chr20:43596717	-0.29117	N	N	4	intronic	.	STK4	ENSG00000101109
rs549989075	chr2:68994710	0.04865	N	chr2:68615546	NA	intronic	.	ARHGAP25	ENSG00000163219
rs370157494	chr19:6772161	-0.10361	N	chr19:6671369	4	upstream	.	.	.
rs2579384	chr2:198018181	-0.12412	N	N	5	intronic	.	ANKRD44	ENSG00000065413
rs2579386	chr2:198002374	-0.3151	N	N	4	intronic	.	ANKRD44	ENSG00000065413
rs116779412	chr2:233931807	-0.23309	N	chr2:234115629	4	intronic	.	.	.
rs11626672	chr14:91785657	0.00927	N	N	5	intronic	.	CCDC88C	ENSG00000015133
rs186007660	chr17:62138605	-0.21221	N	chr17:61931549	2a	intronic	.	ERN1	ENSG00000178607
rs2579383	chr2:198018488	-0.3151	N	N	5	intronic	.	ANKRD44	ENSG00000065413
rs533532897	chr1:160678133	-0.34546	N	chr1:161168189	NA	intronic	.	CD48	ENSG00000117091
rs150517522	chr18:2663558	-0.31205	N	N	7	intronic	.	SMCHD1	ENSG00000101596
rs139144980	chr1:200851729	-0.27894	N	N	7	intergenic	.	.	.
rs56152518	chr2:233981155	-0.05269	N	chr2:234115629	5	intronic	.	.	.
rs4239224	chr17:37950666	-0.18516	N	chr17:38157841	4	intronic	.	IKZF3	ENSG00000161405
rs57619089	chr4:48105261	-0.25741	N	N	7	intronic	.	TXK	ENSG00000074966
rs533290861	chr2:136873327	-0.20689	N	chr2:136713108	NA	exonic	synonymous	CXCR4	ENSG00000121966
rs57240240	chr5:169706377	0.0624	N	chr5:169691627	4	intronic	.	LCP2	ENSG00000043462
rs557805462	chr5:157023883	0.10088	N	chr5:156655015	NA	intergenic	.	.	.
rs532392847	chr5:35835663	-0.1046	N	chr5:35875134	NA	intergenic	.	.	.
rs576350587	chr6:31439682	-0.18152	N	N	NA	ncRNA_exonic	.	.	.
rs533756905	chr8:82043696	-0.3368	N	N	NA	intergenic	.	.	.
rs77203867	chr5:76151484	-0.09855	N	chr5:76058509	2b	intronic	.	S100Z	ENSG00000171643
rs183318039	chr2:233935535	0.21346	N	chr2:234115629	4	intronic	.	.	.
rs138763809	chr15:45008394	-0.31546	N	N	3a	intronic	.	B2M	ENSG00000166710
rs370218230	chr22:40338042	-0.18152	N	chr22:39840130	5	intronic	.	GRAP2	ENSG00000100351
rs185168275	chr7:43690964	-0.18209	N	N	4	intronic	.	COA1	ENSG00000106603
rs570932722	chr16:4397978	-0.17885	N	chr16:4476089	NA	intronic	.	CORO7-PAM16	ENSG00000103426
rs2071477	chr6:32825348	-0.21112	N	N	4	intronic	.	PSMB9	ENSG00000240065
rs2071476	chr6:32825379	-0.21112	N	N	4	intronic	.	PSMB9	ENSG00000240065
rs565157721	chr20:56205130	-0.07422	N	N	NA	intergenic	.	.	.
rs150645974	chr7:100271250	-0.2465	N	chr7:100278657	4	upstream	.	GNB2	ENSG00000172354
rs139570662	chr2:152147948	-0.32034	N	N	5	intergenic	.	.	.
rs143082549	chr3:108582406	-0.2868	N	N	4	intergenic	.	.	.
rs2267853	chr20:43596612	-0.29117	N	N	5	intronic	.	STK4	ENSG00000101109
rs530138059	chr1:89777430	-0.25964	N	N	NA	intergenic	.	.	.
rs549742429	chr1:159880410	-0.19682	N	chr1:159518892	NA	intergenic	.	.	.
rs2267854	chr20:43597033	-0.15558	N	N	4	intronic	.	STK4	ENSG00000101109
rs143379285	chr6:41929564	-0.19613	N	chr6:42037348	4	intronic	.	CCND3	ENSG00000112576
rs58844384	chr1:167637524	-0.11958	N	chr1:167600842	3a	intronic	.	RCSD1	ENSG00000198771
rs548082281	chr10:14993885	-0.18662	N	N	NA	intronic	.	DCLRE1C	ENSG00000152457
rs536649980	chr3:108581465	-0.23524	N	N	NA	intergenic	.	.	.
rs572833421	chr17:8798725	-0.25434	N	chr17:8784361	NA	intronic	.	PIK3R5	ENSG00000141506
rs17125329	chr14:52778541	0.08966	N	chr14:52618827	3a	intergenic	.	.	.
rs144914148	chr14:91783619	0.00927	N	N	4	intronic	.	CCDC88C	ENSG00000015133
rs6874797	chr5:156966015	-0.31597	N	chr5:156655015	7	intronic	.	ADAM19	ENSG00000135074
rs45553141	chr11:118208259	-0.20585	N	chr11:118639653	6	intergenic	.	.	.
rs145407752	chr11:102165955	-0.34143	N	chr11:102057068	4	intergenic	.	.	.
rs560445365	chr6:159463805	0.14031	N	chr6:159469512	NA	intronic	.	TAGAP	ENSG00000164691
rs148305763	chr1:117311662	-0.20585	N	chr1:117544331	4	UTR3	.	CD2	ENSG00000116824
rs139338530	chr1:167460451	-0.27894	N	chr1:167600842	5	intronic	.	CD247	ENSG00000198821
rs180835564	chr2:202113302	-0.31934	N	chr2:202112471	2b	intronic	.	CASP8	ENSG00000064012
rs551993566	chr22:40357387	0.07422	N	chr22:40317126	NA	intronic	.	GRAP2	ENSG00000100351
rs12074421	chr1:207095466	-0.06366	N	chr1:206968955	4	upstream	.	.	.
rs529697094	chr17:76138570	-0.04491	N	chr17:76257892	NA	UTR3	.	TMC8	ENSG00000167895
rs375013263	chr3:15313446	-0.27747	N	N	4	intronic	.	SH3BP5	ENSG00000131370
rs556053148	chr16:57038030	0.23184	N	chr16:57061189	NA	intergenic	.	NLRC5	ENSG00000140853
rs552056277	chr11:48028466	0.0126	N	chr11:47888036	NA	intronic	.	PTPRJ	ENSG00000149177
rs556935284	chr17:73240835	-0.07826	N	chr17:72762646	NA	intronic	.	GGA3	ENSG00000125447
rs77429073	chr7:138773764	-0.31546	N	chr7:138735512	7	intronic	.	ZC3HAV1	ENSG00000105939
rs575359201	chr14:65770569	-0.2184	N	chr14:65564703	NA	intergenic	.	.	.
rs114268479	chr15:89179199	-0.17885	N	N	5	intronic	.	.	.
rs559264080	chr12:32121512	-0.33145	N	chr12:32138924	NA	intronic	.	KIAA1551	ENSG00000174718
rs531067435	chr1:26639993	-0.20305	N	chr1:27100243	NA	intronic	.	UBXN11	ENSG00000158062
rs189147410	chr17:74509731	-0.06644	N	chr17:74710128	7	intergenic	.	.	.
rs187639334	chr19:6803252	0.29654	N	chr19:6671369	4	intronic	.	VAV1	ENSG00000141968
rs529407798	chr15:44970208	-0.20305	N	N	NA	intergenic	.	.	.
rs186067909	chr21:43846628	-0.23524	N	chr21:43850713	3a	intronic	.	UBASH3A	ENSG00000160185
rs116192001	chr3:150918278	-0.25741	N	chr3:151073355	6	intronic	.	MED12L	ENSG00000144893
rs144814759	chr1:160543151	-0.21091	N	N	6	intronic	.	CD84	ENSG00000066294
rs552047078	chr20:57723426	-0.26976	N	N	NA	intergenic	.	.	.
rs7588118	chr2:136886372	-0.22738	Y	chr2:136713108	7	intergenic	.	.	.
rs577668320	chr2:204806086	-0.32314	N	chr2:204584456	NA	intronic	.	ICOS	ENSG00000163600
rs75346040	chr3:111042957	-0.27894	N	N	5	intergenic	.	.	.
rs569764984	chr2:202119004	-0.14841	N	chr2:202112471	NA	intronic	.	CASP8	ENSG00000064012
rs532915464	chr1:117543612	-0.15011	N	chr1:117544331	NA	upstream	.	.	.
rs8067159	chr17:8846594	-0.10426	N	chr17:8784361	6	intronic	.	PIK3R5	ENSG00000141506
rs572816711	chr2:202101877	-0.12858	N	chr2:202112471	NA	intronic	.	CASP8	ENSG00000064012
rs564470910	chr16:57032947	-0.05762	N	chr16:57061189	NA	intergenic	.	NLRC5	ENSG00000140853
rs536348593	chr2:197017804	-0.17829	N	chr2:196974333	NA	intronic	.	STK17B	ENSG00000081320
rs529238707	chr1:26880575	-0.19451	N	chr1:27100243	NA	intronic	.	RPS6KA1	ENSG00000117676
rs533622266	chr2:204732210	-0.32314	N	chr2:204584456	NA	upstream	.	.	.
rs572523622	chr18:74777632	-0.29304	N	N	NA	intronic	.	MBP	ENSG00000197971
rs576173150	chr20:43620120	-0.20789	N	N	NA	intronic	.	STK4	ENSG00000101109
rs373460653	chr17:8849734	-0.08208	N	chr17:8784361	4	intronic	.	PIK3R5	ENSG00000141506
rs537541485	chr10:50394532	-0.28376	N	chr10:50264204	NA	intronic	.	C10orf128	ENSG00000204161
rs137938668	chr11:48131993	-0.19997	N	chr11:47888036	2b	intronic	.	PTPRJ	ENSG00000149177
rs34028655	chr22:37269811	-0.34206	N	chr22:37258986	4	intronic	.	NCF4	ENSG00000100365
rs188082835	chr2:69026472	-0.1208	N	chr2:68615546	3a	intronic	.	ARHGAP25	ENSG00000163219
rs531478120	chr19:42395835	-0.33487	N	chr19:42767593	NA	intronic	.	ARHGEF1	ENSG00000076928
rs527364359	chr7:138782112	-0.23309	N	chr7:138735512	NA	intronic	.	ZC3HAV1	ENSG00000105939
rs551474490	chr3:114026597	-0.08796	N	N	NA	intronic	.	TIGIT	ENSG00000181847
rs142956654	chr16:3124496	-0.21959	N	chr16:3521071	2b	intergenic	.	.	.
rs555174653	chr2:233978431	-0.22573	N	chr2:234115629	NA	intronic	.	.	.
rs187898850	chr8:37760998	0.37938	N	N	2b	intergenic	.	.	.
rs575018900	chr2:69010756	-0.12858	N	chr2:68615546	NA	intronic	.	ARHGAP25	ENSG00000163219
rs544943022	chr7:50304948	-0.03661	N	chr7:50313352	NA	intergenic	.	.	.
rs7561098	chr2:192613668	-0.33137	N	chr2:192522423	4	intergenic	.	.	.
rs530272902	chr17:33852059	-0.25461	N	chr17:33763678	NA	intergenic	.	.	.
rs183253663	chr19:18155824	0.18092	N	chr19:18398030	4	intergenic	.	.	.
rs184592757	chr8:126941136	-0.25741	N	chr8:126474356	7	ncRNA_intronic	.	.	.
rs566097931	chr2:68960020	-0.09569	N	chr2:68615546	NA	intergenic	.	.	.
rs186425982	chr11:117842868	-0.22738	N	chr11:118081270	5	intergenic	.	.	.
rs557608016	chr3:113936046	-0.28387	N	N	NA	intergenic	.	.	.
rs143574194	chr1:167571961	-0.2483	N	chr1:167600842	5	intergenic	.	.	.
rs563939028	chr1:156786699	-0.29011	N	N	NA	intronic	.	NTRK1	ENSG00000198400
rs554122227	chr6:159106518	-0.26851	N	chr6:159469512	NA	intronic	.	SYTL3	ENSG00000164674
rs569117310	chr16:50371381	-0.30712	N	chr16:50160737	NA	intronic	.	BRD7	ENSG00000166164
rs79453928	chr14:70161293	-0.30851	N	chr14:69840902	4	intronic	.	KIAA0247	ENSG00000100647
rs560388310	chr7:43659981	-0.30712	N	N	NA	intronic	.	STK17A	ENSG00000164543
rs187224016	chr19:18154699	-0.20305	N	chr19:18398030	5	intergenic	.	.	.
rs190726301	chr2:204865614	-0.34467	N	chr2:204584456	5	intergenic	.	.	.
rs187158070	chr2:231096187	-0.33244	N	chr2:231161026	5	intronic	.	SP140	ENSG00000079263
rs547902626	chr9:448177	-0.23572	N	chr9:288414	NA	intronic	.	DOCK8	ENSG00000107099
rs528949599	chr10:6114999	-0.31618	N	chr10:6101129	NA	intergenic	.	.	.
rs558178021	chr2:152144621	-0.21112	N	N	NA	intronic	.	NMI	ENSG00000123609
rs576564255	chr5:35853683	-0.22758	N	chr5:35875134	NA	intergenic	.	.	.
rs528118179	chr1:200845521	-0.25741	N	N	NA	intergenic	.	.	.
rs142756127	chr17:47294563	-0.07422	N	chr17:47488823	4	intronic	.	ABI3	ENSG00000108798
rs542677247	chr1:160429666	-0.31618	N	N	NA	intergenic	.	.	.
rs17136005	chr7:44087234	-0.21359	N	N	7	intronic	.	DBNL	ENSG00000136279
rs118117053	chr22:40337286	-0.18152	N	chr22:39840130	5	intronic	.	GRAP2	ENSG00000100351
rs61219982	chr7:50483762	-0.33289	N	chr7:50313352	5	intergenic	.	.	.
rs7521406	chr1:12223638	-0.21803	N	chr1:12246175	4	intergenic	.	.	.
rs534230769	chr11:118088404	-0.18063	N	chr11:118081270	NA	intronic	.	AMICA1	ENSG00000160593
rs532182156	chr20:57726475	-0.24016	N	N	NA	intergenic	.	.	.
rs557031804	chr14:102198381	-0.24808	N	N	NA	ncRNA_intronic	.	.	.
rs186849923	chr2:42345500	-0.33726	N	N	4	intergenic	.	.	.
rs189742697	chr22:40341365	-0.18152	N	chr22:40317126	5	intronic	.	GRAP2	ENSG00000100351
rs201540428	chr6:32557486	0.2128	N	N	4	exonic	nonsynonymous	HLA-DRB1	ENSG00000196126
rs560716099	chr19:7717795	-0.31245	N	chr19:7415064	NA	intergenic	.	.	.
rs544656262	chr3:183270786	-0.17564	N	chr3:183730295	NA	intronic	.	KLHL6	ENSG00000172578
rs189168334	chr14:91816432	0.05685	N	N	4	intronic	.	CCDC88C	ENSG00000015133
rs79369951	chr9:117128710	0.07153	N	N	4	intronic	.	AKNA	ENSG00000106948
rs115386096	chr1:31204512	-0.20166	N	chr1:31231680	4	downstream	.	.	.
rs34482420	chr19:6477422	-0.18152	N	chr19:6671369	5	exonic	synonymous	DENND1C	ENSG00000205744
rs143696935	chr19:44168346	-0.21663	N	chr19:44278779	3a	intronic	.	PLAUR	ENSG00000011422
rs565560466	chr11:60861103	-0.19997	N	chr11:60830367	NA	intergenic	.	.	.
rs578228517	chr18:2660095	-0.23309	N	N	NA	intronic	.	SMCHD1	ENSG00000101596
rs140829468	chr20:43599143	-0.10048	N	N	4	intronic	.	STK4	ENSG00000101109
rs574447918	chr16:50711136	-0.13687	N	chr16:50663477	NA	intronic	.	SNX20	ENSG00000167208
rs191790043	chr20:56195575	0.35513	N	N	2b	UTR5	.	ZBP1	ENSG00000124256
rs536026012	chr17:76118623	-0.23365	N	chr17:76257892	NA	intronic	.	TMC6	ENSG00000141524
rs577258660	chr9:117672601	-0.25456	N	chr9:117696336	NA	intronic	.	TNFSF8	ENSG00000106952
rs554618877	chr2:202135826	-0.25741	N	chr2:202112471	NA	intronic	.	CASP8	ENSG00000064012
rs552639960	chr19:18158116	-0.23948	N	chr19:18398030	NA	intergenic	.	.	.
rs571067180	chr2:231314548	-0.26834	N	chr2:231161026	NA	intronic	.	SP100	ENSG00000067066
rs189863331	chr17:76109634	0.10862	N	chr17:76257892	4	exonic	nonsynonymous	TMC6	ENSG00000141524
rs567273878	chr16:88763876	-0.20604	N	chr16:88518569	NA	UTR3	.	RNF166	ENSG00000158717
rs541882221	chr16:11678246	-0.28666	N	chr16:11817466	NA	intronic	.	LITAF	ENSG00000189067
rs192152049	chr2:198063811	0.55201	N	chr2:198544183	4	intronic	.	ANKRD44	ENSG00000065413
rs542028240	chr17:74488453	-0.1035	N	chr17:74710128	NA	intronic	.	RHBDF2	ENSG00000129667
rs146798829	chr2:233939033	-0.10426	N	chr2:234115629	3a	intronic	.	.	.
rs547546931	chr1:26878201	-0.12048	N	chr1:27100243	NA	exonic	nonsynonymous	RPS6KA1	ENSG00000117676
rs566133790	chr15:89194951	-0.26269	N	N	NA	UTR5	.	ISG20	ENSG00000172183
rs558849167	chr2:197030244	-0.23309	N	chr2:196974333	NA	intronic	.	STK17B	ENSG00000081320
rs567549235	chr11:48036535	-0.14726	N	chr11:47888036	NA	intronic	.	PTPRJ	ENSG00000149177
rs539038267	chr3:113937073	-0.28387	N	N	NA	intergenic	.	.	.
rs138990323	chr2:233933555	0.08672	N	chr2:234115629	4	intronic	.	.	.
rs148286251	chr2:69039329	-0.06924	N	chr2:68615546	7	intronic	.	ARHGAP25	ENSG00000163219
rs574562479	chr2:197030781	-0.04211	N	chr2:196974333	NA	intronic	.	STK17B	ENSG00000081320
rs566231792	chr3:150923581	-0.27894	N	chr3:151073355	NA	intronic	.	MED12L	ENSG00000144893
rs184066515	chr6:159475049	-0.07893	N	chr6:159469512	2b	intergenic	.	.	.
rs189421715	chr16:57055483	-0.18152	N	chr16:57061189	6	intronic	.	NLRC5	ENSG00000140853
rs183940389	chr2:158326007	0.35956	N	chr2:158520905	2b	intergenic	.	.	.
rs186298963	chr21:34673603	-0.118	N	chr21:34439889	4	intergenic	.	.	.
rs560325294	chr21:46344864	-0.21827	N	N	NA	ncRNA_intronic	.	ITGB2	ENSG00000160255
rs118033085	chr6:108058504	-0.22738	N	N	5	intronic	.	SCML4	ENSG00000146285
rs376192854	chr1:160542013	-0.07149	N	N	7	intronic	.	CD84	ENSG00000066294
rs56224253	chr16:57576150	-0.32899	N	chr16:57444002	6	upstream	.	.	.
rs550203139	chr20:43607498	-0.18171	N	N	NA	intronic	.	STK4	ENSG00000101109
rs560977974	chr2:137133892	-0.2503	N	chr2:136713108	NA	intergenic	.	.	.
rs575242229	chr14:50532559	-0.25546	N	N	NA	ncRNA_intronic	.	.	.
rs872405	chr1:160537452	-0.21091	N	N	5	intronic	.	CD84	ENSG00000066294
rs872406	chr1:160537558	-0.21091	N	N	5	intronic	.	CD84	ENSG00000066294
rs872407	chr1:160537188	-0.01993	N	N	5	intronic	.	CD84	ENSG00000066294
rs872408	chr1:160537203	-0.01993	N	N	5	intronic	.	CD84	ENSG00000066294
rs535449465	chr5:169708558	-0.12858	N	chr5:169691627	NA	intronic	.	LCP2	ENSG00000043462
rs550604028	chr1:167483386	-0.25741	N	chr1:167600842	NA	intronic	.	CD247	ENSG00000198821
rs530717828	chr21:34580225	-0.22067	N	chr21:34439889	NA	intergenic	.	.	.
rs562085140	chr7:142985320	-0.2521	N	chr7:143081942	NA	UTR5	.	CASP2	ENSG00000106144
rs562476675	chr7:50302089	-0.28742	N	chr7:50313352	NA	intergenic	.	.	.
rs147404531	chr8:126982858	-0.27894	N	chr8:126616848	6	intergenic	.	.	.
rs140272389	chr11:60752189	-0.07026	N	chr11:60830367	4	intronic	.	CD6	ENSG00000013725
rs571158626	chr5:96215718	-0.24647	N	N	NA	exonic	nonsynonymous	ERAP2	ENSG00000164308
rs190415279	chr2:198172587	-0.15755	N	chr2:198544183	3a	intronic	.	ANKRD44	ENSG00000065413
rs574943389	chr16:31213141	-0.33586	N	chr16:31015877	NA	exonic	nonsynonymous	PYCARD	ENSG00000103490
rs142744355	chr5:169718493	-0.12858	N	chr5:169691627	5	intronic	.	LCP2	ENSG00000043462
rs191770152	chr1:92948372	-0.27492	N	chr1:92733769	4	intronic	.	GFI1	ENSG00000162676
rs144419044	chr20:56178515	-0.26013	N	N	3a	downstream	.	.	.
rs190216814	chr10:135088559	-0.27657	N	N	4	intronic	.	ADAM8	ENSG00000151651
rs532817078	chr17:33852208	-0.25461	N	chr17:33763678	NA	intergenic	.	.	.
rs576257247	chr2:204745190	-0.21584	N	chr2:204584456	NA	intergenic	.	.	.
rs554265383	chr2:198128115	-0.28579	N	chr2:198544183	NA	ncRNA_intronic	.	ANKRD44	ENSG00000065413
rs562158848	chr2:231184409	0.01047	N	chr2:231161026	NA	intergenic	.	.	.
rs187980401	chr12:47750325	-0.0988	N	chr12:48208368	2b	intergenic	.	.	.
rs185998202	chr9:117135384	-0.01789	N	N	2a	intronic	.	AKNA	ENSG00000106948
rs546944748	chr2:152144000	-0.21112	N	N	NA	intronic	.	NMI	ENSG00000123609
rs542361320	chr5:110866162	-0.06977	N	chr5:111033606	NA	ncRNA_intronic	.	.	.
rs145238648	chr3:46008893	-0.33487	N	chr3:46418689	5	exonic	nonsynonymous	FYCO1	ENSG00000163820
rs4073603	chr2:233924923	0.1901	N	chr2:234115629	4	UTR5	.	.	.
rs547119669	chr19:6777309	-0.13365	N	chr19:6671369	NA	intronic	.	VAV1	ENSG00000141968
rs542036286	chr12:6535071	-0.23892	N	chr12:6499533	NA	intergenic	.	.	.
rs372825552	chr3:45995007	-0.33979	N	chr3:46418689	5	intronic	.	FYCO1	ENSG00000163820
rs10739408	chr9:117113737	-0.1126	Y	N	6	intronic	.	AKNA	ENSG00000106948
rs142438035	chr22:17700861	-0.20603	N	chr22:17906176	5	intronic	.	CECR1	ENSG00000093072
rs140462324	chr1:117360057	-0.27894	N	chr1:117544331	7	intergenic	.	.	.
rs186083191	chr14:22392629	-0.30404	N	N	5	intergenic	.	.	.
rs546936625	chr1:198590636	0.0022	N	chr1:199000727	NA	intergenic	.	.	.
rs538695814	chr15:45013039	0.02791	N	N	NA	intergenic	.	.	.
rs537655157	chr6:32828655	-0.29881	N	N	NA	intergenic	.	.	.
rs77096595	chr5:66511459	-0.26074	N	N	4	intergenic	.	.	.
rs570281110	chr7:50416975	-0.10426	N	chr7:50313352	NA	intronic	.	IKZF1	ENSG00000185811
rs570827461	chr1:114404706	-0.05269	N	chr1:114377568	NA	ncRNA_intronic	.	PTPN22	ENSG00000134242
rs528060396	chr2:202136459	-0.33145	N	chr2:202112471	NA	intronic	.	CASP8	ENSG00000064012
rs57784242	chr17:33837008	-0.18152	N	chr17:33763678	7	intergenic	.	.	.
rs183366165	chr1:160489833	-0.21064	N	N	4	intronic	.	SLAMF6	ENSG00000162739
rs13221586	chr7:43674711	-0.31054	N	N	6	intergenic	.	.	.
rs77129302	chr14:91788205	-0.31054	N	N	6	intronic	.	CCDC88C	ENSG00000015133
rs542132576	chr22:23207616	-0.34544	N	N	NA	intergenic	.	.	.
rs4143029	chr1:117048330	-0.12578	Y	chr1:117544331	5	intergenic	.	.	.
rs2259214	chr16:3122823	-0.27894	N	chr16:3521071	5	intergenic	.	.	.
rs528422719	chr1:28210830	-0.30112	N	chr1:28216736	NA	intronic	.	THEMIS2	ENSG00000130775
rs575524641	chr1:198568155	-0.14818	N	chr1:199000727	NA	intergenic	.	.	.
rs559644425	chr17:76112449	-0.28223	N	chr17:76257892	NA	intronic	.	TMC6	ENSG00000141524
rs564460208	chr1:92939008	-0.32034	N	chr1:92733769	NA	intergenic	.	.	.
rs187199107	chr2:65046756	-0.19228	N	N	4	intergenic	.	.	.
rs537120923	chr2:69055043	-0.1208	N	chr2:68615546	NA	intergenic	.	.	.
rs9400137	chr6:108044217	-0.33594	Y	N	6	intronic	.	SCML4	ENSG00000146285
rs563034837	chr2:68978639	-0.1504	N	chr2:68615546	NA	intronic	.	ARHGAP25	ENSG00000163219
rs572684481	chr17:74492395	-0.32151	N	chr17:74710128	NA	intronic	.	RHBDF2	ENSG00000129667
rs62070880	chr17:62008924	-0.23892	N	chr17:61931549	2b	intronic	.	CD79B	ENSG00000007312
rs190470646	chr11:5719335	-0.29558	N	N	5	intronic	.	TRIM22	ENSG00000132274
rs9400139	chr6:108077468	-0.2323	N	N	6	intronic	.	SCML4	ENSG00000146285
rs9400138	chr6:108075661	-0.24511	N	N	5	intronic	.	SCML4	ENSG00000146285
rs530765966	chr9:117665922	-0.24963	N	chr9:117696336	NA	UTR3	.	TNFSF8	ENSG00000106952
rs577142015	chr3:111029525	-0.27894	N	N	NA	intergenic	.	.	.
rs141623318	chr13:46964336	-0.30656	N	N	2b	upstream	.	.	.
rs533750545	chr17:33852379	-0.25461	N	chr17:33763678	NA	intergenic	.	.	.
rs184406937	chr2:42351434	-0.128	N	N	4	intergenic	.	.	.
rs558075257	chr6:32806579	-0.16321	N	N	NA	UTR5	.	.	.
rs7763052	chr6:29915170	-0.21687	N	chr6:29596242	4	intergenic	.	.	.
rs201962928	chr12:6562262	-0.3108	N	chr12:6499533	2b	exonic	nonsynonymous	TAPBPL	ENSG00000139192
rs112743475	chr17:76121249	0.08672	N	chr17:76257892	4	exonic	nonsynonymous	TMC6	ENSG00000141524
rs4819633	chr22:18260626	-0.26852	N	chr22:18286672	4	ncRNA_exonic	.	.	.
rs10914192	chr1:31223449	-0.25565	N	chr1:31231680	1f	intronic	.	LAPTM5	ENSG00000162511
rs4819631	chr22:18260604	-0.26852	N	chr22:18286672	2b	ncRNA_exonic	.	.	.
rs142442449	chr9:117668754	-0.25741	N	chr9:117696336	5	intronic	.	TNFSF8	ENSG00000106952
rs528488355	chr9:117670883	-0.01449	N	chr9:117696336	NA	intronic	.	TNFSF8	ENSG00000106952
rs10914193	chr1:31231333	-0.0387	N	chr1:31231680	4	upstream	.	.	.
rs79289903	chr15:77296445	-0.25038	N	chr15:77313571	5	intronic	.	PSTPIP1	ENSG00000140368
rs536949061	chr14:91821662	-0.33902	N	N	NA	intronic	.	CCDC88C	ENSG00000015133
rs544369688	chr5:49990790	-0.14139	N	chr5:49958363	NA	intronic	.	PARP8	ENSG00000151883
rs530050521	chr6:31466776	-0.28661	N	N	NA	intronic	.	MICB	ENSG00000204516
rs561040206	chr17:76123736	-0.28168	N	chr17:76257892	NA	intronic	.	TMC6	ENSG00000141524
rs3105703	chr19:6813167	0.22898	N	chr19:6671369	2c	intronic	.	VAV1	ENSG00000141968
rs548443630	chr1:92944980	-0.18152	N	chr1:92733769	NA	intronic	.	GFI1	ENSG00000162676
rs185026747	chr19:6805178	-0.284	N	chr19:6671369	6	intronic	.	VAV1	ENSG00000141968
rs114450931	chr17:74490510	-0.05771	N	chr17:74710128	6	intronic	.	RHBDF2	ENSG00000129667
rs185026744	chr15:89177501	-0.31546	N	N	7	intergenic	.	.	.
rs714947	chr21:46348160	-0.33311	N	N	3a	ncRNA_exonic	.	ITGB2	ENSG00000160255
rs57362092	chr11:60873552	-0.25741	N	chr11:60830367	7	intronic	.	CD5	ENSG00000110448
rs141732874	chr9:117121548	-0.17829	N	N	7	intronic	.	AKNA	ENSG00000106948
rs576091662	chr3:122294965	-0.08432	N	chr3:122013354	NA	downstream	.	.	.
rs140593843	chr2:98349091	-0.27902	N	chr2:98271575	5	intronic	.	ZAP70	ENSG00000115085
rs141879984	chr2:204679610	-0.28396	N	chr2:204584456	5	intergenic	.	.	.
rs531318725	chr21:34755598	-0.23868	N	chr21:34439889	NA	intergenic	.	.	.
rs535934875	chr1:161025260	-0.10426	N	chr1:161188893	NA	intronic	.	ARHGAP30	ENSG00000186517
rs141106773	chr1:160492132	-0.29465	N	N	3a	intronic	.	SLAMF6	ENSG00000162739
rs565246617	chr2:136998811	-0.32114	N	chr2:136713108	NA	intergenic	.	.	.
rs573498246	chr7:138788113	-0.23801	N	chr7:138735512	NA	intronic	.	ZC3HAV1	ENSG00000105939
rs571377853	chr9:100871220	-0.11097	N	N	NA	intronic	.	TRIM14	ENSG00000106785
rs7762909	chr6:31321578	-0.08229	N	N	4	downstream	.	.	.
rs563893421	chr6:159474890	-0.07893	N	chr6:159469512	NA	intergenic	.	.	.
rs568935013	chr7:43671712	-0.31054	N	N	NA	intergenic	.	.	.
rs567024970	chr5:118677565	-0.19918	N	chr5:118729327	NA	intronic	.	TNFAIP8	ENSG00000145779
rs554721346	chr17:76129108	-0.07451	N	chr17:76257892	NA	intronic	.	TMC8	ENSG00000167895
rs549762938	chr17:76111014	-0.13878	N	chr17:76257892	NA	intronic	.	TMC6	ENSG00000141524
rs570334980	chr2:192490265	-0.14233	N	chr2:192522423	NA	intergenic	.	.	.
rs6912853	chr6:26401438	-0.32924	N	N	1f	intergenic	.	.	.
rs370501731	chr1:167460596	-0.27894	N	chr1:167600842	6	intronic	.	CD247	ENSG00000198821
rs563080569	chr2:202137234	-0.33145	N	chr2:202112471	NA	intronic	.	CASP8	ENSG00000064012
rs565563347	chr20:47439650	0.02879	N	chr20:47384301	NA	intronic	.	PREX1	ENSG00000124126
rs191640536	chr7:50366473	-0.26247	N	chr7:50313352	6	intronic	.	IKZF1	ENSG00000185811
rs558123046	chr3:46448869	-0.03464	N	chr3:46418689	NA	UTR5	.	CCRL2	ENSG00000121797
rs182009433	chr3:113950843	-0.14336	N	N	5	intergenic	.	.	.
rs142822484	chr7:106509619	-0.09647	N	chr7:106372219	5	exonic	nonsynonymous	PIK3CG	ENSG00000105851
rs537049589	chr2:136873561	-0.32042	N	chr2:136713108	NA	UTR5	.	CXCR4	ENSG00000121966
rs367725274	chr2:202135343	-0.25741	N	chr2:202112471	5	intronic	.	CASP8	ENSG00000064012
rs182784391	chr2:233926416	-0.02995	N	chr2:234115629	4	intronic	.	.	.
rs115502458	chr8:126923871	-0.28387	N	chr8:126474356	6	intergenic	.	.	.
rs552242478	chr15:89182550	-0.14227	N	N	NA	intronic	.	ISG20	ENSG00000172183
rs566160448	chr3:46249885	-0.23335	N	chr3:46418689	NA	upstream	.	CCR1	ENSG00000163823
rs541873774	chr12:105037130	-0.18246	N	N	NA	intronic	.	CHST11	ENSG00000171310
rs537866679	chr2:98347341	-0.2868	N	chr2:98271575	NA	intronic	.	ZAP70	ENSG00000115085
rs529364871	chr16:88766301	-0.19825	N	chr16:88518569	NA	intronic	.	RNF166	ENSG00000158717
rs2242437	chr19:1065563	-0.11249	N	chr19:836144	4	UTR3	.	ABCA7	ENSG00000064687
rs574378835	chr9:215135	0.07153	N	chr9:288414	NA	exonic	nonsynonymous	DOCK8	ENSG00000107099
rs540094775	chr19:45519532	-0.11009	N	chr19:45766729	NA	intronic	.	RELB	ENSG00000104856
rs568189407	chr1:92945147	-0.19432	N	chr1:92733769	NA	intronic	.	GFI1	ENSG00000162676
rs1887027	chr10:6113782	-0.31618	Y	chr10:6101129	1f	intergenic	.	.	.
rs555045189	chr5:131824797	-0.1391	N	chr5:131705458	NA	intronic	.	IRF1	ENSG00000125347
rs140540629	chr14:91795486	-0.34395	N	N	5	intronic	.	CCDC88C	ENSG00000015133
rs530117139	chr2:7867619	-0.29175	N	chr2:7728766	NA	intergenic	.	.	.
rs537046602	chr2:68974573	-0.1191	N	chr2:68615546	NA	intronic	.	ARHGAP25	ENSG00000163219
rs529780637	chr1:117312521	0.26495	N	chr1:117544331	NA	downstream	.	.	.
rs150010499	chr2:204677942	-0.29175	N	chr2:204584456	3a	intergenic	.	.	.
rs528358361	chr5:156681618	-0.25741	N	chr5:156442784	NA	UTR3	.	ITK	ENSG00000113263
rs79117931	chr14:102175310	-0.26866	N	N	3a	intergenic	.	.	.
rs564711501	chr17:8868706	-0.33528	N	chr17:8784361	NA	intronic	.	PIK3R5	ENSG00000141506
rs539654584	chr7:50365578	-0.26247	N	chr7:50313352	NA	intronic	.	IKZF1	ENSG00000185811
rs570405281	chr7:3102963	-0.34557	N	chr7:2759473	NA	intergenic	.	.	.
rs189552682	chr5:35853924	-0.22758	N	chr5:35875134	4	intergenic	.	.	.
rs554559522	chr19:1040308	-0.34139	N	chr19:836144	NA	intronic	.	ABCA7	ENSG00000064687
rs56381406	chr2:204814896	-0.25741	N	chr2:204584456	6	intronic	.	ICOS	ENSG00000163600
rs550386961	chr11:128626972	-0.28042	N	chr11:128562098	NA	intronic	.	FLI1	ENSG00000151702
rs544845235	chr11:60749967	-0.20585	N	chr11:60830367	NA	intronic	.	CD6	ENSG00000013725
rs6568505	chr6:108140137	-0.21865	Y	N	7	intronic	.	SCML4	ENSG00000146285
rs191368490	chr15:77281264	-0.20917	N	chr15:77313571	4	intergenic	.	.	.
rs116976169	chr21:43829788	-0.09965	N	chr21:43850713	5	intronic	.	UBASH3A	ENSG00000160185
rs6568506	chr6:108142877	-0.07702	Y	N	5	intronic	.	SCML4	ENSG00000146285
rs530131579	chr22:50051123	-0.1341	N	chr22:50013402	NA	UTR5	.	.	.
rs184528142	chr19:49469161	-0.10421	N	chr19:49127490	4	exonic	nonsynonymous	FTL	ENSG00000087086
rs189150978	chr22:40359095	-0.17374	N	chr22:40317126	6	intronic	.	GRAP2	ENSG00000100351
rs2546135	chr19:6802094	-0.12151	N	chr19:6671369	4	intronic	.	VAV1	ENSG00000141968
rs2546134	chr19:6802081	-0.12151	N	chr19:6671369	4	intronic	.	VAV1	ENSG00000141968
rs6568508	chr6:108143766	-0.09855	Y	N	5	intronic	.	SCML4	ENSG00000146285
rs56810112	chr22:37696934	-0.27646	N	chr22:37258986	4	intronic	.	CYTH4	ENSG00000100055
rs547513954	chr11:118216615	-0.20585	N	chr11:118639653	NA	intronic	.	CD3G	ENSG00000160654
rs578195629	chr16:3121426	-0.22738	N	chr16:3521071	NA	intergenic	.	.	.
rs575282747	chr1:89739342	-0.13365	N	N	NA	upstream	.	.	.
rs2546136	chr19:6802215	-0.31249	N	chr19:6671369	5	intronic	.	VAV1	ENSG00000141968
rs150196435	chr6:149803548	-0.07937	N	chr6:149793000	4	intronic	.	ZC3H12D	ENSG00000178199
rs565192320	chr22:22307180	-0.25339	N	chr22:21982249	NA	UTR5	.	PPM1F	ENSG00000100034
rs7219351	chr17:76718554	-0.33615	N	chr17:76257892	1f	intronic	.	CYTH1	ENSG00000108669
rs369463514	chr2:69038275	-0.06924	N	chr2:68615546	7	intronic	.	ARHGAP25	ENSG00000163219
rs148713815	chr8:82017858	-0.15389	N	N	5	intronic	.	PAG1	ENSG00000076641
rs545869967	chr11:60861421	-0.15011	N	chr11:60830367	NA	intergenic	.	.	.
rs530884511	chr7:50425597	-0.13365	N	chr7:50313352	NA	intronic	.	IKZF1	ENSG00000185811
rs569912118	chr5:169718160	-0.12858	N	chr5:169691627	NA	intronic	.	LCP2	ENSG00000043462
rs543765071	chr7:50413981	-0.0975	N	chr7:50313352	NA	intronic	.	IKZF1	ENSG00000185811
rs571320872	chr2:98349080	-0.27902	N	chr2:98271575	NA	intronic	.	ZAP70	ENSG00000115085
rs533436592	chr5:156639480	-0.20585	N	chr5:156442784	NA	intronic	.	ITK	ENSG00000113263
rs148458148	chr6:159139773	0.0624	N	chr6:159469512	2b	intronic	.	SYTL3	ENSG00000164674
rs555865516	chr5:66495895	-0.0746	N	N	NA	intergenic	.	.	.
rs184928360	chr3:32474827	-0.29909	N	N	4	intronic	.	CMTM7	ENSG00000153551
rs189174723	chr11:128626858	-0.28042	N	chr11:128562098	7	intronic	.	FLI1	ENSG00000151702
rs73151628	chr4:48107564	-0.25741	N	N	5	intronic	.	TXK	ENSG00000074966
rs73151629	chr4:48107589	-0.25741	N	N	5	intronic	.	TXK	ENSG00000074966
rs527884349	chr22:40345243	-0.17716	N	chr22:40317126	NA	intronic	.	GRAP2	ENSG00000100351
rs569321756	chr12:778400	-0.30467	N	chr12:711662	NA	intergenic	.	.	.
rs565651224	chr20:56192777	-0.07422	N	N	NA	intronic	.	ZBP1	ENSG00000124256
rs183264036	chr7:50348475	0.11782	N	chr7:50313352	4	UTR5	.	IKZF1	ENSG00000185811
rs533079912	chr15:89189776	-0.23801	N	N	NA	intronic	.	ISG20	ENSG00000172183
rs537016172	chr6:108039966	-0.33594	N	N	NA	intronic	.	SCML4	ENSG00000146285
rs555323662	chr9:92079603	-0.31005	N	chr9:91593290	NA	intronic	.	SEMA4D	ENSG00000187764
rs201268331	chr5:35874603	-0.32314	N	chr5:35875134	5	exonic	synonymous	IL7R	ENSG00000168685
rs373946782	chr4:8203963	-0.30223	N	N	4	intronic	.	SH3TC1	ENSG00000125089
rs556705693	chr5:156676643	-0.25741	N	chr5:156442784	NA	intronic	.	ITK	ENSG00000113263
rs183189514	chr2:98333901	-0.1208	N	chr2:98271575	5	intronic	.	ZAP70	ENSG00000115085
rs117534120	chr10:50397610	-0.27238	N	chr10:50264204	5	intergenic	.	.	.
rs182944953	chr3:121796627	-0.30905	N	chr3:122013354	3a	intronic	.	CD86	ENSG00000114013
rs186288212	chr6:159069669	-0.03154	N	chr6:159469512	5	intergenic	.	.	.
rs79814380	chr7:50356419	-0.2831	N	chr7:50313352	5	intronic	.	IKZF1	ENSG00000185811
rs551592748	chr2:68960861	0.0399	N	chr2:68615546	NA	intergenic	.	.	.
rs556661362	chr19:6481857	0.46604	N	chr19:6671369	NA	upstream	.	.	.
rs191848834	chr20:57727895	-0.23524	N	N	5	intergenic	.	.	.
rs182496560	chr2:202118607	-0.09855	N	chr2:202112471	7	intronic	.	CASP8	ENSG00000064012
rs545463142	chr6:109794515	-0.32186	N	chr6:109376647	NA	intronic	.	ZBTB24	ENSG00000112365
rs189809370	chr2:101927904	-0.30577	N	chr2:102315933	4	intergenic	.	.	.
rs540346009	chr16:3116053	-0.30912	N	chr16:3521071	NA	intronic	.	IL32	ENSG00000008517
rs181695318	chr19:1040926	-0.34139	N	chr19:836144	3a	intronic	.	ABCA7	ENSG00000064687
rs2395178	chr6:32405362	0.06295	N	N	2b	intergenic	.	.	.
rs189974331	chr1:160540908	-0.13365	N	N	4	intronic	.	CD84	ENSG00000066294
rs9909601	chr17:33817422	-0.29881	N	chr17:33763678	4	intergenic	.	.	.
rs114400315	chr22:40295902	-0.18152	N	chr22:39840130	7	intergenic	.	.	.
rs145016638	chr2:192482072	-0.27894	N	chr2:192522423	6	intergenic	.	.	.
rs573141570	chr6:25405336	-0.10146	N	N	NA	intronic	.	LRRC16A	ENSG00000079691
rs563622976	chr2:204815836	-0.25741	N	chr2:204584456	NA	intronic	.	ICOS	ENSG00000163600
rs547216310	chr13:30963553	-0.25555	N	chr13:31079184	NA	intergenic	.	.	.
rs556227056	chr18:2637377	-0.02237	N	N	NA	intergenic	.	.	.
rs538610895	chr7:106512064	-0.10426	N	chr7:106372219	NA	intronic	.	PIK3CG	ENSG00000105851
rs537110326	chr2:233972515	-0.18152	N	chr2:234115629	NA	intronic	.	.	.
rs532802112	chr17:33849016	-0.05269	N	chr17:33763678	NA	intergenic	.	.	.
rs139751572	chr2:68965724	-0.1208	N	chr2:68615546	7	intronic	.	ARHGAP25	ENSG00000163219
rs115583780	chr2:242785074	0.02806	N	chr2:242421866	2b	intergenic	.	.	.
rs139812937	chr2:192483013	-0.27894	N	chr2:192522423	5	intergenic	.	.	.
rs370413299	chr1:89741251	-0.04211	N	N	6	intergenic	.	.	.
rs116139336	chr17:29137468	-0.19982	N	N	7	intronic	.	CRLF3	ENSG00000176390
rs531925978	chr1:117292812	-0.34467	N	chr1:117544331	NA	intergenic	.	.	.
rs528602065	chr15:75149933	-0.0224	N	chr15:75361539	NA	intronic	.	SCAMP2	ENSG00000140497
rs146744151	chr5:169066466	-0.08229	N	N	5	intronic	.	DOCK2	ENSG00000134516
rs568634914	chr9:77757537	-0.33581	N	N	NA	intronic	.	OSTF1	ENSG00000134996
rs548370715	chr1:23941617	-0.33273	N	chr1:23850023	NA	intergenic	.	.	.
rs561653685	chr2:198138523	-0.29358	N	chr2:198544183	NA	ncRNA_intronic	.	ANKRD44	ENSG00000065413
rs553951356	chr22:40315510	-0.20305	N	chr22:39840130	NA	intronic	.	GRAP2	ENSG00000100351
rs548412341	chr20:43672955	-0.05979	N	N	NA	intronic	.	STK4	ENSG00000101109
rs546902986	chr11:118095528	-0.30954	N	chr11:118081270	NA	intronic	.	AMICA1	ENSG00000160593
rs376708892	chr6:42016448	-0.34509	N	chr6:42037348	4	UTR5	.	CCND3	ENSG00000112576
rs375963874	chr3:14471839	-0.20659	N	N	4	intronic	.	SLC6A6	ENSG00000131389
rs186667136	chr2:68960829	0.0399	N	chr2:68615546	3a	intergenic	.	.	.
rs552421661	chr18:2716876	-0.30768	N	N	NA	intronic	.	SMCHD1	ENSG00000101596
rs562794519	chr7:43674257	-0.31054	N	N	NA	intergenic	.	.	.
rs115517016	chr4:100768653	0.05159	N	N	4	intronic	.	DAPP1	ENSG00000070190
rs576189945	chr3:111388015	-0.24123	N	chr3:111840513	NA	intergenic	.	.	.
rs76274233	chr16:50716064	-0.25461	N	chr16:50663477	5	upstream	.	.	.
rs182831927	chr2:198082265	-0.29358	N	chr2:198544183	5	intronic	.	ANKRD44	ENSG00000065413
rs189220928	chr16:30499820	-0.05269	N	chr16:30471109	5	intronic	.	ITGAL	ENSG00000005844
rs145265734	chr19:48746067	-0.33145	N	chr19:49127490	7	intronic	.	CARD8	ENSG00000105483
rs563326723	chr16:3123673	-0.09179	N	chr16:3521071	NA	intergenic	.	.	.
rs184013146	chr8:126982768	-0.27116	N	chr8:126616848	7	intergenic	.	.	.
rs570074317	chr20:35274639	-0.2047	N	N	NA	upstream	.	.	.
rs142748142	chr8:126925003	-0.14336	N	chr8:126474356	5	intergenic	.	.	.
rs557374843	chr14:70119553	-0.30811	N	chr14:69840902	NA	intronic	.	KIAA0247	ENSG00000100647
rs540304106	chr16:88761033	-0.26234	N	chr16:88518569	NA	intergenic	.	.	.
rs562264670	chr11:60770317	-0.20585	N	chr11:60830367	NA	intronic	.	CD6	ENSG00000013725
rs534377036	chr11:60789743	0.19973	N	chr11:60830367	NA	intergenic	.	.	.
rs115427635	chr7:50458212	-0.23309	N	chr7:50313352	6	intronic	.	IKZF1	ENSG00000185811
rs559781381	chr9:117683639	-0.32314	N	chr9:117696336	NA	intronic	.	TNFSF8	ENSG00000106952
rs543255533	chr1:46010927	-0.16077	N	chr1:46495024	NA	intergenic	.	.	.
rs185358473	chr2:7869185	-0.29175	N	chr2:7728766	5	intergenic	.	.	.
rs560263222	chr19:54889815	-0.31002	N	N	NA	intergenic	.	.	.
rs574399678	chr17:74268180	0.16586	N	chr17:74710128	NA	downstream	.	.	.
rs557566820	chr2:98335644	0.01478	N	chr2:98271575	NA	intronic	.	ZAP70	ENSG00000115085
rs543043396	chr20:43614029	-0.18171	N	N	NA	intronic	.	STK4	ENSG00000101109
rs182703797	chr15:89189810	-0.23801	N	N	7	intronic	.	ISG20	ENSG00000172183
rs548845208	chr5:156646974	0.34414	N	chr5:156442784	NA	intronic	.	ITK	ENSG00000113263
rs575852504	chr11:60750853	-0.32314	N	chr11:60830367	NA	intronic	.	CD6	ENSG00000013725
rs543614858	chr6:159139310	-0.12858	N	chr6:159469512	NA	intronic	.	SYTL3	ENSG00000164674
rs559869768	chr3:53205058	-0.25358	N	chr3:52873984	NA	intronic	.	PRKCD	ENSG00000163932
rs12535022	chr7:138771905	-0.31205	N	chr7:138735512	6	intronic	.	ZC3HAV1	ENSG00000105939
rs59003594	chr1:198568058	-0.28376	Y	chr1:199000727	4	intergenic	.	.	.
rs561576350	chr1:202129852	0.08096	N	N	NA	exonic	synonymous	PTPN7	ENSG00000143851
rs117726272	chr1:198619962	-0.25609	N	chr1:199000727	6	intronic	.	PTPRC	ENSG00000081237
rs181797964	chr2:204863986	-0.34467	N	chr2:204584456	5	intergenic	.	.	.
rs544768557	chr17:33865727	-0.23265	N	chr17:33763678	NA	intergenic	.	.	.
rs538287425	chr2:69004651	-0.25741	N	chr2:68615546	NA	intronic	.	ARHGAP25	ENSG00000163219
rs1939236	chr11:128602827	0.04008	Y	chr11:128562098	4	intronic	.	FLI1	ENSG00000151702
rs556868983	chr3:107844841	-0.23626	N	chr3:107381651	NA	ncRNA_intronic	.	.	.
rs568147098	chr5:50036662	-0.25741	N	chr5:49958363	NA	intronic	.	PARP8	ENSG00000151883
rs111806206	chr16:4402058	-0.2831	N	chr16:4476089	5	intronic	.	CORO7-PAM16	ENSG00000103426
rs553218670	chr3:114013348	-0.22738	N	N	NA	intronic	.	TIGIT	ENSG00000181847
rs535360127	chr6:108138756	-0.26851	N	N	NA	intronic	.	SCML4	ENSG00000146285
rs535360120	chr13:30509813	-0.27439	N	N	NA	upstream	.	.	.
rs572028016	chr9:134128167	0.38908	N	N	NA	intergenic	.	.	.
rs55685458	chr11:117864295	-0.07702	N	chr11:118081270	7	intronic	.	IL10RA	ENSG00000110324
rs144184280	chr7:138758025	-0.30712	N	chr7:138735512	6	intronic	.	ZC3HAV1	ENSG00000105939
rs143258684	chr16:50299380	-0.03277	N	chr16:50160737	4	intergenic	.	.	.
rs567787991	chr6:139454215	-0.21496	N	N	NA	intergenic	.	.	.
rs56343427	chr20:47355273	-0.26496	Y	chr20:47384301	4	intronic	.	PREX1	ENSG00000124126
rs545039247	chr4:100772371	0.04373	N	N	NA	intronic	.	DAPP1	ENSG00000070190
rs527398808	chr11:63975104	-0.25686	N	chr11:63974995	NA	intronic	.	FERMT3	ENSG00000149781
rs555157905	chr7:138773336	-0.31546	N	chr7:138735512	NA	intronic	.	ZC3HAV1	ENSG00000105939
rs11567739	chr5:35868562	-0.20585	N	chr5:35875134	7	intronic	.	IL7R	ENSG00000168685
rs11567738	chr5:35868507	-0.20585	N	chr5:35875134	7	intronic	.	IL7R	ENSG00000168685
rs11567737	chr5:35868497	-0.20585	N	chr5:35875134	6	intronic	.	IL7R	ENSG00000168685
rs11567736	chr5:35868390	-0.20585	N	chr5:35875134	6	intronic	.	IL7R	ENSG00000168685
rs11567735	chr5:35867525	-0.32314	N	chr5:35875134	6	exonic	nonsynonymous	IL7R	ENSG00000168685
rs528615343	chr7:50473059	0.08672	N	chr7:50313352	NA	downstream	.	.	.
rs113416435	chr1:160509060	-0.01207	N	N	4	intergenic	.	.	.
rs148164568	chr1:117360382	-0.23148	N	chr1:117544331	2a	intergenic	.	.	.
rs533242270	chr1:160549917	-0.10426	N	N	NA	upstream	.	.	.
rs144903227	chr17:33863603	-0.20305	N	chr17:33763678	7	intergenic	.	.	.
rs554321635	chr1:25247123	-0.26224	N	chr1:25291010	NA	intronic	.	RUNX3	ENSG00000020633
rs557873787	chr1:31217602	-0.26983	N	chr1:31231680	NA	intronic	.	LAPTM5	ENSG00000162511
rs546413794	chr9:117684057	-0.33594	N	chr9:117696336	NA	intronic	.	TNFSF8	ENSG00000106952
rs558444940	chr7:150360482	-0.284	N	chr7:150278589	NA	intergenic	.	.	.
rs571579201	chr1:167411135	-0.29194	N	chr1:167600842	NA	intronic	.	CD247	ENSG00000198821
rs562198607	chr17:8817313	-0.26793	N	chr17:8784361	NA	intronic	.	PIK3R5	ENSG00000141506
rs188607182	chr20:57810286	-0.32807	N	N	5	intronic	.	ZNF831	ENSG00000124203
rs182579240	chr19:42381494	0.19563	N	chr19:42767593	4	intronic	.	CD79A	ENSG00000105369
rs186174460	chr5:55966123	0.1528	N	N	4	intergenic	.	.	.
rs547248327	chr2:98334554	-0.1208	N	chr2:98271575	NA	intronic	.	ZAP70	ENSG00000115085
rs13191099	chr6:31241002	-0.07015	N	N	2b	intergenic	.	.	.
rs565073468	chr2:158310545	-0.23741	N	chr2:158520905	NA	intergenic	.	.	.
rs373672311	chr16:3123282	-0.22738	N	chr16:3521071	4	intergenic	.	.	.
rs74092706	chr14:105536306	0.104	N	chr14:105637156	2b	intergenic	.	.	.
rs74092707	chr14:105536407	0.23959	N	chr14:105637156	4	intergenic	.	.	.
rs560789124	chr8:144630679	0.19959	N	chr8:144626721	NA	intergenic	.	.	.
rs74092705	chr14:105536160	-0.18735	N	chr14:105637156	4	intergenic	.	.	.
rs199590448	chr7:106513255	-0.2773	N	chr7:106372219	5	exonic	nonsynonymous	PIK3CG	ENSG00000105851
rs78550981	chr2:68998044	-0.1208	N	chr2:68615546	5	intronic	.	ARHGAP25	ENSG00000163219
rs568343608	chr11:48017952	-0.15318	N	chr11:47888036	NA	intronic	.	PTPRJ	ENSG00000149177
rs561947158	chr16:30489125	-0.10426	N	chr16:30471109	NA	intronic	.	ITGAL	ENSG00000005844
rs371909136	chr8:130896664	-0.25741	N	chr8:130572110	6	intronic	.	FAM49B	ENSG00000153310
rs137926076	chr19:7419631	-0.33844	N	chr19:7415064	4	intergenic	.	.	.
rs143164701	chr1:31214879	-0.20166	N	chr1:31231680	4	intronic	.	LAPTM5	ENSG00000162511
rs146907262	chr2:136892914	-0.25586	N	chr2:136713108	6	intergenic	.	.	.
rs534280389	chr1:26874036	0.07838	N	chr1:27100243	NA	intronic	.	RPS6KA1	ENSG00000117676
rs548237282	chr7:138765261	-0.31205	N	chr7:138735512	NA	intronic	.	ZC3HAV1	ENSG00000105939
rs150435992	chr11:48033582	-0.19712	N	chr11:47888036	5	intronic	.	PTPRJ	ENSG00000149177
rs551737901	chr19:18215277	-0.31706	N	chr19:18398030	NA	intronic	.	MAST3	ENSG00000099308
rs78937288	chr15:80260073	-0.31148	N	chr15:80279344	4	intronic	.	BCL2A1	ENSG00000140379
rs367971459	chr19:42396882	-0.33487	N	chr19:42767593	2b	exonic	synonymous	ARHGEF1	ENSG00000076928
rs562927147	chr2:137086008	-0.30833	N	chr2:136713108	NA	intergenic	.	.	.
rs546375820	chr2:198152920	-0.3151	N	chr2:198544183	NA	ncRNA_intronic	.	ANKRD44	ENSG00000065413
rs545625978	chr1:40863167	-0.23238	N	chr1:41356780	NA	intronic	.	SMAP2	ENSG00000084070
rs149477107	chr10:7514194	-0.2714	N	N	2b	intergenic	.	.	.
rs535852260	chr16:88767522	0.23943	N	chr16:88518569	NA	intronic	.	RNF166	ENSG00000158717
rs189511529	chr2:192490349	-0.14233	N	chr2:192522423	6	intergenic	.	.	.
rs573946972	chr6:31464660	-0.27361	N	N	NA	intronic	.	.	.
rs17848049	chr2:136876969	-0.02088	N	chr2:136713108	2b	intergenic	.	.	.
rs556517486	chr17:47286829	-0.1459	N	chr17:47488823	NA	intronic	.	GNGT2	ENSG00000167083
rs551443822	chr14:70091983	-0.21237	N	chr14:69840902	NA	intronic	.	KIAA0247	ENSG00000100647
rs189766993	chr9:100866269	-0.29807	N	N	2b	intronic	.	TRIM14	ENSG00000106785
rs564076756	chr7:38351320	-0.32759	N	N	NA	intergenic	.	.	.
rs11642704	chr16:88760100	-0.22738	Y	chr16:88518569	5	intergenic	.	.	.
rs560532297	chr6:29912719	-0.1422	N	chr6:29596242	NA	intronic	.	HLA-A	ENSG00000206503
rs147630150	chr1:117284005	-0.19231	N	chr1:117544331	5	intergenic	.	.	.
rs11571290	chr2:204723141	-0.25741	N	chr2:204584456	4	intergenic	.	.	.
rs62585837	chr9:139929631	-0.32869	N	chr9:139934107	3a	UTR3	.	C9orf139	ENSG00000180539
rs185898706	chr1:31228040	-0.28283	N	chr1:31231680	4	intronic	.	LAPTM5	ENSG00000162511
rs565767185	chr3:108581324	-0.23524	N	N	NA	intergenic	.	.	.
rs74477824	chr1:153931152	0.21192	N	N	2b	upstream;downstream	.	.	.
rs558163630	chr11:67764697	-0.21141	N	N	NA	intronic	.	UNC93B1	ENSG00000110057
rs372903240	chr5:118611324	-0.17518	N	chr5:118729327	3a	intronic	.	TNFAIP8	ENSG00000145779
rs56698173	chr9:117145440	0.02574	N	N	4	intronic	.	AKNA	ENSG00000106948
rs543223302	chr1:111762743	-0.03514	N	chr1:111348029	NA	intergenic	.	.	.
rs140639213	chr22:40337320	-0.18152	N	chr22:39840130	7	intronic	.	GRAP2	ENSG00000100351
rs572615915	chr20:57750522	-0.25741	N	N	NA	intergenic	.	.	.
rs576465247	chr1:26875268	-0.24931	N	chr1:27100243	NA	intronic	.	RPS6KA1	ENSG00000117676
rs186237520	chr5:131770912	-0.34324	N	chr5:131705458	4	ncRNA_intronic	.	.	.
rs370198449	chr19:6774969	-0.13365	N	chr19:6671369	5	intronic	.	VAV1	ENSG00000141968
rs543672245	chr2:191980906	-0.32958	N	chr2:191973034	NA	intronic	.	STAT4	ENSG00000138378
rs189075083	chr1:117370142	0.24368	N	chr1:117544331	4	intergenic	.	.	.
rs184611094	chr17:33861055	-0.06746	N	chr17:33763678	3a	intergenic	.	.	.
rs563544699	chr11:104907689	-0.24588	N	N	NA	intergenic	.	.	.
rs13203830	chr6:29908804	-0.07422	N	chr6:29596242	5	intergenic	.	.	.
rs577760674	chr2:136997563	-0.1795	N	chr2:136713108	NA	intergenic	.	.	.
rs140563447	chr3:183273259	-0.01426	N	chr3:183730295	4	exonic	synonymous	KLHL6	ENSG00000172578
rs185003860	chr1:160512556	-0.29881	N	N	2b	UTR3	.	CD84	ENSG00000066294
rs542543459	chr5:169708519	-0.12858	N	chr5:169691627	NA	intronic	.	LCP2	ENSG00000043462
rs116745288	chr2:204806650	-0.32314	N	chr2:204584456	5	intronic	.	ICOS	ENSG00000163600
rs148346694	chr8:82012736	-0.28272	N	N	2c	intronic	.	PAG1	ENSG00000076641
rs116204364	chr16:57029797	-0.18152	N	chr16:57061189	5	intergenic	.	NLRC5	ENSG00000140853
rs568006022	chr19:49838893	0.11526	N	chr19:49459104	NA	intronic	.	CD37	ENSG00000104894
rs185853171	chr1:28211777	-0.26379	N	chr1:28216736	4	intronic	.	THEMIS2	ENSG00000130775
rs538532404	chr8:130902741	-0.33145	N	chr8:130572110	NA	intronic	.	FAM49B	ENSG00000153310
rs34978604	chr2:202131641	-0.29903	N	chr2:202112471	5	intronic	.	CASP8	ENSG00000064012
rs576084920	chr6:108110620	-0.25571	N	N	NA	intronic	.	SCML4	ENSG00000146285
rs575256893	chr9:117133670	-0.28681	N	N	NA	intronic	.	AKNA	ENSG00000106948
rs566553649	chr22:50631269	-0.23278	N	chr22:50628937	NA	intronic	.	TRABD	ENSG00000170638
rs553909380	chr3:150920623	-0.25741	N	chr3:151073355	NA	intronic	.	MED12L	ENSG00000144893
rs565205064	chr22:37705439	-0.22107	N	chr22:37258986	NA	intronic	.	CYTH4	ENSG00000100055
rs76185195	chr5:1489020	-0.09518	N	chr5:1313242	4	intronic	.	LPCAT1	ENSG00000153395
rs34002153	chr1:1148895	-0.32352	N	N	4	intronic	.	TNFRSF4	ENSG00000186827
rs140335914	chr17:8799537	-0.25434	N	chr17:8784361	6	intronic	.	PIK3R5	ENSG00000141506
rs144037043	chr11:1872416	-0.22579	N	chr11:2320013	3a	intergenic	.	.	.
rs546041486	chr7:138773584	-0.31546	N	chr7:138735512	NA	intronic	.	ZC3HAV1	ENSG00000105939
rs547238272	chr2:202134456	-0.25741	N	chr2:202112471	NA	intronic	.	CASP8	ENSG00000064012
rs558304183	chr2:136885156	-0.22738	N	chr2:136713108	NA	intergenic	.	.	.
rs544921081	chr1:111765693	-0.07156	N	chr1:111348029	NA	intergenic	.	.	.
rs554369038	chr3:46414176	-0.10564	N	chr3:46418689	NA	ncRNA_intronic	.	CCR5	ENSG00000160791
rs555775338	chr2:7865527	-0.30943	N	chr2:7728766	NA	intergenic	.	.	.
rs512026	chr1:46009946	-0.19319	Y	chr1:46495024	1f	intergenic	.	.	.
rs543251946	chr22:40321987	-0.33479	N	chr22:39840130	NA	intronic	.	GRAP2	ENSG00000100351
rs77206601	chr1:117309172	-0.07026	N	chr1:117544331	5	intronic	.	CD2	ENSG00000116824
rs886260	chr12:47755374	-0.12766	N	chr12:48208368	4	intergenic	.	.	.
rs566183760	chr20:57725092	-0.09683	N	N	NA	intergenic	.	.	.
rs367883715	chr19:19745480	-0.31054	N	chr19:19786099	5	exonic	synonymous	GMIP	ENSG00000089639
rs533477035	chr1:26880208	-0.19451	N	chr1:27100243	NA	intronic	.	RPS6KA1	ENSG00000117676
rs562564466	chr14:91826094	-0.18171	N	N	NA	intronic	.	CCDC88C	ENSG00000015133
rs7801123	chr7:138778604	-0.23801	N	chr7:138735512	5	intronic	.	ZC3HAV1	ENSG00000105939
rs182514622	chr11:4414192	-0.1449	N	N	3a	intronic	.	TRIM21	ENSG00000132109
rs535452629	chr9:446683	-0.23572	N	chr9:288414	NA	intronic	.	DOCK8	ENSG00000107099
rs143771376	chr3:114018527	-0.27894	N	N	3a	exonic	nonsynonymous	TIGIT	ENSG00000181847
rs185842667	chr20:43601043	-0.31054	N	N	6	intronic	.	STK4	ENSG00000101109
rs531669543	chr6:32827899	-0.29881	N	N	NA	downstream	.	.	.
rs186415224	chr2:137081812	-0.29679	N	chr2:136713108	5	intergenic	.	.	.
rs35251010	chr1:161017082	-0.13727	N	chr1:161188893	4	UTR3	.	ARHGAP30	ENSG00000186517
rs73915990	chr20:57827396	-0.32314	N	N	7	intronic	.	ZNF831	ENSG00000124203
rs73915991	chr20:57828134	-0.21077	N	N	5	exonic	nonsynonymous	ZNF831	ENSG00000124203
rs12893101	chr14:21248854	0.08448	N	chr14:21431413	5	upstream	.	.	.
rs548784449	chr8:37761365	-0.00036	N	N	NA	intergenic	.	.	.
rs71456309	chr11:64108262	-0.07638	Y	chr11:63974995	2b	intronic	.	CCDC88B	ENSG00000168071
rs559354278	chr2:198064280	-0.12412	N	chr2:198544183	NA	intronic	.	ANKRD44	ENSG00000065413
rs143333670	chr6:108109775	-0.22738	N	N	7	intronic	.	SCML4	ENSG00000146285
rs570923403	chr22:40329753	-0.18152	N	chr22:39840130	NA	intronic	.	GRAP2	ENSG00000100351
rs11574553	chr16:29674039	-0.11397	N	chr16:30082508	4	upstream	.	.	.
rs201021461	chr6:32407716	-0.32449	N	N	4	UTR5	.	HLA-DRA	ENSG00000204287
rs11574551	chr16:29673995	-0.1876	Y	chr16:30082508	4	upstream	.	.	.
rs565476537	chr16:30491289	-0.18152	N	chr16:30471109	NA	intronic	.	ITGAL	ENSG00000005844
rs528854515	chr14:91783998	0.04169	N	N	NA	intronic	.	CCDC88C	ENSG00000015133
rs201021466	chr16:31045743	-0.18816	N	chr16:31015877	2b	UTR5	.	STX4	ENSG00000103496
rs185127263	chr15:70489055	-0.12454	N	chr15:70933290	2b	intergenic	.	.	.
rs146824218	chr7:150360532	-0.284	N	chr7:150278589	5	intergenic	.	.	.
rs61356594	chr5:169703031	-0.12858	N	chr5:169691627	3a	intronic	.	LCP2	ENSG00000043462
rs73750059	chr5:35869367	-0.25571	N	chr5:35875134	6	intronic	.	IL7R	ENSG00000168685
rs538730611	chr3:114026781	-0.08796	N	N	NA	exonic	nonsynonymous	TIGIT	ENSG00000181847
rs189954988	chr6:106442736	-0.23588	N	chr6:106727215	4	intergenic	.	.	.
rs3810934	chr9:117113441	-0.17885	N	N	4	intronic	.	AKNA	ENSG00000106948
rs546935328	chr11:63974078	0.06845	N	chr11:63974995	NA	upstream	.	.	.
rs571748032	chr2:233943812	0.08716	N	chr2:234115629	NA	intronic	.	.	.
rs183494399	chr3:150917792	-0.25741	N	chr3:151073355	5	intronic	.	MED12L	ENSG00000144893
rs186401826	chr4:100743285	-0.158	N	N	4	intronic	.	DAPP1	ENSG00000070190
rs542602766	chr1:45196534	-0.15433	N	N	NA	intergenic	.	.	.
rs560767687	chr17:76250663	0.12051	N	chr17:76257892	NA	intergenic	.	.	.
rs140849167	chr21:43870441	-0.21806	N	chr21:43850713	4	intergenic	.	.	.
rs558238908	chr15:77280720	0.13261	N	chr15:77313571	NA	intergenic	.	.	.
rs545659209	chr1:89753016	-0.25461	N	N	NA	intergenic	.	.	.
rs181589248	chr6:31439045	-0.18152	N	N	5	ncRNA_exonic	.	.	.
rs184079138	chr1:207098219	0.14861	N	chr1:206968955	4	intergenic	.	.	.
rs564714108	chr11:65409242	-0.18086	N	chr11:65705432	NA	intronic	.	SIPA1	ENSG00000213445
rs546191548	chr2:198159239	0.01428	N	chr2:198544183	NA	ncRNA_intronic	.	ANKRD44	ENSG00000065413
rs570873724	chr1:161037590	-0.05269	N	chr1:161188893	NA	intronic	.	ARHGAP30	ENSG00000186517
rs562206442	chr16:57025915	-0.07268	N	chr16:57061189	NA	intergenic	.	NLRC5	ENSG00000140853
rs116127848	chr19:6788183	-0.26247	N	chr19:6671369	6	intronic	.	VAV1	ENSG00000141968
rs562881554	chr20:43614051	-0.18171	N	N	NA	intronic	.	STK4	ENSG00000101109
rs141223447	chr1:89739783	-0.10426	N	N	7	intergenic	.	.	.
rs571003766	chr22:50980803	-0.1937	N	chr22:50628937	NA	intergenic	.	.	.
rs181147976	chr7:150329598	-0.27439	N	chr7:150278589	3a	UTR5	.	.	.
rs7871080	chr9:117121483	-0.17829	N	N	7	intronic	.	AKNA	ENSG00000106948
rs193175329	chr12:32118222	-0.32708	N	chr12:32138924	4	intronic	.	KIAA1551	ENSG00000174718
rs78766208	chr20:43699043	-0.2253	N	N	7	intronic	.	STK4	ENSG00000101109
rs574298663	chr6:108076087	-0.24511	N	N	NA	intronic	.	SCML4	ENSG00000146285
rs182609112	chr4:40206884	-0.20961	N	N	3a	intronic	.	RHOH	ENSG00000168421
rs541491430	chr1:160538908	-0.23244	N	N	NA	intronic	.	CD84	ENSG00000066294
rs565105467	chr5:49986720	-0.2868	N	chr5:49958363	NA	intronic	.	PARP8	ENSG00000151883
rs142509993	chr1:167403168	-0.25741	N	chr1:167600842	4	intronic	.	CD247	ENSG00000198821
rs118123316	chr1:160428969	-0.32899	N	N	5	intergenic	.	.	.
rs79170399	chr14:91847131	-0.22385	N	N	4	intronic	.	CCDC88C	ENSG00000015133
rs182515342	chr2:69054730	-0.23809	N	chr2:68615546	5	downstream	.	.	.
rs576658291	chr9:134128042	0.25349	N	N	NA	intergenic	.	.	.
rs531528313	chr8:134058336	-0.33998	N	chr8:134103953	NA	intronic	.	SLA	ENSG00000155926
rs568230966	chr1:161033567	-0.25291	N	chr1:161188893	NA	intronic	.	ARHGAP30	ENSG00000186517
rs549746911	chr14:91776354	-0.18171	N	N	NA	intronic	.	CCDC88C	ENSG00000015133
rs543698090	chr22:40300665	-0.18152	N	chr22:39840130	NA	intronic	.	GRAP2	ENSG00000100351
rs79762258	chr9:136821100	-0.31586	N	chr9:136949558	4	intronic	.	VAV2	ENSG00000160293
rs562648187	chr11:48032990	-0.14726	N	chr11:47888036	NA	intronic	.	PTPRJ	ENSG00000149177
rs190352333	chr14:91850927	-0.23801	N	N	6	intronic	.	CCDC88C	ENSG00000015133
rs114037337	chr15:44969744	-0.17063	N	N	4	upstream	.	.	.
rs541995745	chr6:29895733	-0.10382	N	chr6:29596242	NA	upstream	.	.	.
rs193132836	chr7:50457546	-0.23309	N	chr7:50313352	5	intronic	.	IKZF1	ENSG00000185811
rs572218267	chr5:169075758	-0.07136	N	N	NA	intronic	.	DOCK2	ENSG00000134516
rs566620282	chr20:56195115	-0.129	N	N	NA	intronic	.	ZBP1	ENSG00000124256
rs187780425	chr15:44975494	-0.06644	N	N	4	intergenic	.	.	.
rs569796288	chr16:57041243	-0.18152	N	chr16:57061189	NA	intergenic	.	NLRC5	ENSG00000140853
rs112246953	chr2:192501839	-0.14233	N	chr2:192522423	6	intergenic	.	.	.
rs531538169	chr19:36394804	-0.20758	N	N	NA	exonic	nonsynonymous	HCST	ENSG00000126264
rs554826129	chr16:89831502	-0.30078	N	chr16:89641624	NA	intronic	.	FANCA	ENSG00000187741
rs181288551	chr11:67808981	-0.12573	N	N	2b	intronic	.	TCIRG1	ENSG00000110719
rs143349640	chr2:198123643	0.22776	N	chr2:198544183	4	ncRNA_intronic	.	ANKRD44	ENSG00000065413
rs141940044	chr11:117883404	0.06284	N	chr11:118081270	4	intergenic	.	.	.
rs540710804	chr2:158320664	-0.33301	N	chr2:158520905	NA	intergenic	.	.	.
rs9914499	chr17:29107588	-0.32638	Y	N	1f	intergenic	.	.	.
rs368461188	chr6:159461260	-0.23028	N	chr6:159469512	5	intronic	.	TAGAP	ENSG00000164691
rs538527043	chr6:29677232	-0.06193	N	chr6:29596242	NA	intergenic	.	.	.
rs536880756	chr5:156654342	-0.25741	N	chr5:156442784	NA	intronic	.	ITK	ENSG00000113263
rs529744960	chr16:23893157	-0.33474	N	chr16:23797512	NA	intronic	.	PRKCB	ENSG00000166501
rs202079520	chr2:98349968	-0.27902	N	chr2:98271575	5	intronic	.	ZAP70	ENSG00000115085
rs10224410	chr7:150450639	-0.2937	N	chr7:150278589	5	intergenic	.	.	.
rs375924662	chr14:91799339	-0.33497	N	N	2b	intronic	.	CCDC88C	ENSG00000015133
rs574695553	chr17:76139744	-0.33024	N	chr17:76257892	NA	downstream	.	.	.
rs573556167	chr1:160767790	-0.33383	N	chr1:161188893	NA	intronic	.	LY9	ENSG00000122224
rs561249638	chr1:9714760	-0.26661	N	chr1:9713500	NA	intronic	.	PIK3CD	ENSG00000171608
rs183934264	chr19:1087201	-0.23649	N	chr19:836144	4	UTR3	.	POLR2E	ENSG00000099817
rs17558727	chr6:106530848	-0.21959	N	chr6:106727215	4	intergenic	.	.	.
rs575111695	chr3:49382811	-0.28789	N	chr3:49267435	NA	intergenic	.	.	.
rs140946217	chr19:48744995	-0.33145	N	chr19:49127490	5	intronic	.	CARD8	ENSG00000105483
rs545064870	chr6:32826572	-0.10255	N	N	NA	intronic	.	PSMB9	ENSG00000240065
rs141681527	chr19:42398963	-0.33487	N	chr19:42767593	3a	intronic	.	ARHGEF1	ENSG00000076928
rs184068493	chr5:169076877	-0.06644	N	N	7	intronic	.	DOCK2	ENSG00000134516
rs556733003	chr1:111757533	-0.2831	N	chr1:111348029	NA	intergenic	.	.	.
rs546892983	chr2:198072585	-0.05787	N	chr2:198544183	NA	intronic	.	ANKRD44	ENSG00000065413
rs538969462	chr17:38738860	-0.03846	N	chr17:38988703	NA	intergenic	.	.	.
rs113036838	chr19:16229569	0.12313	N	chr19:16548375	4	intronic	.	RAB8A	ENSG00000167461
rs202197138	chr16:57027066	-0.25461	N	chr16:57061189	6	intergenic	.	NLRC5	ENSG00000140853
rs551915341	chr5:156971735	-0.16957	N	chr5:156655015	NA	intronic	.	ADAM19	ENSG00000135074
rs531095151	chr16:57041595	-0.20305	N	chr16:57061189	NA	intergenic	.	NLRC5	ENSG00000140853
rs73612298	chr11:118214812	-0.20585	N	chr11:118639653	4	upstream	.	.	.
rs1519597	chr2:197023209	-0.30712	Y	chr2:196974333	6	intronic	.	STK17B	ENSG00000081320
rs188862344	chr19:36230953	-0.33667	N	N	2b	exonic	nonsynonymous	IGFLR1	ENSG00000126246
rs548037017	chr10:6342069	-0.16493	N	chr10:6101129	NA	intergenic	.	.	.
rs73612291	chr11:118206793	-0.20585	N	chr11:118639653	7	intergenic	.	.	.
rs186220778	chr1:117310802	-0.20585	N	chr1:117544331	5	intronic	.	CD2	ENSG00000116824
rs376283840	chr5:131761685	-0.18289	N	chr5:131705458	4	ncRNA_intronic	.	.	.
rs549736218	chr1:117359619	-0.27894	N	chr1:117544331	NA	intergenic	.	.	.
rs112834283	chr21:34610367	-0.33012	N	chr21:34439889	5	intronic	.	IFNAR2	ENSG00000159110
rs2522058	chr5:131803542	0.0857	N	chr5:131705458	2a	ncRNA_intronic	.	.	.
rs545476948	chr22:40321889	-0.18152	N	chr22:39840130	NA	intronic	.	GRAP2	ENSG00000100351
rs2522059	chr5:131803652	0.0857	N	chr5:131705458	4	ncRNA_intronic	.	.	.
rs543261571	chr16:30498306	-0.0655	N	chr16:30471109	NA	intronic	.	ITGAL	ENSG00000005844
rs547496223	chr8:134058585	-0.33998	N	chr8:134103953	NA	intronic	.	SLA	ENSG00000155926
rs557999397	chr19:6481827	0.46604	N	chr19:6671369	NA	upstream	.	.	.
rs530829762	chr22:40308586	-0.20305	N	chr22:39840130	NA	intronic	.	GRAP2	ENSG00000100351
rs371002459	chr3:45989018	-0.32708	N	chr3:46418689	4	UTR3	.	FYCO1	ENSG00000163820
rs534591062	chr5:156653059	-0.18372	N	chr5:156442784	NA	intronic	.	ITK	ENSG00000113263
rs551010975	chr17:33831342	-0.18152	N	chr17:33763678	NA	intergenic	.	.	.
rs538884422	chr19:42401662	-0.33487	N	chr19:42767593	NA	intronic	.	ARHGEF1	ENSG00000076928
rs143650379	chr7:104627247	-0.33902	N	N	5	ncRNA_exonic	.	.	.
rs539080329	chr2:198122839	-0.3151	N	chr2:198544183	NA	ncRNA_intronic	.	ANKRD44	ENSG00000065413
rs77736823	chr6:106442675	-0.16381	N	chr6:106727215	4	intergenic	.	.	.
rs551129026	chr16:57078315	-0.05269	N	chr16:57061189	NA	intronic	.	NLRC5	ENSG00000140853
rs9260094	chr6:29909472	0.09495	N	chr6:29596242	4	upstream	.	.	.
rs548854691	chr16:3117244	-0.27952	N	chr16:3521071	NA	intronic	.	IL32	ENSG00000008517
rs138384354	chr2:234073883	-0.05269	N	chr2:234115629	4	intronic	.	INPP5D	ENSG00000168918
rs146579291	chr2:231312017	-0.20851	N	chr2:231161026	4	intronic	.	SP100	ENSG00000067066
rs529243188	chr20:57734815	-0.26169	N	N	NA	intergenic	.	.	.
rs80239398	chr6:149804734	-0.30596	N	chr6:149793000	3a	intronic	.	ZC3H12D	ENSG00000178199
rs553766876	chr3:45984094	-0.33979	N	chr3:46418689	NA	intronic	.	FYCO1	ENSG00000163820
rs556692622	chr2:198056396	-0.27063	N	chr2:198544183	NA	intronic	.	ANKRD44	ENSG00000065413
rs570327589	chr2:198152387	-0.15372	N	chr2:198544183	NA	ncRNA_intronic	.	ANKRD44	ENSG00000065413
rs534765584	chr19:13261122	-0.02612	N	chr19:13176728	NA	UTR5	.	STX10	ENSG00000104915
rs572247057	chr16:30503964	-0.23309	N	chr16:30471109	NA	intronic	.	ITGAL	ENSG00000005844
rs12932187	chr16:10971880	-0.24049	N	chr16:11348706	4	intronic	.	CIITA	ENSG00000179583
rs566458854	chr1:111759834	-0.25461	N	chr1:111348029	NA	intergenic	.	.	.
rs566164382	chr1:89726747	-0.26269	N	N	NA	intronic	.	GBP5	ENSG00000154451
rs181295851	chr11:48038966	-0.33417	N	chr11:47888036	5	intronic	.	PTPRJ	ENSG00000149177
rs539028007	chr2:197039384	-0.19527	N	chr2:196974333	NA	intergenic	.	.	.
rs550418338	chr19:42058091	0.05713	N	N	NA	intronic	.	CEACAM21	ENSG00000007129
rs551742312	chr2:231093252	-0.29881	N	chr2:231161026	NA	intronic	.	SP140	ENSG00000079263
rs147763685	chr1:31221512	-0.19275	N	chr1:31231680	3a	intronic	.	LAPTM5	ENSG00000162511
rs576394615	chr6:31555174	-0.27998	N	N	NA	intronic	.	LST1	ENSG00000204482
rs572560242	chr17:25957331	-0.29883	N	chr17:25848196	NA	upstream	.	LGALS9	ENSG00000168961
rs540661550	chr17:76110020	0.4676	N	chr17:76257892	NA	intronic	.	TMC6	ENSG00000141524
rs192594636	chr2:202077823	-0.33594	N	chr2:202112471	6	intronic	.	CASP10	ENSG00000003400
rs562508102	chr2:202073655	0.24583	N	chr2:202112471	NA	intronic	.	CASP10	ENSG00000003400
rs556315646	chr5:130693612	-0.21411	N	chr5:130730691	NA	intronic	.	CDC42SE2	ENSG00000158985
rs116583849	chr17:8854224	-0.18152	N	chr17:8784361	6	intronic	.	PIK3R5	ENSG00000141506
rs192967659	chr6:106554149	-0.25741	N	chr6:106727215	5	intronic	.	PRDM1	ENSG00000057657
rs562415392	chr2:98357194	-0.08962	N	chr2:98271575	NA	downstream	.	.	.
rs189104390	chr2:233965851	0.33412	N	chr2:234115629	4	intronic	.	.	.
rs138584870	chr7:50321596	0.32197	N	chr7:50313352	4	intergenic	.	.	.
rs145547192	chr9:117142009	-0.18171	N	N	7	intronic	.	AKNA	ENSG00000106948
rs528717161	chr3:107843621	-0.26968	N	chr3:107381651	NA	upstream	.	.	.
rs545453993	chr6:32653426	-0.21363	N	N	NA	intergenic	.	.	.
rs527425658	chr17:78233281	-0.2976	N	chr17:77885258	NA	intergenic	.	.	.
rs59485676	chr16:3114628	-0.33064	N	chr16:3521071	4	upstream	.	.	.
rs578022329	chr17:74490884	-0.32151	N	chr17:74710128	NA	intronic	.	RHBDF2	ENSG00000129667
rs561754813	chr6:32818995	-0.18645	N	N	NA	intronic	.	TAP1	ENSG00000168394
rs138957564	chr20:57738129	-0.22738	N	N	7	intergenic	.	.	.
rs564800197	chr2:202129998	-0.12858	N	chr2:202112471	NA	intronic	.	CASP8	ENSG00000064012
rs572576660	chr9:117136470	-0.31485	N	N	NA	intronic	.	AKNA	ENSG00000106948
rs538084162	chr11:48128875	0.50481	N	chr11:47888036	NA	intronic	.	PTPRJ	ENSG00000149177
rs188927667	chr15:89187344	-0.23309	N	N	7	intronic	.	ISG20	ENSG00000172183
rs573886141	chr6:26401130	-0.28803	N	N	NA	intergenic	.	.	.
rs557448907	chr18:2661094	-0.30712	N	N	NA	intronic	.	SMCHD1	ENSG00000101596
rs11885072	chr2:198070787	-0.10939	N	chr2:198544183	4	intronic	.	ANKRD44	ENSG00000065413
rs569729900	chr1:27959256	-0.19088	N	chr1:28216736	NA	intronic	.	FGR	ENSG00000000938
rs576658989	chr16:57065012	-0.18152	N	chr16:57061189	NA	intronic	.	NLRC5	ENSG00000140853
rs570425759	chr2:197047045	-0.24339	N	chr2:196974333	NA	intergenic	.	.	.
rs371367357	chr19:1074409	-0.05269	N	chr19:836144	5	intronic	.	HMHA1	ENSG00000180448
rs147419608	chr19:48750965	-0.22415	N	chr19:49127490	7	intronic	.	CARD8	ENSG00000105483
rs11893484	chr2:69031300	-0.20585	N	chr2:68615546	5	intronic	.	ARHGAP25	ENSG00000163219
rs138836862	chr11:104907449	-0.23809	N	N	6	intergenic	.	.	.
rs3828890	chr6:31440669	-0.18152	N	N	5	downstream	.	.	.
rs201336330	chr2:202074301	-0.26287	N	chr2:202112471	6	intronic	.	CASP10	ENSG00000003400
rs138971764	chr11:60889365	-0.25741	N	chr11:60830367	5	exonic	nonsynonymous	CD5	ENSG00000110448
rs570425752	chr2:197038595	-0.22486	N	chr2:196974333	NA	intergenic	.	.	.
rs139408082	chr7:43709416	-0.15286	N	N	3a	intronic	.	COA1	ENSG00000106603
rs192235572	chr6:90813286	-0.09242	N	chr6:90935383	2b	intronic	.	BACH2	ENSG00000112182
rs25779	chr5:156647381	-0.09582	Y	chr5:156442784	5	intronic	.	ITK	ENSG00000113263
rs146002464	chr2:233943350	-0.10382	N	chr2:234115629	5	intronic	.	.	.
rs75150453	chr1:158905206	-0.25741	N	chr1:159062436	6	intronic	.	PYHIN1	ENSG00000163564
rs573702767	chr14:91788638	-0.31054	N	N	NA	intronic	.	CCDC88C	ENSG00000015133
rs150820026	chr17:76115097	-0.2253	N	chr17:76257892	4	exonic	synonymous	TMC6	ENSG00000141524
rs535117072	chr19:6774608	-0.10426	N	chr19:6671369	NA	intronic	.	VAV1	ENSG00000141968
rs193012145	chr6:32828273	-0.29881	N	N	7	downstream	.	.	.
rs25777	chr5:156682890	-0.26234	N	chr5:156442784	5	downstream	.	.	.
rs558768228	chr5:156676201	-0.12858	N	chr5:156442784	NA	intronic	.	ITK	ENSG00000113263
rs60525252	chr2:202117241	0.34142	N	chr2:202112471	3a	intronic	.	CASP8	ENSG00000064012
rs10067174	chr5:169074462	0.00299	N	N	5	intronic	.	DOCK2	ENSG00000134516
rs372383068	chr20:49100178	-0.2792	N	chr20:49205095	4	intergenic	.	.	.
rs571098793	chr22:50981198	-0.12008	N	chr22:50628937	NA	intergenic	.	.	.
rs547023760	chr20:43683887	0.18824	N	N	NA	intronic	.	STK4	ENSG00000101109
rs189209558	chr1:117297317	-0.07702	N	chr1:117544331	5	exonic	synonymous	CD2	ENSG00000116824
rs547930230	chr21:43658858	0.03919	N	chr21:43850713	NA	intronic	.	ABCG1	ENSG00000160179
rs577741884	chr17:29144380	-0.19982	N	N	NA	intronic	.	CRLF3	ENSG00000176390
rs2739142	chr8:134079437	-0.32803	N	chr8:134103953	5	intronic	.	SLA	ENSG00000155926
rs182794857	chr2:68989197	-0.25962	N	chr2:68615546	5	intronic	.	ARHGAP25	ENSG00000163219
rs78301697	chr14:91799704	-0.27775	N	N	5	intronic	.	CCDC88C	ENSG00000015133
rs189606622	chr2:234088819	-0.34066	N	chr2:234115629	2b	intronic	.	INPP5D	ENSG00000168918
rs567450392	chr3:33015427	-0.20585	N	chr3:33087395	NA	intergenic	.	.	.
rs185568600	chr14:91797027	-0.33902	N	N	5	intronic	.	CCDC88C	ENSG00000015133
rs138190775	chr11:5716033	-0.23309	N	N	5	intronic	.	TRIM22	ENSG00000132274
rs141216307	chr20:43626185	-0.31054	N	N	6	intronic	.	STK4	ENSG00000101109
rs80354176	chr17:76120792	0.34404	N	chr17:76257892	4	exonic	nonsynonymous	TMC6	ENSG00000141524
rs138190773	chr7:104585979	0.23009	N	N	3a	intergenic	.	.	.
rs418378	chr17:8802138	-0.04211	N	chr17:8784361	6	intronic	.	PIK3R5	ENSG00000141506
rs556805101	chr14:91821670	-0.33902	N	N	NA	intronic	.	CCDC88C	ENSG00000015133
rs552474667	chr22:40344631	-0.17374	N	chr22:40317126	NA	intronic	.	GRAP2	ENSG00000100351
rs8129374	chr21:34641814	-0.10622	N	chr21:34439889	2b	intronic	.	IL10RB	ENSG00000243646
rs199838715	chr19:15565532	-0.18645	N	N	2b	exonic	nonsynonymous	RASAL3	ENSG00000105122
rs139669992	chr2:69023738	-0.07702	N	chr2:68615546	2b	intronic	.	ARHGAP25	ENSG00000163219
rs535295897	chr22:37258488	-0.32375	N	chr22:37258986	NA	intronic	.	NCF4	ENSG00000100365
rs566290983	chr1:182758717	-0.21647	N	chr1:183144723	NA	UTR5	.	.	.
rs547046419	chr19:19754256	-0.14227	N	chr19:19786099	NA	intronic	.	GMIP	ENSG00000089639
rs2879901	chr16:88769704	-0.24938	N	chr16:88518569	4	UTR5	.	RNF166	ENSG00000158717
rs547893313	chr7:99097213	-0.10955	N	chr7:99036920	NA	intronic	.	ZNF394	ENSG00000160908
rs552029417	chr6:29676108	-0.20305	N	chr6:29596242	NA	intergenic	.	.	.
rs143816666	chr1:40849208	-0.26496	N	chr1:40406715	4	intronic	.	SMAP2	ENSG00000084070
rs529653244	chr22:37691541	-0.15132	N	chr22:37258986	NA	intronic	.	CYTH4	ENSG00000100055
rs557137027	chr22:17568413	-0.06262	N	chr22:17906176	NA	intronic	.	IL17RA	ENSG00000177663
rs545781899	chr1:26871437	-0.16031	N	chr1:27100243	NA	intronic	.	RPS6KA1	ENSG00000117676
rs193203110	chr2:233965669	0.50213	N	chr2:234115629	2b	intronic	.	.	.
rs139692544	chr17:8846959	-0.10426	N	chr17:8784361	6	intronic	.	PIK3R5	ENSG00000141506
rs529822385	chr7:104584828	0.37716	N	N	NA	intergenic	.	.	.
rs9348858	chr6:31234462	-0.07422	N	N	3a	intergenic	.	.	.
rs549490630	chr14:91785030	-0.18663	N	N	NA	intronic	.	CCDC88C	ENSG00000015133
rs140483673	chr21:46347580	0.30055	N	N	4	ncRNA_exonic;splicing	.	ITGB2	ENSG00000160255
rs541971824	chr6:29692916	-0.08229	N	chr6:29596242	NA	exonic	nonsynonymous	HLA-F	ENSG00000204642
rs149575409	chr6:128222739	-0.27894	N	N	6	intronic	.	THEMIS	ENSG00000172673
rs572724311	chr5:157024215	0.10088	N	chr5:156655015	NA	intergenic	.	.	.
rs183409571	chr4:40206424	-0.20961	N	N	4	intronic	.	RHOH	ENSG00000168421
rs561441977	chr17:1470412	-0.24553	N	chr17:1373518	NA	intergenic	.	.	.
rs190891455	chr14:91836621	-0.32977	N	N	4	intronic	.	CCDC88C	ENSG00000015133
rs10193109	chr2:69056101	-0.30771	N	chr2:68615546	2b	intergenic	.	.	.
rs544697792	chr1:161031809	-0.18152	N	chr1:161188893	NA	intronic	.	ARHGAP30	ENSG00000186517
rs185303198	chr17:8822955	-0.2773	N	chr17:8784361	7	intronic	.	PIK3R5	ENSG00000141506
rs7565754	chr2:68977966	-0.1208	N	chr2:68615546	6	intronic	.	ARHGAP25	ENSG00000163219
rs563648835	chr1:167468264	-0.22867	N	chr1:167600842	NA	intronic	.	CD247	ENSG00000198821
rs531419194	chr2:192549798	-0.24588	N	chr2:192522423	NA	intronic	.	NABP1	ENSG00000173559
rs61757798	chr1:202128601	-0.16582	N	N	4	exonic	nonsynonymous	PTPN7	ENSG00000143851
rs186046177	chr1:161031810	-0.18152	N	chr1:161188893	7	intronic	.	ARHGAP30	ENSG00000186517
rs3016169	chr11:60861670	-0.15011	N	chr11:60830367	3a	intergenic	.	.	.
rs3016168	chr11:60858295	0.0624	N	chr11:60830367	5	intergenic	.	.	.
rs568392468	chr3:5238567	-0.31272	N	N	NA	intronic	.	EDEM1	ENSG00000134109
[truncated: 109,040 more rows]

## Sheet: ECG
rsid	hg19_chr:pos	score	used_in_model	500kb_window_lead	regulomedb	annt1	annt2	overlapping_gene_name	ENSG
rs529054461	chr10:112524450	-1.30292	N	N	NA	intronic	.	RBM20	ENSG00000203867
rs142613646	chr1:100139855	-1.30292	N	N	4	intronic	.	PALMD	ENSG00000099260
rs543990622	chr7:16695456	-1.30292	N	chr7:17015156	NA	intronic	.	BZW2	ENSG00000136261
rs191476801	chr18:9135055	-1.30292	N	N	6	ncRNA_intronic	.	.	.
rs145370943	chr6:129597758	-1.30292	N	N	2b	intronic	.	LAMA2	ENSG00000196569
rs541395902	chr1:202402803	-1.30292	N	N	NA	intronic	.	PPP1R12B	ENSG00000077157
rs565453233	chr22:43097383	-1.30292	N	chr22:43549739	NA	intronic	.	.	.
rs547810497	chr4:174439987	-1.30292	N	N	NA	intergenic	.	.	.
rs112866092	chr20:30192937	-1.30292	N	chr20:30401407	4	upstream	.	.	.
rs186622371	chr2:179387808	-1.30292	N	N	4	ncRNA_intronic	.	.	.
rs529730443	chr6:5753134	-1.30292	N	N	NA	intronic	.	FARS2	ENSG00000145982
rs552929478	chr1:214198645	-1.30292	N	chr1:213937382	NA	intronic	.	PROX1	ENSG00000117707
rs559699182	chr9:97818211	-1.30292	N	chr9:98243868	NA	intronic	.	C9orf3	ENSG00000148120
rs554370097	chr4:141999503	-1.30292	N	N	NA	intronic	.	RNF150	ENSG00000170153
rs533864641	chr3:38558740	-1.30292	N	N	NA	intronic	.	EXOG	ENSG00000157036
rs541365598	chr2:159821606	-1.30292	N	N	NA	intergenic	.	.	.
rs570514993	chr22:34293282	-1.30292	N	N	NA	intronic	.	LARGE	ENSG00000133424
rs573767813	chr1:100644843	-1.30292	N	chr1:101100839	NA	intergenic	.	.	.
rs573767810	chr13:30882725	-1.30292	N	chr13:31079184	NA	intergenic	.	.	.
rs145381913	chr10:106069843	-1.30292	N	N	4	UTR3	.	.	.
rs544338815	chr13:30014867	-1.30292	N	N	NA	intronic	.	MTUS2	ENSG00000132938
rs17387764	chr10:91239849	-1.30292	N	chr10:91002804	5	intronic	.	SLC16A12	ENSG00000152779
rs564004884	chr7:49670604	-1.30292	N	chr7:49989818	NA	intergenic	.	.	.
rs556399308	chr5:167363812	-1.30292	N	N	NA	intronic	.	TENM2	ENSG00000145934
rs184323145	chr13:30029279	-1.30292	N	N	4	intronic	.	MTUS2	ENSG00000132938
rs146013806	chr3:167586232	-1.30292	N	N	7	intergenic	.	.	.
rs112888156	chr19:49404040	-1.30292	N	chr19:49127490	4	intronic	.	NUCB1	ENSG00000104805
rs572291564	chr6:150502078	-1.30292	N	chr6:150373194	NA	intronic	.	PPP1R14C	ENSG00000198729
rs190285748	chr10:33568843	-1.30292	N	N	4	intronic	.	NRP1	ENSG00000099250
rs182156888	chr5:145451175	-1.30292	N	N	5	intergenic	.	.	.
rs788975	chr10:21187952	-1.30292	N	N	5	intronic	.	NEBL	ENSG00000078114
rs137936807	chr11:126228151	-1.30292	N	chr11:126024042	4	intronic	.	ST3GAL4	ENSG00000110080
rs557569274	chr4:174428763	-1.30292	N	N	NA	intergenic	.	.	.
rs192446021	chr1:174768760	-1.30292	N	N	2b	intronic	.	RABGAP1L	ENSG00000152061
rs566856645	chr10:71093606	-1.30292	N	chr10:70607580	NA	intronic	.	HK1	ENSG00000156515
rs117787503	chr12:19344476	-1.30292	N	N	4	intronic	.	PLEKHA5	ENSG00000052126
rs185282237	chr2:40666235	-1.30292	N	N	7	intronic	.	SLC8A1	ENSG00000183023
rs571304842	chr4:3466222	-1.30292	N	chr4:3148276	NA	intronic	.	DOK7	ENSG00000175920
rs117704945	chr3:196241935	-1.30292	N	chr3:196501413	6	intronic	.	SMCO1	ENSG00000214097
rs572843037	chr3:69144972	-1.30292	N	N	NA	intronic	.	ARL6IP5	ENSG00000144746
rs574119014	chr17:66509575	-1.30292	N	N	NA	intronic	.	PRKAR1A	ENSG00000108946
rs370705047	chr4:159741531	-1.30292	N	N	2b	intronic	.	FNIP2	ENSG00000052795
rs114270639	chr2:40356072	-1.30292	N	N	5	ncRNA_intronic	.	SLC8A1	ENSG00000183023
rs184258482	chr5:102206080	-1.30292	N	chr5:102118385	7	intronic	.	PAM	ENSG00000145730
rs556269926	chr5:80540158	-1.30292	N	N	NA	ncRNA_intronic	.	CKMT2	ENSG00000131730
rs182532841	chr7:157191884	-1.30292	N	N	4	intronic	.	DNAJB6	ENSG00000105993
rs571852468	chr18:33968239	-1.30292	N	N	NA	intronic	.	FHOD3	ENSG00000134775
rs545855065	chr2:105986108	-1.30292	N	chr2:106433909	NA	intronic	.	FHL2	ENSG00000115641
rs116217848	chr8:70847245	-1.30292	N	N	6	intergenic	.	.	.
rs537171122	chr19:571633	-1.30292	N	chr19:836144	NA	intronic	.	BSG	ENSG00000172270
rs545535041	chr2:239335607	-1.30292	N	chr2:238873673	NA	upstream	.	ASB1	ENSG00000065802
rs555980414	chr2:135137936	-1.30292	N	chr2:134991024	NA	intronic	.	MGAT5	ENSG00000152127
rs61861414	chr10:134328331	-1.30292	N	N	5	intergenic	.	.	.
rs571146065	chr2:106104411	-1.30292	N	chr2:106433909	NA	intergenic	.	.	.
rs185239823	chr19:16558896	-1.30292	N	chr19:16548375	5	intronic	.	EPS15L1	ENSG00000127527
rs528633484	chr22:41870498	-1.30292	N	chr22:41752944	NA	intronic	.	ACO2	ENSG00000100412
rs77921537	chr2:106010445	-1.30292	N	chr2:106433909	4	intronic	.	FHL2	ENSG00000115641
rs529731795	chr3:69914633	-1.30292	N	N	NA	intronic	.	MITF	ENSG00000187098
rs540217538	chr7:101688717	-1.30292	N	chr7:101880795	NA	intronic	.	CUX1	ENSG00000257923
rs563390091	chr2:106104943	-1.30292	N	chr2:106433909	NA	intergenic	.	.	.
rs138541928	chr7:151387200	-1.30292	N	N	5	intronic	.	PRKAG2	ENSG00000106617
rs577679236	chr11:64950974	-1.30292	N	chr11:65429936	NA	exonic	nonsynonymous	CAPN1	ENSG00000014216
rs375743298	chr3:196009912	-1.30292	N	chr3:196501413	5	intronic	.	PCYT1A	ENSG00000161217
rs16857636	chr1:232687139	-1.30292	N	N	5	intergenic	.	.	.
rs577648924	chr2:101722688	-1.30292	N	chr2:101778319	NA	intronic	.	TBC1D8	ENSG00000204634
rs146271161	chr5:78994071	-1.30292	N	N	7	intronic	.	CMYA5	ENSG00000164309
rs535778257	chr1:76253405	-1.30292	N	N	NA	intronic	.	RABGGTB	ENSG00000137955
rs191073421	chr14:34414655	-1.30292	N	N	3a	intronic	.	EGLN3	ENSG00000129521
rs535778255	chr10:99259312	-1.30292	N	chr10:98978045	NA	intronic	.	UBTD1	ENSG00000165886
rs531224061	chr14:33076630	-1.30292	N	N	NA	intronic	.	AKAP6	ENSG00000151320
rs565416519	chr8:9004600	-1.30292	N	N	NA	intronic	.	PPP1R3B	ENSG00000173281
rs550336931	chr17:42908474	-1.30292	N	chr17:43392208	NA	upstream	.	.	.
rs573819656	chr2:187455021	-1.30292	N	N	NA	UTR5	.	ITGAV	ENSG00000138448
rs1598264	chr12:32969202	-1.30292	N	N	6	intronic	.	PKP2	ENSG00000057294
rs80204242	chr9:715878	-1.30292	N	chr9:288414	5	intronic	.	KANK1	ENSG00000107104
rs201194809	chr10:98273272	-1.30292	N	N	4	exonic	synonymous	TLL2	ENSG00000095587
rs569345830	chr8:41527097	-1.30292	N	N	NA	intronic	.	ANK1	ENSG00000029534
rs557629485	chr7:101505985	-1.30292	N	chr7:101880795	NA	intronic	.	CUX1	ENSG00000257923
rs115558119	chr3:188054007	-1.30292	N	chr3:188441161	3a	intronic	.	LPP	ENSG00000145012
rs577026282	chr13:50700319	-1.30292	N	chr13:50830002	NA	ncRNA_intronic	.	.	.
rs45546031	chr10:97050555	-1.30292	N	N	4	intronic	.	PDLIM1	ENSG00000107438
rs538510987	chr4:95431588	-1.30292	N	N	NA	intronic	.	PDLIM5	ENSG00000163110
rs145814460	chr8:142418556	-1.30292	N	chr8:142329460	6	intergenic	.	PTP4A3	ENSG00000184489
rs555203659	chr10:112426950	-1.30292	N	chr10:111969919	NA	intronic	.	RBM20	ENSG00000203867
rs79936066	chr4:23889124	-1.30292	N	N	3a	intronic	.	PPARGC1A	ENSG00000109819
rs150528463	chr2:40670325	-1.30292	N	N	6	intronic	.	SLC8A1	ENSG00000183023
rs551288701	chr12:33050683	-1.30292	N	N	NA	upstream	.	.	.
rs546142499	chr14:94425852	-1.30292	N	chr14:94008080	NA	intronic	.	ASB2	ENSG00000100628
rs139379410	chr3:135790498	-1.30292	N	N	4	intronic	.	PPP2R3A	ENSG00000073711
rs546999510	chr6:150464761	-1.30292	N	chr6:150373194	NA	intronic	.	PPP1R14C	ENSG00000198729
rs548217018	chr13:24183072	-1.30292	N	N	NA	intronic	.	TNFRSF19	ENSG00000127863
rs138924205	chr11:45876009	-1.30292	N	N	6	intronic	.	CRY2	ENSG00000121671
rs144339685	chr11:63742219	-1.30292	N	chr11:63974995	2a	exonic	nonsynonymous	COX8A	ENSG00000176340
rs565589524	chr17:66383470	-1.30292	N	chr17:65975385	NA	intronic	.	ARSG	ENSG00000141337
rs369125464	chr5:1125696	-1.30292	N	chr5:1313242	6	intergenic	.	.	.
rs190604720	chr18:34042244	-1.30292	N	N	5	intronic	.	FHOD3	ENSG00000134775
rs193216995	chr9:95963693	-1.30292	N	chr9:95684697	4	intronic	.	WNK2	ENSG00000165238
rs143820248	chr2:27297024	-1.30292	N	chr2:27295885	3a	intergenic	.	.	.
rs115138642	chr14:23912133	-1.30292	N	chr14:23755598	4	intergenic	.	.	.
rs367668977	chr18:19749622	-1.30292	N	N	4	UTR5	.	GATA6	ENSG00000141448
rs190119736	chr5:156978145	-1.30292	N	chr5:156655015	7	intronic	.	ADAM19	ENSG00000135074
rs60410089	chr6:34725148	-1.30292	N	chr6:34785079	2b	UTR5	.	.	.
rs79292789	chr13:32647629	-1.30292	N	N	5	intronic	.	FRY	ENSG00000073910
rs79094508	chr10:91275354	-1.30292	N	chr10:91002804	3a	intronic	.	SLC16A12	ENSG00000152779
rs531905234	chr9:2575122	-1.30292	N	chr9:2622278	NA	ncRNA_intronic	.	.	.
rs561833433	chr12:586942	-1.30292	N	chr12:711662	NA	intronic	.	B4GALNT3	ENSG00000139044
rs976785	chr10:18705074	-1.30292	Y	chr10:18266410	6	intronic	.	CACNB2	ENSG00000165995
rs144810176	chr11:12040401	-1.30292	N	chr11:12133478	7	intergenic	.	.	.
rs547694728	chr5:66300491	-1.30292	N	N	NA	UTR5	.	MAST4	ENSG00000069020
rs575069319	chr8:11580636	-1.30292	N	chr8:11836514	NA	intronic	.	GATA4	ENSG00000136574
rs56023064	chr6:129584964	-1.30292	N	N	7	intronic	.	LAMA2	ENSG00000196569
rs544012132	chr22:35991489	-1.30292	N	N	NA	intergenic	.	.	.
rs1737422	chr1:19939449	-1.30292	N	chr1:19981023	5	intronic	.	MINOS1-NBL1	ENSG00000270136
rs1737420	chr1:19939195	-1.30292	N	chr1:19981023	5	intronic	.	MINOS1-NBL1	ENSG00000270136
rs1737421	chr1:19939232	-1.30292	N	chr1:19981023	5	intronic	.	MINOS1-NBL1	ENSG00000270136
rs572279364	chr3:66415625	-1.30292	N	N	NA	intronic	.	SLC25A26	ENSG00000144741
rs10159267	chr1:39491565	-1.30292	N	chr1:39291708	2b	upstream	.	.	.
rs564123350	chr9:111798109	-1.30292	N	N	NA	intronic	.	TMEM245	ENSG00000106771
rs564123354	chr4:141915952	-1.30292	N	N	NA	intronic	.	RNF150	ENSG00000170153
rs557429722	chr5:43600415	-1.30292	N	chr5:43866596	NA	ncRNA_intronic	.	.	.
rs557391846	chr10:116317846	-1.30292	N	N	NA	intronic	.	ABLIM1	ENSG00000099204
rs563870580	chr4:186617737	-1.30292	N	N	NA	intronic	.	SORBS2	ENSG00000154556
rs371103943	chr12:3365082	-1.30292	N	chr12:3020644	5	intronic	.	TSPAN9	ENSG00000011105
rs373312424	chr9:14218596	-1.30292	N	chr9:14161670	5	intronic	.	NFIB	ENSG00000147862
rs182209866	chr17:21192399	-1.30292	N	N	4	intronic	.	MAP2K3	ENSG00000034152
rs553789031	chr22:36004683	-1.30292	N	N	NA	intronic	.	MB	ENSG00000198125
rs547330460	chr3:135969547	-1.30292	N	N	NA	intronic	.	PCCB	ENSG00000114054
rs565645435	chr10:18430940	-1.30292	N	chr10:18266410	NA	intronic	.	CACNB2	ENSG00000165995
rs369209270	chr14:105941454	-1.30292	N	chr14:105637156	2b	intronic	.	CRIP2	ENSG00000182809
rs375028752	chr14:73276903	-1.30292	N	chr14:73414316	5	intronic	.	DPF3	ENSG00000205683
rs143223172	chr7:31928948	-1.30292	N	N	6	intronic	.	PDE1C	ENSG00000154678
rs544322634	chr11:118274948	-1.30292	N	chr11:118747576	NA	ncRNA_intronic	.	ATP5L	ENSG00000167283
rs555458780	chr2:40725486	-1.30292	N	N	NA	intronic	.	SLC8A1	ENSG00000183023
rs557633547	chr17:4981257	-1.30292	N	chr17:5326162	NA	upstream	.	.	.
rs569371919	chr19:48611778	-1.30292	N	N	NA	intronic	.	PLA2G4C	ENSG00000105499
rs549793437	chr3:159582722	-1.30292	N	chr3:159637678	NA	intronic	.	IQCJ-SCHIP1	ENSG00000250588
rs554156487	chr9:101759929	-1.30292	N	N	NA	intronic	.	COL15A1	ENSG00000204291
rs549955182	chr12:68304160	-1.30292	N	chr12:68667462	NA	intergenic	.	.	.
rs552888571	chr7:116078178	-1.30292	N	chr7:116357368	NA	intergenic	.	.	.
rs556154217	chr12:21973287	-1.30292	N	N	NA	intronic	.	ABCC9	ENSG00000069431
rs376284541	chr5:41464281	-1.30292	N	N	7	intronic	.	PLCXD3	ENSG00000182836
rs191085861	chr2:40629578	-1.30292	N	N	5	intronic	.	SLC8A1	ENSG00000183023
rs35950747	chr2:192704888	-1.30292	N	chr2:192522423	4	intronic	.	SDPR	ENSG00000168497
rs544660212	chr1:212421347	-1.30292	N	chr1:212558397	NA	ncRNA_intronic	.	.	.
rs574578083	chr5:128255945	-1.30292	N	N	NA	intergenic	.	.	.
rs534777640	chr3:159524420	-1.30292	N	chr3:159637678	NA	intronic	.	IQCJ-SCHIP1	ENSG00000250588
rs139170789	chr20:43202397	-1.30292	N	chr20:43042364	5	intronic	.	PKIG	ENSG00000168734
rs540122170	chr15:92462827	-1.30292	N	N	NA	intronic	.	SLCO3A1	ENSG00000176463
rs759594	chr14:77425070	-1.30292	N	chr14:77856184	4	intergenic	.	.	.
rs368668851	chr7:100888238	-1.30292	N	chr7:101372070	2b	intronic	.	FIS1	ENSG00000214253
rs558528710	chr22:35994954	-1.30292	N	N	NA	intergenic	.	.	.
rs369681234	chr9:13933038	-1.30292	N	chr9:13676533	7	ncRNA_intronic	.	.	.
rs578164158	chr1:201346619	-1.30292	N	N	NA	intronic	.	TNNT2	ENSG00000118194
rs75717150	chr7:21967486	-1.30292	N	N	5	intronic	.	CDCA7L	ENSG00000164649
rs116212529	chr4:174449694	-1.30292	N	N	4	intronic	.	HAND2	ENSG00000164107
rs557817674	chr7:123240034	-1.30292	N	N	NA	intronic	.	.	.
rs112718216	chr17:909512	-1.30292	N	chr17:1373518	2b	intronic	.	ABR	ENSG00000159842
rs145976132	chr4:24105188	-1.30292	N	N	3a	intergenic	.	.	.
rs116777669	chr3:183346415	-1.30292	N	chr3:183730295	5	intergenic	.	.	.
rs190909162	chr12:50222974	-1.30292	N	chr12:50599709	4	ncRNA_intronic	.	.	.
rs578000448	chr2:173938128	-1.30292	N	N	NA	intergenic	.	.	.
rs45579041	chr12:6646233	-1.30292	N	chr12:6499533	4	intronic	.	GAPDH	ENSG00000111640
rs553135768	chr8:19539340	-1.30292	N	chr8:19871320	NA	intronic	.	CSGALNACT1	ENSG00000147408
rs554497555	chr18:33982429	-1.30292	N	N	NA	intronic	.	FHOD3	ENSG00000134775
rs570754975	chr15:90642249	-1.30292	N	chr15:90885806	NA	intronic	.	IDH2	ENSG00000182054
rs575147115	chr10:3142249	-1.30292	N	N	NA	intronic	.	PFKP	ENSG00000067057
rs543867025	chr13:20735422	-1.30292	N	N	NA	upstream	.	.	.
rs571041142	chr3:64891355	-1.30292	N	chr3:64705365	NA	ncRNA_intronic	.	.	.
rs537212540	chr4:141787608	-1.30292	N	N	NA	UTR3	.	RNF150	ENSG00000170153
rs149385679	chr2:103400184	-1.30292	N	chr2:103394709	7	intronic	.	TMEM182	ENSG00000170417
rs181375592	chr7:32133655	-1.30292	N	N	4	intronic	.	PDE1C	ENSG00000154678
rs554688740	chr22:46546210	-1.30292	N	chr22:46615376	NA	upstream	.	.	.
rs528419736	chr8:25902114	-1.30292	N	N	NA	intronic	.	EBF2	ENSG00000221818
rs569115984	chr6:36846587	-1.30292	N	chr6:36353934	NA	intronic	.	.	.
rs574015309	chr17:1013659	-1.30292	N	chr17:1373518	NA	intronic	.	ABR	ENSG00000159842
rs544398674	chr3:183356244	-1.30292	N	chr3:183730295	NA	intronic	.	KLHL24	ENSG00000114796
rs531768276	chr10:18759442	-1.30292	N	chr10:18266410	NA	intronic	.	CACNB2	ENSG00000165995
rs560833152	chr8:74660056	-1.30292	N	N	NA	upstream	.	.	.
rs6895287	chr5:172674615	-1.30292	N	chr5:173075213	4	intergenic	.	.	.
rs574779254	chr2:71933940	-1.30292	N	chr2:71677946	NA	intergenic	.	.	.
rs184161385	chr2:220273925	-1.30292	N	chr2:220049128	5	intergenic	.	.	.
rs2344083	chr15:85897432	-1.30292	Y	chr15:86294211	2b	intergenic	.	.	.
rs2344082	chr15:85889621	-1.30292	N	chr15:86294211	5	intergenic	.	.	.
rs544123773	chr5:78987883	-1.30292	N	N	NA	intronic	.	CMYA5	ENSG00000164309
rs181488381	chr20:62128946	-1.30292	N	chr20:62216808	5	intronic	.	EEF1A2	ENSG00000101210
rs182384669	chr1:237858822	-1.30292	N	N	5	intronic	.	RYR2	ENSG00000198626
rs561562963	chr1:217235725	-1.30292	N	N	NA	intronic	.	ESRRG	ENSG00000196482
rs567493266	chr7:107117963	-1.30292	N	N	NA	intronic	.	COG5	ENSG00000164597
rs10241962	chr7:16700361	-1.30292	N	chr7:17015156	5	intronic	.	BZW2	ENSG00000136261
rs113692924	chr1:214210353	-1.30292	N	chr1:213937382	7	UTR3	.	PROX1	ENSG00000117707
rs185854619	chr15:92406012	-1.30292	N	N	6	intronic	.	SLCO3A1	ENSG00000176463
rs573565693	chr8:101429151	-1.30292	N	N	NA	intergenic	.	.	.
rs569807942	chr3:48076565	-1.30292	N	chr3:48388170	NA	intronic	.	MAP4	ENSG00000047849
rs180912254	chr3:66416051	-1.30292	N	N	5	intronic	.	SLC25A26	ENSG00000144741
rs138475793	chr3:25823767	-1.30292	N	chr3:25381636	2b	intronic	.	NGLY1	ENSG00000151092
rs527489560	chr2:63815422	-1.30292	N	N	NA	UTR5	.	WDPCP	ENSG00000143951
rs577729042	chr11:6411586	-1.30292	N	N	NA	upstream	.	.	.
rs72694291	chr4:174457967	-1.30292	N	N	4	ncRNA_intronic	.	.	.
rs180710663	chr2:40659102	-1.30292	N	N	7	intronic	.	SLC8A1	ENSG00000183023
rs139991468	chr22:41253248	-1.30292	N	chr22:41752944	4	exonic	synonymous	XPNPEP3	ENSG00000196236
rs572147207	chr3:64800633	-1.30292	N	chr3:64705365	NA	ncRNA_intronic	.	.	.
rs552492833	chr10:18754864	-1.30292	N	chr10:18266410	NA	intronic	.	CACNB2	ENSG00000165995
rs548578947	chr14:55139338	-1.30292	N	N	NA	intronic	.	SAMD4A	ENSG00000020577
rs530770806	chr22:26154255	-1.30292	N	N	NA	intronic	.	MYO18B	ENSG00000133454
rs546238369	chr19:8457907	-1.30292	N	N	NA	intronic	.	RAB11B	ENSG00000185236
rs559963843	chr10:21177953	-1.30292	N	N	NA	intronic	.	NEBL	ENSG00000078114
rs186333318	chr20:24484728	-1.30292	N	N	6	intronic	.	SYNDIG1	ENSG00000101463
rs559842161	chr4:41542680	-1.30292	N	chr4:41371698	NA	intronic	.	LIMCH1	ENSG00000064042
rs563746388	chr7:131239870	-1.30292	N	chr7:130742066	NA	intronic	.	PODXL	ENSG00000128567
rs541377387	chr1:156636924	-1.30292	N	N	NA	intergenic	.	.	.
rs548663696	chr1:74903367	-1.30292	N	N	NA	intronic	.	TNNI3K	ENSG00000116783
rs187934789	chr8:124635039	-1.30292	N	N	2b	intergenic	.	.	.
rs148091482	chr1:31838285	-1.30292	N	chr1:31377743	6	UTR3	.	.	.
rs570024871	chr5:16601214	-1.30292	N	N	NA	intronic	.	FAM134B	ENSG00000154153
rs188359811	chr1:237306972	-1.30292	N	N	7	intronic	.	RYR2	ENSG00000198626
rs545098321	chr3:112709871	-1.30292	N	chr3:112677529	NA	exonic	stopgain	GTPBP8	ENSG00000163607
rs566761036	chr10:115825491	-1.30292	N	chr10:115719472	NA	intergenic	.	.	.
rs527875263	chr10:33606337	-1.30292	N	N	NA	intronic	.	NRP1	ENSG00000099250
rs540136177	chr16:82764246	-1.30292	N	N	NA	intronic	.	CDH13	ENSG00000140945
rs535237130	chr4:186595566	-1.30292	N	N	NA	intronic	.	SORBS2	ENSG00000154556
rs143637187	chr10:69872693	-1.30292	N	chr10:69559409	5	intronic	.	MYPN	ENSG00000138347
rs547183284	chr13:75879408	-1.30292	N	N	NA	intronic	.	TBC1D4	ENSG00000136111
rs10246461	chr7:131188283	-1.30292	N	chr7:130742066	5	UTR3	.	PODXL	ENSG00000128567
rs562429218	chr18:3250872	-1.30292	N	N	NA	intronic	.	MYL12A	ENSG00000101608
rs564294882	chr12:95396939	-1.30292	N	N	NA	intronic	.	NDUFA12	ENSG00000184752
rs532143869	chr9:112560442	-1.30292	N	chr9:112722330	NA	intronic	.	PALM2-AKAP2	ENSG00000157654
rs143016113	chr9:130616314	-1.30292	N	chr9:130764955	2b	intronic	.	ENG	ENSG00000106991
rs144406622	chr15:42204547	-1.30292	N	chr15:42266262	4	intronic	.	EHD4	ENSG00000103966
rs545342489	chr2:128416967	-1.30292	N	N	NA	intronic	.	LIMS2	ENSG00000072163
rs77478870	chr9:116310542	-1.30292	N	chr9:116085822	2b	intronic	.	RGS3	ENSG00000138835
rs530605496	chr10:73946314	-1.30292	N	chr10:73520632	NA	intronic	.	ASCC1	ENSG00000138303
rs574982004	chr20:25235461	-1.30292	N	chr20:25194611	NA	intronic	.	PYGB	ENSG00000100994
rs553379539	chr22:34229190	-1.30292	N	N	NA	intronic	.	LARGE	ENSG00000133424
rs192269788	chr5:66302305	-1.30292	N	N	5	intronic	.	MAST4	ENSG00000069020
rs6122043	chr20:62586589	-1.30292	N	chr20:62693378	5	ncRNA_exonic	.	UCKL1	ENSG00000198276
rs555069783	chr18:25747957	-1.30292	N	N	NA	intronic	.	CDH2	ENSG00000170558
rs139588010	chr11:111781740	-1.30292	N	chr11:111543916	4	intronic	.	CRYAB	ENSG00000109846
rs529970384	chr5:133747174	-1.30292	N	chr5:133619966	NA	intronic	.	CDKN2AIPNL	ENSG00000237190
rs538180578	chr1:205779976	-1.30292	N	chr1:205676263	NA	UTR5	.	SLC41A1	ENSG00000133065
rs587765176	chr1:145469943	-1.30292	N	N	NA	intronic	.	POLR3GL	ENSG00000121851
rs566150401	chr10:112533671	-1.30292	N	N	NA	intronic	.	RBM20	ENSG00000203867
rs139853367	chr4:47708788	-1.30292	N	N	7	intronic	.	CORIN	ENSG00000145244
rs139853361	chr2:73021699	-1.30292	N	N	4	intronic	.	EXOC6B	ENSG00000144036
rs139853362	chr17:17382239	-1.30292	N	chr17:17707105	5	intronic	.	MED9	ENSG00000141026
rs552885620	chr9:109212093	-1.30292	N	N	NA	intergenic	.	.	.
rs115925162	chr3:16879558	-1.30292	N	chr3:16911330	5	intergenic	.	.	.
rs577358138	chr15:42205617	-1.30292	N	chr15:42266262	NA	intronic	.	EHD4	ENSG00000103966
rs537257220	chr9:588738	-1.30292	N	chr9:288414	NA	intronic	.	KANK1	ENSG00000107104
rs568268674	chr4:65206836	-1.30292	N	N	NA	intronic	.	TECRL	ENSG00000205678
rs565319622	chr10:17494918	-1.30292	N	N	NA	intronic	.	ST8SIA6	ENSG00000148488
rs550195942	chr10:72142017	-1.30292	N	N	NA	intronic	.	LRRC20	ENSG00000172731
rs545693879	chr13:24147801	-1.30292	N	N	NA	intronic	.	TNFRSF19	ENSG00000127863
rs549221922	chr15:92464498	-1.30292	N	N	NA	intronic	.	SLCO3A1	ENSG00000176463
rs534352873	chr20:62133626	-1.30292	N	chr20:62216808	NA	intergenic	.	.	.
rs571671774	chr3:167754362	-1.30292	N	N	NA	intronic	.	GOLIM4	ENSG00000173905
rs142458486	chr15:85373117	-1.30292	N	chr15:85178270	7	intronic	.	ALPK3	ENSG00000136383
rs182693005	chr2:101511256	-1.30292	N	chr2:101778319	3a	intronic	.	NPAS2	ENSG00000170485
rs547565922	chr11:68658461	-1.30292	N	chr11:68903465	NA	downstream	.	.	.
rs9591209	chr13:49325454	-1.30292	N	chr13:49648946	5	intergenic	.	.	.
rs78519047	chr1:28561859	-1.30292	N	chr1:28216736	3a	upstream	.	.	.
rs528463958	chr3:32616698	-1.30292	N	chr3:33087395	NA	intergenic	.	.	.
rs74971752	chr10:123896397	-1.30292	N	N	6	intronic	.	TACC2	ENSG00000138162
rs533628301	chr16:82802158	-1.30292	N	N	NA	intronic	.	CDH13	ENSG00000140945
rs572854507	chr22:34304529	-1.30292	N	N	NA	intronic	.	LARGE	ENSG00000133424
rs145391932	chr12:72148370	-1.30292	N	chr12:72179446	2b	upstream	.	.	.
rs559858985	chr10:91253995	-1.30292	N	chr10:91002804	NA	intronic	.	SLC16A12	ENSG00000152779
rs550428980	chr10:112420805	-1.30292	N	chr10:111969919	NA	intronic	.	RBM20	ENSG00000203867
rs573909298	chr11:126306603	-1.30292	N	chr11:126024042	NA	intronic	.	KIRREL3	ENSG00000149571
rs145852448	chr2:101523113	-1.30292	N	chr2:101778319	7	intronic	.	NPAS2	ENSG00000170485
rs538104928	chr11:8615452	-1.30292	N	chr11:8823493	NA	UTR5	.	STK33	ENSG00000130413
rs554521775	chr15:63194813	-1.30292	N	chr15:62830704	NA	intergenic	.	.	.
rs371924602	chr19:57988571	-1.30292	N	N	2b	intronic	.	ZNF772	ENSG00000197128
rs143011691	chr13:32835327	-1.30292	N	N	4	intronic	.	FRY	ENSG00000073910
rs75464702	chr7:141437510	-1.30292	N	N	4	ncRNA_intronic	.	.	.
rs182175015	chr6:13412395	-1.30292	N	N	7	intronic	.	GFOD1	ENSG00000145990
rs556148302	chr17:48246322	-1.30292	N	N	NA	intronic	.	SGCA	ENSG00000108823
rs141577497	chr8:17470068	-1.30292	N	N	6	intronic	.	PDGFRL	ENSG00000104213
rs138287089	chr8:1994789	-1.30292	N	N	5	intronic	.	MYOM2	ENSG00000036448
rs536022696	chr6:13573734	-1.30292	N	N	NA	intergenic	.	.	.
rs140752786	chr2:64103151	-1.30292	N	N	4	intronic	.	UGP2	ENSG00000169764
rs530728376	chr1:184941885	-1.30292	N	chr1:185391167	NA	intronic	.	FAM129A	ENSG00000135842
rs12524915	chr6:53523576	-1.30292	N	N	6	intronic	.	KLHL31	ENSG00000124743
rs78728902	chr5:167126430	-1.30292	N	N	2b	intronic	.	TENM2	ENSG00000145934
rs184422879	chr3:37288237	-1.30292	N	N	7	intronic	.	GOLGA4	ENSG00000144674
rs145720408	chr5:150028134	-1.30292	N	chr5:149875731	5	exonic	synonymous	SYNPO	ENSG00000171992
rs192429418	chr5:16455228	-1.30292	N	N	7	intronic	.	ZNF622	ENSG00000173545
rs77962000	chr3:66500918	-1.30292	N	N	5	intronic	.	LRIG1	ENSG00000144749
rs186829113	chr3:42139343	-1.30292	N	N	4	intronic	.	TRAK1	ENSG00000182606
rs560806374	chr8:42249438	-1.30292	N	N	NA	UTR5	.	VDAC3	ENSG00000078668
rs576664332	chr1:236868832	-1.30292	N	N	NA	intronic	.	ACTN2	ENSG00000077522
rs528451051	chr5:148535614	-1.30292	N	chr5:148198999	NA	intronic	.	ABLIM3	ENSG00000173210
rs142272760	chr3:38581980	-1.30292	N	N	5	intergenic	.	.	.
rs186090005	chr16:82736773	-1.30292	N	N	6	intronic	.	CDH13	ENSG00000140945
rs412334	chr11:61560261	-1.30292	N	chr11:61398595	2b	UTR5	.	FEN1	ENSG00000168496
rs188778968	chr12:3318891	-1.30292	N	chr12:3020644	5	intronic	.	TSPAN9	ENSG00000011105
rs114002388	chr3:69140057	-1.30292	N	N	4	intronic	.	ARL6IP5	ENSG00000144746
rs138049411	chr14:104408845	-1.30292	N	chr14:103990799	4	intronic	.	TDRD9	ENSG00000156414
rs180868698	chr11:22220186	-1.30292	N	N	6	intronic	.	ANO5	ENSG00000171714
rs190949320	chr22:34261122	-1.30292	N	N	5	intronic	.	LARGE	ENSG00000133424
rs62120322	chr2:11009303	-1.30292	N	N	5	intergenic	.	.	.
rs918049	chr2:40358526	-1.30292	N	N	4	ncRNA_intronic	.	SLC8A1	ENSG00000183023
rs918048	chr2:40359302	-1.30292	N	N	7	ncRNA_intronic	.	SLC8A1	ENSG00000183023
rs918047	chr2:40359514	-1.30292	N	N	6	ncRNA_intronic	.	SLC8A1	ENSG00000183023
rs918046	chr2:40359569	-1.30292	N	N	7	ncRNA_intronic	.	SLC8A1	ENSG00000183023
rs56125367	chr7:33148261	-1.30292	N	N	3a	intronic	.	RP9	ENSG00000164610
rs549389073	chr5:66308866	-1.30292	N	N	NA	intronic	.	MAST4	ENSG00000069020
rs145530823	chr11:119248555	-1.30292	N	N	4	intronic	.	USP2	ENSG00000036672
rs551248964	chr12:96099864	-1.30292	N	N	NA	intronic	.	NTN4	ENSG00000074527
rs910691	chr1:64058016	-1.30292	N	N	5	upstream	.	.	.
rs190599814	chr8:133775334	-1.30292	N	chr8:134103953	5	intergenic	.	.	.
rs551341512	chr4:174469541	-1.30292	N	N	NA	intergenic	.	.	.
rs17025926	chr2:40630790	-1.30292	N	N	2b	intronic	.	SLC8A1	ENSG00000183023
rs62478457	chr8:2074055	-1.30292	N	N	5	intronic	.	MYOM2	ENSG00000036448
rs111425545	chr17:55185144	-1.30292	N	chr17:55463857	4	intronic	.	AKAP1	ENSG00000121057
rs144118260	chr2:105989804	-1.30292	N	chr2:106433909	3a	intronic	.	FHL2	ENSG00000115641
rs148198928	chr2:128414384	-1.30292	N	N	5	intronic	.	LIMS2	ENSG00000072163
rs575327926	chr7:151368426	-1.30292	N	N	NA	intronic	.	PRKAG2	ENSG00000106617
rs537210565	chr12:27676227	-1.30292	N	N	NA	upstream	.	.	.
rs563924857	chr20:42817055	-1.30292	N	chr20:42660286	NA	upstream	.	.	.
rs184115318	chr7:101566744	-1.30292	N	chr7:101880795	2b	intronic	.	CUX1	ENSG00000257923
rs551976638	chr22:46544054	-1.30292	N	chr22:46615376	NA	intergenic	.	.	.
rs562573313	chr3:93692138	-1.30292	N	N	NA	intronic	.	PROS1	ENSG00000184500
rs540938076	chr4:100575152	-1.30292	N	N	NA	intergenic	.	.	.
rs556620317	chr1:206831887	-1.30292	N	chr1:206968955	NA	intergenic	.	.	.
rs191918568	chr10:112425730	-1.30292	N	chr10:111969919	7	intronic	.	RBM20	ENSG00000203867
rs150747771	chr11:16832758	-1.30292	N	chr11:16618307	5	intronic	.	PLEKHA7	ENSG00000166689
rs549586638	chr9:71305050	-1.30292	N	N	NA	intergenic	.	.	.
rs374884990	chr15:92412271	-1.30292	N	N	7	intronic	.	SLCO3A1	ENSG00000176463
rs181097784	chr2:64068312	-1.30292	N	N	4	UTR5	.	UGP2	ENSG00000169764
rs369134391	chr3:57743158	-1.30292	N	chr3:58036811	4	UTR5	.	.	.
rs574298666	chr2:40573788	-1.30292	N	N	NA	intronic	.	SLC8A1	ENSG00000183023
rs34363169	chr3:49537712	-1.30292	Y	chr3:49267435	7	intronic	.	DAG1	ENSG00000173402
rs556386307	chr14:55196696	-1.30292	N	N	NA	intronic	.	SAMD4A	ENSG00000020577
rs147202289	chr15:71943246	-1.30292	N	N	5	intronic	.	THSD4	ENSG00000187720
rs527820608	chr5:91634383	-1.30292	N	N	NA	intergenic	.	.	.
rs543306005	chr3:167753646	-1.30292	N	N	NA	intronic	.	GOLIM4	ENSG00000173905
rs561395399	chr10:92745481	-1.30292	N	N	NA	ncRNA_intronic	.	.	.
rs532414816	chr14:77414901	-1.30292	N	chr14:77856184	NA	intergenic	.	.	.
rs189797406	chr12:48525379	-1.30292	N	chr12:48272895	7	intronic	.	PFKM	ENSG00000152556
rs78535826	chr13:24135592	-1.30292	N	N	4	intergenic	.	.	.
rs573074247	chr6:17933894	-1.30292	N	N	NA	intronic	.	KIF13A	ENSG00000137177
rs7169045	chr15:71892532	-1.30292	N	N	5	intronic	.	THSD4	ENSG00000187720
rs8125560	chr20:55971012	-1.30292	Y	N	4	intronic	.	RBM38	ENSG00000132819
rs187372347	chr9:740556	-1.30292	N	chr9:288414	7	intronic	.	KANK1	ENSG00000107104
rs568903015	chr4:95466944	-1.30292	N	N	NA	intronic	.	PDLIM5	ENSG00000163110
rs571723765	chr7:23148893	-1.30292	N	chr7:22774437	NA	intronic	.	KLHL7	ENSG00000122550
rs555353744	chr1:165619181	-1.30292	N	N	NA	exonic	nonsynonymous	MGST3	ENSG00000143198
rs189729072	chr3:16977409	-1.30292	N	chr3:16911330	4	intronic	.	PLCL2	ENSG00000154822
rs542488136	chr18:32698624	-1.30292	N	N	NA	intronic	.	MAPRE2	ENSG00000166974
rs565846834	chr8:17930528	-1.30292	N	N	NA	intronic	.	ASAH1	ENSG00000104763
rs577779703	chr7:158890012	-1.30292	N	N	NA	intronic	.	VIPR2	ENSG00000106018
rs190846312	chr8:134544950	-1.30292	N	chr8:134103953	5	intronic	.	ST3GAL1	ENSG00000008513
rs145884968	chr3:98481352	-1.30292	N	chr3:98428155	7	intronic	.	ST3GAL6	ENSG00000064225
rs533386614	chr15:92563210	-1.30292	N	N	NA	intronic	.	SLCO3A1	ENSG00000176463
rs561491496	chr15:83473760	-1.30292	N	N	NA	intronic	.	FSD2	ENSG00000186628
rs535517079	chr3:183355401	-1.30292	N	chr3:183730295	NA	intronic	.	KLHL24	ENSG00000114796
rs116289420	chr18:34103437	-1.30292	N	N	7	intronic	.	FHOD3	ENSG00000134775
rs569984584	chr3:192360179	-1.30292	N	N	NA	intronic	.	FGF12	ENSG00000114279
rs564161502	chr2:159964431	-1.30292	N	chr2:160345024	NA	intronic	.	TANC1	ENSG00000115183
rs575164105	chr17:66439970	-1.30292	N	chr17:65975385	NA	intronic	.	WIPI1	ENSG00000070540
rs550330559	chr12:20521666	-1.30292	N	chr12:20578881	NA	upstream	.	.	.
rs116131559	chr2:106110699	-1.30292	N	chr2:106433909	7	intergenic	.	.	.
rs566283888	chr1:57148126	-1.30292	N	chr1:56905524	NA	intronic	.	PRKAA2	ENSG00000162409
rs559090218	chr9:14206633	-1.30292	N	chr9:14161670	NA	intronic	.	NFIB	ENSG00000147862
rs146066157	chr9:95988847	-1.30292	N	chr9:95684697	5	intronic	.	WNK2	ENSG00000165238
rs190178377	chr9:100293442	-1.30292	N	N	6	intronic	.	TMOD1	ENSG00000136842
rs61861415	chr10:134328497	-1.30292	N	N	5	intergenic	.	.	.
rs375350842	chr16:66958735	-1.30292	N	chr16:67377216	4	exonic	synonymous	RRAD	ENSG00000166592
rs576834830	chr7:136616737	-1.30292	N	N	NA	ncRNA_intronic	.	CHRM2	ENSG00000181072
rs145822435	chr15:86032085	-1.30292	N	chr15:86294211	5	intronic	.	AKAP13	ENSG00000170776
rs574582004	chr1:165617176	-1.30292	N	N	NA	intronic	.	MGST3	ENSG00000143198
rs547299260	chr12:19192530	-1.30292	N	N	NA	intergenic	.	.	.
rs541407936	chr7:44647911	-1.30292	N	chr7:44811223	NA	intronic	.	OGDH	ENSG00000105953
rs574960715	chr12:56691882	-1.30292	N	chr12:56375137	NA	intronic	.	CS	ENSG00000062485
rs182343764	chr19:38308029	-1.30292	N	chr19:38554364	4	upstream	.	.	.
rs553032469	chr9:139623233	-1.30292	N	chr9:139934107	NA	upstream	.	.	.
rs558449882	chr14:55200662	-1.30292	N	N	NA	intronic	.	SAMD4A	ENSG00000020577
rs376983042	chr9:14436600	-1.30292	N	chr9:14161670	5	intergenic	.	.	.
rs142319960	chr4:156609889	-1.30292	N	chr4:156645513	7	intronic	.	GUCY1A3	ENSG00000164116
rs555539930	chr8:97305335	-1.30292	N	N	NA	intronic	.	PTDSS1	ENSG00000156471
rs78614551	chr12:96150215	-1.30292	Y	N	5	intronic	.	NTN4	ENSG00000074527
rs10461147	chr4:113591293	-1.30292	N	N	7	intergenic	.	.	.
rs116256439	chr19:52693764	-1.30292	N	chr19:52314161	4	intronic	.	PPP2R1A	ENSG00000105568
rs530832009	chr7:16685582	-1.30292	N	chr7:17015156	NA	upstream	.	.	.
rs567080777	chr5:71802930	-1.30292	N	chr5:72112421	NA	intronic	.	ZNF366	ENSG00000178175
rs541489531	chr3:119013627	-1.30292	N	N	NA	UTR5	.	ARHGAP31	ENSG00000031081
rs377233734	chr12:3194558	-1.30292	N	chr12:3020644	3a	intronic	.	TSPAN9	ENSG00000011105
rs564140135	chr13:75940931	-1.30292	N	N	NA	intronic	.	TBC1D4	ENSG00000136111
rs571975037	chr11:72887705	-1.30292	N	chr11:72943483	NA	intergenic	.	.	.
rs184793346	chr1:206879169	-1.30292	N	chr1:206968955	5	intronic	.	MAPKAPK2	ENSG00000162889
rs144771977	chr19:56117747	-1.30292	N	N	2b	intergenic	.	ZNF865	ENSG00000261221
rs138666419	chr22:38849823	-1.30292	N	N	5	intronic	.	KCNJ4	ENSG00000168135
rs185197113	chr5:127809891	-1.30292	N	chr5:127487603	5	intronic	.	FBN2	ENSG00000138829
rs78841078	chr3:69912774	-1.30292	N	N	6	intronic	.	MITF	ENSG00000187098
rs538811646	chr7:151415593	-1.30292	N	N	NA	intronic	.	PRKAG2	ENSG00000106617
rs542509208	chr2:169441189	-1.30292	N	chr2:169707552	NA	intronic	.	CERS6	ENSG00000172292
rs557574845	chr9:2664821	-1.30292	N	chr9:2622278	NA	intergenic	.	.	.
rs555835094	chr5:41452974	-1.30292	N	N	NA	intronic	.	PLCXD3	ENSG00000182836
rs55654804	chr6:123763825	-1.30292	Y	N	7	ncRNA_intronic	.	TRDN	ENSG00000186439
rs543131584	chr6:45957005	-1.30292	N	chr6:45569863	NA	intronic	.	CLIC5	ENSG00000112782
rs115037213	chr8:28563116	-1.30292	N	N	5	intronic	.	EXTL3	ENSG00000012232
rs182303124	chr13:30011504	-1.30292	N	N	6	intronic	.	MTUS2	ENSG00000132938
rs3897497	chr10:21164385	-1.30292	N	N	7	intronic	.	NEBL	ENSG00000078114
rs150705279	chr18:13658553	-1.30292	N	chr18:13594999	5	intergenic	.	.	.
rs145847098	chr20:43216605	-1.30292	N	chr20:43042364	2b	intronic	.	PKIG	ENSG00000168734
rs190361068	chr17:41903581	-1.30292	N	chr17:41926126	5	intronic	.	MPP3	ENSG00000161647
rs556839837	chr3:57741714	-1.30292	N	chr3:58036811	NA	intergenic	.	.	.
rs148340699	chr17:66436969	-1.30292	N	chr17:65975385	5	intronic	.	WIPI1	ENSG00000070540
rs543609953	chr10:28967168	-1.30292	N	chr10:28780293	NA	intronic	.	BAMBI	ENSG00000095739
rs151093897	chr2:106003912	-1.30292	N	chr2:106433909	4	intronic	.	FHL2	ENSG00000115641
rs571596625	chr10:33598552	-1.30292	N	N	NA	intronic	.	NRP1	ENSG00000099250
rs568552952	chr8:125631790	-1.30292	N	N	NA	intronic	.	MTSS1	ENSG00000170873
rs559539141	chr1:226497995	-1.30292	N	chr1:226914734	NA	upstream	.	.	.
rs201638173	chr15:64275773	-1.30292	N	chr15:64672002	4	exonic	synonymous	DAPK2	ENSG00000035664
rs543141755	chr10:71120736	-1.30292	N	N	NA	intronic	.	HK1	ENSG00000156515
rs529347290	chr6:150497107	-1.30292	N	chr6:150373194	NA	intronic	.	PPP1R14C	ENSG00000198729
rs575141755	chr12:120967275	-1.30292	N	chr12:121194862	NA	upstream	.	.	.
rs189453764	chr2:40446827	-1.30292	N	N	5	ncRNA_intronic	.	SLC8A1	ENSG00000183023
rs146210308	chr1:184942426	-1.30292	N	chr1:185391167	3a	intronic	.	FAM129A	ENSG00000135842
rs13437980	chr7:32997749	-1.30292	N	N	4	intronic	.	FKBP9	ENSG00000122642
rs141778563	chr22:34178765	-1.30292	N	N	6	intronic	.	LARGE	ENSG00000133424
rs368928485	chr3:69153838	-1.30292	N	N	3a	UTR3	.	ARL6IP5	ENSG00000144746
rs558572929	chr8:38793543	-1.30292	N	chr8:38804069	NA	exonic	nonsynonymous	PLEKHA2	ENSG00000169499
rs74149706	chr1:237249817	-1.30292	N	N	6	intronic	.	RYR2	ENSG00000198626
rs369443535	chr13:76374830	-1.30292	N	N	4	exonic	nonsynonymous	LMO7	ENSG00000136153
rs12602332	chr17:951420	-1.30292	N	chr17:1373518	5	intronic	.	ABR	ENSG00000159842
rs59967849	chr12:39788329	-1.30292	N	N	5	intronic	.	KIF21A	ENSG00000139116
rs535782760	chr3:52571587	-1.30292	N	chr3:52873984	NA	intronic	.	SMIM4	ENSG00000168273
rs139879016	chr18:33955980	-1.30292	N	N	6	intronic	.	FHOD3	ENSG00000134775
rs569387702	chr4:41363473	-1.30292	N	chr4:41371698	NA	intronic	.	LIMCH1	ENSG00000064042
rs75428524	chr1:55009277	-1.30292	N	N	2b	intergenic	.	.	.
rs572582628	chr14:55098966	-1.30292	N	N	NA	intronic	.	SAMD4A	ENSG00000020577
rs535721636	chr6:45984935	-1.30292	N	chr6:45569863	NA	intronic	.	CLIC5	ENSG00000112782
rs576470546	chr13:23757777	-1.30292	N	N	NA	intronic	.	SGCG	ENSG00000102683
rs536695632	chr14:23907484	-1.30292	N	chr14:23755598	NA	intergenic	.	.	.
rs528909252	chr3:187989128	-1.30292	N	chr3:188441161	NA	intronic	.	LPP	ENSG00000145012
rs17806457	chr9:112891635	-1.30292	N	chr9:113338735	4	intronic	.	AKAP2	ENSG00000241978
rs540863949	chr6:13008672	-1.30292	N	N	NA	intronic	.	.	.
rs559682923	chr14:94423486	-1.30292	N	chr14:94008080	NA	UTR5	.	ASB2	ENSG00000100628
rs564839248	chr2:106015547	-1.30292	N	chr2:106433909	NA	UTR5	.	FHL2	ENSG00000115641
rs7072673	chr10:73865742	-1.30292	Y	chr10:73520632	5	intronic	.	ASCC1	ENSG00000138303
rs142608383	chr5:41365176	-1.30292	N	N	6	intronic	.	PLCXD3	ENSG00000182836
rs192331292	chr3:66169229	-1.30292	N	N	6	intronic	.	SLC25A26	ENSG00000144741
rs567963807	chr11:47205137	-1.30292	N	chr11:47454152	NA	intronic	.	PACSIN3	ENSG00000165912
rs565845023	chr19:56116492	-1.30292	N	N	NA	intergenic	.	.	.
rs558420552	chr5:68514200	-1.30292	N	chr5:68616331	NA	intronic	.	MRPS36	ENSG00000134056
rs530636708	chr1:232762698	-1.30292	N	N	NA	intergenic	.	.	.
rs112822023	chr7:101684683	-1.30292	N	chr7:101880795	7	intronic	.	CUX1	ENSG00000257923
rs543333230	chr14:73170184	-1.30292	N	chr14:73414316	NA	intronic	.	DPF3	ENSG00000205683
rs555193666	chr2:160020638	-1.30292	N	chr2:160345024	NA	intronic	.	TANC1	ENSG00000115183
rs115735788	chr13:75965923	-1.30292	N	N	3a	intronic	.	TBC1D4	ENSG00000136111
rs116779984	chr17:55928623	-1.30292	N	chr17:55463857	4	intergenic	.	.	.
rs576559334	chr19:30155473	-1.30292	N	N	NA	upstream	.	.	.
rs192310924	chr20:36755561	-1.30292	N	chr20:36895860	2b	intergenic	.	.	.
rs557380868	chr13:76361559	-1.30292	N	N	NA	intronic	.	LMO7	ENSG00000136153
rs190580827	chr18:25731413	-1.30292	N	N	5	intronic	.	CDH2	ENSG00000170558
rs561954484	chr5:1108551	-1.30292	N	chr5:1313242	NA	intronic	.	SLC12A7	ENSG00000113504
rs555010145	chr1:117493820	-1.30292	N	chr1:117544331	NA	intronic	.	PTGFRN	ENSG00000134247
rs556568337	chr7:136623745	-1.30292	N	N	NA	ncRNA_intronic	.	CHRM2	ENSG00000181072
rs149377486	chr8:11539307	-1.30292	N	chr8:11836514	2b	intronic	.	.	.
rs117007739	chr12:58499813	-1.30292	N	N	3a	intergenic	.	.	.
rs529498696	chr7:33037810	-1.30292	N	N	NA	intronic	.	FKBP9	ENSG00000122642
rs186906977	chr2:198755673	-1.30292	N	chr2:198544183	6	intronic	.	PLCL1	ENSG00000115896
rs17462892	chr18:25576100	-1.30292	N	N	7	intronic	.	CDH2	ENSG00000170558
rs192049677	chr14:73280261	-1.30292	N	chr14:73414316	6	intronic	.	DPF3	ENSG00000205683
rs547606859	chr1:205890204	-1.30292	N	chr1:205676263	NA	intronic	.	SLC26A9	ENSG00000174502
rs73373081	chr9:575322	-1.30292	N	chr9:288414	7	intronic	.	KANK1	ENSG00000107104
rs144839851	chr2:40728142	-1.30292	N	N	5	intronic	.	SLC8A1	ENSG00000183023
rs75965377	chr8:98796212	-1.30292	N	N	4	intronic	.	LAPTM4B	ENSG00000104341
rs560650478	chr11:16902376	-1.30292	N	chr11:16618307	NA	intronic	.	PLEKHA7	ENSG00000166689
rs72479521	chr19:16527881	-1.30292	N	chr19:16548375	5	intronic	.	EPS15L1	ENSG00000127527
rs532281002	chr11:12015498	-1.30292	N	chr11:12133478	NA	intronic	.	DKK3	ENSG00000050165
rs202154265	chr16:2011019	-1.30292	N	chr16:2165630	4	intronic	.	NDUFB10	ENSG00000140990
rs574553829	chr9:38051968	-1.30292	N	chr9:38196117	NA	intronic	.	SHB	ENSG00000107338
rs546199466	chr2:207327220	-1.30292	N	N	NA	intronic	.	ADAM23	ENSG00000114948
rs183509848	chr9:14353827	-1.30292	N	chr9:14161670	4	intronic	.	NFIB	ENSG00000147862
rs578066246	chr13:42490360	-1.30292	N	chr13:42955367	NA	intronic	.	VWA8	ENSG00000102763
rs112577945	chr21:44313572	-1.30292	N	chr21:43850713	2b	intronic	.	NDUFV3	ENSG00000160194
rs563230343	chr17:46971306	-1.30292	N	chr17:47047868	NA	intronic	.	ATP5G1	ENSG00000159199
rs544138564	chr12:117498984	-1.30292	N	N	NA	intronic	.	TESC	ENSG00000088992
rs546955731	chr16:4526704	-1.30292	N	chr16:4476089	NA	intronic	.	HMOX2	ENSG00000103415
rs564735026	chr13:43702246	-1.30292	N	N	NA	ncRNA_intronic	.	.	.
rs151239968	chr8:11582951	-1.30292	N	chr8:11836514	5	intronic	.	GATA4	ENSG00000136574
rs187911879	chr2:27958966	-1.30292	N	chr2:27750139	4	intergenic	.	.	.
rs138480707	chr9:14274563	-1.30292	N	chr9:14161670	5	intronic	.	NFIB	ENSG00000147862
rs535222424	chr17:1958154	-1.30292	N	chr17:2014984	NA	upstream	.	.	.
rs145189747	chr3:64801224	-1.30292	N	chr3:64705365	2b	ncRNA_intronic	.	.	.
rs143369942	chr6:129528116	-1.30292	N	N	3a	intronic	.	LAMA2	ENSG00000196569
rs568373447	chr1:228395285	-1.30292	N	N	NA	ncRNA_intronic	.	.	.
rs577267647	chr22:47082384	-1.30292	N	chr22:46615376	NA	UTR3	.	CERK	ENSG00000100422
rs145211352	chr3:122696465	-1.30292	N	chr3:123105721	5	intronic	.	SEMA5B	ENSG00000082684
rs546974930	chr3:12685668	-1.30292	N	chr3:12267780	NA	intronic	.	RAF1	ENSG00000132155
rs562848496	chr19:34858625	-1.30292	N	N	NA	intronic	.	GPI	ENSG00000105220
rs141961326	chr2:238797919	-1.30292	N	chr2:238873673	5	intronic	.	RAMP1	ENSG00000132329
rs181311449	chr12:94169314	-1.30292	N	chr12:94536803	7	intronic	.	CRADD	ENSG00000169372
rs560855752	chr15:85949875	-1.30292	N	chr15:86294211	NA	intronic	.	AKAP13	ENSG00000170776
rs529972717	chr4:123610672	-1.30292	N	chr4:123560939	NA	downstream	.	.	.
rs532527976	chr2:159919595	-1.30292	N	chr2:160345024	NA	intronic	.	TANC1	ENSG00000115183
rs546129144	chr17:66512929	-1.30292	N	N	NA	intronic	.	PRKAR1A	ENSG00000108946
rs556578700	chr2:174054678	-1.30292	N	N	NA	intronic	.	MLTK	ENSG00000091436
rs1894402	chr14:23907220	-1.30292	N	chr14:23755598	5	intergenic	.	.	.
rs550900175	chr3:192401812	-1.30292	N	N	NA	intronic	.	FGF12	ENSG00000114279
rs190669133	chr3:64745526	-1.30292	N	chr3:64705365	7	ncRNA_intronic	.	.	.
rs190669132	chr2:46768040	-1.30292	N	N	4	intergenic	.	.	.
rs533571023	chr18:32720517	-1.30292	N	N	NA	UTR3	.	MAPRE2	ENSG00000166974
rs117833110	chr12:19333370	-1.30292	N	N	6	intronic	.	PLEKHA5	ENSG00000052126
rs546373220	chr12:33006433	-1.30292	N	N	NA	intronic	.	PKP2	ENSG00000057294
rs193280277	chr4:174478226	-1.30292	N	N	6	intergenic	.	.	.
rs535781070	chr15:92491122	-1.30292	N	N	NA	intronic	.	SLCO3A1	ENSG00000176463
rs569915020	chr22:46731769	-1.30292	N	chr22:46615376	NA	intronic	.	TRMU	ENSG00000100416
rs528769076	chr12:3328140	-1.30292	N	chr12:3020644	NA	intronic	.	TSPAN9	ENSG00000011105
rs532304370	chr16:58455958	-1.30292	N	N	NA	intergenic	.	.	.
rs188312597	chr2:26463824	-1.30292	N	N	4	intronic	.	HADHA	ENSG00000084754
rs185651838	chr18:32690868	-1.30292	N	N	4	intronic	.	MAPRE2	ENSG00000166974
rs557076533	chr2:40740840	-1.30292	N	N	NA	intergenic	.	.	.
rs74510653	chr4:140654753	-1.30292	N	N	5	intronic	.	MAML3	ENSG00000196782
rs577328384	chr9:97841325	-1.30292	N	chr9:98243868	NA	intronic	.	C9orf3	ENSG00000148120
rs530871843	chr15:40630074	-1.30292	N	N	NA	exonic	nonsynonymous	C15orf52	ENSG00000188549
rs1228421	chr18:25692495	-1.30292	N	N	3a	intronic	.	CDH2	ENSG00000170558
rs562019611	chr5:126284304	-1.30292	N	chr5:126091428	NA	intronic	.	2020-03-03	ENSG00000173926
rs529324360	chr2:242576808	-1.30292	N	chr2:242421866	NA	upstream	.	THAP4	ENSG00000176946
rs534841364	chr10:112502291	-1.30292	N	N	NA	intronic	.	RBM20	ENSG00000203867
rs532382836	chr19:17415184	-1.30292	N	chr19:17650608	NA	upstream	.	.	.
rs576723097	chr9:101722298	-1.30292	N	N	NA	intronic	.	COL15A1	ENSG00000204291
rs550186799	chr6:45983822	-1.30292	N	chr6:45569863	NA	intronic	.	CLIC5	ENSG00000112782
rs550148611	chr12:121163667	-1.30292	N	chr12:121194862	NA	UTR5	.	ACADS	ENSG00000122971
rs562177546	chr21:40826459	-1.30292	N	chr21:40467643	NA	intronic	.	SH3BGR	ENSG00000185437
rs542822025	chr10:112558251	-1.30292	N	N	NA	intronic	.	RBM20	ENSG00000203867
rs544475891	chr2:105992530	-1.30292	N	chr2:106433909	NA	intronic	.	FHL2	ENSG00000115641
rs190123521	chr10:112547175	-1.30292	N	N	4	intronic	.	RBM20	ENSG00000203867
rs4922979	chr11:22218351	-1.30292	N	N	7	intronic	.	ANO5	ENSG00000171714
rs4922978	chr11:22218313	-1.30292	N	N	7	intronic	.	ANO5	ENSG00000171714
rs544835136	chr13:75991348	-1.30292	N	N	NA	intronic	.	TBC1D4	ENSG00000136111
rs141000255	chr11:111784515	-1.30292	N	chr11:111543916	4	exonic	nonsynonymous	CRYAB	ENSG00000109846
rs558028173	chr20:42775166	-1.30292	N	chr20:42660286	NA	intronic	.	JPH2	ENSG00000149596
rs187603623	chr20:30193109	-1.30292	N	chr20:30401407	4	UTR5	.	ID1	ENSG00000125968
rs566730711	chr4:114366512	-1.30292	N	N	NA	intergenic	.	.	.
rs375974501	chr12:94252074	-1.30292	N	chr12:94536803	4	intergenic	.	.	.
rs74233181	chr10:33637751	-1.30292	N	N	5	intergenic	.	.	.
rs536497331	chr1:16341430	-1.30292	N	N	NA	UTR3	.	HSPB7	ENSG00000173641
rs532192616	chr11:47199415	-1.30292	N	chr11:47454152	NA	UTR3	.	PACSIN3	ENSG00000165912
rs182353203	chr1:116300064	-1.30292	N	N	5	intronic	.	CASQ2	ENSG00000118729
rs138728814	chr18:32659711	-1.30292	N	N	6	intronic	.	MAPRE2	ENSG00000166974
rs578050606	chr9:116245139	-1.30292	N	chr9:116085822	NA	intronic	.	RGS3	ENSG00000138835
rs10421102	chr19:12911425	-1.30292	N	chr19:13176728	4	intronic	.	PRDX2	ENSG00000167815
rs560994239	chr3:69168866	-1.30292	N	N	NA	exonic	nonsynonymous	LMOD3	ENSG00000163380
rs530981174	chr10:88451791	-1.30292	N	N	NA	exonic	synonymous	LDB3	ENSG00000122367
rs566707022	chr1:74937677	-1.30292	N	N	NA	intronic	.	TNNI3K	ENSG00000116783
rs143525241	chr18:56246584	-1.30292	N	chr18:56395588	4	exonic	nonsynonymous	ALPK2	ENSG00000198796
rs560994232	chr5:133313704	-1.30292	N	chr5:133619966	NA	intronic	.	VDAC1	ENSG00000213585
rs554888048	chr4:65228412	-1.30292	N	N	NA	intronic	.	TECRL	ENSG00000205678
rs186041304	chr2:27506857	-1.30292	N	chr2:27295885	7	intronic	.	TRIM54	ENSG00000138100
rs533455353	chr15:75228858	-1.30292	N	chr15:75361539	NA	intronic	.	COX5A	ENSG00000178741
rs556858436	chr1:237222667	-1.30292	N	N	NA	intronic	.	RYR2	ENSG00000198626
rs7678398	chr4:8288581	-1.30292	N	N	5	intronic	.	HTRA3	ENSG00000170801
rs72660371	chr8:58906607	-1.30292	N	N	5	upstream	.	.	.
rs548210868	chr12:50203925	-1.30292	N	chr12:50599709	NA	intronic	.	NCKAP5L	ENSG00000167566
rs538240054	chr6:3909924	-1.30292	N	N	NA	intergenic	.	.	.
rs192682505	chr20:19764620	-1.30292	N	N	4	intergenic	.	.	.
rs117295064	chr20:13772924	-1.30292	N	N	7	intronic	.	NDUFAF5	ENSG00000101247
rs192682507	chr2:128408736	-1.30292	N	N	5	exonic	nonsynonymous	LIMS2	ENSG00000072163
rs7799353	chr7:151443351	-1.30292	N	N	5	intronic	.	PRKAG2	ENSG00000106617
rs552537811	chr5:175087980	-1.30292	N	N	NA	intronic	.	HRH2	ENSG00000113749
rs556290548	chr1:198124406	-1.30292	N	chr1:197814823	NA	intergenic	.	.	.
rs568815842	chr9:85874704	-1.30292	N	N	NA	intronic	.	FRMD3	ENSG00000172159
rs138727598	chr14:73181684	-1.30292	N	chr14:73414316	4	intronic	.	DPF3	ENSG00000205683
rs57518199	chr4:23876545	-1.30292	N	N	7	intronic	.	PPARGC1A	ENSG00000109819
rs543102269	chr17:66440103	-1.30292	N	chr17:65975385	NA	intronic	.	WIPI1	ENSG00000070540
rs116193256	chr5:111629222	-1.30292	N	N	5	intronic	.	EPB41L4A	ENSG00000129595
rs529783487	chr19:1241049	-1.30292	N	chr19:836144	NA	upstream	.	.	.
rs79659922	chr8:124654502	-1.30292	N	N	5	intergenic	.	.	.
rs543102263	chr8:22300808	-1.30292	N	chr8:22436681	NA	intronic	.	PPP3CC	ENSG00000120910
rs531795123	chr9:13484538	-1.30292	N	chr9:13676533	NA	intergenic	.	.	.
rs530364781	chr6:164569177	-1.30292	N	N	NA	intergenic	.	.	.
rs568893985	chr1:51294793	-1.30292	N	N	NA	intronic	.	FAF1	ENSG00000185104
rs368065540	chr2:174016344	-1.30292	N	N	3a	intronic	.	MLTK	ENSG00000091436
rs528503617	chr19:34856544	-1.30292	N	N	NA	intronic	.	GPI	ENSG00000105220
rs537894290	chr6:141725026	-1.30292	N	N	NA	intergenic	.	.	.
rs553118448	chr2:192714069	-1.30292	N	chr2:192522423	NA	intergenic	.	.	.
rs563308682	chr16:30908780	-1.30292	N	chr16:30471109	NA	intronic	.	CTF1	ENSG00000150281
rs115541126	chr9:38042247	-1.30292	N	chr9:38196117	5	intronic	.	SHB	ENSG00000107338
rs575045394	chr22:34227805	-1.30292	N	N	NA	intronic	.	LARGE	ENSG00000133424
rs189217333	chr3:138084102	-1.30292	N	N	6	intronic	.	MRAS	ENSG00000158186
rs190115631	chr16:30797530	-1.30292	N	chr16:30471109	4	intronic	.	ZNF629	ENSG00000102870
rs112431379	chr10:116480142	-1.30292	N	N	6	intergenic	.	.	.
rs561806808	chr12:110723027	-1.30292	N	chr12:111133088	NA	intronic	.	ATP2A2	ENSG00000174437
rs556915659	chr3:192338550	-1.30292	N	N	NA	intronic	.	FGF12	ENSG00000114279
rs569175671	chr16:58070492	-1.30292	N	N	NA	intronic	.	MMP15	ENSG00000102996
rs539879284	chr15:86038671	-1.30292	N	chr15:86294211	NA	intronic	.	AKAP13	ENSG00000170776
rs571953349	chr3:187669824	-1.30292	N	chr3:187652724	NA	intergenic	.	.	.
rs141760279	chr1:206838314	-1.30292	N	chr1:206968955	5	intergenic	.	.	.
rs544739446	chr5:14861213	-1.30292	N	chr5:14610309	NA	intronic	.	ANKH	ENSG00000154122
rs564600381	chr18:34090647	-1.30292	N	N	NA	intronic	.	FHOD3	ENSG00000134775
rs547828533	chr1:237195498	-1.30292	N	N	NA	intergenic	.	.	.
rs189842002	chr22:36784500	-1.30292	N	chr22:36545826	4	upstream	.	.	.
rs148723994	chr11:113719100	-1.30292	N	chr11:113984489	5	intronic	.	USP28	ENSG00000048028
rs537265354	chr16:82750488	-1.30292	N	N	NA	intronic	.	CDH13	ENSG00000140945
rs566684143	chr1:184798201	-1.30292	N	chr1:185067805	NA	intronic	.	FAM129A	ENSG00000135842
rs74758811	chr4:108921168	-1.30292	N	N	4	intronic	.	HADH	ENSG00000138796
rs16874313	chr4:23906055	-1.30292	N	N	4	intergenic	.	.	.
rs76569949	chr2:60643648	-1.30292	N	N	2b	intergenic	.	.	.
rs140848046	chr5:172675393	-1.30292	N	chr5:173075213	6	intergenic	.	.	.
rs535646665	chr9:13841001	-1.30292	N	chr9:13676533	NA	intergenic	.	.	.
rs77935505	chr7:101506077	-1.30292	N	chr7:101880795	5	intronic	.	CUX1	ENSG00000257923
rs564731580	chr1:117171596	-1.30292	N	chr1:117544331	NA	intronic	.	IGSF3	ENSG00000143061
rs148283901	chr6:3929336	-1.30292	N	N	5	intergenic	.	.	.
rs562313002	chr8:52639187	-1.30292	N	N	NA	intronic	.	PXDNL	ENSG00000147485
rs577055851	chr5:127811544	-1.30292	N	chr5:127487603	NA	intronic	.	FBN2	ENSG00000138829
rs541501545	chr5:170853351	-1.30292	N	N	NA	intronic	.	FGF18	ENSG00000156427
rs561567480	chr20:62129436	-1.30292	N	chr20:62216808	NA	intronic	.	EEF1A2	ENSG00000101210
rs149008153	chr3:66168661	-1.30292	N	N	7	intronic	.	SLC25A26	ENSG00000144741
rs2278446	chr12:93575443	-1.30292	N	N	5	ncRNA_exonic	.	.	.
rs192966928	chr7:35301024	-1.30292	N	N	4	intergenic	.	.	.
rs553797091	chr11:16882903	-1.30292	N	chr11:16618307	NA	intronic	.	PLEKHA7	ENSG00000166689
rs149115660	chr15:42213134	-1.30292	N	chr15:42266262	6	intronic	.	EHD4	ENSG00000103966
rs138538894	chr8:105550192	-1.30292	N	N	4	intronic	.	LRP12	ENSG00000147650
rs550641751	chr15:86262282	-1.30292	N	chr15:86294211	NA	intronic	.	AKAP13	ENSG00000170776
rs3815420	chr4:24069770	-1.30292	N	N	5	intergenic	.	.	.
rs13419898	chr2:169347138	-1.30292	N	chr2:169707552	4	intronic	.	CERS6	ENSG00000172292
rs536586589	chr11:72887669	-1.30292	N	chr11:72943483	NA	intergenic	.	.	.
rs9991828	chr4:186596560	-1.30292	N	N	7	intronic	.	SORBS2	ENSG00000154556
rs190380304	chr4:6889398	-1.30292	N	chr4:6969919	6	intergenic	.	.	.
rs537912749	chr2:198667088	-1.30292	N	chr2:198544183	NA	intergenic	.	.	.
rs563881156	chr8:142431133	-1.30292	N	chr8:142329460	NA	upstream	.	PTP4A3	ENSG00000184489
rs116625937	chr1:74858960	-1.30292	N	N	5	intronic	.	TNNI3K	ENSG00000116783
rs150297580	chr3:40341741	-1.30292	N	N	2b	ncRNA_intronic	.	.	.
rs548161254	chr2:238772544	-1.30292	N	chr2:238873673	NA	intronic	.	RAMP1	ENSG00000132329
rs542874438	chr7:157148484	-1.30292	N	N	NA	intronic	.	DNAJB6	ENSG00000105993
rs184970644	chr15:85369404	-1.30292	N	chr15:85178270	5	intronic	.	ALPK3	ENSG00000136383
rs117676547	chr3:188009006	-1.30292	N	chr3:188441161	7	intronic	.	LPP	ENSG00000145012
rs150567366	chr3:39226079	-1.30292	N	chr3:39307162	4	exonic	nonsynonymous	XIRP1	ENSG00000168334
rs17137253	chr6:3910784	-1.30292	N	N	5	intergenic	.	.	.
rs182826582	chr4:41526804	-1.30292	N	chr4:41371698	3a	intronic	.	LIMCH1	ENSG00000064042
rs531300153	chr13:21751121	-1.30292	N	N	NA	exonic	synonymous	MRP63	ENSG00000173141
rs563110178	chr18:8626709	-1.30292	N	N	NA	intronic	.	RAB12	ENSG00000206418
rs146810912	chr15:58001458	-1.30292	N	N	6	exonic	synonymous	GCOM1	ENSG00000137878
rs568794790	chr2:173986066	-1.30292	N	N	NA	intronic	.	MLTK	ENSG00000091436
rs551358519	chr6:55953441	-1.30292	N	N	NA	intronic	.	COL21A1	ENSG00000124749
rs544806306	chr4:140587484	-1.30292	N	N	NA	intronic	.	MGST2	ENSG00000085871
rs553410632	chr22:44351347	-1.30292	N	chr22:44330031	NA	UTR5	.	SAMM50	ENSG00000100347
rs540001626	chr1:205482310	-1.30292	N	chr1:205676263	NA	intronic	.	CDK18	ENSG00000117266
rs571655954	chr18:8627932	-1.30292	N	N	NA	intronic	.	RAB12	ENSG00000206418
rs548587678	chr3:127842167	-1.30292	N	chr3:128191776	NA	intronic	.	RUVBL1	ENSG00000175792
rs547313998	chr12:19281105	-1.30292	N	N	NA	intergenic	.	.	.
rs376921691	chr1:43147916	-1.30292	N	chr1:43409179	4	UTR5	.	.	.
rs192085693	chr1:78366753	-1.30292	N	N	4	intronic	.	NEXN	ENSG00000162614
rs538624437	chr13:76364634	-1.30292	N	N	NA	intronic	.	LMO7	ENSG00000136153
rs186297961	chr2:106019652	-1.30292	N	chr2:106433909	3a	intronic	.	FHL2	ENSG00000115641
rs559350810	chr3:58419100	-1.30292	N	chr3:58036811	NA	intronic	.	PDHB	ENSG00000168291
rs556639112	chr12:114799673	-1.30292	N	N	NA	intronic	.	TBX5	ENSG00000089225
rs568965699	chr10:88466073	-1.30292	N	N	NA	intronic	.	LDB3	ENSG00000122367
rs574906472	chr10:106097795	-1.30292	N	N	NA	intronic	.	ITPRIP	ENSG00000148841
rs371151742	chr1:112298510	-1.30292	N	N	2a	UTR5	.	DDX20	ENSG00000064703
rs139139924	chr16:82736200	-1.30292	N	N	6	intronic	.	CDH13	ENSG00000140945
rs533028520	chr10:75410212	-1.30292	N	N	NA	intronic	.	SYNPO2L	ENSG00000166317
rs186765408	chr4:156609367	-1.30292	N	chr4:156645513	6	intronic	.	GUCY1A3	ENSG00000164116
rs575365493	chr10:93370311	-1.30292	N	chr10:93650603	NA	ncRNA_intronic	.	.	.
rs574916498	chr4:141846755	-1.30292	N	N	NA	intronic	.	RNF150	ENSG00000170153
rs185291611	chr1:41210345	-1.30292	N	chr1:41356780	5	intronic	.	NFYC	ENSG00000066136
rs371945199	chr5:66189604	-1.30292	N	N	7	intronic	.	MAST4	ENSG00000069020
rs576686871	chr5:71724879	-1.30292	N	chr5:72112421	NA	intergenic	.	.	.
rs539966760	chr17:1015082	-1.30292	N	chr17:1373518	NA	intronic	.	ABR	ENSG00000159842
rs185946833	chr8:97280308	-1.30292	N	N	2a	intronic	.	PTDSS1	ENSG00000156471
rs190753006	chr1:232455034	-1.30292	N	N	3a	intergenic	.	.	.
rs827240	chr10:72647788	-1.30292	N	N	2b	UTR5	.	PCBD1	ENSG00000166228
rs827241	chr10:72647653	-1.30292	N	N	4	UTR5	.	PCBD1	ENSG00000166228
rs562010509	chr3:123132785	-1.30292	N	chr3:123105721	NA	intronic	.	ADCY5	ENSG00000173175
rs78913605	chr3:183355190	-1.30292	N	chr3:183730295	6	intronic	.	KLHL24	ENSG00000114796
rs144843461	chr5:52856471	-1.30292	N	N	4	UTR5	.	NDUFS4	ENSG00000164258
rs78634984	chr4:142000672	-1.30292	N	N	6	intronic	.	RNF150	ENSG00000170153
rs574577676	chr1:101574793	-1.30292	N	chr1:101100839	NA	intergenic	.	.	.
rs532822258	chr2:33760972	-1.30292	N	N	NA	intronic	.	RASGRP3	ENSG00000152689
rs536872084	chr20:8000417	-1.30292	N	chr20:8129491	NA	UTR5	.	TMX4	ENSG00000125827
rs76889000	chr13:76361019	-1.30292	N	N	6	intronic	.	LMO7	ENSG00000136153
rs568195173	chr4:159694125	-1.30292	N	N	NA	intronic	.	FNIP2	ENSG00000052795
rs569181108	chr10:121028051	-1.30292	N	N	NA	intronic	.	GRK5	ENSG00000198873
rs151212217	chr1:232724014	-1.30292	N	N	5	intergenic	.	.	.
rs3216002	chr14:34410766	-1.30292	N	N	6	intronic	.	EGLN3	ENSG00000129521
rs560986525	chr10:3132610	-1.30292	N	N	NA	intronic	.	PFKP	ENSG00000067057
rs182360322	chr9:2560782	-1.30292	N	chr9:2622278	6	ncRNA_intronic	.	.	.
rs558783395	chr14:23881739	-1.30292	N	chr14:23755598	NA	downstream	.	.	.
rs530650232	chr12:110721539	-1.30292	N	chr12:111133088	NA	intronic	.	ATP2A2	ENSG00000174437
rs559666828	chr2:201922592	-1.30292	N	chr2:202112471	NA	intronic	.	FAM126B	ENSG00000155744
rs528559204	chr5:173346620	-1.30292	N	chr5:173075213	NA	intronic	.	CPEB4	ENSG00000113742
rs535989177	chr22:18598418	-1.30292	N	chr22:19058146	NA	intronic	.	TUBA8	ENSG00000183785
rs138377107	chr8:17930532	-1.30292	N	N	6	intronic	.	ASAH1	ENSG00000104763
rs192318024	chr4:41614962	-1.30292	N	chr4:41371698	5	UTR5	.	LIMCH1	ENSG00000064042
rs113847858	chr2:46767609	-1.30292	N	N	5	intergenic	.	.	.
rs568013780	chr5:175111725	-1.30292	N	N	NA	intronic	.	HRH2	ENSG00000113749
rs573546380	chr5:148676935	-1.30292	N	chr5:148198999	NA	intronic	.	AFAP1L1	ENSG00000157510
rs567220465	chr2:101523116	-1.30292	N	chr2:101778319	NA	intronic	.	NPAS2	ENSG00000170485
rs17405221	chr1:41177883	-1.30292	N	chr1:41356780	5	intronic	.	NFYC	ENSG00000066136
rs190548164	chr2:33669670	-1.30292	N	N	2b	intronic	.	RASGRP3	ENSG00000152689
rs544010007	chr2:40642420	-1.30292	N	N	NA	intronic	.	SLC8A1	ENSG00000183023
rs546395805	chr3:69153257	-1.30292	N	N	NA	intronic	.	ARL6IP5	ENSG00000144746
rs377053248	chr6:150491828	-1.30292	N	chr6:150373194	5	intronic	.	PPP1R14C	ENSG00000198729
rs375817191	chr4:156587824	-1.30292	N	chr4:156645513	5	upstream	.	.	.
rs145100846	chr16:74332561	-1.30292	N	chr16:74597758	7	intronic	.	PSMD7	ENSG00000103035
rs560238192	chr16:83945945	-1.30292	N	N	NA	exonic	synonymous	MLYCD	ENSG00000103150
rs567443045	chr20:42939964	-1.30292	N	chr20:42660286	NA	upstream	.	.	.
rs190806697	chr1:120161128	-1.30292	N	N	5	downstream	.	.	.
rs566642255	chr2:106018259	-1.30292	N	chr2:106433909	NA	intronic	.	FHL2	ENSG00000115641
rs532093369	chr12:49175233	-1.30292	N	chr12:49080698	NA	intronic	.	ADCY6	ENSG00000174233
rs587640572	chr1:151115127	-1.30292	N	N	NA	UTR5	.	SEMA6C	ENSG00000143434
rs141759068	chr3:72987897	-1.30292	N	N	4	intronic	.	GXYLT2	ENSG00000172986
rs532656796	chr10:115617960	-1.30292	N	chr10:115719472	NA	intronic	.	NHLRC2	ENSG00000196865
rs564081628	chr2:101511947	-1.30292	N	chr2:101778319	NA	intronic	.	NPAS2	ENSG00000170485
rs574999104	chr20:36772960	-1.30292	N	chr20:36895860	NA	intronic	.	TGM2	ENSG00000198959
rs547422874	chr6:82433678	-1.30292	N	chr6:82463478	NA	intergenic	.	.	.
rs183982780	chr2:182853885	-1.30292	N	chr2:182373430	7	intronic	.	PPP1R1C	ENSG00000150722
rs574623567	chr12:4758560	-1.30292	N	chr12:4334295	NA	intronic	.	NDUFA9	ENSG00000139180
rs556389934	chr1:153600676	-1.30292	N	N	NA	UTR5	.	S100A13	ENSG00000189171
rs12882128	chr14:23882302	-1.30292	N	chr14:23755598	5	intronic	.	MYH7	ENSG00000092054
rs540694562	chr4:141951326	-1.30292	N	N	NA	intronic	.	RNF150	ENSG00000170153
rs10151073	chr14:33284381	-1.30292	N	N	6	intronic	.	AKAP6	ENSG00000151320
rs559209364	chr14:105047135	-1.30292	N	chr14:105258892	NA	intronic	.	C14orf180	ENSG00000184601
rs554288229	chr18:25680055	-1.30292	N	N	NA	intronic	.	CDH2	ENSG00000170558
rs74536742	chr9:100291353	-1.30292	N	N	5	intronic	.	TMOD1	ENSG00000136842
rs189294248	chr13:32858661	-1.30292	N	N	6	intronic	.	FRY	ENSG00000073910
rs183023297	chr4:23882449	-1.30292	N	N	5	intronic	.	PPARGC1A	ENSG00000109819
rs28512220	chr4:186522312	-1.30292	N	N	5	intronic	.	SORBS2	ENSG00000154556
rs538945876	chr8:28565933	-1.30292	N	N	NA	intronic	.	EXTL3	ENSG00000012232
rs562525742	chr11:72885761	-1.30292	N	chr11:72943483	NA	intergenic	.	.	.
rs73765789	chr5:66190989	-1.30292	N	N	5	intronic	.	MAST4	ENSG00000069020
rs181673654	chr17:48191522	-1.30292	N	N	5	intronic	.	SAMD14	ENSG00000167100
rs145341361	chr1:226458511	-1.30292	N	chr1:226914734	7	intronic	.	LIN9	ENSG00000183814
rs73765782	chr5:66185494	-1.30292	N	N	5	intronic	.	MAST4	ENSG00000069020
rs73765783	chr5:66186957	-1.30292	N	N	5	intronic	.	MAST4	ENSG00000069020
rs145105311	chr18:33968248	-1.30292	N	N	5	intronic	.	FHOD3	ENSG00000134775
rs560665260	chr6:36820741	-1.30292	N	chr6:36353934	NA	intergenic	.	.	.
rs798973	chr13:32738025	-1.30292	N	N	5	intronic	.	FRY	ENSG00000073910
rs534357234	chr5:136958227	-1.30292	N	N	NA	intronic	.	KLHL3	ENSG00000146021
rs576992948	chr1:11945839	-1.30292	N	chr1:12246175	NA	intergenic	.	.	.
rs553275065	chr1:184929876	-1.30292	N	chr1:185391167	NA	intronic	.	FAM129A	ENSG00000135842
rs568437334	chr22:34263356	-1.30292	N	N	NA	intronic	.	LARGE	ENSG00000133424
rs192544896	chr5:171006913	-1.30292	N	N	5	intergenic	.	.	.
rs147212063	chr15:86237338	-1.30292	N	chr15:86294211	3a	intronic	.	AKAP13	ENSG00000170776
rs552503202	chr1:237142440	-1.30292	N	N	NA	intergenic	.	.	.
rs187905714	chr6:110736859	-1.30292	N	N	4	upstream	.	.	.
rs556501558	chr1:170116850	-1.30292	N	chr1:169665632	NA	intronic	.	METTL11B	ENSG00000203740
rs11556562	chr11:22647266	-1.30292	N	N	2b	exonic	nonsynonymous	FANCF	ENSG00000183161
rs537962113	chr1:232733198	-1.30292	N	N	NA	intergenic	.	.	.
rs12415832	chr10:121112327	-1.30292	N	N	5	intronic	.	GRK5	ENSG00000198873
rs550774690	chr12:119621110	-1.30292	N	N	NA	intronic	.	HSPB8	ENSG00000152137
rs532963281	chr16:82768186	-1.30292	N	N	NA	intronic	.	CDH13	ENSG00000140945
rs537927872	chr16:82769268	-1.30292	N	N	NA	intronic	.	CDH13	ENSG00000140945
rs12458219	chr18:34113096	-1.30292	N	N	6	intronic	.	FHOD3	ENSG00000134775
rs572890425	chr22:51017944	-1.30292	N	chr22:50628937	NA	ncRNA_intronic	.	CHKB	ENSG00000100288
rs67541383	chr15:44172548	-1.30292	N	chr15:44027885	5	intronic	.	FRMD5	ENSG00000171877
rs550007396	chr12:4397032	-1.30292	N	chr12:4334295	NA	intronic	.	CCND2	ENSG00000118971
rs544460223	chr3:69922541	-1.30292	N	N	NA	intronic	.	MITF	ENSG00000187098
rs192251532	chr4:95441456	-1.30292	N	N	3a	intronic	.	PDLIM5	ENSG00000163110
rs549229482	chr10:102826571	-1.30292	N	N	NA	intergenic	.	.	.
rs6489539	chr12:582757	-1.30292	N	chr12:711662	5	intronic	.	B4GALNT3	ENSG00000139044
rs7644181	chr3:40355665	-1.30292	N	N	4	intergenic	.	.	.
rs74914481	chr6:13616864	-1.30292	N	N	7	intronic	.	NOL7	ENSG00000225921
rs538894753	chr10:89926639	-1.30292	N	chr10:89681458	NA	intergenic	.	.	.
rs562218622	chr9:38060332	-1.30292	N	chr9:38196117	NA	intronic	.	SHB	ENSG00000107338
rs6489532	chr12:570917	-1.30292	N	chr12:711662	5	intronic	.	B4GALNT3	ENSG00000139044
rs6489531	chr12:4381763	-1.30292	N	chr12:4334295	4	ncRNA_intronic	.	.	.
rs149013911	chr16:46783148	-1.30292	N	N	5	intronic	.	.	.
rs187824246	chr9:95986932	-1.30292	N	chr9:95684697	2b	intronic	.	WNK2	ENSG00000165238
rs577436160	chr11:112839882	-1.30292	N	N	NA	intronic	.	NCAM1	ENSG00000149294
rs554712399	chr9:134204884	-1.30292	N	N	NA	intergenic	.	.	.
rs575653761	chr7:112635793	-1.30292	N	chr7:112782556	NA	upstream	.	.	.
rs547228251	chr16:66956531	-1.30292	N	chr16:67377216	NA	intronic	.	RRAD	ENSG00000166592
rs566434151	chr9:14224276	-1.30292	N	chr9:14161670	NA	intronic	.	NFIB	ENSG00000147862
rs573089343	chr15:92397345	-1.30292	N	N	NA	intronic	.	SLCO3A1	ENSG00000176463
rs569862276	chr7:151397836	-1.30292	N	N	NA	intronic	.	PRKAG2	ENSG00000106617
rs192929469	chr1:184920607	-1.30292	N	chr1:185391167	6	intronic	.	FAM129A	ENSG00000135842
rs189566144	chr3:128101314	-1.30292	N	chr3:128381270	2b	intronic	.	EEFSEC	ENSG00000132394
rs543166764	chr20:33569336	-1.30292	N	N	NA	intronic	.	MYH7B	ENSG00000078814
rs569393260	chr15:86259443	-1.30292	N	chr15:86294211	NA	intronic	.	AKAP13	ENSG00000170776
rs183912091	chr10:78192835	-1.30292	N	N	5	intronic	.	C10orf11	ENSG00000148655
rs184269660	chr19:2781479	-1.30292	N	chr19:3272088	5	intronic	.	SGTA	ENSG00000104969
rs534827469	chr12:3363731	-1.30292	N	chr12:3020644	NA	intronic	.	TSPAN9	ENSG00000011105
rs539719019	chr22:24116001	-1.30292	N	chr22:24247310	NA	intronic	.	MMP11	ENSG00000099953
rs535944783	chr6:141882819	-1.30292	N	N	NA	intergenic	.	.	.
rs11051474	chr12:31741660	-1.30292	N	chr12:32138924	6	intronic	.	DENND5B	ENSG00000170456
rs575591351	chr17:74685321	-1.30292	N	chr17:74710128	NA	intronic	.	MXRA7	ENSG00000182534
rs527263728	chr5:53755986	-1.30292	N	N	NA	intergenic	.	.	.
rs6477179	chr9:737637	-1.30292	N	chr9:288414	5	intronic	.	KANK1	ENSG00000107104
rs528953265	chr7:150669953	-1.30292	N	chr7:150278589	NA	intronic	.	KCNH2	ENSG00000055118
rs7023719	chr9:97785248	-1.30292	N	chr9:98243868	7	intronic	.	C9orf3	ENSG00000148120
rs115840124	chr3:98465369	-1.30292	N	chr3:98428155	5	intronic	.	ST3GAL6	ENSG00000064225
rs79078894	chr3:46033267	-1.30292	N	chr3:46418689	6	intronic	.	FYCO1	ENSG00000163820
rs150052661	chr8:133773935	-1.30292	N	chr8:134103953	5	intergenic	.	.	.
rs539262021	chr8:22858520	-1.30292	N	chr8:22436681	NA	intronic	.	RHOBTB2	ENSG00000008853
rs554754361	chr14:33092051	-1.30292	N	N	NA	intronic	.	AKAP6	ENSG00000151320
rs187982109	chr8:11488471	-1.30292	N	chr8:11836514	5	intergenic	.	.	.
rs181944030	chr1:184793826	-1.30292	N	chr1:185067805	3a	intronic	.	FAM129A	ENSG00000135842
rs145789550	chr17:4844478	-1.30292	N	chr17:5326162	2b	intronic	.	RNF167	ENSG00000108523
rs6470239	chr8:125366133	-1.30292	N	N	7	intronic	.	TMEM65	ENSG00000164983
rs561720065	chr18:33912220	-1.30292	N	N	NA	intronic	.	FHOD3	ENSG00000134775
rs549413069	chr17:27503293	-1.30292	N	chr17:27961562	NA	intronic	.	MYO18A	ENSG00000196535
rs531105857	chr12:661082	-1.30292	N	chr12:711662	NA	intronic	.	B4GALNT3	ENSG00000139044
rs568247745	chr5:43642612	-1.30292	N	chr5:43866596	NA	intronic	.	NNT	ENSG00000112992
rs6470231	chr8:125212737	-1.30292	N	N	4	ncRNA_intronic	.	.	.
rs189842855	chr7:116039105	-1.30292	N	chr7:116357368	7	intergenic	.	.	.
rs17296443	chr10:33561574	-1.30292	N	N	4	intronic	.	NRP1	ENSG00000099250
rs561720069	chr6:3909757	-1.30292	N	N	NA	intergenic	.	.	.
rs74818167	chr12:3332691	-1.30292	N	chr12:3020644	5	intronic	.	TSPAN9	ENSG00000011105
rs13030567	chr2:174016338	-1.30292	N	N	3a	intronic	.	MLTK	ENSG00000091436
rs116109786	chr8:142428392	-1.30292	N	chr8:142329460	3a	intergenic	.	PTP4A3	ENSG00000184489
rs143198253	chr12:94288568	-1.30292	N	chr12:94536803	5	intergenic	.	.	.
rs74810313	chr3:16945450	-1.30292	N	chr3:16911330	5	intronic	.	PLCL2	ENSG00000154822
rs116007468	chr1:120190021	-1.30292	N	N	4	intronic	.	ZNF697	ENSG00000143067
rs150736793	chr2:202304033	-1.30292	N	chr2:202112471	7	intronic	.	TRAK2	ENSG00000115993
rs552461380	chr9:97816275	-1.30292	N	chr9:98243868	NA	intronic	.	C9orf3	ENSG00000148120
rs115415752	chr20:56016910	-1.30292	N	N	2b	intergenic	.	.	.
rs146149618	chr18:25694328	-1.30292	N	N	7	intronic	.	CDH2	ENSG00000170558
rs546070786	chr3:122103206	-1.30292	N	chr3:122013354	NA	intronic	.	FAM162A	ENSG00000114023
rs12263699	chr10:91283400	-1.30292	N	chr10:91002804	5	intronic	.	SLC16A12	ENSG00000152779
rs528781606	chr12:94264524	-1.30292	N	chr12:94536803	NA	intergenic	.	.	.
rs12263690	chr10:18758131	-1.30292	N	chr10:18266410	5	intronic	.	CACNB2	ENSG00000165995
rs542587799	chr12:32964297	-1.30292	N	N	NA	intronic	.	PKP2	ENSG00000057294
rs144249781	chr13:43611132	-1.30292	N	N	5	intronic	.	DNAJC15	ENSG00000120675
rs144484878	chr1:78473243	-1.30292	N	N	5	intronic	.	DNAJB4	ENSG00000162616
rs556718416	chr4:140839924	-1.30292	N	N	NA	intronic	.	MAML3	ENSG00000196782
rs150403921	chr8:8998610	-1.30292	N	N	5	exonic	synonymous	PPP1R3B	ENSG00000173281
rs190401294	chr20:25172269	-1.30292	N	chr20:25194611	4	ncRNA_intronic	.	.	.
rs527272404	chr9:97768864	-1.30292	N	chr9:98243868	NA	intronic	.	C9orf3	ENSG00000148120
rs570755334	chr4:186068426	-1.30292	N	N	NA	UTR3	.	SLC25A4	ENSG00000151729
rs143793140	chr2:237156600	-1.30292	N	N	7	intronic	.	ASB18	ENSG00000182177
rs373984890	chr3:52564483	-1.30292	N	chr3:52873984	2b	intronic	.	NT5DC2	ENSG00000168268
rs117158584	chr14:32896002	-1.30292	N	N	4	intronic	.	AKAP6	ENSG00000151320
rs550280043	chr20:32029882	-1.30292	N	N	NA	intronic	.	SNTA1	ENSG00000101400
rs151188170	chr7:151416614	-1.30292	N	N	5	intronic	.	PRKAG2	ENSG00000106617
rs546600334	chr2:40725360	-1.30292	N	N	NA	intronic	.	SLC8A1	ENSG00000183023
rs539343465	chr16:4290383	-1.30292	N	chr16:4476089	NA	intronic	.	SRL	ENSG00000185739
rs151071394	chr5:78804095	-1.30292	N	N	7	intronic	.	HOMER1	ENSG00000152413
rs137981140	chr1:217235238	-1.30292	N	N	6	intronic	.	ESRRG	ENSG00000196482
rs529213033	chr16:58427484	-1.30292	N	N	NA	intronic	.	GINS3	ENSG00000181938
rs553119182	chr8:38795881	-1.30292	N	chr8:38804069	NA	intronic	.	PLEKHA2	ENSG00000169499
rs561949230	chr12:57031759	-1.30292	N	chr12:57493727	NA	downstream	.	.	.
rs4234677	chr3:64675254	-1.30292	N	chr3:64705365	5	ncRNA_intronic	.	.	.
rs138124413	chr6:164531104	-1.30292	N	N	4	intergenic	.	.	.
rs549299288	chr5:16488920	-1.30292	N	N	NA	intronic	.	FAM134B	ENSG00000154153
rs545226909	chr12:19329860	-1.30292	N	N	NA	intronic	.	PLEKHA5	ENSG00000052126
rs571320939	chr18:19762614	-1.30292	N	N	NA	intronic	.	GATA6	ENSG00000141448
rs148149555	chr7:151419746	-1.30292	N	N	5	intronic	.	PRKAG2	ENSG00000106617
rs55681397	chr6:13397672	-1.30292	N	N	4	intronic	.	GFOD1	ENSG00000145990
rs1324189	chr9:13607314	-1.30292	N	chr9:13676533	5	intergenic	.	.	.
rs189819241	chr6:139611381	-1.30292	N	N	7	intronic	.	TXLNB	ENSG00000164440
rs563946697	chr7:113143923	-1.30292	N	chr7:112782556	NA	intergenic	.	.	.
rs375975578	chr7:136555818	-1.30292	N	N	4	intronic	.	CHRM2	ENSG00000181072
rs536981264	chr1:232711061	-1.30292	N	N	NA	intergenic	.	.	.
rs1324186	chr9:13568063	-1.30292	N	chr9:13676533	5	intergenic	.	.	.
rs563495486	chr15:44182320	-1.30292	N	chr15:44027885	NA	intronic	.	FRMD5	ENSG00000171877
rs563495485	chr16:66961401	-1.30292	N	chr16:67377216	NA	intergenic	.	.	.
rs570140482	chr10:90003263	-1.30292	N	chr10:89681458	NA	intergenic	.	.	.
rs563377185	chr13:32839918	-1.30292	N	N	NA	intronic	.	FRY	ENSG00000073910
rs193222713	chr22:32484301	-1.30292	N	N	5	intronic	.	SLC5A1	ENSG00000100170
rs114377171	chr12:3365708	-1.30292	N	chr12:3020644	5	intronic	.	TSPAN9	ENSG00000011105
rs550189029	chr7:113513721	-1.30292	N	N	NA	intergenic	.	.	.
rs12434021	chr14:35152084	-1.30292	N	chr14:35585629	4	intergenic	.	.	.
rs188789574	chr2:106035537	-1.30292	N	chr2:106433909	5	intronic	.	FHL2	ENSG00000115641
rs577397810	chr4:6790114	-1.30292	N	chr4:6969919	NA	intronic	.	KIAA0232	ENSG00000170871
rs76340904	chr10:36276224	-1.30292	N	N	5	intergenic	.	.	.
rs547259929	chr1:12048228	-1.30292	N	chr1:12246175	NA	intronic	.	MFN2	ENSG00000116688
rs181193167	chr1:228557540	-1.30292	N	N	4	intronic	.	OBSCN	ENSG00000154358
rs547820811	chr7:115956946	-1.30292	N	chr7:116357368	NA	intergenic	.	.	.
rs115045161	chr4:156457402	-1.30292	N	chr4:156645513	5	intergenic	.	.	.
rs150391289	chr15:83419276	-1.30292	N	N	4	upstream	.	.	.
rs17474973	chr2:40712361	-1.30292	N	N	6	intronic	.	SLC8A1	ENSG00000183023
rs193146360	chr19:3951620	-1.30292	N	chr19:4090422	5	ncRNA_intronic	.	.	.
rs551515435	chr2:201986405	-1.30292	N	chr2:202112471	NA	intronic	.	CFLAR	ENSG00000003402
rs537190431	chr15:92470581	-1.30292	N	N	NA	intronic	.	SLCO3A1	ENSG00000176463
rs115885893	chr2:220497682	-1.30292	N	chr2:220049128	5	exonic	synonymous	SLC4A3	ENSG00000114923
rs187148909	chr5:115426169	-1.30292	N	N	2b	intronic	.	COMMD10	ENSG00000145781
rs187253635	chr1:85321709	-1.30292	N	N	5	intronic	.	LPAR3	ENSG00000171517
rs550701209	chr7:101591769	-1.30292	N	chr7:101880795	NA	intronic	.	CUX1	ENSG00000257923
rs6691149	chr1:117664966	-1.30292	N	chr1:117544331	4	upstream	.	.	.
rs560871486	chr8:11539705	-1.30292	N	chr8:11836514	NA	intronic	.	.	.
rs6896479	chr5:115425582	-1.30292	N	N	6	intronic	.	COMMD10	ENSG00000145781
rs532819756	chr2:238524578	-1.30292	N	chr2:238873673	NA	intergenic	.	.	.
rs548563753	chr2:238535511	-1.30292	N	chr2:238873673	NA	upstream	.	.	.
rs550214023	chr2:169313554	-1.30292	N	chr2:169707552	NA	intronic	.	CERS6	ENSG00000172292
rs144337167	chr7:80235951	-1.30292	N	N	7	intronic	.	CD36	ENSG00000135218
rs558395266	chr3:122676574	-1.30292	N	chr3:123105721	NA	intronic	.	SEMA5B	ENSG00000082684
rs563610103	chr7:136770532	-1.30292	N	N	NA	ncRNA_intronic	.	.	.
rs556832276	chr5:70884246	-1.30292	N	N	NA	intronic	.	MCCC2	ENSG00000131844
rs550195726	chr15:85926432	-1.30292	N	chr15:86294211	NA	intronic	.	AKAP13	ENSG00000170776
rs140231555	chr15:35991103	-1.30292	N	N	7	ncRNA_intronic	.	.	.
rs151058512	chr2:179686126	-1.30292	N	N	7	intergenic	.	.	.
rs531075924	chr1:205778830	-1.30292	N	chr1:205676263	NA	intronic	.	SLC41A1	ENSG00000133065
rs559012696	chr9:134147810	-1.30292	N	N	NA	intronic	.	FAM78A	ENSG00000126882
rs559012699	chr1:237383585	-1.30292	N	N	NA	intronic	.	RYR2	ENSG00000198626
rs572470025	chr8:41511719	-1.30292	N	N	NA	UTR3	.	ANK1	ENSG00000029534
rs59677947	chr16:82748043	-1.30292	N	N	7	intronic	.	CDH13	ENSG00000140945
rs186840389	chr1:214200747	-1.30292	N	chr1:213937382	3a	intronic	.	PROX1	ENSG00000117707
rs111631683	chr8:11544580	-1.30292	N	chr8:11836514	4	intronic	.	.	.
rs554981906	chr12:111844989	-1.30292	N	chr12:112212874	NA	intronic	.	SH2B3	ENSG00000111252
rs541072849	chr10:74007780	-1.30292	N	chr10:73520632	NA	intergenic	.	.	.
rs556286593	chr3:178431110	-1.30292	N	N	NA	ncRNA_intronic	.	KCNMB2	ENSG00000197584
rs77435617	chr10:33502143	-1.30292	N	N	5	intronic	.	NRP1	ENSG00000099250
rs7082332	chr10:11787647	-1.30292	N	N	5	intronic	.	ECHDC3	ENSG00000134463
rs77720194	chr2:159898630	-1.30292	N	chr2:160345024	4	intronic	.	TANC1	ENSG00000115183
rs188959587	chr10:121095248	-1.30292	N	N	5	intronic	.	GRK5	ENSG00000198873
rs114669520	chr3:57929855	-1.30292	N	chr3:58036811	3a	intergenic	.	.	.
rs7525450	chr1:217265479	-1.30292	N	N	5	intronic	.	ESRRG	ENSG00000196482
rs79160074	chr15:25201555	-1.30292	N	N	2b	intronic	.	SNRPN	ENSG00000128739
rs570856674	chr2:106120612	-1.30292	N	chr2:106433909	NA	intergenic	.	.	.
rs573011780	chr5:175103323	-1.30292	N	N	NA	intronic	.	HRH2	ENSG00000113749
rs7937639	chr11:9587478	-1.30292	N	chr11:9730141	1f	intergenic	.	.	.
rs10135060	chr14:32897417	-1.30292	N	N	5	intronic	.	AKAP6	ENSG00000151320
rs553744344	chr5:172666017	-1.30292	N	chr5:173075213	NA	intergenic	.	.	.
rs186638868	chr15:63286420	-1.30292	N	chr15:62830704	5	intergenic	.	.	.
rs557674302	chr7:136626447	-1.30292	N	N	NA	ncRNA_intronic	.	CHRM2	ENSG00000181072
rs2403557	chr11:12009960	-1.30292	N	chr11:12133478	4	intronic	.	DKK3	ENSG00000050165
rs201142482	chr17:48190340	-1.30292	N	N	2b	exonic	nonsynonymous	SAMD14	ENSG00000167100
rs534693727	chr17:17754898	-1.30292	N	chr17:17707105	NA	intronic	.	TOM1L2	ENSG00000175662
rs569805399	chr15:83736714	-1.30292	N	N	NA	upstream;downstream	.	.	.
rs140093304	chr1:206884344	-1.30292	N	chr1:206968955	7	intronic	.	MAPKAPK2	ENSG00000162889
rs550599729	chr17:4902722	-1.30292	N	chr17:5326162	NA	intronic	.	KIF1C	ENSG00000129250
rs536522828	chr12:110704822	-1.30292	N	chr12:111133088	NA	intergenic	.	.	.
rs191001408	chr9:573426	-1.30292	N	chr9:288414	7	intronic	.	KANK1	ENSG00000107104
rs563785836	chr5:14869716	-1.30292	N	chr5:14610309	NA	intronic	.	ANKH	ENSG00000154122
rs557960743	chr6:17914733	-1.30292	N	N	NA	intronic	.	KIF13A	ENSG00000137177
rs567287361	chr9:14029985	-1.30292	N	chr9:13676533	NA	intergenic	.	.	.
rs192904491	chr9:106835530	-1.30292	N	N	6	intergenic	.	.	.
rs537928930	chr5:154862150	-1.30292	N	N	NA	intergenic	.	.	.
rs151100938	chr15:63349632	-1.30292	N	chr15:63791228	5	intronic	.	TPM1	ENSG00000140416
rs115324430	chr3:4910744	-1.30292	N	N	2b	intergenic	.	.	.
rs73246101	chr4:52904079	-1.30292	N	N	2b	intronic	.	SGCB	ENSG00000163069
rs186009581	chr8:52580036	-1.30292	N	N	7	intronic	.	PXDNL	ENSG00000147485
rs140650436	chr3:192368132	-1.30292	N	N	5	intronic	.	FGF12	ENSG00000114279
rs369124333	chr9:14435085	-1.30292	N	chr9:14161670	7	intergenic	.	.	.
rs2536078	chr7:151408459	-1.30292	N	N	4	intronic	.	PRKAG2	ENSG00000106617
rs142570779	chr19:41917841	-1.30292	N	N	4	intronic	.	BCKDHA	ENSG00000248098
rs182461450	chr4:123624398	-1.30292	N	chr4:123560939	4	intergenic	.	.	.
rs557523118	chr19:17413294	-1.30292	N	chr19:17650608	NA	intronic	.	ABHD8	ENSG00000127220
rs10828803	chr10:18794073	-1.30292	N	N	7	intronic	.	CACNB2	ENSG00000165995
rs76242614	chr4:152596370	-1.30292	N	chr4:152342190	5	intronic	.	PET112	ENSG00000059691
rs186794900	chr8:91952400	-1.30292	N	N	5	intronic	.	NECAB1	ENSG00000123119
rs12741924	chr1:112298875	-1.30292	N	N	2b	intronic	.	DDX20	ENSG00000064703
rs2536077	chr7:151409106	-1.30292	N	N	4	intronic	.	PRKAG2	ENSG00000106617
rs253904	chr5:31641721	-1.30292	N	N	7	intergenic	.	.	.
rs190526472	chr3:128027043	-1.30292	N	chr3:128381270	5	intronic	.	EEFSEC	ENSG00000132394
rs6673197	chr1:181072742	-1.30292	N	chr1:180905694	5	intergenic	.	.	.
rs139335548	chr13:76335419	-1.30292	N	N	3a	intronic	.	LMO7	ENSG00000136153
rs374790350	chr6:34569965	-1.30292	N	chr6:34785079	4	intronic	.	C6orf106	ENSG00000196821
rs253905	chr5:31641625	-1.30292	N	N	5	intergenic	.	.	.
rs200898063	chr6:129674506	-1.30292	N	N	4	intronic	.	LAMA2	ENSG00000196569
rs549953817	chr10:112567230	-1.30292	N	N	NA	intronic	.	RBM20	ENSG00000203867
rs184731894	chr12:110715982	-1.30292	N	chr12:111133088	5	intergenic	.	.	.
rs73447280	chr18:56289903	-1.30292	N	chr18:56395588	2b	intronic	.	ALPK2	ENSG00000198796
rs547638009	chr7:16697680	-1.30292	N	chr7:17015156	NA	intronic	.	BZW2	ENSG00000136261
rs144433820	chr5:16506676	-1.30292	N	N	6	intronic	.	FAM134B	ENSG00000154153
rs539397127	chr9:38082895	-1.30292	N	chr9:38196117	NA	intergenic	.	.	.
rs148328025	chr12:94177669	-1.30292	N	chr12:94536803	4	intronic	.	CRADD	ENSG00000169372
rs114661714	chr2:192711403	-1.30292	N	chr2:192522423	4	exonic	nonsynonymous	SDPR	ENSG00000168497
rs541275207	chr18:25754470	-1.30292	N	N	NA	intronic	.	CDH2	ENSG00000170558
rs556790372	chr6:13120686	-1.30292	N	N	NA	intronic	.	.	.
rs562196105	chr9:116355341	-1.30292	N	chr9:116085822	NA	intronic	.	RGS3	ENSG00000138835
rs148101632	chr1:236861416	-1.30292	N	N	7	intronic	.	ACTN2	ENSG00000077522
rs568716505	chr19:2769641	-1.30292	N	chr19:3220857	NA	intronic	.	SGTA	ENSG00000104969
rs565698990	chr15:89698859	-1.30292	N	N	NA	intronic	.	ABHD2	ENSG00000140526
rs201420126	chr15:65369268	-1.30292	N	chr15:65742390	4	exonic	nonsynonymous	KBTBD13	ENSG00000234438
rs187524626	chr5:115421299	-1.30292	N	N	3a	UTR5	.	COMMD10	ENSG00000145781
rs536205107	chr15:92684183	-1.30292	N	N	NA	intronic	.	SLCO3A1	ENSG00000176463
rs546017119	chr1:46493338	-1.30292	N	chr1:46513012	NA	intronic	.	MAST2	ENSG00000086015
rs116216468	chr1:100683691	-1.30292	N	chr1:101100839	6	intronic	.	DBT	ENSG00000137992
rs116459726	chr6:13026436	-1.30292	N	N	5	intronic	.	.	.
rs186631551	chr17:1008340	-1.30292	N	chr17:1373518	6	intronic	.	ABR	ENSG00000159842
rs567159875	chr22:43108146	-1.30292	N	chr22:43549739	NA	intronic	.	.	.
rs116232589	chr3:187683171	-1.30292	N	chr3:187652724	5	intergenic	.	.	.
rs546418170	chr14:104551652	-1.30292	N	N	NA	upstream	.	.	.
rs546418171	chr15:72516272	-1.30292	N	N	NA	intronic	.	PKM	ENSG00000067225
rs116519923	chr4:13834301	-1.30292	N	N	5	ncRNA_intronic	.	.	.
rs146043461	chr14:73346700	-1.30292	N	chr14:73414316	7	intronic	.	DPF3	ENSG00000205683
rs149365458	chr17:4869151	-1.30292	N	chr17:5326162	6	intronic	.	SPAG7	ENSG00000091640
rs76708609	chr9:71319037	-1.30292	N	N	2b	intergenic	.	.	.
rs549100703	chr9:562197	-1.30292	N	chr9:288414	NA	intronic	.	KANK1	ENSG00000107104
rs561263593	chr12:64060846	-1.30292	N	N	NA	intronic	.	DPY19L2	ENSG00000177990
rs13151311	chr4:65264183	-1.30292	N	N	7	intronic	.	TECRL	ENSG00000205678
rs186373286	chr14:33191920	-1.30292	N	N	5	intronic	.	AKAP6	ENSG00000151320
rs528126939	chr1:41207118	-1.30292	N	chr1:41356780	NA	intronic	.	NFYC	ENSG00000066136
rs117816124	chr7:151565230	-1.30292	N	N	5	intronic	.	PRKAG2	ENSG00000106617
rs559052498	chr1:165607679	-1.30292	N	N	NA	intronic	.	MGST3	ENSG00000143198
rs543043213	chr5:66186751	-1.30292	N	N	NA	intronic	.	MAST4	ENSG00000069020
rs527822955	chr4:186622576	-1.30292	N	N	NA	intronic	.	SORBS2	ENSG00000154556
rs541198330	chr15:89659426	-1.30292	N	N	NA	intronic	.	ABHD2	ENSG00000140526
rs192162269	chr10:123838916	-1.30292	N	N	4	intronic	.	TACC2	ENSG00000138162
rs190175152	chr7:150885249	-1.30292	N	N	4	upstream	.	.	.
rs143529474	chr1:180510484	-1.30292	N	chr1:180905694	5	intergenic	.	.	.
rs529801975	chr3:122745923	-1.30292	N	chr3:123105721	NA	intronic	.	SEMA5B	ENSG00000082684
rs148014427	chr18:19770225	-1.30292	N	N	6	intronic	.	GATA6	ENSG00000141448
rs577980479	chr19:48286399	-1.30292	N	N	NA	intronic	.	SEPW1	ENSG00000178980
rs560798547	chr22:46975535	-1.30292	N	chr22:46615376	NA	intergenic	.	.	.
rs570486732	chr1:237195674	-1.30292	N	N	NA	intergenic	.	.	.
rs144469978	chr5:41370209	-1.30292	N	N	6	intronic	.	PLCXD3	ENSG00000182836
rs113375121	chr11:16877710	-1.30292	N	chr11:16618307	5	intronic	.	PLEKHA7	ENSG00000166689
rs151008960	chr18:25696179	-1.30292	N	N	6	intronic	.	CDH2	ENSG00000170558
rs373676021	chr1:74904027	-1.30292	N	N	6	intronic	.	TNNI3K	ENSG00000116783
rs537178011	chr2:40558643	-1.30292	N	N	NA	intronic	.	SLC8A1	ENSG00000183023
rs186296567	chr10:123884386	-1.30292	N	N	5	intronic	.	TACC2	ENSG00000138162
rs188593675	chr14:73357477	-1.30292	N	chr14:73414316	5	intronic	.	DPF3	ENSG00000205683
rs79970232	chr4:174607981	-1.30292	Y	N	7	intergenic	.	.	.
rs551585940	chr2:86428376	-1.30292	N	N	NA	intronic	.	MRPL35	ENSG00000132313
rs143976719	chr3:178070519	-1.30292	N	N	4	intergenic	.	.	.
rs112812034	chr5:66257441	-1.30292	N	N	6	intronic	.	MAST4	ENSG00000069020
rs562696893	chr12:590076	-1.30292	N	chr12:711662	NA	intronic	.	B4GALNT3	ENSG00000139044
rs17273696	chr16:82772476	-1.30292	N	N	4	intronic	.	CDH13	ENSG00000140945
rs554568441	chr1:232731437	-1.30292	N	N	NA	intergenic	.	.	.
rs573087605	chr22:36877105	-1.30292	N	chr22:36545826	NA	intronic	.	TXN2	ENSG00000100348
rs565171621	chr10:28967607	-1.30292	N	chr10:28780293	NA	intronic	.	BAMBI	ENSG00000095739
rs146068606	chr2:207329926	-1.30292	N	N	7	intronic	.	ADAM23	ENSG00000114948
rs55706133	chr19:571770	-1.30292	N	chr19:836144	4	intronic	.	BSG	ENSG00000172270
rs570026593	chr1:64164552	-1.30292	N	N	NA	intergenic	.	.	.
rs185194346	chr5:16468338	-1.30292	N	N	7	intergenic	.	.	.
rs533010936	chr12:114801463	-1.30292	N	N	NA	intronic	.	TBX5	ENSG00000089225
rs79297533	chr4:120062418	-1.30292	N	chr4:120264996	5	intronic	.	MYOZ2	ENSG00000172399
rs543039783	chr8:98809460	-1.30292	N	N	NA	intronic	.	LAPTM4B	ENSG00000104341
rs189667127	chr14:55152755	-1.30292	N	N	5	intronic	.	SAMD4A	ENSG00000020577
rs2594845	chr5:173289036	-1.30292	N	chr5:173075213	4	intergenic	.	.	.
rs375468706	chr2:198735574	-1.30292	N	chr2:198544183	7	intronic	.	PLCL1	ENSG00000115896
rs540444633	chr8:125409883	-1.30292	N	N	NA	intergenic	.	.	.
rs149121490	chr3:46032918	-1.30292	N	chr3:46418689	5	intronic	.	FYCO1	ENSG00000163820
rs563456025	chr20:42777101	-1.30292	N	chr20:42660286	NA	intronic	.	JPH2	ENSG00000149596
rs187276813	chr3:167806721	-1.30292	N	N	5	intronic	.	GOLIM4	ENSG00000173905
rs527449945	chr4:114558914	-1.30292	N	N	NA	intronic	.	CAMK2D	ENSG00000145349
rs149389322	chr8:17659433	-1.30292	N	N	2b	intergenic	.	.	.
rs142927576	chr12:106695429	-1.30292	N	N	4	intergenic	.	.	.
rs181923544	chr1:206863151	-1.30292	N	chr1:206968955	6	intronic	.	MAPKAPK2	ENSG00000162889
rs146431293	chr10:73977794	-1.30292	N	chr10:73520632	5	intronic	.	ANAPC16	ENSG00000166295
rs143094317	chr2:40627647	-1.30292	N	N	4	intronic	.	SLC8A1	ENSG00000183023
rs530338597	chr12:2076335	-1.30292	N	N	NA	intronic	.	DCP1B	ENSG00000151065
rs538814215	chr17:908721	-1.30292	N	chr17:1373518	NA	UTR3	.	ABR	ENSG00000159842
rs184095064	chr4:141947475	-1.30292	N	N	7	intronic	.	RNF150	ENSG00000170153
rs569915671	chr15:42739519	-1.30292	N	chr15:42266262	NA	intronic	.	ZNF106	ENSG00000103994
rs79116991	chr3:187917142	-1.30292	N	chr3:187652724	6	intronic	.	.	.
rs182400731	chr20:30176251	-1.30292	N	chr20:30401407	4	intergenic	.	.	.
rs545904775	chr14:34417962	-1.30292	N	N	NA	intronic	.	EGLN3	ENSG00000129521
rs571660170	chr1:41158626	-1.30292	N	chr1:41356780	NA	intronic	.	NFYC	ENSG00000066136
rs575122258	chr1:184940076	-1.30292	N	chr1:185391167	NA	intronic	.	FAM129A	ENSG00000135842
rs537631430	chr20:19761552	-1.30292	N	N	NA	intergenic	.	.	.
rs540916245	chr9:112605361	-1.30292	N	chr9:112722330	NA	intronic	.	PALM2-AKAP2	ENSG00000157654
rs575637193	chr5:78990165	-1.30292	N	N	NA	intronic	.	CMYA5	ENSG00000164309
rs570574636	chr1:202430347	-1.30292	N	N	NA	intronic	.	PPP1R12B	ENSG00000077157
rs528559998	chr12:21806450	-1.30292	N	N	NA	intronic	.	LDHB	ENSG00000111716
rs7070161	chr10:112559039	-1.30292	N	N	7	intronic	.	RBM20	ENSG00000203867
rs533823712	chr1:216892253	-1.30292	N	N	NA	intronic	.	ESRRG	ENSG00000196482
rs41285097	chr3:37034997	-1.30292	N	N	2b	UTR5	.	MLH1	ENSG00000076242
rs555286130	chr10:121030047	-1.30292	N	N	NA	intronic	.	GRK5	ENSG00000198873
rs45551937	chr10:17495709	-1.30292	N	N	4	intronic	.	ST8SIA6	ENSG00000148488
rs117666355	chr14:32031515	-1.30292	N	N	5	intronic	.	NUBPL	ENSG00000151413
rs138985090	chr16:82771150	-1.30292	N	N	6	intronic	.	CDH13	ENSG00000140945
rs538691277	chr5:137909984	-1.30292	N	chr5:137664945	NA	intronic	.	HSPA9	ENSG00000113013
rs553296930	chr12:20521725	-1.30292	N	chr12:20578881	NA	upstream	.	.	.
rs527608383	chr17:17826223	-1.30292	N	chr17:17707105	NA	intronic	.	TOM1L2	ENSG00000175662
rs547235722	chr20:42938676	-1.30292	N	chr20:42660286	NA	intronic	.	FITM2	ENSG00000197296
rs183628612	chr15:65041132	-1.30292	N	chr15:64672002	5	intronic	.	RBPMS2	ENSG00000166831
rs146369993	chr5:102204353	-1.30292	N	chr5:102118385	6	intronic	.	PAM	ENSG00000145730
rs531848328	chr1:228397759	-1.30292	N	N	NA	ncRNA_intronic	.	OBSCN	ENSG00000154358
rs11244345	chr9:134134157	-1.30292	N	N	2b	UTR3	.	FAM78A	ENSG00000126882
rs139317736	chr12:56093404	-1.30292	N	chr12:56375137	5	intronic	.	ITGA7	ENSG00000135424
rs17024999	chr2:101552595	-1.30292	N	chr2:101778319	5	intronic	.	NPAS2	ENSG00000170485
rs376337323	chr2:40512180	-1.30292	N	N	4	intronic	.	SLC8A1	ENSG00000183023
rs573552660	chr5:41441030	-1.30292	N	N	NA	intronic	.	PLCXD3	ENSG00000182836
rs573823777	chr4:159731093	-1.30292	N	N	NA	intronic	.	FNIP2	ENSG00000052795
rs573823772	chr2:179640609	-1.30292	N	N	NA	exonic	synonymous	TTN	ENSG00000155657
rs562041207	chr10:121173208	-1.30292	N	N	NA	intronic	.	GRK5	ENSG00000198873
rs183005963	chr4:174605800	-1.30292	N	N	5	intergenic	.	.	.
rs75322945	chr20:42798778	-1.30292	N	chr20:42660286	6	intronic	.	JPH2	ENSG00000149596
rs117329198	chr3:159480510	-1.30292	N	chr3:159637678	4	intronic	.	IQCJ-SCHIP1	ENSG00000250588
rs145647941	chr15:92556034	-1.30292	N	N	7	intronic	.	SLCO3A1	ENSG00000176463
rs544707637	chr1:236695435	-1.30292	N	N	NA	intronic	.	LGALS8	ENSG00000116977
rs182800841	chr8:2075141	-1.30292	N	N	3a	intronic	.	MYOM2	ENSG00000036448
rs193030185	chr15:85362145	-1.30292	N	chr15:85178270	4	intronic	.	ALPK3	ENSG00000136383
rs143243409	chr9:109211995	-1.30292	N	N	5	intergenic	.	.	.
rs540474163	chr5:127871655	-1.30292	N	chr5:127487603	NA	intronic	.	FBN2	ENSG00000138829
rs45580033	chr14:94430711	-1.30292	N	chr14:94008080	5	exonic	nonsynonymous	ASB2	ENSG00000100628
rs139740284	chr5:175108579	-1.30292	N	N	5	UTR5	.	HRH2	ENSG00000113749
rs116320440	chr9:38057862	-1.30292	N	chr9:38196117	4	intronic	.	SHB	ENSG00000107338
rs116741976	chr12:2616448	-1.30292	N	chr12:3020644	5	intronic	.	CACNA1C	ENSG00000151067
rs569209426	chr15:63288594	-1.30292	N	chr15:62830704	NA	intergenic	.	.	.
rs191401408	chr12:3331352	-1.30292	N	chr12:3020644	7	intronic	.	TSPAN9	ENSG00000011105
rs570339919	chr15:86117844	-1.30292	N	chr15:86294211	NA	intronic	.	AKAP13	ENSG00000170776
rs574874995	chr3:192322245	-1.30292	N	N	NA	intronic	.	FGF12	ENSG00000114279
rs111967263	chr6:133563157	-1.30292	N	chr6:133705748	4	intronic	.	EYA4	ENSG00000112319
rs566187866	chr9:116332830	-1.30292	N	chr9:116085822	NA	intronic	.	RGS3	ENSG00000138835
rs569385232	chr3:66462959	-1.30292	N	N	NA	intronic	.	LRIG1	ENSG00000144749
rs147254720	chr9:707064	-1.30292	N	chr9:288414	4	UTR5	.	KANK1	ENSG00000107104
rs114981417	chr10:123931640	-1.30292	N	N	5	intronic	.	TACC2	ENSG00000138162
rs535869356	chr5:175113915	-1.30292	N	N	NA	downstream	.	.	.
rs534626506	chr5:137072120	-1.30292	N	N	NA	upstream	.	.	.
rs1042973	chr3:46899516	-1.30292	N	chr3:47184055	5	UTR3	.	MYL3	ENSG00000160808
rs551628875	chr6:34774729	-1.30292	N	chr6:35266231	NA	intronic	.	UHRF1BP1	ENSG00000065060
rs116539724	chr9:112559294	-1.30292	N	chr9:112722330	6	intronic	.	PALM2-AKAP2	ENSG00000157654
rs73035173	chr3:16925326	-1.30292	Y	chr3:16911330	4	intergenic	.	.	.
rs185275821	chr5:191174	-1.30292	N	N	5	upstream	.	.	.
rs558419852	chr1:116295604	-1.30292	N	N	NA	intronic	.	CASQ2	ENSG00000118729
rs568893478	chr15:86007211	-1.30292	N	chr15:86294211	NA	intronic	.	AKAP13	ENSG00000170776
rs142355016	chr6:4358677	-1.30292	N	N	5	intergenic	.	.	.
rs376243343	chr15:85395395	-1.30292	N	chr15:85178270	7	intronic	.	ALPK3	ENSG00000136383
rs577304923	chr1:198145145	-1.30292	N	chr1:197814823	NA	intronic	.	NEK7	ENSG00000151414
rs565081767	chr9:71343426	-1.30292	N	N	NA	intronic	.	PIP5K1B	ENSG00000107242
rs565828689	chr3:178430842	-1.30292	N	N	NA	ncRNA_intronic	.	KCNMB2	ENSG00000197584
rs77192447	chr10:69870496	-1.30292	N	chr10:69559409	7	intronic	.	MYPN	ENSG00000138347
rs16871131	chr5:41270359	-1.30292	N	N	7	intergenic	.	.	.
rs569043891	chr10:116264873	-1.30292	N	N	NA	intronic	.	ABLIM1	ENSG00000099204
rs16871134	chr5:41270730	-1.30292	N	N	4	intergenic	.	.	.
rs183426625	chr8:124658985	-1.30292	N	N	5	intronic	.	KLHL38	ENSG00000175946
rs187828131	chr15:85954139	-1.30292	N	chr15:86294211	7	intronic	.	AKAP13	ENSG00000170776
rs76632024	chr5:66262056	-1.30292	N	N	5	intronic	.	MAST4	ENSG00000069020
rs568368883	chr14:55165469	-1.30292	N	N	NA	intronic	.	SAMD4A	ENSG00000020577
rs550431404	chr7:32769166	-1.30292	N	N	NA	ncRNA_exonic	.	.	.
rs544489655	chr15:64274619	-1.30292	N	chr15:64672002	NA	intronic	.	DAPK2	ENSG00000035664
rs531580522	chr2:40625462	-1.30292	N	N	NA	intronic	.	SLC8A1	ENSG00000183023
rs151324460	chr2:106131850	-1.30292	N	chr2:106433909	6	intergenic	.	.	.
rs556198664	chr1:167079995	-1.30292	N	chr1:167424924	NA	intronic	.	DUSP27	ENSG00000198842
rs543919523	chr6:145644428	-1.30292	N	N	NA	intergenic	.	.	.
rs561150376	chr4:186633030	-1.30292	N	N	NA	intronic	.	SORBS2	ENSG00000154556
rs191206641	chr4:141845979	-1.30292	N	N	4	intronic	.	RNF150	ENSG00000170153
rs565664459	chr16:46786482	-1.30292	N	N	NA	intronic	.	.	.
rs571660663	chr1:12049752	-1.30292	N	chr1:12246175	NA	intronic	.	MFN2	ENSG00000116688
rs557432391	chr3:187959229	-1.30292	N	chr3:188441161	NA	intronic	.	LPP	ENSG00000145012
rs532978610	chr4:152595123	-1.30292	N	chr4:152342190	NA	intronic	.	PET112	ENSG00000059691
rs188606767	chr15:44179155	-1.30292	N	chr15:44027885	7	intronic	.	FRMD5	ENSG00000171877
rs6667497	chr1:232726378	-1.30292	N	N	4	intergenic	.	.	.
rs147478399	chr9:112616578	-1.30292	N	chr9:112722330	5	intronic	.	PALM2-AKAP2	ENSG00000157654
rs184780698	chr1:100684041	-1.30292	N	chr1:101100839	5	intronic	.	DBT	ENSG00000137992
rs73690325	chr7:31932977	-1.30292	N	N	5	intronic	.	PDE1C	ENSG00000154678
rs73690324	chr7:31930863	-1.30292	N	N	5	intronic	.	PDE1C	ENSG00000154678
rs73690323	chr7:31930566	-1.30292	N	N	2b	intronic	.	PDE1C	ENSG00000154678
rs73690322	chr7:31929704	-1.30292	N	N	6	intronic	.	PDE1C	ENSG00000154678
rs73690321	chr7:31927287	-1.30292	N	N	6	intronic	.	PDE1C	ENSG00000154678
rs73690320	chr7:31927160	-1.30292	N	N	6	intronic	.	PDE1C	ENSG00000154678
rs8109328	chr19:17417955	-1.30292	N	chr19:17650608	7	downstream	.	.	.
rs377125236	chr20:24486704	-1.30292	N	N	5	intronic	.	SYNDIG1	ENSG00000101463
rs556890073	chr2:128416009	-1.30292	N	N	NA	intronic	.	LIMS2	ENSG00000072163
rs140842555	chr5:148658397	-1.30292	N	chr5:148198999	7	intronic	.	AFAP1L1	ENSG00000157510
rs535850920	chr3:192445244	-1.30292	N	N	NA	intronic	.	FGF12	ENSG00000114279
rs571455086	chr3:119365070	-1.30292	N	chr3:119736594	NA	intronic	.	POPDC2	ENSG00000121577
rs112799429	chr6:26224426	-1.30292	N	N	2b	upstream	.	.	.
rs578183819	chr10:116471689	-1.30292	N	N	NA	intergenic	.	.	.
rs531781112	chr7:116502429	-1.30292	N	chr7:116357368	NA	upstream	.	.	.
rs141866933	chr5:172680121	-1.30292	N	chr5:173075213	7	intergenic	.	.	.
rs543037878	chr8:134583414	-1.30292	N	chr8:134103953	NA	intronic	.	ST3GAL1	ENSG00000008513
rs560101193	chr1:6294584	-1.30292	N	N	NA	intronic	.	ICMT	ENSG00000116237
rs550277755	chr2:40678174	-1.30292	N	N	NA	intronic	.	SLC8A1	ENSG00000183023
rs529685188	chr8:28565913	-1.30292	N	N	NA	intronic	.	EXTL3	ENSG00000012232
rs577043117	chr18:33944595	-1.30292	N	N	NA	intronic	.	FHOD3	ENSG00000134775
rs369110173	chr11:130348329	-1.30292	N	N	3a	intergenic	.	.	.
rs12089982	chr1:57138712	-1.30292	N	chr1:56905524	6	intronic	.	PRKAA2	ENSG00000162409
rs535614508	chr3:38687213	-1.30292	N	N	NA	intronic	.	SCN5A	ENSG00000183873
rs575000321	chr8:125630383	-1.30292	N	N	NA	intronic	.	MTSS1	ENSG00000170873
rs181916932	chr1:115794964	-1.30292	N	N	5	intergenic	.	.	.
rs544402253	chr4:140842414	-1.30292	N	N	NA	intronic	.	MAML3	ENSG00000196782
rs718147	chr13:76012306	-1.30292	N	N	5	intronic	.	TBC1D4	ENSG00000136111
rs529806408	chr1:237841093	-1.30292	N	N	NA	intronic	.	RYR2	ENSG00000198626
rs191849672	chr6:105649790	-1.30292	N	N	6	intergenic	.	.	.
rs148301584	chr7:150677746	-1.30292	N	chr7:150278589	2b	intergenic	.	.	.
rs73438405	chr15:72516747	-1.30292	N	N	5	intronic	.	PKM	ENSG00000067225
rs575561443	chr2:169315836	-1.30292	N	chr2:169707552	NA	intronic	.	CERS6	ENSG00000172292
rs147854660	chr7:80266594	-1.30292	N	N	7	intronic	.	CD36	ENSG00000135218
rs188661132	chr3:167579529	-1.30292	N	N	2b	intergenic	.	.	.
rs3795686	chr1:26582091	-1.30292	N	chr1:26834960	7	exonic	nonsynonymous	CEP85	ENSG00000130695
rs3795687	chr1:26560745	-1.30292	N	chr1:26834960	1f	UTR5	.	CEP85	ENSG00000130695
rs17119890	chr1:60392688	-1.30292	N	N	4	upstream	.	.	.
rs41279565	chr9:5437650	-1.30292	N	chr9:5843615	2a	intronic	.	PLGRKT	ENSG00000107020
rs143899509	chr3:123093318	-1.30292	N	chr3:123105721	7	intronic	.	ADCY5	ENSG00000173175
rs567620770	chr3:171358537	-1.30292	N	chr3:171408531	NA	intronic	.	PLD1	ENSG00000075651
rs145252185	chr10:116283918	-1.30292	N	N	4	intronic	.	ABLIM1	ENSG00000099204
rs546465732	chr4:47802087	-1.30292	N	N	NA	intronic	.	CORIN	ENSG00000145244
rs527995744	chr6:140312233	-1.30292	N	N	NA	ncRNA_exonic	.	.	.
rs116016839	chr2:40691676	-1.30292	N	N	5	intronic	.	SLC8A1	ENSG00000183023
rs577613144	chr1:206827897	-1.30292	N	chr1:206968955	NA	intergenic	.	.	.
rs577613145	chr7:150691689	-1.30292	N	chr7:150278589	NA	intronic	.	NOS3	ENSG00000164867
rs542532040	chr15:89010339	-1.30292	N	N	NA	intronic	.	MRPL46	ENSG00000259494
rs554312644	chr15:40631847	-1.30292	N	N	NA	intronic	.	C15orf52	ENSG00000188549
rs548081171	chr1:237334282	-1.30292	N	N	NA	intronic	.	RYR2	ENSG00000198626
rs567705389	chr4:84377229	-1.30292	N	chr4:83903895	NA	UTR5	.	MRPS18C	ENSG00000163319
rs10178644	chr2:106110762	-1.30292	N	chr2:106433909	6	intergenic	.	.	.
rs138983675	chr16:82701758	-1.30292	N	N	7	intronic	.	CDH13	ENSG00000140945
rs566574070	chr3:66101148	-1.30292	N	N	NA	intergenic	.	.	.
rs186916302	chr13:76020866	-1.30292	N	N	6	intronic	.	TBC1D4	ENSG00000136111
rs552527926	chr12:19283116	-1.30292	N	N	NA	intronic	.	PLEKHA5	ENSG00000052126
rs550526501	chr5:66303549	-1.30292	N	N	NA	intronic	.	MAST4	ENSG00000069020
rs186973559	chr18:25754966	-1.30292	N	N	4	intronic	.	CDH2	ENSG00000170558
rs546643450	chr19:16553404	-1.30292	N	chr19:16548375	NA	intronic	.	EPS15L1	ENSG00000127527
rs542308744	chr5:126337165	-1.30292	N	chr5:126091428	NA	intronic	.	2020-03-03	ENSG00000173926
rs539548034	chr2:198734590	-1.30292	N	chr2:198544183	NA	intronic	.	PLCL1	ENSG00000115896
rs566887453	chr5:66340787	-1.30292	N	N	NA	intronic	.	MAST4	ENSG00000069020
rs540103874	chr2:18733665	-1.30292	N	N	NA	intergenic	.	.	.
rs75371980	chr12:3375501	-1.30292	N	chr12:3020644	5	intronic	.	TSPAN9	ENSG00000011105
rs555944282	chr21:41163709	-1.30292	N	N	NA	intronic	.	IGSF5	ENSG00000183067
rs553766712	chr5:126320441	-1.30292	N	chr5:126091428	NA	intronic	.	2020-03-03	ENSG00000173926
rs541466186	chr6:150528251	-1.30292	N	chr6:150373194	NA	intronic	.	PPP1R14C	ENSG00000198729
rs77588954	chr17:4982174	-1.30292	N	chr17:5326162	2b	intronic	.	ZFP3	ENSG00000180787
rs561847097	chr12:94073470	-1.30292	N	chr12:94536803	NA	intronic	.	CRADD	ENSG00000169372
rs548114380	chr9:112919400	-1.30292	N	chr9:113338735	NA	intronic	.	AKAP2	ENSG00000241978
rs530541015	chr20:6006993	-1.30292	N	N	NA	intronic	.	CRLS1	ENSG00000088766
rs551786919	chr7:562533	-1.30292	N	N	NA	ncRNA_exonic	.	.	.
rs556276876	chr4:95456312	-1.30292	N	N	NA	intronic	.	PDLIM5	ENSG00000163110
rs529583178	chr6:45922619	-1.30292	N	chr6:45569863	NA	intronic	.	CLIC5	ENSG00000112782
rs115671870	chr12:3368368	-1.30292	N	chr12:3020644	5	intronic	.	TSPAN9	ENSG00000011105
rs563812092	chr22:34303881	-1.30292	N	N	NA	intronic	.	LARGE	ENSG00000133424
rs571864689	chr14:55143321	-1.30292	N	N	NA	intronic	.	SAMD4A	ENSG00000020577
rs533992109	chr2:40510147	-1.30292	N	N	NA	intronic	.	SLC8A1	ENSG00000183023
rs56743036	chr10:116366514	-1.30292	N	N	7	intronic	.	ABLIM1	ENSG00000099204
rs180744663	chr2:40648031	-1.30292	N	N	7	intronic	.	SLC8A1	ENSG00000183023
rs528908006	chr10:123899710	-1.30292	N	N	NA	intronic	.	TACC2	ENSG00000138162
rs534370330	chr4:113592689	-1.30292	N	N	NA	intergenic	.	.	.
rs553120566	chr7:49814311	-1.30292	N	chr7:50313352	NA	intronic	.	VWC2	ENSG00000188730
rs536385266	chr16:4744873	-1.30292	N	chr16:4476089	NA	intronic	.	NUDT16L1	ENSG00000168101
rs149727742	chr2:174015884	-1.30292	N	N	4	intronic	.	MLTK	ENSG00000091436
rs574459902	chr12:119615144	-1.30292	N	N	NA	intergenic	.	.	.
rs193075606	chr12:19188445	-1.30292	N	N	5	intergenic	.	.	.
rs149640473	chr4:53530117	-1.30292	N	N	7	intergenic	.	.	.
rs563456855	chr2:240893964	-1.30292	N	N	NA	intergenic	.	.	.
rs183548780	chr3:49577579	-1.30292	N	chr3:49267435	4	intergenic	.	.	.
rs73873305	chr4:186623968	-1.30292	N	N	7	intronic	.	SORBS2	ENSG00000154556
rs566844229	chr8:11571780	-1.30292	N	chr8:11836514	NA	intronic	.	GATA4	ENSG00000136574
rs183551077	chr8:9002551	-1.30292	N	N	7	intronic	.	PPP1R3B	ENSG00000173281
rs530719291	chr2:229042690	-1.30292	N	N	NA	intronic	.	SPHKAP	ENSG00000153820
rs199499582	chr17:76973262	-1.30292	N	N	3a	exonic	synonymous	LGALS3BP	ENSG00000108679
rs545870136	chr9:537964	-1.30292	N	chr9:288414	NA	intronic	.	KANK1	ENSG00000107104
rs574746405	chr2:106132582	-1.30292	N	chr2:106433909	NA	intergenic	.	.	.
rs558121313	chr6:2971567	-1.30292	N	N	NA	UTR5	.	SERPINB6	ENSG00000124570
rs79702673	chr2:40679921	-1.30292	N	N	4	intronic	.	SLC8A1	ENSG00000183023
rs186901392	chr8:11544275	-1.30292	N	chr8:11836514	5	intronic	.	.	.
rs575636456	chr6:5085497	-1.30292	N	N	NA	ncRNA_intronic	.	.	.
rs554468654	chr2:173986490	-1.30292	N	N	NA	intronic	.	MLTK	ENSG00000091436
rs554468656	chr4:78783531	-1.30292	N	N	NA	upstream	.	.	.
rs373784680	chr15:42208641	-1.30292	N	chr15:42266262	7	intronic	.	EHD4	ENSG00000103966
rs539218427	chr2:103418088	-1.30292	N	chr2:103394709	NA	intronic	.	TMEM182	ENSG00000170417
rs570427805	chr15:73670693	-1.30292	N	N	NA	intergenic	.	.	.
rs531265791	chr8:134417442	-1.30292	N	chr8:134103953	NA	intergenic	.	.	.
rs73873303	chr4:186617941	-1.30292	N	N	5	intronic	.	SORBS2	ENSG00000154556
rs559899180	chr13:32743871	-1.30292	N	N	NA	intronic	.	FRY	ENSG00000073910
rs139959553	chr2:169614426	-1.30292	N	chr2:169707552	5	intronic	.	CERS6	ENSG00000172292
rs557872906	chr4:3469942	-1.30292	N	chr4:3148276	NA	intronic	.	DOK7	ENSG00000175920
rs11905119	chr20:633815	-1.30292	N	N	4	exonic	synonymous	SRXN1	ENSG00000271303
rs559643678	chr21:35819324	-1.30292	N	chr21:36312347	NA	UTR3	.	KCNE1	ENSG00000180509
rs537421356	chr3:178384823	-1.30292	N	N	NA	ncRNA_intronic	.	KCNMB2	ENSG00000197584
rs541029240	chr2:159942422	-1.30292	N	chr2:160345024	NA	intronic	.	TANC1	ENSG00000115183
rs181357782	chr13:24124811	-1.30292	N	N	5	intergenic	.	.	.
rs200884547	chr1:36640516	-1.30292	N	chr1:36880829	5	exonic	nonsynonymous	MAP7D1	ENSG00000116871
rs74882073	chr1:150981995	-1.30292	N	chr1:150595537	4	intronic	.	PRUNE	ENSG00000143363
rs28579984	chr4:95469083	-1.30292	N	N	4	intronic	.	PDLIM5	ENSG00000163110
rs566148520	chr10:123897745	-1.30292	N	N	NA	intronic	.	TACC2	ENSG00000138162
rs201980995	chr15:89010974	-1.30292	N	N	2c	exonic	nonsynonymous	MRPS11	ENSG00000181991
rs574380817	chr1:202318184	-1.30292	N	N	NA	exonic	nonsynonymous	PPP1R12B	ENSG00000077157
rs75966767	chr4:41438796	-1.30292	N	chr4:41371698	6	intronic	.	LIMCH1	ENSG00000064042
rs112105429	chr17:47769944	-1.30292	N	chr17:47488823	7	intergenic	.	.	.
rs561888209	chr16:30914069	-1.30292	N	chr16:30471109	NA	UTR3	.	CTF1	ENSG00000150281
rs684682	chr17:46970836	-1.30292	N	chr17:47047868	4	intronic	.	ATP5G1	ENSG00000159199
rs3782393	chr12:68047049	-1.30292	N	N	5	intronic	.	DYRK2	ENSG00000127334
rs549592555	chr3:49507669	-1.30292	N	chr3:49267435	NA	UTR5	.	DAG1	ENSG00000173402
rs533121496	chr2:173973301	-1.30292	N	N	NA	intronic	.	MLTK	ENSG00000091436
rs3782394	chr12:68047233	-1.30292	Y	N	5	intronic	.	DYRK2	ENSG00000127334
rs185700064	chr2:106010595	-1.30292	N	chr2:106433909	4	intronic	.	FHL2	ENSG00000115641
rs144157932	chr9:116351044	-1.30292	N	chr9:116085822	3a	intronic	.	RGS3	ENSG00000138835
rs532566754	chr15:92398108	-1.30292	N	N	NA	intronic	.	SLCO3A1	ENSG00000176463
rs554801375	chr5:111630033	-1.30292	N	N	NA	intronic	.	EPB41L4A	ENSG00000129595
rs150643345	chr3:66443576	-1.30292	N	N	5	intronic	.	LRIG1	ENSG00000144749
rs570428586	chr10:51568480	-1.30292	N	N	NA	intronic	.	NCOA4	ENSG00000138293
rs188185415	chr2:173985395	-1.30292	N	N	7	intronic	.	MLTK	ENSG00000091436
rs139061185	chr1:165615508	-1.30292	N	N	3a	intronic	.	MGST3	ENSG00000143198
rs80139067	chr2:40694461	-1.30292	N	N	5	intronic	.	SLC8A1	ENSG00000183023
rs75538584	chr10:18470109	-1.30292	N	chr10:18266410	5	intronic	.	CACNB2	ENSG00000165995
rs10257269	chr7:43909332	-1.30292	N	N	4	intronic	.	URGCP-MRPS24	ENSG00000270617
rs376387044	chr2:9614509	-1.30292	N	N	4	upstream	.	.	.
rs78500620	chr9:112543048	-1.30292	N	chr9:112722330	4	intronic	.	PALM2-AKAP2	ENSG00000157654
rs16930206	chr9:13265610	-1.30292	N	chr9:13676533	6	intronic	.	MPDZ	ENSG00000107186
rs534792779	chr6:150467145	-1.30292	N	chr6:150373194	NA	intronic	.	PPP1R14C	ENSG00000198729
rs12693454	chr2:187457588	-1.30292	N	N	5	intronic	.	ITGAV	ENSG00000138448
rs138572353	chr1:116311788	-1.30292	N	N	5	upstream	.	.	.
rs3740464	chr10:106095598	-1.30292	N	N	7	intronic	.	ITPRIP	ENSG00000148841
rs184045386	chr8:25906823	-1.30292	N	N	2b	intergenic	.	.	.
rs7257234	chr19:46849476	-1.30292	N	chr19:47100565	5	upstream	.	.	.
rs112869739	chr2:40671447	-1.30292	N	N	7	intronic	.	SLC8A1	ENSG00000183023
rs552768555	chr11:112831986	-1.30292	N	N	NA	ncRNA_intronic	.	.	.
rs550642109	chr5:171008318	-1.30292	N	N	NA	intergenic	.	.	.
rs576467113	chr2:40555629	-1.30292	N	N	NA	intronic	.	SLC8A1	ENSG00000183023
rs142404361	chr14:94435598	-1.30292	N	chr14:94008080	2b	intronic	.	ASB2	ENSG00000100628
rs192757146	chr17:925632	-1.30292	N	chr17:1373518	5	intronic	.	ABR	ENSG00000159842
rs147275982	chr14:55242088	-1.30292	N	N	5	intronic	.	SAMD4A	ENSG00000020577
rs202038690	chr5:79031080	-1.30292	N	N	7	exonic	synonymous	CMYA5	ENSG00000164309
rs543288098	chr15:85394636	-1.30292	N	chr15:85178270	NA	intronic	.	ALPK3	ENSG00000136383
rs369034252	chr14:35180856	-1.30292	N	chr14:35585629	5	UTR3	.	CFL2	ENSG00000165410
rs200598096	chr2:160087320	-1.30292	N	chr2:160345024	5	exonic	nonsynonymous	TANC1	ENSG00000115183
rs792232	chr10:90147344	-1.30292	N	chr10:89681458	2c	intronic	.	RNLS	ENSG00000184719
rs138767679	chr15:77838303	-1.30292	N	chr15:77673459	4	intergenic	.	.	.
rs571626910	chr9:14280710	-1.30292	N	chr9:14161670	NA	intronic	.	NFIB	ENSG00000147862
rs78244370	chr1:41210033	-1.30292	N	chr1:41356780	7	intronic	.	NFYC	ENSG00000066136
rs577891198	chr19:1244156	-1.30292	N	chr19:836144	NA	exonic	nonsynonymous	ATP5D	ENSG00000099624
rs76761260	chr10:112438505	-1.30292	N	chr10:111969919	4	intronic	.	RBM20	ENSG00000203867
rs187612761	chr13:43632330	-1.30292	N	N	4	intronic	.	DNAJC15	ENSG00000120675
rs115744778	chr19:2783281	-1.30292	N	chr19:3272088	2b	UTR5	.	SGTA	ENSG00000104969
rs571909366	chr22:32455508	-1.30292	N	N	NA	intronic	.	SLC5A1	ENSG00000100170
rs543907692	chr4:23856394	-1.30292	N	N	NA	intronic	.	PPARGC1A	ENSG00000109819
rs563065145	chr10:91279274	-1.30292	N	chr10:91002804	NA	intronic	.	SLC16A12	ENSG00000152779
rs556914004	chr7:101558697	-1.30292	N	chr7:101880795	NA	intronic	.	CUX1	ENSG00000257923
rs532305700	chr5:155110098	-1.30292	N	N	NA	intergenic	.	.	.
rs562497197	chr10:75408644	-1.30292	N	N	NA	intronic	.	SYNPO2L	ENSG00000166317
rs568375179	chr11:6411100	-1.30292	N	N	NA	upstream	.	.	.
rs184428900	chr15:75227973	-1.30292	N	chr15:75361539	5	intronic	.	COX5A	ENSG00000178741
rs111656782	chr9:112626884	-1.30292	N	chr9:112722330	6	intronic	.	PALM2-AKAP2	ENSG00000157654
rs548771634	chr6:105648816	-1.30292	N	N	NA	intergenic	.	.	.
rs542633189	chr4:120863492	-1.30292	N	N	NA	ncRNA_intronic	.	.	.
rs183965509	chr3:178385596	-1.30292	N	N	6	ncRNA_intronic	.	KCNMB2	ENSG00000197584
rs559924045	chr2:40677385	-1.30292	N	N	NA	intronic	.	SLC8A1	ENSG00000183023
rs576084278	chr3:187911050	-1.30292	N	chr3:187652724	NA	intronic	.	.	.
rs558744686	chr22:44442302	-1.30292	N	chr22:44330031	NA	intronic	.	PARVB	ENSG00000188677
rs143143194	chr4:186617843	-1.30292	N	N	6	intronic	.	SORBS2	ENSG00000154556
rs75136273	chr20:56013831	-1.30292	N	N	4	intergenic	.	.	.
rs559313938	chr20:24459533	-1.30292	N	N	NA	intronic	.	SYNDIG1	ENSG00000101463
rs377064951	chr9:2622717	-1.30292	N	chr9:2622278	2b	intronic	.	VLDLR	ENSG00000147852
rs546182599	chr5:79091891	-1.30292	N	N	NA	intronic	.	CMYA5	ENSG00000164309
rs186486894	chr8:134552204	-1.30292	N	chr8:134103953	4	intronic	.	ST3GAL1	ENSG00000008513
rs138180349	chr3:123096051	-1.30292	N	chr3:123105721	5	intronic	.	ADCY5	ENSG00000173175
rs551256231	chr7:16065138	-1.30292	N	N	NA	intergenic	.	.	.
rs537208387	chr3:123120437	-1.30292	N	chr3:123105721	NA	intronic	.	ADCY5	ENSG00000173175
rs540696458	chr2:106047277	-1.30292	N	chr2:106433909	NA	intronic	.	FHL2	ENSG00000115641
rs368132769	chr3:16982023	-1.30292	N	chr3:16911330	7	intronic	.	PLCL2	ENSG00000154822
rs570933898	chr7:80240111	-1.30292	N	N	NA	intronic	.	CD36	ENSG00000135218
rs569025985	chr17:36858513	-1.30292	N	chr17:37298789	NA	downstream	.	.	.
rs192602425	chr2:128408035	-1.30292	N	N	5	intronic	.	LIMS2	ENSG00000072163
rs575033766	chr5:173331020	-1.30292	N	chr5:173075213	NA	intronic	.	CPEB4	ENSG00000113742
rs557560301	chr3:38560500	-1.30292	N	N	NA	intronic	.	EXOG	ENSG00000157036
rs73410612	chr15:42210842	-1.30292	N	chr15:42266262	5	intronic	.	EHD4	ENSG00000103966
rs552474542	chr14:105046691	-1.30292	N	chr14:105258892	NA	intronic	.	C14orf180	ENSG00000184601
rs181903946	chr15:57943484	-1.30292	N	N	7	intronic	.	GCOM1	ENSG00000137878
rs1989236	chr3:192332383	-1.30292	N	N	6	intronic	.	FGF12	ENSG00000114279
rs558937660	chr21:35288105	-1.30292	N	N	NA	UTR5	.	ATP5O	ENSG00000241837
rs721024	chr5:150006899	-1.30292	N	chr5:149875731	2b	intronic	.	SYNPO	ENSG00000171992
rs556312073	chr2:135039619	-1.30292	N	chr2:134991024	NA	intronic	.	MGAT5	ENSG00000152127
rs6843640	chr4:186522524	-1.30292	N	N	5	intronic	.	SORBS2	ENSG00000154556
rs566788730	chr4:95459946	-1.30292	N	N	NA	intronic	.	PDLIM5	ENSG00000163110
rs190590782	chr3:69912491	-1.30292	N	N	7	intronic	.	MITF	ENSG00000187098
rs1797709	chr12:68049117	-1.30292	N	N	5	intronic	.	DYRK2	ENSG00000127334
rs572347490	chr3:140843012	-1.30292	N	chr3:140926791	NA	intronic	.	SPSB4	ENSG00000175093
rs147702469	chr12:96046769	-1.30292	N	N	5	ncRNA_intronic	.	.	.
rs202141173	chr14:23894051	-1.30292	N	chr14:23755598	5	exonic	nonsynonymous	MYH7	ENSG00000092054
rs192953370	chr2:106114212	-1.30292	N	chr2:106433909	7	intergenic	.	.	.
rs368862490	chr3:39218670	-1.30292	N	chr3:39307162	4	intergenic	.	.	.
rs555104312	chr1:117664849	-1.30292	N	chr1:117544331	NA	upstream	.	.	.
rs543993701	chr1:214158417	-1.30292	N	chr1:213937382	NA	ncRNA_intronic	.	.	.
rs544652028	chr1:174131507	-1.30292	N	chr1:174222832	NA	intronic	.	RABGAP1L	ENSG00000152061
rs574089152	chr6:4382647	-1.30292	N	N	NA	intergenic	.	.	.
rs190418503	chr1:57148618	-1.30292	N	chr1:56905524	7	intronic	.	PRKAA2	ENSG00000162409
rs532868392	chr3:178036067	-1.30292	N	N	NA	intergenic	.	.	.
rs143137196	chr9:535444	-1.30292	N	chr9:288414	5	intronic	.	KANK1	ENSG00000107104
rs12138986	chr1:237230173	-1.30292	N	N	7	intronic	.	RYR2	ENSG00000198626
rs550407719	chr1:219350276	-1.30292	N	N	NA	intronic	.	LYPLAL1	ENSG00000143353
rs7659066	chr4:152683191	-1.30292	N	chr4:152342190	7	intergenic	.	.	.
rs571076630	chr2:207344994	-1.30292	N	N	NA	intronic	.	ADAM23	ENSG00000114948
rs558161338	chr17:33473535	-1.30292	N	chr17:33763678	NA	intergenic	.	.	.
rs73265258	chr10:69872116	-1.30292	N	chr10:69559409	3a	intronic	.	MYPN	ENSG00000138347
rs569552022	chr1:232688812	-1.30292	N	N	NA	intergenic	.	.	.
rs577734502	chr10:116409740	-1.30292	N	N	NA	intronic	.	ABLIM1	ENSG00000099204
rs571504864	chr4:123842904	-1.30292	N	chr4:123560939	NA	intronic	.	NUDT6	ENSG00000170917
rs58389858	chr12:94170539	-1.30292	N	chr12:94536803	4	intronic	.	CRADD	ENSG00000169372
rs565544928	chr2:118769718	-1.30292	N	N	NA	intronic	.	CCDC93	ENSG00000125633
rs138248262	chr1:117458634	-1.30292	N	chr1:117544331	5	intronic	.	PTGFRN	ENSG00000134247
rs552432868	chr4:113591739	-1.30292	N	N	NA	intergenic	.	.	.
rs150075928	chr6:75952472	-1.30292	N	N	7	intronic	.	COX7A2	ENSG00000112695
rs6746661	chr2:198367002	-1.30292	N	chr2:198544183	4	intronic	.	HSPE1-MOB4	ENSG00000270757
rs2321686	chr4:141861908	-1.30292	N	N	5	intronic	.	RNF150	ENSG00000170153
rs572811568	chr1:85338217	-1.30292	N	N	NA	intronic	.	LPAR3	ENSG00000171517
rs143470084	chr1:232736664	-1.30292	N	N	2c	intergenic	.	.	.
rs146560415	chr14:55039780	-1.30292	N	N	6	intronic	.	SAMD4A	ENSG00000020577
rs555032042	chr22:34318359	-1.30292	N	N	NA	intergenic	.	.	.
rs567441176	chr3:122694744	-1.30292	N	chr3:123105721	NA	intronic	.	SEMA5B	ENSG00000082684
rs140189901	chr3:159559038	-1.30292	N	chr3:159637678	2b	intronic	.	IQCJ-SCHIP1	ENSG00000250588
rs574376340	chr17:48245890	-1.30292	N	N	NA	exonic	nonsynonymous	SGCA	ENSG00000108823
rs537757271	chr13:29529446	-1.30292	N	N	NA	intergenic	.	.	.
rs576175708	chr1:206861850	-1.30292	N	chr1:206968955	NA	intronic	.	MAPKAPK2	ENSG00000162889
rs373809712	chr22:34269706	-1.30292	N	N	4	intronic	.	LARGE	ENSG00000133424
rs188099150	chr8:8994371	-1.30292	N	N	7	UTR3	.	PPP1R3B	ENSG00000173281
rs189449000	chr3:16949876	-1.30292	N	chr3:16911330	5	intronic	.	PLCL2	ENSG00000154822
rs182028655	chr1:62433809	-1.30292	N	N	5	intronic	.	INADL	ENSG00000132849
rs373850385	chr12:2488926	-1.30292	N	N	6	intronic	.	CACNA1C	ENSG00000151067
rs191584322	chr10:116318335	-1.30292	N	N	6	intronic	.	ABLIM1	ENSG00000099204
rs61868560	chr10:86599157	-1.30292	N	N	7	intergenic	.	.	.
rs561485508	chr6:3920885	-1.30292	N	N	NA	intergenic	.	.	.
rs563938953	chr5:148675365	-1.30292	N	chr5:148198999	NA	intronic	.	AFAP1L1	ENSG00000157510
rs536940916	chr2:40707900	-1.30292	N	N	NA	intronic	.	SLC8A1	ENSG00000183023
rs555834142	chr5:66300061	-1.30292	N	N	NA	intronic	.	MAST4	ENSG00000069020
rs181283930	chr9:5451722	-1.30292	N	chr9:5843615	4	intronic	.	CD274	ENSG00000120217
rs570028235	chr22:36012806	-1.30292	N	N	NA	intronic	.	MB	ENSG00000198125
rs112854571	chr13:75937000	-1.30292	N	N	7	intronic	.	TBC1D4	ENSG00000136111
rs181756978	chr7:66462547	-1.30292	N	N	7	intronic	.	TYW1	ENSG00000198874
rs199712220	chr7:33037893	-1.30292	N	N	2b	intronic	.	FKBP9	ENSG00000122642
rs544450561	chr18:25729054	-1.30292	N	N	NA	intronic	.	CDH2	ENSG00000170558
rs527620022	chr7:112919423	-1.30292	N	chr7:112782556	NA	intergenic	.	.	.
rs560281651	chr14:77429723	-1.30292	N	chr14:77856184	NA	intergenic	.	.	.
rs149971009	chr14:32968293	-1.30292	N	N	5	intronic	.	AKAP6	ENSG00000151320
rs568288482	chr2:240893260	-1.30292	N	N	NA	intergenic	.	.	.
rs546292999	chr1:202404808	-1.30292	N	N	NA	intronic	.	PPP1R12B	ENSG00000077157
rs550630975	chr12:71029483	-1.30292	N	chr12:70612235	NA	exonic	nonsynonymous	PTPRB	ENSG00000127329
rs140551160	chr3:187680828	-1.30292	N	chr3:187652724	7	intergenic	.	.	.
rs150994625	chr7:120496791	-1.30292	N	N	4	exonic	synonymous	TSPAN12	ENSG00000106025
rs553328462	chr1:64169156	-1.30292	N	N	NA	intergenic	.	.	.
rs577401609	chr10:88429521	-1.30292	N	N	NA	intronic	.	LDB3	ENSG00000122367
rs374660446	chr1:236686899	-1.30292	N	N	4	ncRNA_exonic	.	LGALS8	ENSG00000116977
rs7957467	chr12:64063442	-1.30292	N	N	5	intergenic	.	.	.
rs565342524	chr20:43211485	-1.30292	N	chr20:43042364	NA	intronic	.	PKIG	ENSG00000168734
rs542385559	chr6:36820709	-1.30292	N	chr6:36353934	NA	intergenic	.	.	.
rs555044834	chr20:25206664	-1.30292	N	chr20:25194611	NA	UTR3	.	ENTPD6	ENSG00000197586
rs184599037	chr5:173354373	-1.30292	N	chr5:173075213	7	intronic	.	CPEB4	ENSG00000113742
rs151183782	chr3:159570784	-1.30292	N	chr3:159637678	2b	intronic	.	IQCJ-SCHIP1	ENSG00000250588
rs139272717	chr13:75986124	-1.30292	N	N	5	intronic	.	TBC1D4	ENSG00000136111
rs1001938	chr6:45927857	-1.30292	N	chr6:45569863	5	intronic	.	CLIC5	ENSG00000112782
rs575448426	chr13:23759251	-1.30292	N	N	NA	intronic	.	SGCG	ENSG00000102683
rs546226304	chr4:108923782	-1.30292	N	N	NA	intronic	.	HADH	ENSG00000138796
rs9470426	chr6:36846988	-1.30292	N	chr6:36353934	2b	intronic	.	.	.
rs566026695	chr1:237911618	-1.30292	N	N	NA	intronic	.	RYR2	ENSG00000198626
rs544654683	chr16:23151411	-1.30292	N	N	NA	intronic	.	USP31	ENSG00000103404
rs139588019	chr15:71302346	-1.30292	N	chr15:70933290	7	intronic	.	LRRC49	ENSG00000137821
rs9470429	chr6:36853425	-1.30292	N	chr6:36353934	4	intronic	.	.	.
rs145946631	chr2:207309623	-1.30292	N	N	5	intronic	.	ADAM23	ENSG00000114948
rs534230760	chr3:37097975	-1.30292	N	N	NA	intronic	.	LRRFIP2	ENSG00000093167
rs562735719	chr4:120062658	-1.30292	N	chr4:120264996	NA	intronic	.	MYOZ2	ENSG00000172399
rs116243541	chr10:120998138	-1.30292	N	N	4	intronic	.	GRK5	ENSG00000198873
rs563470949	chr17:47769419	-1.30292	N	chr17:47488823	NA	intergenic	.	.	.
rs557663616	chr5:66255288	-1.30292	N	N	NA	intronic	.	MAST4	ENSG00000069020
rs550312307	chr2:43309417	-1.30292	N	chr2:43762195	NA	intergenic	.	.	.
rs537195900	chr15:25110643	-1.30292	N	N	NA	intronic	.	SNRPN	ENSG00000128739
rs528029008	chr9:97710827	-1.30292	N	N	NA	intronic	.	C9orf3	ENSG00000148120
rs182754186	chr2:33703989	-1.30292	N	N	4	intronic	.	RASGRP3	ENSG00000152689
rs114767789	chr10:103720202	-1.30292	N	N	6	intronic	.	C10orf76	ENSG00000120029
rs554882274	chr2:169314637	-1.30292	N	chr2:169707552	NA	intronic	.	CERS6	ENSG00000172292
rs373057504	chr17:58042383	-1.30292	N	chr17:57911230	4	upstream	.	.	.
rs6828403	chr4:23862990	-1.30292	N	N	5	intronic	.	PPARGC1A	ENSG00000109819
rs184502868	chr10:92672162	-1.30292	N	N	4	UTR3	.	ANKRD1	ENSG00000148677
rs190589016	chr6:26226018	-1.30292	N	N	4	downstream	.	.	.
rs554110187	chr18:34074488	-1.30292	N	N	NA	intronic	.	FHOD3	ENSG00000134775
rs189132158	chr4:186634736	-1.30292	N	N	4	intronic	.	SORBS2	ENSG00000154556
rs181522926	chr10:88433118	-1.30292	N	N	4	intronic	.	LDB3	ENSG00000122367
rs186446986	chr11:72880222	-1.30292	N	chr11:72943483	5	intergenic	.	.	.
rs548326357	chr11:85359125	-1.30292	N	N	NA	UTR5	.	TMEM126A	ENSG00000171202
rs2066589	chr13:50697838	-1.30292	N	chr13:50830002	4	ncRNA_intronic	.	.	.
rs540427010	chr22:35994393	-1.30292	N	N	NA	intergenic	.	.	.
rs117108383	chr6:139541447	-1.30292	N	N	7	intergenic	.	.	.
rs565264994	chr6:141484140	-1.30292	N	N	NA	intergenic	.	.	.
rs528072834	chr16:58068866	-1.30292	N	N	NA	intronic	.	MMP15	ENSG00000102996
rs344948	chr3:187899534	-1.30292	N	chr3:187652724	7	intronic	.	.	.
rs551475721	chr2:135138160	-1.30292	N	chr2:134991024	NA	intronic	.	MGAT5	ENSG00000152127
rs528570980	chr8:22258130	-1.30292	N	chr8:22436681	NA	intronic	.	SLC39A14	ENSG00000104635
rs569282829	chr6:16238856	-1.30292	N	N	NA	UTR5	.	GMPR	ENSG00000137198
rs16896221	chr8:98816267	-1.30292	N	N	7	intronic	.	LAPTM4B	ENSG00000104341
rs141250651	chr2:106034617	-1.30292	N	chr2:106433909	4	intronic	.	FHL2	ENSG00000115641
rs16896225	chr8:98817766	-1.30292	N	N	7	intronic	.	LAPTM4B	ENSG00000104341
rs149924854	chr12:32981632	-1.30292	N	N	5	intronic	.	PKP2	ENSG00000057294
rs79269283	chr6:13009221	-1.30292	N	N	5	intronic	.	.	.
rs554513317	chr9:14099950	-1.30292	N	chr9:13676533	NA	intronic	.	NFIB	ENSG00000147862
rs149090697	chr7:101571181	-1.30292	N	chr7:101880795	3a	intronic	.	CUX1	ENSG00000257923
rs8065797	chr17:46126265	-1.30292	Y	chr17:46230891	4	intronic	.	NFE2L1	ENSG00000082641
rs57786002	chr18:33895749	-1.30292	N	N	4	intronic	.	FHOD3	ENSG00000134775
rs187832917	chr7:56039512	-1.30292	N	chr7:56068714	5	intronic	.	GBAS	ENSG00000146729
rs543059933	chr22:47128480	-1.30292	N	N	NA	intronic	.	CERK	ENSG00000100422
rs147334380	chr4:75896929	-1.30292	N	N	7	intronic	.	PARM1	ENSG00000169116
rs552544983	chr12:3352751	-1.30292	N	chr12:3020644	NA	intronic	.	TSPAN9	ENSG00000011105
rs565421276	chr2:105982591	-1.30292	N	chr2:106433909	NA	intronic	.	FHL2	ENSG00000115641
rs7688323	chr4:156616621	-1.30292	Y	chr4:156645513	6	intronic	.	GUCY1A3	ENSG00000164116
rs571786758	chr14:55117041	-1.30292	N	N	NA	intronic	.	SAMD4A	ENSG00000020577
rs538163447	chr14:32899144	-1.30292	N	N	NA	intronic	.	AKAP6	ENSG00000151320
rs568217692	chr19:48284259	-1.30292	N	N	NA	intronic	.	SEPW1	ENSG00000178980
rs572400361	chr2:229182998	-1.30292	N	N	NA	intergenic	.	.	.
rs558535092	chr14:33027617	-1.30292	N	N	NA	intronic	.	AKAP6	ENSG00000151320
rs531475890	chr11:130349425	-1.30292	N	N	NA	intergenic	.	.	.
rs144655213	chr3:192443919	-1.30292	N	N	6	intronic	.	FGF12	ENSG00000114279
rs149075710	chr10:21187831	-1.30292	N	N	3a	intronic	.	NEBL	ENSG00000078114
rs192550575	chr14:32031467	-1.30292	N	N	4	intronic	.	NUBPL	ENSG00000151413
rs76270254	chr3:159506388	-1.30292	N	chr3:159637678	5	intronic	.	IQCJ-SCHIP1	ENSG00000250588
rs139482261	chr5:66391784	-1.30292	N	N	5	intronic	.	MAST4	ENSG00000069020
rs577597493	chr6:30709174	-1.30292	N	N	NA	intronic	.	FLOT1	ENSG00000137312
rs546689485	chr8:131653264	-1.30292	N	N	NA	intergenic	.	.	.
rs146623405	chr14:23882611	-1.30292	N	chr14:23755598	7	intronic	.	MYH7	ENSG00000092054
rs144918580	chr2:26467137	-1.30292	N	N	4	intronic	.	HADHA	ENSG00000084754
rs543753039	chr10:60096624	-1.30292	N	N	NA	intronic	.	UBE2D1	ENSG00000072401
rs191714036	chr3:159567874	-1.30292	N	chr3:159637678	7	intronic	.	IQCJ-SCHIP1	ENSG00000250588
rs77463065	chr4:159723941	-1.30292	N	N	6	intronic	.	FNIP2	ENSG00000052795
rs575206256	chr2:134706983	-1.30292	N	chr2:134991024	NA	intergenic	.	.	.
rs145814599	chr20:25238649	-1.30292	N	chr20:25194611	5	intronic	.	PYGB	ENSG00000100994
rs554587253	chr1:184944616	-1.30292	N	chr1:185391167	NA	upstream	.	.	.
rs549952233	chr9:14013314	-1.30292	N	chr9:13676533	NA	intergenic	.	.	.
rs537537401	chr13:42536237	-1.30292	N	chr13:42955367	NA	ncRNA_exonic	.	.	.
rs3923975	chr1:116251296	-1.30292	N	N	7	intronic	.	CASQ2	ENSG00000118729
rs573281898	chr2:237174305	-1.30292	N	N	NA	intergenic	.	.	.
rs3923977	chr1:116251072	-1.30292	N	N	7	intronic	.	CASQ2	ENSG00000118729
rs3923976	chr1:116251150	-1.30292	N	N	7	intronic	.	CASQ2	ENSG00000118729
rs530924268	chr2:238876044	-1.30292	N	chr2:238873673	NA	ncRNA_intronic	.	UBE2F	ENSG00000184182
rs547880395	chr10:106092604	-1.30292	N	N	NA	intronic	.	ITPRIP	ENSG00000148841
rs186611991	chr12:111021733	-1.30292	N	chr12:111357727	2a	upstream	.	.	.
rs146613462	chr1:201330059	-1.30292	N	N	5	intronic	.	TNNT2	ENSG00000118194
rs560615724	chr3:25553407	-1.30292	N	chr3:25381636	NA	intronic	.	RARB	ENSG00000077092
rs549238002	chr4:114559473	-1.30292	N	N	NA	intronic	.	CAMK2D	ENSG00000145349
rs567724726	chr15:85956428	-1.30292	N	chr15:86294211	NA	intronic	.	AKAP13	ENSG00000170776
rs185998203	chr14:73336614	-1.30292	N	chr14:73414316	2b	intronic	.	DPF3	ENSG00000205683
rs549430547	chr13:75973020	-1.30292	N	N	NA	intronic	.	TBC1D4	ENSG00000136111
rs530689593	chr15:42263480	-1.30292	N	chr15:42266262	NA	intronic	.	EHD4	ENSG00000103966
rs562461590	chr7:136596267	-1.30292	N	N	NA	ncRNA_intronic	.	CHRM2	ENSG00000181072
rs553624240	chr1:214203529	-1.30292	N	chr1:213937382	NA	intronic	.	PROX1	ENSG00000117707
rs200370703	chr2:160087161	-1.30292	N	chr2:160345024	5	exonic	nonsynonymous	TANC1	ENSG00000115183
rs150952379	chr2:220505656	-1.30292	N	chr2:220049128	2b	exonic	nonsynonymous	SLC4A3	ENSG00000114923
rs139062640	chr13:29235476	-1.30292	N	chr13:28842951	4	intronic	.	POMP	ENSG00000132963
rs151203808	chr10:33636939	-1.30292	N	N	7	intergenic	.	.	.
rs188158389	chr14:55047940	-1.30292	N	N	3a	intronic	.	SAMD4A	ENSG00000020577
rs550392057	chr12:3351668	-1.30292	N	chr12:3020644	NA	intronic	.	TSPAN9	ENSG00000011105
rs190501333	chr7:101689175	-1.30292	N	chr7:101880795	5	intronic	.	CUX1	ENSG00000257923
rs538278175	chr11:16947730	-1.30292	N	chr11:16618307	NA	intronic	.	PLEKHA7	ENSG00000166689
rs550423448	chr22:44417442	-1.30292	N	chr22:44330031	NA	intronic	.	PARVB	ENSG00000188677
rs140568358	chr19:3950791	-1.30292	N	chr19:4090422	4	ncRNA_intronic	.	.	.
rs184344551	chr10:71087477	-1.30292	N	chr10:70607580	4	intronic	.	HK1	ENSG00000156515
rs576107051	chr4:113591502	-1.30292	N	N	NA	intergenic	.	.	.
rs534356427	chr3:25526956	-1.30292	N	chr3:25381636	NA	intronic	.	RARB	ENSG00000077092
rs559431546	chr6:150559753	-1.30292	N	chr6:150373194	NA	intronic	.	PPP1R14C	ENSG00000198729
rs138225298	chr16:2077941	-1.30292	N	chr16:2165630	4	intronic	.	SLC9A3R2	ENSG00000065054
rs185004908	chr16:74332658	-1.30292	N	chr16:74597758	7	intronic	.	PSMD7	ENSG00000103035
rs571105973	chr5:150601086	-1.30292	N	chr5:150567017	NA	intronic	.	CCDC69	ENSG00000198624
rs561386430	chr5:66256670	-1.30292	N	N	NA	intronic	.	MAST4	ENSG00000069020
rs550947962	chr12:114812602	-1.30292	N	N	NA	intronic	.	TBX5	ENSG00000089225
rs576530388	chr2:198669892	-1.30292	N	chr2:198544183	NA	exonic	synonymous	PLCL1	ENSG00000115896
rs555158047	chr14:32896741	-1.30292	N	N	NA	intronic	.	AKAP6	ENSG00000151320
rs574155947	chr2:101720779	-1.30292	N	chr2:101778319	NA	intronic	.	TBC1D8	ENSG00000204634
rs536808403	chr9:85880124	-1.30292	N	N	NA	intronic	.	FRMD3	ENSG00000172159
rs575935531	chr9:112579339	-1.30292	N	chr9:112722330	NA	intronic	.	PALM2-AKAP2	ENSG00000157654
rs571425680	chr15:86265753	-1.30292	N	chr15:86294211	NA	intronic	.	AKAP13	ENSG00000170776
rs541188834	chr14:65347219	-1.30292	N	chr14:65564703	NA	intergenic	.	.	.
rs562616234	chr5:113544280	-1.30292	N	N	NA	intergenic	.	.	.
rs548941968	chr6:13355344	-1.30292	N	N	NA	intergenic	.	.	.
rs368618506	chr7:66461919	-1.30292	N	N	4	UTR5	.	TYW1	ENSG00000198874
rs574112534	chr17:46130975	-1.30292	N	chr17:46230891	NA	intronic	.	NFE2L1	ENSG00000082641
rs555452306	chr1:46382548	-1.30292	N	chr1:46513012	NA	intronic	.	MAST2	ENSG00000086015
rs567764985	chr17:56020958	-1.30292	N	chr17:56385573	NA	intronic	.	CUEDC1	ENSG00000180891
rs541672617	chr13:75992095	-1.30292	N	N	NA	intronic	.	TBC1D4	ENSG00000136111
rs72853039	chr1:6266793	-1.30292	N	N	1f	intronic	.	RNF207	ENSG00000158286
rs181961040	chr12:2084950	-1.30292	N	N	7	intronic	.	DCP1B	ENSG00000151065
rs77108551	chr1:100056027	-1.30292	N	N	6	intergenic	.	.	.
rs563584053	chr17:42908129	-1.30292	N	chr17:43392208	NA	UTR5	.	GJC1	ENSG00000182963
rs568169306	chr22:46638891	-1.30292	N	chr22:46615376	NA	UTR3	.	PPARA	ENSG00000186951
rs148941000	chr22:46981245	-1.30292	N	chr22:46615376	6	intergenic	.	.	.
rs188337958	chr19:16573939	-1.30292	N	chr19:16548375	4	intronic	.	EPS15L1	ENSG00000127527
rs189423716	chr15:71742003	-1.30292	N	N	7	intronic	.	THSD4	ENSG00000187720
rs532741851	chr3:69862379	-1.30292	N	N	NA	intronic	.	MITF	ENSG00000187098
rs376366187	chr17:978447	-1.30292	N	chr17:1373518	2b	intronic	.	ABR	ENSG00000159842
rs563012378	chr1:112298305	-1.30292	N	N	NA	UTR5	.	FAM212B	ENSG00000197852
rs553556445	chr4:114508808	-1.30292	N	N	NA	intronic	.	CAMK2D	ENSG00000145349
rs541723549	chr3:16880976	-1.30292	N	chr3:16911330	NA	intergenic	.	.	.
rs7312730	chr12:3239921	-1.30292	N	chr12:3020644	5	intronic	.	TSPAN9	ENSG00000011105
rs192123065	chr1:46378061	-1.30292	N	chr1:46513012	7	intronic	.	MAST2	ENSG00000086015
rs538101294	chr2:106001041	-1.30292	N	chr2:106433909	NA	intronic	.	FHL2	ENSG00000115641
rs78536595	chr2:179686246	-1.30292	N	N	7	intergenic	.	.	.
rs540053048	chr16:82908006	-1.30292	N	N	NA	intronic	.	CDH13	ENSG00000140945
rs114836508	chr5:32057282	-1.30292	N	N	3a	intronic	.	PDZD2	ENSG00000133401
rs193274472	chr3:42110188	-1.30292	N	N	7	intergenic	.	.	.
rs143159494	chr10:33584167	-1.30292	N	N	4	intronic	.	NRP1	ENSG00000099250
rs551793115	chr12:3366600	-1.30292	N	chr12:3020644	NA	intronic	.	TSPAN9	ENSG00000011105
rs72841449	chr5:171000593	-1.30292	N	N	5	intergenic	.	.	.
rs561374628	chr4:142000099	-1.30292	N	N	NA	intronic	.	RNF150	ENSG00000170153
rs141374102	chr4:41615579	-1.30292	N	chr4:41371698	5	exonic	nonsynonymous	LIMCH1	ENSG00000064042
rs187668557	chr13:43701124	-1.30292	N	N	6	ncRNA_intronic	.	.	.
rs536773950	chr10:121425677	-1.30292	N	N	NA	intronic	.	BAG3	ENSG00000151929
rs181229486	chr1:117460162	-1.30292	N	chr1:117544331	4	intronic	.	PTGFRN	ENSG00000134247
rs138593863	chr4:24168378	-1.30292	N	N	5	intergenic	.	.	.
rs572252367	chr16:46783746	-1.30292	N	N	NA	intronic	.	.	.
rs552626866	chr16:75599673	-1.30292	N	N	NA	upstream	.	.	.
rs562233357	chr3:122688727	-1.30292	N	chr3:123105721	NA	intronic	.	SEMA5B	ENSG00000082684
rs2089060	chr3:192320982	-1.30292	N	N	7	intronic	.	FGF12	ENSG00000114279
rs11970906	chr7:151413386	-1.30292	N	N	5	intronic	.	PRKAG2	ENSG00000106617
rs529417841	chr13:75957228	-1.30292	N	N	NA	intronic	.	TBC1D4	ENSG00000136111
rs569119958	chr6:140401335	-1.30292	N	N	NA	ncRNA_intronic	.	.	.
rs552700255	chr9:92223235	-1.30292	N	N	NA	intergenic	.	.	.
rs185110583	chr5:66192294	-1.30292	N	N	4	intronic	.	MAST4	ENSG00000069020
rs546686353	chr5:150037251	-1.30292	N	chr5:149875731	NA	UTR3	.	SYNPO	ENSG00000171992
rs142812729	chr6:13616533	-1.30292	N	N	5	intronic	.	NOL7	ENSG00000225921
rs66850653	chr3:123111502	-1.30292	N	chr3:123105721	4	intronic	.	ADCY5	ENSG00000173175
rs192735022	chr2:167349583	-1.30292	N	N	6	intergenic	.	.	.
rs202119401	chr9:34993268	-1.30292	N	N	5	exonic	nonsynonymous	DNAJB5	ENSG00000137094
rs568941385	chr3:124780289	-1.30292	N	N	NA	intergenic	.	.	.
rs548063136	chr5:175137975	-1.30292	N	N	NA	intergenic	.	.	.
rs117924296	chr22:34001856	-1.30292	N	N	4	intronic	.	LARGE	ENSG00000133424
rs115835404	chr19:3970331	-1.30292	N	chr19:4090422	4	ncRNA_intronic	.	.	.
rs73045917	chr5:16533774	-1.30292	N	N	7	intronic	.	FAM134B	ENSG00000154153
rs60571079	chr3:167747926	-1.30292	N	N	5	intronic	.	GOLIM4	ENSG00000173905
rs11177751	chr12:70002488	-1.30292	N	chr12:69744014	4	UTR3	.	LRRC10	ENSG00000198812
rs11177752	chr12:70005534	-1.30292	N	chr12:69744014	6	upstream	.	.	.
rs533174314	chr15:64271440	-1.30292	N	chr15:64672002	NA	intronic	.	DAPK2	ENSG00000035664
rs531801148	chr5:138726874	-1.30292	N	N	NA	downstream	.	.	.
rs116505040	chr4:141936924	-1.30292	N	N	5	intronic	.	RNF150	ENSG00000170153
rs188302896	chr2:160019696	-1.30292	N	chr2:160345024	5	intronic	.	TANC1	ENSG00000115183
rs559375268	chr1:184795987	-1.30292	N	chr1:185067805	NA	intronic	.	FAM129A	ENSG00000135842
rs117363484	chr1:237691418	-1.30292	N	N	6	intronic	.	RYR2	ENSG00000198626
rs528173363	chr19:15234920	-1.30292	N	N	NA	intronic	.	ILVBL	ENSG00000105135
rs191763199	chr16:83946410	-1.30292	N	N	4	intronic	.	MLYCD	ENSG00000103150
rs566560326	chr7:115994132	-1.30292	N	chr7:116357368	NA	intergenic	.	.	.
rs185824499	chr1:206867548	-1.30292	N	chr1:206968955	4	intronic	.	MAPKAPK2	ENSG00000162889
rs531972035	chr5:16459096	-1.30292	N	N	NA	intronic	.	ZNF622	ENSG00000173545
rs553463841	chr7:35280482	-1.30292	N	N	NA	intronic	.	TBX20	ENSG00000164532
rs77784714	chr6:110737223	-1.30292	N	N	5	upstream	.	.	.
rs192949881	chr10:18769769	-1.30292	N	N	5	intronic	.	CACNB2	ENSG00000165995
rs546510386	chr8:9014738	-1.30292	N	N	NA	intergenic	.	.	.
rs183735064	chr7:151415867	-1.30292	N	N	5	intronic	.	PRKAG2	ENSG00000106617
rs568907420	chr5:41510742	-1.30292	N	N	NA	upstream	.	.	.
rs72921217	chr1:36929459	-1.30292	N	chr1:36880829	4	intronic	.	MRPS15	ENSG00000116898
rs185906223	chr10:18702499	-1.30292	N	chr10:18266410	6	intronic	.	CACNB2	ENSG00000165995
rs1421207	chr1:237422084	-1.30292	N	N	7	intronic	.	RYR2	ENSG00000198626
rs10890368	chr1:46381232	-1.30292	N	chr1:46513012	6	intronic	.	MAST2	ENSG00000086015
rs10890369	chr1:46381322	-1.30292	N	chr1:46513012	7	intronic	.	MAST2	ENSG00000086015
rs571248768	chr1:31839520	-1.30292	N	chr1:31377743	NA	intronic	.	FABP3	ENSG00000121769
rs555465287	chr12:19321094	-1.30292	N	N	NA	intronic	.	PLEKHA5	ENSG00000052126
rs180993353	chr3:38768052	-1.30292	N	N	6	intronic	.	SCN10A	ENSG00000185313
rs554115467	chr2:179664683	-1.30292	N	N	NA	intronic	.	TTN	ENSG00000155657
rs12535806	chr7:151325259	-1.30292	N	N	5	intronic	.	PRKAG2	ENSG00000106617
rs552707152	chr19:46080599	-1.30292	N	chr19:45766729	NA	intronic	.	OPA3	ENSG00000125741
rs577048621	chr7:145388288	-1.30292	N	N	NA	intergenic	.	.	.
rs10890363	chr1:46356148	-1.30292	N	chr1:46513012	1f	intronic	.	MAST2	ENSG00000086015
rs190640441	chr13:30009194	-1.30292	N	N	5	intronic	.	MTUS2	ENSG00000132938
rs531111965	chr3:42697469	-1.30292	N	chr3:42896515	NA	intronic	.	ZBTB47	ENSG00000114853
rs10890367	chr1:46381130	-1.30292	N	chr1:46513012	6	intronic	.	MAST2	ENSG00000086015
rs150466685	chr6:30583852	-1.30292	N	N	4	intronic	.	PPP1R10	ENSG00000204569
rs113541380	chr1:153598904	-1.30292	N	N	4	exonic	synonymous	S100A13	ENSG00000189171
rs543235549	chr5:193716	-1.30292	N	N	NA	intronic	.	LRRC14B	ENSG00000185028
rs571365083	chr2:40636385	-1.30292	N	N	NA	intronic	.	SLC8A1	ENSG00000183023
rs537825195	chr10:51575488	-1.30292	N	N	NA	intronic	.	NCOA4	ENSG00000138293
rs570750982	chr3:46032085	-1.30292	N	chr3:46418689	NA	intronic	.	FYCO1	ENSG00000163820
rs568021446	chr18:9104172	-1.30292	N	N	NA	intronic	.	NDUFV2	ENSG00000178127
rs190788920	chr14:96001108	-1.30292	N	N	4	ncRNA_exonic	.	GLRX5	ENSG00000182512
rs544366557	chr12:658622	-1.30292	N	chr12:711662	NA	intronic	.	B4GALNT3	ENSG00000139044
rs544366554	chr3:192287734	-1.30292	N	N	NA	intronic	.	FGF12	ENSG00000114279
rs542030852	chr22:32460303	-1.30292	N	N	NA	intronic	.	SLC5A1	ENSG00000100170
rs542030850	chr10:115406425	-1.30292	N	chr10:115719472	NA	intronic	.	NRAP	ENSG00000197893
rs369705505	chr8:9008257	-1.30292	N	N	2a	intronic	.	.	.
rs563031925	chr5:170849765	-1.30292	N	N	NA	intronic	.	FGF18	ENSG00000156427
rs75405946	chr10:18623315	-1.30292	N	chr10:18266410	5	intronic	.	CACNB2	ENSG00000165995
rs529367783	chr2:103417091	-1.30292	N	chr2:103394709	NA	intronic	.	TMEM182	ENSG00000170417
rs191590314	chr1:232727546	-1.30292	N	N	7	intergenic	.	.	.
rs566456497	chr15:42222740	-1.30292	N	chr15:42266262	NA	intronic	.	EHD4	ENSG00000103966
rs116504173	chr4:152245396	-1.30292	N	chr4:152342190	4	intergenic	.	.	.
rs552313740	chr1:228395157	-1.30292	N	N	NA	ncRNA_intronic	.	.	.
rs543050670	chr1:249131953	-1.30292	N	N	NA	upstream	.	.	.
rs531951997	chr19:16557035	-1.30292	N	chr19:16548375	NA	intronic	.	EPS15L1	ENSG00000127527
rs570441162	chr1:6657254	-1.30292	N	N	NA	intronic	.	KLHL21	ENSG00000162413
rs556412925	chr6:13329664	-1.30292	N	N	NA	upstream	.	.	.
rs140147647	chr17:66518859	-1.30292	N	N	7	intronic	.	PRKAR1A	ENSG00000108946
rs547954076	chr8:134570942	-1.30292	N	chr8:134103953	NA	intronic	.	ST3GAL1	ENSG00000008513
rs547374121	chr4:123653348	-1.30292	N	chr4:123560939	NA	ncRNA_exonic	.	.	.
rs567867781	chr19:57875392	-1.30292	N	N	NA	ncRNA_intronic	.	ZNF547	ENSG00000152433
rs185063887	chr4:23847919	-1.30292	N	N	7	intronic	.	PPARGC1A	ENSG00000109819
rs552510552	chr20:42802285	-1.30292	N	chr20:42660286	NA	intronic	.	JPH2	ENSG00000149596
rs562307956	chr10:115419520	-1.30292	N	chr10:115719472	NA	intronic	.	NRAP	ENSG00000197893
rs140374698	chr20:43201942	-1.30292	N	chr20:43042364	4	intronic	.	PKIG	ENSG00000168734
rs181299285	chr8:17468474	-1.30292	N	N	4	intronic	.	PDGFRL	ENSG00000104213
rs6696513	chr1:76255112	-1.30292	N	N	3a	intronic	.	RABGGTB	ENSG00000137955
rs181299280	chr4:95446327	-1.30292	N	N	6	intronic	.	PDLIM5	ENSG00000163110
rs560401339	chr7:128474783	-1.30292	N	chr7:128576086	NA	intronic	.	FLNC	ENSG00000128591
rs561979168	chr20:42803692	-1.30292	N	chr20:42660286	NA	intronic	.	JPH2	ENSG00000149596
rs558832270	chr1:216931244	-1.30292	N	N	NA	intronic	.	ESRRG	ENSG00000196482
rs550762319	chr9:97787109	-1.30292	N	chr9:98243868	NA	intronic	.	C9orf3	ENSG00000148120
rs4680528	chr3:159573465	-1.30292	N	chr3:159637678	5	intronic	.	IQCJ-SCHIP1	ENSG00000250588
rs4680527	chr3:159568050	-1.30292	N	chr3:159637678	6	intronic	.	IQCJ-SCHIP1	ENSG00000250588
rs571795821	chr2:169347490	-1.30292	N	chr2:169707552	NA	intronic	.	CERS6	ENSG00000172292
rs546599963	chr14:34387198	-1.30292	N	N	NA	intergenic	.	.	.
rs11204065	chr8:19590098	-1.30292	N	chr8:19871320	4	intergenic	.	.	.
rs373702202	chr2:238524882	-1.30292	N	chr2:238873673	7	intergenic	.	.	.
rs558366830	chr2:40724808	-1.30292	N	N	NA	intronic	.	SLC8A1	ENSG00000183023
rs10828605	chr10:18665698	-1.30292	N	chr10:18266410	4	intronic	.	CACNB2	ENSG00000165995
rs115354764	chr1:46493086	-1.30292	N	chr1:46513012	5	intronic	.	MAST2	ENSG00000086015
rs10828607	chr10:18665726	-1.30292	N	chr10:18266410	4	intronic	.	CACNB2	ENSG00000165995
rs530018517	chr5:139682212	-1.30292	N	N	NA	intronic	.	PFDN1	ENSG00000113068
rs147562375	chr9:14205559	-1.30292	N	chr9:14161670	4	intronic	.	NFIB	ENSG00000147862
rs140230527	chr3:9976715	-1.30292	N	chr3:9511975	4	intronic	.	CRELD1	ENSG00000163703
rs6800468	chr3:123106129	-1.30292	N	chr3:123105721	6	intronic	.	ADCY5	ENSG00000173175
rs569266511	chr11:66824700	-1.30292	N	chr11:66855593	NA	intronic	.	RHOD	ENSG00000173156
rs539954014	chr10:102826710	-1.30292	N	N	NA	intergenic	.	.	.
rs72807457	chr10:77160058	-1.30292	N	N	4	exonic	synonymous	ZNF503	ENSG00000165655
rs58020534	chr5:126307503	-1.30292	N	chr5:126091428	4	intronic	.	2020-03-03	ENSG00000173926
rs184771195	chr2:187456087	-1.30292	N	N	4	intronic	.	ITGAV	ENSG00000138448
rs565278717	chr22:41878049	-1.30292	N	chr22:41752944	NA	intronic	.	ACO2	ENSG00000100412
rs139850261	chr1:181060768	-1.30292	N	chr1:180905694	4	downstream	.	.	.
rs558148765	chr22:34180188	-1.30292	N	N	NA	intronic	.	LARGE	ENSG00000133424
rs115195319	chr14:73186637	-1.30292	N	chr14:73414316	5	intronic	.	DPF3	ENSG00000205683
rs544080361	chr4:8274131	-1.30292	N	N	NA	intronic	.	HTRA3	ENSG00000170801
rs146259435	chr18:48251045	-1.30292	N	chr18:48147793	4	intronic	.	MAPK4	ENSG00000141639
rs533171247	chr17:18090009	-1.30292	N	chr17:17707105	NA	intronic	.	ALKBH5	ENSG00000091542
rs550098680	chr10:81109637	-1.30292	N	chr10:81047575	NA	intronic	.	PPIF	ENSG00000108179
rs567727400	chr12:93773372	-1.30292	N	chr12:94144175	NA	ncRNA_intronic	.	NUDT4	ENSG00000173598
rs552188871	chr5:14863929	-1.30292	N	chr5:14610309	NA	intronic	.	ANKH	ENSG00000154122
rs193037185	chr15:85962920	-1.30292	N	chr15:86294211	6	intronic	.	AKAP13	ENSG00000170776
rs534639012	chr1:206863010	-1.30292	N	chr1:206968955	NA	intronic	.	MAPKAPK2	ENSG00000162889
rs562912627	chr8:17625264	-1.30292	N	N	NA	intronic	.	MTUS1	ENSG00000129422
rs183699304	chr8:133764099	-1.30292	N	chr8:134103953	5	exonic	stopgain	TMEM71	ENSG00000165071
rs560093034	chr9:2561441	-1.30292	N	chr9:2622278	NA	ncRNA_intronic	.	.	.
rs188297347	chr9:71614378	-1.30292	N	N	2b	intronic	.	PIP5K1B	ENSG00000107242
rs74664408	chr2:27939671	-1.30292	N	chr2:27750139	4	intergenic	.	.	.
rs376182594	chr9:139606762	-1.30292	N	chr9:139934107	2b	upstream	.	.	.
rs528578378	chr4:41528055	-1.30292	N	chr4:41371698	NA	intronic	.	LIMCH1	ENSG00000064042
rs998113	chr17:55165227	-1.30292	N	chr17:55463857	2b	intronic	.	AKAP1	ENSG00000121057
rs113095501	chr3:69820978	-1.30292	N	N	5	intronic	.	MITF	ENSG00000187098
rs570879590	chr11:68671254	-1.30292	N	chr11:68903465	NA	exonic	nonsynonymous	MRPL21	ENSG00000197345
rs189429164	chr1:184919767	-1.30292	N	chr1:185391167	7	intronic	.	FAM129A	ENSG00000135842
rs150794816	chr12:112441099	-1.30292	N	chr12:112212874	7	intronic	.	TMEM116	ENSG00000198270
rs534261240	chr11:126308387	-1.30292	N	chr11:126024042	NA	intronic	.	KIRREL3	ENSG00000149571
rs73015945	chr3:159485172	-1.30292	N	chr3:159637678	6	ncRNA_intronic	.	IQCJ-SCHIP1	ENSG00000250588
rs73015943	chr3:159483841	-1.30292	N	chr3:159637678	4	ncRNA_intronic	.	IQCJ-SCHIP1	ENSG00000250588
rs75314027	chr3:106927506	-1.30292	N	chr3:107381651	4	ncRNA_intronic	.	.	.
rs73015941	chr3:159483100	-1.30292	N	chr3:159637678	4	intronic	.	IQCJ-SCHIP1	ENSG00000250588
rs140701531	chr1:65224065	-1.30292	N	chr1:65412830	4	intronic	.	RAVER2	ENSG00000162437
rs553730930	chr8:25904632	-1.30292	N	N	NA	intergenic	.	.	.
rs2361651	chr1:41230214	-1.30292	N	chr1:41356780	1f	intronic	.	NFYC	ENSG00000066136
rs2361650	chr1:41230350	-1.30292	N	chr1:41356780	2b	intronic	.	NFYC	ENSG00000066136
rs11249143	chr1:24421875	-1.30292	N	chr1:24199363	4	intronic	.	MYOM3	ENSG00000142661
rs11249142	chr1:24421804	-1.30292	N	chr1:24199363	4	intronic	.	MYOM3	ENSG00000142661
rs565233178	chr8:41511054	-1.30292	N	N	NA	UTR3	.	ANK1	ENSG00000029534
rs2804493	chr10:33605676	-1.30292	N	N	5	intronic	.	NRP1	ENSG00000099250
rs138959246	chr6:10721523	-1.30292	N	chr6:10526373	4	intergenic	.	.	.
rs192694337	chr1:84968987	-1.30292	N	N	5	intronic	.	GNG5	ENSG00000174021
rs138960878	chr3:9709976	-1.30292	N	chr3:9511975	5	intronic	.	MTMR14	ENSG00000163719
rs539101260	chr3:123123895	-1.30292	N	chr3:123105721	NA	intronic	.	ADCY5	ENSG00000173175
rs2804495	chr10:33612500	-1.30292	N	N	5	intronic	.	NRP1	ENSG00000099250
rs545308250	chr10:112558154	-1.30292	N	N	NA	intronic	.	RBM20	ENSG00000203867
rs535525636	chr14:23885060	-1.30292	N	chr14:23755598	NA	ncRNA_intronic	.	MYH7	ENSG00000092054
rs2804498	chr10:33620707	-1.30292	N	N	5	intronic	.	NRP1	ENSG00000099250
rs17650463	chr18:33985964	-1.30292	N	N	5	intronic	.	FHOD3	ENSG00000134775
rs143390390	chr8:101444958	-1.30292	N	N	4	intergenic	.	.	.
rs75561284	chr12:19304078	-1.30292	N	N	5	intronic	.	PLEKHA5	ENSG00000052126
rs371218799	chr18:34042772	-1.30292	N	N	4	intronic	.	FHOD3	ENSG00000134775
rs573816399	chr12:20532163	-1.30292	N	chr12:20578881	NA	intronic	.	PDE3A	ENSG00000172572
rs568522991	chr7:49814797	-1.30292	N	chr7:50313352	NA	intronic	.	VWC2	ENSG00000188730
rs548370717	chr2:169451393	-1.30292	N	chr2:169707552	NA	intronic	.	CERS6	ENSG00000172292
rs117413586	chr14:32876741	-1.30292	N	N	6	intronic	.	AKAP6	ENSG00000151320
rs541286271	chr1:232765893	-1.30292	N	N	NA	intergenic	.	.	.
rs570929041	chr12:110744323	-1.30292	N	chr12:111133088	NA	intronic	.	ATP2A2	ENSG00000174437
rs7663615	chr4:152595538	-1.30292	N	chr4:152342190	3a	intronic	.	PET112	ENSG00000059691
rs562794516	chr1:214163565	-1.30292	N	chr1:213937382	NA	intronic	.	PROX1	ENSG00000117707
rs376230118	chr2:220279768	-1.30292	N	chr2:220049128	6	intergenic	.	.	.
rs80315240	chr10:92685928	-1.30292	Y	N	6	intergenic	.	.	.
rs555256113	chr17:4904142	-1.30292	N	chr17:5326162	NA	exonic	nonsynonymous	KIF1C	ENSG00000129250
rs556641611	chr2:40598418	-1.30292	N	N	NA	intronic	.	SLC8A1	ENSG00000183023
rs555108822	chr3:123118883	-1.30292	N	chr3:123105721	NA	intronic	.	ADCY5	ENSG00000173175
rs557518356	chr5:66389750	-1.30292	N	N	NA	intronic	.	MAST4	ENSG00000069020
rs566947360	chr15:42227703	-1.30292	N	chr15:42266262	NA	intronic	.	EHD4	ENSG00000103966
rs181016310	chr6:13397511	-1.30292	N	N	4	intronic	.	GFOD1	ENSG00000145990
rs10073697	chr5:148566482	-1.30292	N	chr5:148198999	6	intronic	.	ABLIM3	ENSG00000173210
rs114357926	chr3:119012734	-1.30292	N	N	4	upstream	.	.	.
rs566062257	chr7:136572980	-1.30292	N	N	NA	intronic	.	CHRM2	ENSG00000181072
rs115581789	chr13:34294167	-1.30292	N	N	7	intergenic	.	.	.
rs193226282	chr4:120060884	-1.30292	N	chr4:120264996	5	intronic	.	MYOZ2	ENSG00000172399
rs75255911	chr4:186519188	-1.30292	N	N	4	intronic	.	SORBS2	ENSG00000154556
rs190774954	chr10:73597177	-1.30292	N	chr10:73520632	4	intronic	.	PSAP	ENSG00000197746
rs188263209	chr5:31632510	-1.30292	N	N	5	intergenic	.	.	.
rs549298293	chr8:134562249	-1.30292	N	chr8:134103953	NA	intronic	.	ST3GAL1	ENSG00000008513
rs147825443	chr12:3319258	-1.30292	N	chr12:3020644	6	intronic	.	TSPAN9	ENSG00000011105
rs542565363	chr2:169400955	-1.30292	N	chr2:169707552	NA	intronic	.	CERS6	ENSG00000172292
rs541515203	chr2:135168038	-1.30292	N	chr2:134991024	NA	intronic	.	MGAT5	ENSG00000152127
rs151114677	chr17:17383057	-1.30292	N	chr17:17707105	7	intronic	.	MED9	ENSG00000141026
rs190686659	chr10:91235748	-1.30292	N	chr10:91002804	5	intronic	.	SLC16A12	ENSG00000152779
rs559780430	chr2:198735999	-1.30292	N	chr2:198544183	NA	intronic	.	PLCL1	ENSG00000115896
rs1498312	chr1:76177849	-1.30292	Y	N	7	intergenic	.	.	.
rs570882217	chr4:65228743	-1.30292	N	N	NA	intronic	.	TECRL	ENSG00000205678
rs1498311	chr1:76254726	-1.30292	N	N	3a	intronic	.	RABGGTB	ENSG00000137955
rs561986382	chr10:116365503	-1.30292	N	N	NA	intronic	.	ABLIM1	ENSG00000099204
rs571005659	chr19:46800468	-1.30292	N	chr19:47100565	NA	intronic	.	HIF3A	ENSG00000124440
rs111801188	chr3:46890199	-1.30292	N	chr3:47184055	4	intergenic	.	.	.
rs561164008	chr9:109212411	-1.30292	N	N	NA	intergenic	.	.	.
rs11227853	chr11:67374701	-1.30292	N	N	1f	intronic	.	NDUFV1	ENSG00000167792
rs550559240	chr3:188116056	-1.30292	N	chr3:188441161	NA	intronic	.	LPP	ENSG00000145012
rs576977584	chr5:41510921	-1.30292	N	N	NA	upstream	.	.	.
rs550138463	chr7:80256942	-1.30292	N	N	NA	intronic	.	CD36	ENSG00000135218
rs189238383	chr10:116479274	-1.30292	N	N	4	intergenic	.	.	.
rs548712998	chr18:32673772	-1.30292	N	N	NA	intronic	.	MAPRE2	ENSG00000166974
rs535288973	chr10:18621249	-1.30292	N	chr10:18266410	NA	intronic	.	CACNB2	ENSG00000165995
rs571290476	chr1:237304383	-1.30292	N	N	NA	intronic	.	RYR2	ENSG00000198626
rs574702769	chr5:126311608	-1.30292	N	chr5:126091428	NA	intronic	.	2020-03-03	ENSG00000173926
rs572336279	chr4:3465964	-1.30292	N	chr4:3148276	NA	intronic	.	DOK7	ENSG00000175920
rs573820361	chr5:139724626	-1.30292	N	N	NA	intronic	.	HBEGF	ENSG00000113070
rs535526942	chr6:4352125	-1.30292	N	N	NA	intergenic	.	.	.
rs76918752	chr10:91236116	-1.30292	N	chr10:91002804	5	intronic	.	SLC16A12	ENSG00000152779
rs563706976	chr12:22093437	-1.30292	N	N	NA	intergenic	.	.	.
rs144646099	chr1:78365936	-1.30292	N	N	7	intronic	.	NEXN	ENSG00000162614
rs7386679	chr8:124661905	-1.30292	N	N	5	intronic	.	KLHL38	ENSG00000175946
rs571290479	chr3:138067866	-1.30292	N	N	NA	UTR5	.	MRAS	ENSG00000158186
rs531900508	chr5:175090853	-1.30292	N	N	NA	intronic	.	HRH2	ENSG00000113749
rs565241561	chr4:156595529	-1.30292	N	chr4:156645513	NA	intronic	.	GUCY1A3	ENSG00000164116
rs543870227	chr10:103815715	-1.30292	N	N	NA	intronic	.	C10orf76	ENSG00000120029
rs541634479	chr20:42751478	-1.30292	N	chr20:42660286	NA	intronic	.	JPH2	ENSG00000149596
rs147141523	chr1:112298581	-1.30292	N	N	4	exonic	nonsynonymous	DDX20	ENSG00000064703
rs111694001	chr17:1010353	-1.30292	N	chr17:1373518	5	intronic	.	ABR	ENSG00000159842
rs560784035	chr1:212408754	-1.30292	N	chr1:212558397	NA	ncRNA_intronic	.	.	.
rs181908691	chr6:6687367	-1.30292	N	chr6:7139161	4	intergenic	.	.	.
rs565594262	chr14:65308432	-1.30292	N	chr14:65564703	NA	intergenic	.	.	.
rs116505816	chr7:44690022	-1.30292	N	chr7:44811223	5	intronic	.	OGDH	ENSG00000105953
rs191532275	chr10:71094387	-1.30292	N	chr10:70607580	4	intronic	.	HK1	ENSG00000156515
rs188137148	chr1:217237483	-1.30292	N	N	7	intronic	.	ESRRG	ENSG00000196482
rs57645645	chr15:63339578	-1.30292	N	chr15:63791228	4	intronic	.	TPM1	ENSG00000140416
rs566995259	chr15:96592783	-1.30292	N	N	NA	intergenic	.	.	.
rs113369384	chr5:172673005	-1.30292	N	chr5:173075213	4	intergenic	.	.	.
rs573440989	chr10:121425908	-1.30292	N	N	NA	intronic	.	BAG3	ENSG00000151929
rs569449990	chr17:17839695	-1.30292	N	chr17:17707105	NA	intronic	.	TOM1L2	ENSG00000175662
rs183135033	chr5:66186982	-1.30292	N	N	5	intronic	.	MAST4	ENSG00000069020
rs560133404	chr8:25904173	-1.30292	N	N	NA	intergenic	.	.	.
rs576540060	chr20:19753991	-1.30292	N	N	NA	intergenic	.	.	.
rs11679469	chr2:101744581	-1.30292	N	chr2:101778319	5	intronic	.	TBC1D8	ENSG00000204634
rs551517385	chr13:76357627	-1.30292	N	N	NA	intronic	.	LMO7	ENSG00000136153
rs528240337	chr12:2634796	-1.30292	N	chr12:3020644	NA	intronic	.	CACNA1C	ENSG00000151067
rs190154675	chr4:89205195	-1.30292	N	N	4	intronic	.	PPM1K	ENSG00000163644
rs181480313	chr9:115140588	-1.30292	N	chr9:114657707	5	intergenic	.	.	.
rs564479964	chr2:106115636	-1.30292	N	chr2:106433909	NA	intergenic	.	.	.
rs368315480	chr2:40594092	-1.30292	N	N	6	intronic	.	SLC8A1	ENSG00000183023
rs79109461	chr7:35299014	-1.30292	Y	N	2b	intergenic	.	.	.
rs556454960	chr17:33477327	-1.30292	N	chr17:33763678	NA	intronic	.	UNC45B	ENSG00000141161
rs569238951	chr1:60364135	-1.30292	N	N	NA	intronic	.	CYP2J2	ENSG00000134716
rs553883993	chr5:172659771	-1.30292	N	chr5:173075213	NA	exonic	nonsynonymous	NKX2-5	ENSG00000183072
rs115053645	chr2:207328407	-1.30292	N	N	5	intronic	.	ADAM23	ENSG00000114948
rs534350805	chr1:62530332	-1.30292	N	N	NA	intronic	.	INADL	ENSG00000132849
rs531842417	chr1:228559208	-1.30292	N	N	NA	exonic	nonsynonymous	OBSCN	ENSG00000154358
rs537482154	chr6:129601753	-1.30292	N	N	NA	intronic	.	LAMA2	ENSG00000196569
rs564624403	chr9:538486	-1.30292	N	chr9:288414	NA	intronic	.	KANK1	ENSG00000107104
rs542011251	chr10:28969758	-1.30292	N	chr10:28780293	NA	intronic	.	BAMBI	ENSG00000095739
rs114536352	chr4:174437251	-1.30292	N	N	4	intergenic	.	.	.
rs71399867	chr15:100012022	-1.30292	N	N	7	intergenic	.	.	.
rs114392733	chr15:57999197	-1.30292	N	N	4	intronic	.	GCOM1	ENSG00000137878
rs111452289	chr1:28975100	-1.30292	N	chr1:28620730	4	upstream	.	.	.
rs552840109	chr16:58451702	-1.30292	N	N	NA	intergenic	.	.	.
rs542459523	chr4:186622541	-1.30292	N	N	NA	intronic	.	SORBS2	ENSG00000154556
rs556449448	chr7:101528159	-1.30292	N	chr7:101880795	NA	intronic	.	CUX1	ENSG00000257923
rs76822314	chr6:150527991	-1.30292	N	chr6:150373194	6	intronic	.	PPP1R14C	ENSG00000198729
rs549127949	chr15:57983197	-1.30292	N	N	NA	intronic	.	GCOM1	ENSG00000137878
rs537217083	chr4:156592601	-1.30292	N	chr4:156645513	NA	intronic	.	GUCY1A3	ENSG00000164116
rs182138807	chr22:26155527	-1.30292	N	N	7	intronic	.	MYO18B	ENSG00000133454
rs574974013	chr3:187665680	-1.30292	N	chr3:187652724	NA	intergenic	.	.	.
rs116631382	chr1:120167607	-1.30292	N	N	2b	intronic	.	ZNF697	ENSG00000143067
rs192597854	chr15:77196494	-1.30292	N	chr15:77313571	3a	intergenic	.	.	.
rs143432058	chr10:116406606	-1.30292	N	N	6	intronic	.	ABLIM1	ENSG00000099204
rs115021025	chr7:45151104	-1.30292	N	chr7:44811223	4	intronic	.	TBRG4	ENSG00000136270
rs148504799	chr16:30076093	-1.30292	N	chr16:30471109	4	UTR5	.	ALDOA	ENSG00000149925
rs567079846	chr3:178173287	-1.30292	N	N	NA	ncRNA_intronic	.	.	.
rs557436013	chr7:27702903	-1.30292	N	N	NA	upstream	.	.	.
rs77932445	chr20:25178541	-1.30292	N	chr20:25194611	5	intronic	.	ENTPD6	ENSG00000197586
rs373549818	chr2:182852744	-1.30292	N	chr2:182373430	7	intronic	.	PPP1R1C	ENSG00000150722
rs189830124	chr18:34011644	-1.30292	N	N	7	intronic	.	FHOD3	ENSG00000134775
rs542714365	chr8:67068139	-1.30292	N	chr8:66910531	NA	intronic	.	TRIM55	ENSG00000147573
rs570112803	chr17:41856918	-1.30292	N	chr17:41926126	NA	upstream	.	.	.
rs186819731	chr2:159940711	-1.30292	N	chr2:160345024	7	intronic	.	TANC1	ENSG00000115183
rs563064577	chr3:192391077	-1.30292	N	N	NA	intronic	.	FGF12	ENSG00000114279
rs116835465	chr4:142003222	-1.30292	N	N	2b	intronic	.	RNF150	ENSG00000170153
rs184753264	chr13:34115435	-1.30292	N	N	4	intronic	.	.	.
rs186249250	chr9:134208066	-1.30292	N	N	7	intergenic	.	.	.
rs144201659	chr10:123908858	-1.30292	N	N	5	intronic	.	TACC2	ENSG00000138162
rs141190414	chr5:156958967	-1.30292	N	chr5:156655015	7	intronic	.	ADAM19	ENSG00000135074
rs151315706	chr12:124016068	-1.30292	N	chr12:124019055	7	intronic	.	RILPL1	ENSG00000188026
rs1985724	chr3:119361415	-1.30292	N	chr3:119736594	7	intronic	.	POPDC2	ENSG00000121577
rs191241377	chr16:68286330	-1.30292	N	chr16:68138091	5	intronic	.	PLA2G15	ENSG00000103066
rs576043530	chr5:115427118	-1.30292	N	N	NA	intronic	.	COMMD10	ENSG00000145781
rs186151029	chr3:187959865	-1.30292	N	chr3:188441161	4	intronic	.	LPP	ENSG00000145012
rs114308315	chr3:192162405	-1.30292	N	N	4	intronic	.	FGF12	ENSG00000114279
rs188897419	chr4:174609177	-1.30292	N	N	5	intergenic	.	.	.
rs549249041	chr5:113528361	-1.30292	N	N	NA	intergenic	.	.	.
rs73140040	chr7:75936240	-1.30292	N	chr7:75460571	5	intergenic	.	.	.
rs539868390	chr12:31742883	-1.30292	N	chr12:32138924	NA	ncRNA_exonic	.	DENND5B	ENSG00000170456
rs181689979	chr3:14161670	-1.30292	N	N	5	intronic	.	CHCHD4	ENSG00000163528
rs535679836	chr6:164530207	-1.30292	N	N	NA	intergenic	.	.	.
rs10859488	chr12:93775760	-1.30292	N	chr12:94144175	5	ncRNA_intronic	.	NUDT4	ENSG00000173598
rs547668571	chr8:101444677	-1.30292	N	N	NA	intergenic	.	.	.
rs138027700	chr3:25494016	-1.30292	N	chr3:25381636	6	intronic	.	RARB	ENSG00000077092
rs557393063	chr9:14223909	-1.30292	N	chr9:14161670	NA	intronic	.	NFIB	ENSG00000147862
rs542211786	chr12:108959928	-1.30292	N	chr12:108721636	NA	intronic	.	ISCU	ENSG00000136003
rs142519988	chr3:52485879	-1.30292	N	chr3:52873984	2b	intronic	.	TNNC1	ENSG00000114854
rs561633498	chr2:197263457	-1.30292	N	chr2:196974333	NA	intronic	.	HECW2	ENSG00000138411
rs11786342	chr8:124632947	-1.30292	N	N	7	intergenic	.	.	.
rs76464323	chr16:57480062	-1.30292	N	chr16:57061189	6	intronic	.	CIAPIN1	ENSG00000005194
rs551341513	chr15:83468292	-1.30292	N	N	NA	intronic	.	FSD2	ENSG00000186628
rs574754696	chr5:171007757	-1.30292	N	N	NA	intergenic	.	.	.
rs150091994	chr2:207328807	-1.30292	N	N	7	intronic	.	ADAM23	ENSG00000114948
rs565579544	chr20:55968409	-1.30292	N	N	NA	intronic	.	RBM38	ENSG00000132819
rs188232668	chr4:41438535	-1.30292	N	chr4:41371698	5	intronic	.	LIMCH1	ENSG00000064042
rs77174060	chr5:66307361	-1.30292	N	N	4	intronic	.	MAST4	ENSG00000069020
rs190547766	chr12:6645690	-1.30292	N	chr12:6499533	5	exonic	synonymous	GAPDH	ENSG00000111640
rs541993186	chr1:41157240	-1.30292	N	chr1:41356780	NA	ncRNA_exonic	.	.	.
rs62478458	chr8:2074122	-1.30292	N	N	4	intronic	.	MYOM2	ENSG00000036448
rs532344692	chr2:106132234	-1.30292	N	chr2:106433909	NA	intergenic	.	.	.
rs578027536	chr14:65454675	-1.30292	N	chr14:65564703	NA	intronic	.	CHURC1-FNTB	ENSG00000125954
rs531178841	chr15:63358357	-1.30292	N	chr15:63791228	NA	intronic	.	TPM1	ENSG00000140416
rs188522087	chr10:91242626	-1.30292	N	chr10:91002804	6	intronic	.	SLC16A12	ENSG00000152779
rs572728648	chr7:128473829	-1.30292	N	chr7:128576086	NA	intronic	.	FLNC	ENSG00000128591
rs563796965	chr10:60030252	-1.30292	N	N	NA	intronic	.	CISD1	ENSG00000122873
rs541183302	chr22:29469544	-1.30292	N	chr22:29628741	NA	intronic	.	KREMEN1	ENSG00000183762
rs574089429	chr7:8271090	-1.30292	N	chr7:8024840	NA	intronic	.	ICA1	ENSG00000003147
rs192037325	chr4:89261628	-1.30292	N	N	6	intergenic	.	.	.
rs569164353	chr4:169434281	-1.30292	N	N	NA	intronic	.	PALLD	ENSG00000129116
rs189278222	chr13:28041298	-1.30292	N	chr13:28455266	7	intergenic	.	.	.
rs141059066	chr1:201344771	-1.30292	N	N	4	intronic	.	TNNT2	ENSG00000118194
rs572853148	chr12:39834854	-1.30292	N	N	NA	intronic	.	KIF21A	ENSG00000139116
rs141059062	chr11:63993157	-1.30292	N	chr11:63974995	3a	intronic	.	TRPT1	ENSG00000149743
rs536960602	chr2:179666821	-1.30292	N	N	NA	intronic	.	TTN	ENSG00000155657
rs530284383	chr11:126230022	-1.30292	N	chr11:126024042	NA	intronic	.	ST3GAL4	ENSG00000110080
rs530104853	chr3:57878854	-1.30292	N	chr3:58036811	NA	intronic	.	SLMAP	ENSG00000163681
rs4845891	chr1:12042506	-1.30292	Y	chr1:12246175	5	intronic	.	MFN2	ENSG00000116688
rs567434917	chr3:142682731	-1.30292	N	N	NA	upstream	.	.	.
rs528918999	chr15:63344096	-1.30292	N	chr15:63791228	NA	intronic	.	TPM1	ENSG00000140416
rs535014306	chr4:174456975	-1.30292	N	N	NA	ncRNA_intronic	.	.	.
rs535614926	chr13:75990047	-1.30292	N	N	NA	intronic	.	TBC1D4	ENSG00000136111
rs148226527	chr1:11998495	-1.30292	N	chr1:12246175	5	intronic	.	PLOD1	ENSG00000083444
rs536256130	chr22:39651542	-1.30292	N	chr22:39840130	NA	intergenic	.	.	.
rs540687291	chr18:33945613	-1.30292	N	N	NA	intronic	.	FHOD3	ENSG00000134775
rs73169429	chr8:2073600	-1.30292	N	N	6	intronic	.	MYOM2	ENSG00000036448
rs61051686	chr5:150013606	-1.30292	N	chr5:149875731	7	intronic	.	SYNPO	ENSG00000171992
rs12314663	chr12:49174671	-1.30292	N	chr12:49080698	2b	intronic	.	ADCY6	ENSG00000174233
rs73033850	chr1:167650651	-1.30292	N	chr1:167600842	5	intronic	.	RCSD1	ENSG00000198771
rs73033851	chr1:167651368	-1.30292	N	chr1:167600842	7	intronic	.	RCSD1	ENSG00000198771
rs4267287	chr15:92436107	-1.30292	N	N	6	intronic	.	SLCO3A1	ENSG00000176463
rs73033853	chr1:167655242	-1.30292	N	chr1:167600842	5	intronic	.	RCSD1	ENSG00000198771
rs377645691	chr12:117487171	-1.30292	N	N	4	intronic	.	TESC	ENSG00000088992
rs192495556	chr9:14273535	-1.30292	N	chr9:14161670	4	intronic	.	NFIB	ENSG00000147862
rs543697191	chr3:192373040	-1.30292	N	N	NA	intronic	.	FGF12	ENSG00000114279
rs137883396	chr6:13120251	-1.30292	N	N	7	intronic	.	.	.
rs4872485	chr8:22255990	-1.30292	N	chr8:22436681	5	intronic	.	SLC39A14	ENSG00000104635
rs4872484	chr8:22255859	-1.30292	N	chr8:22436681	5	intronic	.	SLC39A14	ENSG00000104635
rs4872483	chr8:22255684	-1.30292	N	chr8:22436681	5	intronic	.	SLC39A14	ENSG00000104635
rs566181729	chr7:123262930	-1.30292	N	N	NA	ncRNA_intronic	.	ASB15	ENSG00000146809
rs569773210	chr2:207329305	-1.30292	N	N	NA	intronic	.	ADAM23	ENSG00000114948
rs556205110	chr10:18704750	-1.30292	N	chr10:18266410	NA	intronic	.	CACNB2	ENSG00000165995
rs531988208	chr3:72939834	-1.30292	N	N	NA	intronic	.	GXYLT2	ENSG00000172986
rs562654418	chr3:39224661	-1.30292	N	chr3:39307162	NA	downstream	.	.	.
rs142735295	chr18:32698962	-1.30292	N	N	5	intronic	.	MAPRE2	ENSG00000166974
rs555086492	chr1:46420657	-1.30292	N	chr1:46513012	NA	intronic	.	MAST2	ENSG00000086015
rs141995462	chr1:12044672	-1.30292	N	chr1:12246175	3a	intronic	.	MFN2	ENSG00000116688
rs303199	chr10:91238486	-1.30292	Y	chr10:91002804	5	intronic	.	SLC16A12	ENSG00000152779
rs192565629	chr5:142128503	-1.30292	N	chr5:142612488	4	ncRNA_intronic	.	.	.
rs303197	chr10:91241951	-1.30292	Y	chr10:91002804	7	intronic	.	SLC16A12	ENSG00000152779
rs528745523	chr3:42696822	-1.30292	N	chr3:42896515	NA	intronic	.	ZBTB47	ENSG00000114853
rs145490793	chr2:40689315	-1.30292	N	N	6	intronic	.	SLC8A1	ENSG00000183023
rs528745521	chr1:198170300	-1.30292	N	chr1:198663661	NA	intronic	.	NEK7	ENSG00000151414
rs566281892	chr4:47787061	-1.30292	N	N	NA	intronic	.	CORIN	ENSG00000145244
rs567250837	chr3:69810657	-1.30292	N	N	NA	intronic	.	MITF	ENSG00000187098
rs374260761	chr9:103344606	-1.30292	N	N	5	intronic	.	MURC	ENSG00000170681
rs79386818	chr3:119015121	-1.30292	N	N	4	intronic	.	ARHGAP31	ENSG00000031081
rs543876815	chr18:3255562	-1.30292	N	N	NA	ncRNA_exonic	.	MYL12A	ENSG00000101608
rs144080605	chr15:86120936	-1.30292	N	chr15:86294211	5	intronic	.	AKAP13	ENSG00000170776
rs548800386	chr4:174573124	-1.30292	N	N	NA	intergenic	.	.	.
rs4426404	chr17:56032158	-1.30292	N	chr17:56385573	2b	intronic	.	CUEDC1	ENSG00000180891
rs72904974	chr6:82750408	-1.30292	N	chr6:82463478	2a	intergenic	.	.	.
rs529684178	chr2:237173990	-1.30292	N	N	NA	intergenic	.	.	.
rs530679084	chr1:205481901	-1.30292	N	chr1:205676263	NA	intronic	.	CDK18	ENSG00000117266
rs556619624	chr5:52405819	-1.30292	N	N	NA	ncRNA_exonic	.	.	.
rs368930560	chr5:172678849	-1.30292	N	chr5:173075213	5	intergenic	.	.	.
rs138279350	chr9:100364494	-1.30292	N	N	4	UTR3	.	TSTD2	ENSG00000136925
rs813308	chr5:127772080	-1.30292	Y	chr5:127487603	7	intronic	.	FBN2	ENSG00000138829
rs566491604	chr10:112400685	-1.30292	N	chr10:111969919	NA	intergenic	.	.	.
rs4643710	chr3:167587629	-1.30292	N	N	6	intergenic	.	.	.
rs565054863	chr7:32337844	-1.30292	N	N	NA	intronic	.	PDE1C	ENSG00000154678
rs536473535	chr3:187665807	-1.30292	N	chr3:187652724	NA	intergenic	.	.	.
rs2585628	chr13:76382051	-1.30292	N	N	5	exonic	synonymous	LMO7	ENSG00000136153
rs542366555	chr19:1244600	-1.30292	N	chr19:836144	NA	UTR3	.	ATP5D	ENSG00000099624
rs543694106	chr7:75931260	-1.30292	N	chr7:75460571	NA	upstream	.	.	.
rs544220965	chr11:57298004	-1.30292	N	chr11:57724059	NA	intronic	.	TIMM10	ENSG00000134809
rs575126749	chr1:156645563	-1.30292	N	N	NA	intronic	.	NES	ENSG00000132688
rs534221889	chr12:94177856	-1.30292	N	chr12:94536803	NA	intronic	.	CRADD	ENSG00000169372
rs566279026	chr8:41513020	-1.30292	N	N	NA	UTR3	.	ANK1	ENSG00000029534
rs572054753	chr8:98826330	-1.30292	N	N	NA	intronic	.	LAPTM4B	ENSG00000104341
rs12037993	chr1:237232244	-1.30292	N	N	6	intronic	.	RYR2	ENSG00000198626
rs187715357	chr1:237382538	-1.30292	N	N	6	intronic	.	RYR2	ENSG00000198626
rs6786226	chr3:69838356	-1.30292	N	N	7	intronic	.	MITF	ENSG00000187098
rs538469164	chr12:29470431	-1.30292	N	N	NA	ncRNA_intronic	.	FAR2	ENSG00000064763
rs577836579	chr13:32774321	-1.30292	N	N	NA	intronic	.	FRY	ENSG00000073910
rs574704754	chr7:35484805	-1.30292	N	N	NA	intergenic	.	.	.
rs9297696	chr8:125629674	-1.30292	N	N	7	intronic	.	MTSS1	ENSG00000170873
rs74849999	chr11:130349539	-1.30292	N	N	5	intergenic	.	.	.
rs182456887	chr4:8321474	-1.30292	N	N	4	intergenic	.	.	.
rs73798003	chr5:148537362	-1.30292	N	chr5:148198999	5	intronic	.	ABLIM3	ENSG00000173210
rs73798005	chr5:148541774	-1.30292	N	chr5:148198999	6	intronic	.	ABLIM3	ENSG00000173210
rs73798004	chr5:148541563	-1.30292	N	chr5:148198999	5	intronic	.	ABLIM3	ENSG00000173210
rs73798007	chr5:148542169	-1.30292	N	chr5:148198999	4	intronic	.	ABLIM3	ENSG00000173210
rs73798006	chr5:148542160	-1.30292	N	chr5:148198999	2a	intronic	.	ABLIM3	ENSG00000173210
rs542533162	chr17:41910242	-1.30292	N	chr17:41926126	NA	intronic	.	MPP3	ENSG00000161647
rs377067303	chr1:173446681	-1.30292	N	chr1:173231898	4	intronic	.	PRDX6	ENSG00000117592
rs72866120	chr1:6735664	-1.30292	N	N	7	intronic	.	DNAJC11	ENSG00000007923
rs563777551	chr17:902633	-1.30292	N	chr17:1373518	NA	intronic	.	TIMM22	ENSG00000177370
rs9738644	chr12:111176394	-1.30292	N	chr12:111589067	3a	intronic	.	PPP1CC	ENSG00000186298
rs62136386	chr2:64099271	-1.30292	N	N	4	intronic	.	UGP2	ENSG00000169764
rs575314059	chr7:75679054	-1.30292	N	chr7:75460571	NA	intronic	.	MDH2	ENSG00000146701
rs2542014	chr22:47083010	-1.30292	N	chr22:46615376	5	UTR3	.	CERK	ENSG00000100422
rs189230961	chr1:167618082	-1.30292	N	chr1:167600842	5	intronic	.	RCSD1	ENSG00000198771
rs527917980	chr15:63336029	-1.30292	N	chr15:63791228	NA	exonic	nonsynonymous	TPM1	ENSG00000140416
rs565539018	chr5:41511152	-1.30292	N	N	NA	upstream	.	.	.
rs529351409	chr2:174015303	-1.30292	N	N	NA	intronic	.	MLTK	ENSG00000091436
rs117966472	chr14:105201999	-1.30292	N	chr14:105637156	4	intronic	.	ADSSL1	ENSG00000185100
rs113438638	chr2:40680777	-1.30292	N	N	5	intronic	.	SLC8A1	ENSG00000183023
rs17497143	chr7:136611501	-1.30292	N	N	4	ncRNA_intronic	.	CHRM2	ENSG00000181072
rs546484922	chr1:113498770	-1.30292	N	N	NA	UTR5	.	SLC16A1	ENSG00000155380
rs572831503	chr13:24124790	-1.30292	N	N	NA	intergenic	.	.	.
rs544889939	chr3:69786578	-1.30292	N	N	NA	intergenic	.	.	.
rs193293944	chr2:40710299	-1.30292	N	N	6	intronic	.	SLC8A1	ENSG00000183023
rs538192761	chr4:41573282	-1.30292	N	chr4:41371698	NA	intronic	.	LIMCH1	ENSG00000064042
rs181809241	chr3:72870239	-1.30292	N	N	4	intronic	.	SHQ1	ENSG00000144736
rs115022167	chr13:31798907	-1.30292	N	N	6	intronic	.	B3GALTL	ENSG00000187676
rs550523940	chr5:126313881	-1.30292	N	chr5:126091428	NA	intronic	.	2020-03-03	ENSG00000173926
rs185262967	chr1:156645931	-1.30292	N	N	4	intronic	.	NES	ENSG00000132688
rs142879629	chr6:141723948	-1.30292	N	N	6	intergenic	.	.	.
rs569458765	chr1:232729907	-1.30292	N	N	NA	intergenic	.	.	.
rs534957630	chr16:82747430	-1.30292	N	N	NA	intronic	.	CDH13	ENSG00000140945
rs114388041	chr14:55195611	-1.30292	N	N	5	intronic	.	SAMD4A	ENSG00000020577
rs137888982	chr5:141332230	-1.30292	N	chr5:141510754	5	intronic	.	PCDH12	ENSG00000113555
rs563991522	chr10:18687959	-1.30292	N	chr10:18266410	NA	intronic	.	CACNB2	ENSG00000165995
[truncated: 483,425+ more rows]

## Sheet: Lipids
rsid	hg19_chr:pos	score	used_in_model	500kb_window_lead	regulomedb	annt1	annt2	overlapping_gene_name	ENSG
rs114880263	chr11:111635620	-0.60879	N	chr11:111543916	4	exonic	nonsynonymous	PPP2R1B	ENSG00000137713
rs55709232	chr8:126447844	-0.64661	N	chr8:126474356	4	intronic	.	TRIB1	ENSG00000173334
rs368620685	chr11:1319129	-0.59781	N	chr11:1136478	2b	intronic	.	TOLLIP	ENSG00000078902
rs577145107	chr9:19121847	-0.55458	N	N	NA	intronic	.	PLIN2	ENSG00000147872
rs188100066	chr6:7165448	-0.63407	N	chr6:7315563	4	intronic	.	RREB1	ENSG00000124782
rs543359639	chr1:211750663	-0.59781	N	N	NA	intronic	.	SLC30A1	ENSG00000170385
rs117686225	chr18:29628973	-0.64936	N	N	2b	intronic	.	RNF125	ENSG00000101695
rs544849444	chr10:5007747	-0.67986	N	N	NA	intronic	.	AKR1C1	ENSG00000187134
rs185507890	chr14:50090525	-0.48446	N	N	6	downstream	.	.	.
rs2016546	chr15:41056440	-0.65607	N	chr15:41496713	4	intronic	.	GCHFR	ENSG00000137880
rs570587267	chr16:88718530	-0.59781	N	chr16:88518569	NA	UTR3	.	MVD	ENSG00000167508
rs189757025	chr4:39523267	-0.66793	N	chr4:39030183	4	ncRNA_intronic	.	UGDH	ENSG00000109814
rs546664779	chr5:172263872	-0.59781	N	chr5:171931939	NA	intronic	.	ERGIC1	ENSG00000113719
rs561422011	chr18:77708054	-0.61057	N	chr18:77563334	NA	intronic	.	PQLC1	ENSG00000122490
rs403569	chr6:31924880	-0.59781	N	N	7	intronic	.	NELFE	ENSG00000204356
rs17102360	chr14:65410320	-0.59781	N	chr14:65564703	5	intronic	.	CHURC1-FNTB	ENSG00000125954
rs543893862	chr1:2325199	-0.48238	N	chr1:2487663	NA	intronic	.	RER1	ENSG00000157916
rs148789941	chr14:65410081	-0.59781	N	chr14:65564703	5	intronic	.	CHURC1-FNTB	ENSG00000125954
rs191876301	chr19:11203910	-0.48446	N	chr19:11317744	5	intronic	.	LDLR	ENSG00000130164
rs565376896	chr1:35325261	-0.63408	N	N	NA	UTR5	.	SMIM12	ENSG00000163866
rs539444990	chr6:31919394	-0.6395	N	N	NA	intronic	.	CFB	ENSG00000243649
rs564598272	chr4:8202919	-0.60975	N	N	NA	intronic	.	SH3TC1	ENSG00000125089
rs115052373	chr17:17734523	-0.66792	N	chr17:17707105	4	intronic	.	SREBF1	ENSG00000072310
rs530329385	chr9:107621610	-0.6395	N	N	NA	intronic	.	ABCA1	ENSG00000165029
rs574827278	chr6:119663560	-0.52073	N	N	NA	intronic	.	MAN1A1	ENSG00000111885
rs527438972	chr20:61588730	-0.59781	N	N	NA	intronic	.	SLC17A9	ENSG00000101194
rs112200621	chr1:55325747	-0.51686	N	N	3a	intronic	.	DHCR24	ENSG00000116133
rs11121951	chr1:12676205	-0.63408	N	chr1:12246175	1f	intronic	.	DHRS3	ENSG00000162496
rs149946624	chr20:61438693	-0.59781	N	N	5	intronic	.	OGFR	ENSG00000060491
rs552385430	chr7:105923725	-0.60975	N	chr7:106372219	NA	intronic	.	NAMPT	ENSG00000105835
rs142036565	chr16:56969620	-0.59781	N	chr16:57061189	5	intronic	.	HERPUD1	ENSG00000051108
rs542367071	chr16:11348139	-0.65986	N	chr16:11817466	NA	downstream	.	.	.
rs528294815	chr3:186756977	-0.60588	N	chr3:186629144	NA	intronic	.	ST6GAL1	ENSG00000073849
rs547725342	chr1:45098763	-0.58974	N	N	NA	intronic	.	RNF220	ENSG00000187147
rs561849581	chr16:11351348	-0.63408	N	chr16:11817466	NA	intergenic	.	.	.
rs369354144	chr16:8962925	-0.54871	N	chr16:9059241	2a	upstream	.	.	.
rs149376293	chr5:154216967	-0.66792	N	N	2b	intronic	.	FAXDC2	ENSG00000170271
rs547191084	chr14:51401693	-0.6395	N	N	NA	intronic	.	PYGL	ENSG00000100504
rs189094409	chr12:89746156	-0.65607	N	chr12:89830720	2b	UTR5	.	DUSP6	ENSG00000139318
rs562913114	chr8:22923519	-0.65986	N	chr8:22436681	NA	intronic	.	TNFRSF10B	ENSG00000120889
rs577960889	chr2:208631326	-0.66792	N	N	NA	UTR3	.	FZD5	ENSG00000163251
rs202228736	chr9:130860991	-0.62601	N	chr9:130764955	4	exonic	nonsynonymous	SLC25A25	ENSG00000148339
rs570273653	chr11:76505347	-0.67179	N	chr11:76248630	NA	intronic	.	TSKU	ENSG00000182704
rs562323733	chr7:108208540	-0.60588	N	N	NA	intronic	.	THAP5	ENSG00000177683
rs75529394	chr6:167413451	-0.62392	N	chr6:167511766	2b	intronic	.	FGFR1OP	ENSG00000213066
rs141527083	chr6:26125218	-0.6522	N	N	3a	downstream	.	.	.
rs112884342	chr6:31914682	-0.67179	N	N	2b	intronic	.	CFB	ENSG00000243649
rs13416271	chr2:208631748	-0.66792	N	N	2b	exonic	synonymous	FZD5	ENSG00000163251
rs576516272	chr1:55328320	-0.66792	N	N	NA	intronic	.	DHCR24	ENSG00000116133
rs7067963	chr10:4989992	-0.66971	N	N	2b	intergenic	.	.	.
rs533222792	chr12:32113849	-0.48446	N	chr12:32138924	NA	intronic	.	KIAA1551	ENSG00000174718
rs553594325	chr1:47800409	-0.65398	N	chr1:47693220	NA	intronic	.	CMPK1	ENSG00000162368
rs528078456	chr17:40697441	-0.6789	N	chr17:41172481	NA	downstream	.	.	.
rs533732698	chr16:11031468	-0.59781	N	chr16:11478974	NA	intronic	.	DEXI	ENSG00000182108
rs552480159	chr8:74204700	-0.48446	N	N	NA	intronic	.	RPL7	ENSG00000147604
rs147271066	chr16:11347568	-0.57891	N	chr16:11817466	4	downstream	.	.	.
rs115785484	chr5:172263784	-0.59781	N	chr5:171931939	5	intronic	.	ERGIC1	ENSG00000113719
rs184281908	chr17:38079592	-0.60879	N	chr17:38157841	4	intronic	.	ORMDL3	ENSG00000172057
rs148298852	chr5:132210262	-0.59781	N	chr5:131884894	6	UTR3	.	LEAP2	ENSG00000164406
rs41267887	chr3:150321123	-0.66414	N	chr3:150707915	4	UTR5	.	SELT	ENSG00000198843
rs538472900	chr1:211752957	-0.62966	N	N	NA	upstream	.	.	.
rs183096781	chr2:231192003	-0.51865	N	chr2:231161026	2b	exonic	nonsynonymous	SP140L	ENSG00000185404
rs547124660	chr20:57571052	-0.60879	N	N	NA	intronic	.	CTSZ	ENSG00000101160
rs8104549	chr19:11202516	-0.58974	N	chr19:11317744	4	intronic	.	LDLR	ENSG00000130164
rs530413627	chr9:19154103	-0.5996	N	N	NA	intergenic	.	.	.
rs529938456	chr7:73029286	-0.67986	N	chr7:73029437	NA	intronic	.	MLXIPL	ENSG00000009950
rs529047899	chr17:17474398	-0.59974	N	chr17:17707105	NA	intronic	.	PEMT	ENSG00000133027
rs182251750	chr1:17378939	-0.59781	N	N	5	intronic	.	SDHB	ENSG00000117118
rs576051126	chr11:76504456	-0.55636	N	chr11:76248630	NA	intronic	.	TSKU	ENSG00000182704
rs114162245	chr12:121165077	-0.60168	N	chr12:121194862	5	intronic	.	ACADS	ENSG00000122971
rs559672264	chr9:130864311	-0.60879	N	chr9:130764955	NA	intronic	.	SLC25A25	ENSG00000148339
rs188904641	chr3:150261975	-0.64661	N	chr3:150707915	2b	UTR3	.	SERP1	ENSG00000120742
rs142626573	chr11:75494223	-0.68876	N	chr11:75891182	3a	intronic	.	DGAT2	ENSG00000062282
rs574996920	chr2:85787485	-0.60879	N	chr2:85826721	NA	intronic	.	GGCX	ENSG00000115486
rs560695779	chr12:112215414	-0.49336	N	chr12:112212874	NA	intronic	.	ALDH2	ENSG00000111275
rs376007554	chr2:85787404	-0.60879	N	chr2:85826721	5	intronic	.	GGCX	ENSG00000115486
rs1055399	chr16:69362779	-0.59781	N	N	3a	UTR3	.	COG8	ENSG00000213380
rs561004907	chr20:49363110	-0.66584	N	chr20:49205095	NA	intronic	.	PARD6B	ENSG00000124171
rs565704184	chr1:167905984	-0.66205	N	chr1:167600842	NA	UTR5	.	DCAF6	ENSG00000143164
rs544416060	chr9:19125234	-0.48446	N	N	NA	intronic	.	PLIN2	ENSG00000147872
rs564799349	chr17:40697433	-0.6789	N	chr17:41172481	NA	downstream	.	.	.
rs151115239	chr6:31618997	-0.59781	N	N	6	intronic	.	BAG6	ENSG00000204463
rs540968765	chr7:134852905	-0.48446	N	chr7:134382330	NA	intronic	.	C7orf49	ENSG00000122783
rs549146148	chr19:11347489	-0.56347	N	chr19:11317744	NA	exonic	nonsynonymous	DOCK6	ENSG00000130158
rs146240928	chr2:209116592	-0.60879	N	N	5	intronic	.	IDH1	ENSG00000138413
rs528475599	chr16:56967941	-0.59781	N	chr16:57061189	NA	intronic	.	HERPUD1	ENSG00000051108
rs11812482	chr10:102107162	-0.69612	N	chr10:102119000	4	UTR5	.	SCD	ENSG00000099194
rs371367455	chr21:43430078	-0.66414	N	chr21:43850713	4	ncRNA_intronic	.	ZBTB21	ENSG00000173276
rs551234527	chr4:39524104	-0.65986	N	chr4:39030183	NA	ncRNA_intronic	.	UGDH	ENSG00000109814
rs577810676	chr7:6487554	-0.62601	N	chr7:6692605	NA	UTR5	.	DAGLB	ENSG00000164535
rs28366003	chr16:56642491	-0.62601	N	chr16:57061189	4	UTR5	.	MT2A	ENSG00000125148
rs555594180	chr16:450287	-0.59781	N	N	NA	exonic	nonsynonymous	NME4	ENSG00000103202
rs538992962	chr8:134500548	-0.67179	N	chr8:134103953	NA	intronic	.	ST3GAL1	ENSG00000008513
rs55870138	chr19:49411560	-0.48446	N	chr19:49127490	7	intronic	.	NUCB1	ENSG00000104805
rs138757561	chr12:110009711	-0.59781	N	chr12:109842112	2b	intronic	.	MMAB	ENSG00000139428
rs547741766	chr6:119669026	-0.51865	N	N	NA	intronic	.	MAN1A1	ENSG00000111885
rs566710803	chr1:235011574	-0.632	N	chr1:234879890	NA	intergenic	.	.	.
rs147754630	chr11:76498172	-0.55458	N	chr11:76248630	4	intronic	.	TSKU	ENSG00000182704
rs1711648	chr10:131269291	-0.6789	N	N	4	intronic	.	MGMT	ENSG00000170430
rs41480346	chr19:33793430	-0.64298	N	chr19:33755084	3a	UTR5	.	CEBPA	ENSG00000245848
rs191772368	chr6:26027499	-0.63408	N	N	3a	upstream	.	.	.
rs184370558	chr20:36664762	-0.59781	N	chr20:36895860	5	intronic	.	RPRD1B	ENSG00000101413
rs149807546	chr9:130862514	-0.60879	N	chr9:130764955	4	intronic	.	SLC25A25	ENSG00000148339
rs141596661	chr16:8957118	-0.58974	N	chr16:9059241	3a	intronic	.	CARHSP1	ENSG00000153048
rs568813838	chr15:80174285	-0.64883	N	chr15:80279344	NA	intronic	.	ST20-MTHFS	ENSG00000259332
rs114320781	chr15:80174421	-0.6395	N	chr15:80279344	6	intronic	.	ST20-MTHFS	ENSG00000259332
rs16904931	chr8:134502094	-0.55636	Y	chr8:134103953	4	intronic	.	ST3GAL1	ENSG00000008513
rs552011911	chr1:12589502	-0.66971	N	chr1:12246175	NA	intergenic	.	.	.
rs16904933	chr8:134502656	-0.67179	N	chr8:134103953	3a	intronic	.	ST3GAL1	ENSG00000008513
rs542955072	chr1:211753169	-0.5996	N	N	NA	intergenic	.	.	.
rs570386035	chr18:71919134	-0.65647	N	N	NA	intergenic	.	.	.
rs141964912	chr10:102113831	-0.6789	N	chr10:102119000	3a	intronic	.	SCD	ENSG00000099194
rs562769568	chr6:2988944	-0.63408	N	N	NA	ncRNA_exonic	.	.	.
rs562231178	chr1:55328358	-0.66792	N	N	NA	intronic	.	DHCR24	ENSG00000116133
rs529698116	chr9:19161909	-0.5996	N	N	NA	intergenic	.	.	.
rs562810369	chr3:186692650	-0.49045	N	chr3:186201112	NA	intronic	.	ST6GAL1	ENSG00000073849
rs481236	chr3:150458543	-0.63407	N	chr3:150707915	4	downstream	.	.	.
rs558700098	chr6:31623932	-0.59781	N	N	NA	intronic	.	APOM	ENSG00000204444
rs142344871	chr3:186760664	-0.59781	N	chr3:186629144	5	exonic	nonsynonymous	ST6GAL1	ENSG00000073849
rs532428988	chr1:35325281	-0.51865	N	N	NA	UTR5	.	SMIM12	ENSG00000163866
rs569027778	chr6:31619064	-0.59781	N	N	NA	intronic	.	BAG6	ENSG00000204463
rs547399522	chr20:30156899	-0.59781	N	chr20:30401407	NA	ncRNA_intronic	.	HM13	ENSG00000101294
rs141103997	chr8:27467802	-0.67599	N	chr8:27208126	4	intronic	.	CLU	ENSG00000120885
rs141523291	chr17:38079502	-0.60879	N	chr17:38157841	5	exonic	nonsynonymous	ORMDL3	ENSG00000172057
rs140840731	chr3:186756857	-0.60588	N	chr3:186629144	5	intronic	.	ST6GAL1	ENSG00000073849
rs530481989	chr15:89008157	-0.66792	N	N	NA	intronic	.	MRPL46	ENSG00000259494
rs554587088	chr21:40196396	-0.6808	N	chr21:39852551	NA	UTR3	.	ETS2	ENSG00000157557
rs112901597	chr3:52003391	-0.67179	N	N	5	UTR3	.	ABHD14B	ENSG00000114779
rs535188155	chr20:43965831	-0.55249	N	N	NA	intronic	.	SDC4	ENSG00000124145
rs192235961	chr9:19126866	-0.59781	N	N	5	intronic	.	PLIN2	ENSG00000147872
rs562559863	chr5:177658272	-0.48446	N	N	NA	intronic	.	PHYKPL	ENSG00000175309
rs143331827	chr7:134851328	-0.6395	N	chr7:134382330	3a	UTR3	.	C7orf49	ENSG00000122783
rs564232452	chr19:11202568	-0.58974	N	chr19:11317744	NA	intronic	.	LDLR	ENSG00000130164
rs572806258	chr22:24239777	-0.6719	N	chr22:24247310	NA	ncRNA_intronic	.	.	.
rs147435162	chr6:26027051	-0.63408	N	N	4	downstream	.	.	.
rs138701903	chr16:20890279	-0.48625	N	chr16:20915247	4	intronic	.	DCUN1D3	ENSG00000188215
rs6800338	chr3:186766122	-0.67599	N	chr3:186629144	7	intronic	.	ST6GAL1	ENSG00000073849
rs527617371	chr6:26124970	-0.6522	N	N	NA	upstream;downstream	.	.	.
rs551894647	chr19:11353163	-0.6789	N	chr19:11317744	NA	intronic	.	DOCK6	ENSG00000130158
rs181279558	chr3:186757968	-0.60588	N	chr3:186629144	2a	intronic	.	ST6GAL1	ENSG00000073849
rs549232722	chr10:102120180	-0.6789	N	chr10:102119000	NA	intronic	.	SCD	ENSG00000099194
rs538007151	chr6:119667633	-0.67986	N	N	NA	intronic	.	MAN1A1	ENSG00000111885
rs112441185	chr8:23018733	-0.48446	N	chr8:23496546	4	intronic	.	TNFRSF10D	ENSG00000173530
rs376947846	chr7:6487496	-0.62601	N	chr7:6692605	4	UTR5	.	DAGLB	ENSG00000164535
rs200986170	chr6:31916255	-0.59084	N	N	5	exonic	nonsynonymous	CFB	ENSG00000243649
rs570854553	chr16:20911377	-0.65607	N	chr16:20915247	NA	intronic	.	DCUN1D3	ENSG00000188215
rs553929499	chr1:45099674	-0.48446	N	N	NA	intronic	.	RNF220	ENSG00000187147
rs559021224	chr8:134500897	-0.67179	N	chr8:134103953	NA	intronic	.	ST3GAL1	ENSG00000008513
rs540118527	chr15:80178770	-0.53214	N	chr15:80279344	NA	intronic	.	ST20-MTHFS	ENSG00000259332
rs544557204	chr15:80189207	-0.63408	N	chr15:80279344	NA	intronic	.	ST20-MTHFS	ENSG00000259332
rs563371422	chr19:45373980	-0.6484	N	chr19:45766729	NA	intronic	.	PVRL2	ENSG00000130202
rs7045425	chr9:130877243	-0.55458	N	chr9:130764955	2b	ncRNA_intronic	.	.	.
rs138611853	chr8:144620475	-0.48446	N	chr8:144626721	5	exonic	synonymous	ZC3H3	ENSG00000014164
rs533663263	chr14:65405459	-0.51686	N	chr14:65564703	NA	intronic	.	CHURC1-FNTB	ENSG00000125954
rs78408401	chr9:19120980	-0.48446	N	N	4	exonic	nonsynonymous	PLIN2	ENSG00000147872
rs561055767	chr10:102112049	-0.6789	N	chr10:102119000	NA	intronic	.	SCD	ENSG00000099194
rs541004063	chr16:20909888	-0.60168	N	chr16:20915247	NA	intronic	.	DCUN1D3	ENSG00000188215
rs77238163	chr19:11204448	-0.48446	N	chr19:11317744	3a	intronic	.	LDLR	ENSG00000130164
rs28357093	chr6:43737805	-0.51865	Y	chr6:43693094	4	upstream	.	.	.
rs552248376	chr17:72426975	-0.632	N	chr17:72695211	NA	upstream	.	.	.
rs532063631	chr19:2475984	-0.55886	N	chr19:2127272	NA	upstream	.	.	.
rs201450895	chr1:155106560	-0.48238	N	chr1:154994750	4	UTR3	.	EFNA1	ENSG00000169242
rs574650706	chr16:67977844	-0.58697	N	chr16:68138091	NA	UTR3	.	SLC12A4	ENSG00000124067
rs186076244	chr15:80453698	-0.48446	N	chr15:80279344	7	intronic	.	FAH	ENSG00000103876
rs560224589	chr4:7068296	-0.60168	N	chr4:6969919	NA	intronic	.	GRPEL1	ENSG00000109519
rs143577818	chr4:77227643	-0.63408	N	N	4	UTR5	.	FAM47E-STBD1	ENSG00000272414
rs56062139	chr2:165599470	-0.68876	N	N	4	intronic	.	COBLL1	ENSG00000082438
rs549047013	chr8:144645857	-0.64129	N	chr8:144626721	NA	downstream	.	.	.
rs570961797	chr10:5008689	-0.67986	N	N	NA	intronic	.	AKR1C1	ENSG00000187134
rs557872360	chr16:8958473	-0.55458	N	chr16:9059241	NA	intronic	.	CARHSP1	ENSG00000153048
rs10022384	chr4:39516162	-0.6395	N	chr4:39030183	6	ncRNA_intronic	.	UGDH	ENSG00000109814
rs574989574	chr6:26027121	-0.63408	N	N	NA	downstream	.	.	.
rs138150964	chr12:57625631	-0.66792	N	chr12:57493727	4	exonic	synonymous	SHMT2	ENSG00000182199
rs570922327	chr8:23018570	-0.48446	N	chr8:23496546	NA	intronic	.	TNFRSF10D	ENSG00000173530
rs540389743	chr15:80166732	-0.68088	N	chr15:80279344	NA	intronic	.	ST20-MTHFS	ENSG00000259332
rs558162619	chr16:56967674	-0.59781	N	chr16:57061189	NA	intronic	.	HERPUD1	ENSG00000051108
rs368006213	chr17:76183428	-0.632	N	chr17:76257892	4	UTR5	.	AFMID	ENSG00000183077
rs181617661	chr22:45072892	-0.58876	N	N	4	UTR5	.	PRR5	ENSG00000186654
rs1270942	chr6:31918860	-0.55855	N	N	4	intronic	.	CFB	ENSG00000243649
rs575729955	chr1:17378992	-0.59781	N	N	NA	intronic	.	SDHB	ENSG00000117118
rs561209556	chr16:8956365	-0.58974	N	chr16:9059241	NA	intronic	.	CARHSP1	ENSG00000153048
rs529753868	chr16:8957411	-0.40351	N	chr16:9059241	NA	intronic	.	CARHSP1	ENSG00000153048
rs530449922	chr9:133375032	-0.55458	N	chr9:133626638	NA	intronic	.	ASS1	ENSG00000130707
rs111629241	chr12:6494603	-0.61057	N	chr12:6499533	2b	intronic	.	LTBR	ENSG00000111321
rs571924215	chr3:194207800	-0.65607	N	chr3:194138782	NA	upstream	.	.	.
rs560672272	chr16:2203358	-0.59781	N	chr16:2165630	NA	exonic	nonsynonymous	RAB26	ENSG00000167964
rs150905505	chr1:19221526	-0.60588	N	N	5	intronic	.	ALDH4A1	ENSG00000159423
rs116180721	chr10:21814852	-0.632	N	N	2b	upstream	.	.	.
rs537495687	chr1:55328028	-0.66792	N	N	NA	intronic	.	DHCR24	ENSG00000116133
rs561415553	chr6:119662372	-0.60168	N	N	NA	intronic	.	MAN1A1	ENSG00000111885
rs150463700	chr5:39413310	-0.66971	N	N	4	intronic	.	DAB2	ENSG00000153071
rs572849560	chr15:40700046	-0.59781	N	N	NA	intronic	.	IVD	ENSG00000128928
rs543000598	chr4:8227591	-0.67986	N	N	NA	intronic	.	SH3TC1	ENSG00000125089
rs114420801	chr2:120127148	-0.60879	N	N	7	intronic	.	DBI	ENSG00000155368
rs550918086	chr16:8957659	-0.28808	N	chr16:9059241	NA	intronic	.	CARHSP1	ENSG00000153048
rs572636089	chr6:3137430	-0.6789	N	N	NA	intronic	.	BPHL	ENSG00000137274
rs540619408	chr4:7067040	-0.6395	N	chr4:6969919	NA	intronic	.	GRPEL1	ENSG00000109519
rs539647744	chr14:54908126	-0.66414	N	N	NA	UTR5	.	CNIH1	ENSG00000100528
rs183314863	chr17:80052974	-0.6789	N	N	2b	intronic	.	FASN	ENSG00000169710
rs142412796	chr20:36665333	-0.59781	N	chr20:36895860	7	intronic	.	RPRD1B	ENSG00000101413
rs546576744	chr4:7067351	-0.48446	N	chr4:6969919	NA	intronic	.	GRPEL1	ENSG00000109519
rs548319463	chr2:85786529	-0.60879	N	chr2:85826721	NA	intronic	.	GGCX	ENSG00000115486
rs184200231	chr11:118892728	-0.59781	N	chr11:118747576	5	intronic	.	TRAPPC4	ENSG00000196655
rs72554698	chr22:19958561	-0.59781	N	chr22:19971552	2b	intronic	.	ARVCF	ENSG00000099889
rs528284585	chr16:67978291	-0.66792	N	chr16:68138091	NA	UTR3	.	SLC12A4	ENSG00000124067
rs571544354	chr17:48943887	-0.66205	N	N	NA	intronic	.	TOB1	ENSG00000141232
rs145910928	chr9:130876938	-0.6789	N	chr9:130764955	5	ncRNA_exonic	.	.	.
rs554489752	chr6:33267286	-0.62392	N	chr6:33554147	NA	upstream;downstream	.	.	.
rs544085291	chr8:126441914	-0.65607	N	chr8:126474356	NA	upstream	.	.	.
rs545164555	chr1:155110323	-0.59781	N	chr1:154994750	NA	intronic	.	SLC50A1	ENSG00000169241
rs190388086	chr16:69361669	-0.59781	N	N	7	downstream	.	COG8	ENSG00000213380
rs149749222	chr5:36153979	-0.59781	N	chr5:35875134	2b	intronic	.	SKP2	ENSG00000145604
rs559231921	chr12:121165597	-0.67179	N	chr12:121194862	NA	intronic	.	ACADS	ENSG00000122971
rs537267124	chr1:226040256	-0.6395	N	chr1:225895806	NA	intronic	.	TMEM63A	ENSG00000196187
rs540978869	chr8:134554899	-0.64129	N	chr8:134103953	NA	intronic	.	ST3GAL1	ENSG00000008513
rs143438532	chr3:50395020	-0.59781	N	chr3:50160109	5	intronic	.	TMEM115	ENSG00000126062
rs200849974	chr17:40717848	-0.59781	N	chr17:41172481	3a	intronic	.	COASY	ENSG00000068120
rs561663895	chr8:27461281	-0.67599	N	chr8:27208126	NA	intronic	.	CLU	ENSG00000120885
rs557779333	chr17:79820719	-0.59781	N	chr17:79402603	NA	intergenic	.	.	.
rs563317598	chr5:36154007	-0.59781	N	chr5:35875134	NA	intronic	.	SKP2	ENSG00000145604
rs148050135	chr6:3139386	-0.60879	N	N	2b	intronic	.	BPHL	ENSG00000137274
rs34922370	chr16:2086451	-0.67179	N	chr16:2165630	5	exonic	nonsynonymous	SLC9A3R2	ENSG00000065054
rs138360731	chr18:71919184	-0.65647	N	N	2b	intergenic	.	.	.
rs1042523	chr20:56137807	-0.59891	Y	N	4	exonic	synonymous	PCK1	ENSG00000124253
rs116668263	chr18:77696796	-0.6199	N	chr18:77563334	3a	intronic	.	PQLC1	ENSG00000122490
rs533076792	chr8:74206816	-0.65607	N	N	NA	upstream	.	.	.
rs191649031	chr19:4718516	-0.66792	N	chr19:5054510	5	intronic	.	DPP9	ENSG00000142002
rs545583540	chr11:64011113	-0.51686	N	chr11:63974995	NA	intronic	.	FKBP2	ENSG00000173486
rs574612564	chr16:8951937	-0.55855	N	chr16:9059241	NA	intronic	.	CARHSP1	ENSG00000153048
rs571393989	chr15:89682917	-0.60767	N	N	NA	intronic	.	ABHD2	ENSG00000140526
rs540588587	chr6:119667206	-0.67986	N	N	NA	intronic	.	MAN1A1	ENSG00000111885
rs17111142	chr1:55330630	-0.66792	N	N	4	intronic	.	DHCR24	ENSG00000116133
rs12486343	chr3:186692970	-0.60588	N	chr3:186201112	4	intronic	.	ST6GAL1	ENSG00000073849
rs76562069	chr18:71933566	-0.61865	N	N	4	intronic	.	CYB5A	ENSG00000166347
rs534638033	chr6:31925255	-0.59781	N	N	NA	intronic	.	NELFE	ENSG00000204356
rs113419309	chr1:55325864	-0.51686	N	N	3a	intronic	.	DHCR24	ENSG00000116133
rs190080079	chr1:45097985	-0.66414	N	N	4	intronic	.	RNF220	ENSG00000187147
rs377183848	chr1:1690796	-0.6395	N	N	4	intronic	.	NADK	ENSG00000008130
rs560551568	chr3:186757016	-0.60588	N	chr3:186629144	NA	intronic	.	ST6GAL1	ENSG00000073849
rs534582645	chr17:80053649	-0.55458	N	N	NA	intronic	.	FASN	ENSG00000169710
rs2068710	chr17:56594535	-0.62392	N	chr17:56385573	4	intronic	.	MTMR4	ENSG00000108389
rs10444289	chr11:45829329	-0.64661	N	N	5	intronic	.	SLC35C1	ENSG00000181830
rs55691265	chr17:73971973	-0.59781	N	chr17:74410792	6	intronic	.	ACOX1	ENSG00000161533
rs114603725	chr8:134461160	-0.66971	N	chr8:134103953	2b	intergenic	.	.	.
rs148810921	chr11:68036844	-0.59781	N	N	4	intronic	.	C11orf24	ENSG00000171067
rs531401047	chr19:45352911	-0.60168	N	chr19:45766729	NA	intronic	.	PVRL2	ENSG00000130202
rs146736692	chr19:6730917	-0.60168	N	chr19:6671369	2b	intronic	.	GPR108	ENSG00000125734
rs534586544	chr11:68036998	-0.59781	N	N	NA	intronic	.	C11orf24	ENSG00000171067
rs538005373	chr21:35917483	-0.59153	N	chr21:36387806	NA	intronic	.	RCAN1	ENSG00000159200
rs564571942	chr6:7239376	-0.59959	N	chr6:7315563	NA	intronic	.	RREB1	ENSG00000124782
rs548892883	chr19:4668841	-0.59781	N	chr19:5054510	NA	intronic	.	C19orf10	ENSG00000074842
rs574771002	chr9:107662162	-0.68069	N	N	NA	intronic	.	ABCA1	ENSG00000165029
rs150913580	chr11:57192358	-0.64661	N	chr11:57146225	4	intronic	.	SLC43A3	ENSG00000134802
rs572476068	chr8:27460165	-0.67599	N	chr8:27208126	NA	intronic	.	CLU	ENSG00000120885
rs147316047	chr14:51399158	-0.6395	N	N	4	intronic	.	PYGL	ENSG00000100504
rs139089923	chr10:5009137	-0.67986	N	N	7	exonic	stopgain	AKR1C1	ENSG00000187134
rs565637744	chr19:4717730	-0.66792	N	chr19:5054510	NA	intronic	.	DPP9	ENSG00000142002
rs187754806	chr12:121165527	-0.67179	N	chr12:121194862	6	intronic	.	ACADS	ENSG00000122971
rs116563915	chr16:2203106	-0.51686	N	chr16:2165630	4	intronic	.	RAB26	ENSG00000167964
rs1438116	chr4:166255557	-0.66792	N	N	7	intronic	.	MSMO1	ENSG00000052802
rs183756791	chr17:79937960	-0.66792	N	N	7	intronic	.	ASPSCR1	ENSG00000169696
rs147232054	chr10:102133956	-0.63408	N	chr10:102119000	4	ncRNA_intronic	.	.	.
rs566750303	chr21:46889722	-0.67682	N	N	NA	intronic	.	COL18A1	ENSG00000182871
rs190857586	chr6:24667375	-0.632	N	N	3a	UTR5	.	ACOT13	ENSG00000112304
rs8179171	chr3:49393350	-0.60879	N	chr3:49267435	5	intergenic	.	.	.
rs11135695	chr8:22926498	-0.65607	Y	chr8:22436681	2b	ncRNA_intronic	.	TNFRSF10B	ENSG00000120889
rs8179173	chr3:49393178	-0.60879	N	chr3:49267435	4	intergenic	.	.	.
rs8179172	chr3:49393267	-0.60879	N	chr3:49267435	3a	intergenic	.	.	.
rs138979111	chr2:85787253	-0.60879	N	chr2:85826721	3a	intronic	.	GGCX	ENSG00000115486
rs373673144	chr22:19164341	-0.55458	N	chr22:19058146	4	intronic	.	SLC25A1	ENSG00000100075
rs145695340	chr1:93646079	-0.66414	N	chr1:93478531	2b	UTR5	.	CCDC18	ENSG00000122483
rs535760591	chr19:11346862	-0.6789	N	chr19:11317744	NA	intronic	.	DOCK6	ENSG00000130158
rs181163376	chr3:49393223	-0.60879	N	chr3:49267435	4	intergenic	.	.	.
rs184227425	chr9:139745349	-0.66792	N	chr9:139934107	4	UTR3	.	PHPT1	ENSG00000054148
rs555810150	chr3:49393490	-0.60879	N	chr3:49267435	NA	intergenic	.	.	.
rs4802240	chr19:45352804	-0.60168	Y	chr19:45766729	5	intronic	.	PVRL2	ENSG00000130202
rs17016710	chr12:89746312	-0.66414	N	chr12:89830720	4	UTR5	.	DUSP6	ENSG00000139318
rs531544490	chr1:44007560	-0.55458	N	chr1:43760236	NA	intronic	.	PTPRF	ENSG00000142949
rs562409846	chr16:27375896	-0.63742	N	chr16:27356398	NA	UTR3	.	IL4R	ENSG00000077238
rs10101193	chr8:144618232	-0.48446	N	chr8:144626721	5	intronic	.	ZC3H3	ENSG00000014164
rs188641533	chr14:50090845	-0.48446	N	N	4	downstream	.	.	.
rs376332074	chr3:52020311	-0.55636	N	N	4	exonic	nonsynonymous	ACY1	ENSG00000243989
rs184392781	chr9:19126893	-0.59781	N	N	5	intronic	.	PLIN2	ENSG00000147872
rs545757093	chr20:61438909	-0.59781	N	N	NA	exonic	synonymous	OGFR	ENSG00000060491
rs187671666	chr16:8959057	-0.65986	N	chr16:9059241	5	intronic	.	CARHSP1	ENSG00000153048
rs375814927	chr20:48804087	-0.63408	N	chr20:49205095	4	ncRNA_intronic	.	.	.
rs532642041	chr1:12676282	-0.63408	N	chr1:12246175	NA	intronic	.	DHRS3	ENSG00000162496
rs538405738	chr14:55369550	-0.63408	N	chr14:55744810	NA	upstream	.	GCH1	ENSG00000131979
rs151239713	chr10:73107845	-0.52672	N	chr10:73520632	4	intronic	.	SLC29A3	ENSG00000198246
rs568950381	chr16:11349933	-0.54871	N	chr16:11817466	NA	intronic	.	SOCS1	ENSG00000185338
rs147244956	chr11:118899518	-0.66792	N	chr11:118747576	5	UTR5	.	SLC37A4	ENSG00000137700
rs567584568	chr16:8956936	-0.58974	N	chr16:9059241	NA	intronic	.	CARHSP1	ENSG00000153048
rs541002194	chr6:26128106	-0.59781	N	N	NA	intergenic	.	.	.
rs76113561	chr6:26027063	-0.63408	N	N	4	downstream	.	.	.
rs560427625	chr11:45829351	-0.64661	N	N	NA	intronic	.	SLC35C1	ENSG00000181830
rs564268756	chr16:67978083	-0.58697	N	chr16:68138091	NA	UTR3	.	SLC12A4	ENSG00000124067
rs528887104	chr22:37595519	-0.632	N	chr22:37258986	NA	intergenic	.	.	.
rs78790939	chr8:126446915	-0.48446	N	chr8:126474356	4	intronic	.	TRIB1	ENSG00000173334
rs200704926	chr15:80445354	-0.66414	N	chr15:80279344	2b	UTR5	.	FAH	ENSG00000103876
rs186802072	chr4:39516821	-0.52407	N	chr4:39030183	4	ncRNA_intronic	.	UGDH	ENSG00000109814
rs537153481	chr15:67351642	-0.58876	N	chr15:67492301	NA	intergenic	.	.	.
rs533424496	chr17:7486143	-0.60168	N	chr17:7240391	NA	upstream;downstream	.	.	.
rs73504174	chr9:107651967	-0.59974	N	N	4	intronic	.	ABCA1	ENSG00000165029
rs561217339	chr11:93472698	-0.59781	N	N	NA	intronic	.	TAF1D	ENSG00000166012
rs571943803	chr17:80054434	-0.55458	N	N	NA	intronic	.	FASN	ENSG00000169710
rs553656051	chr19:11207341	-0.6395	N	chr19:11317744	NA	intronic	.	LDLR	ENSG00000130164
rs189008099	chr22:37965337	-0.64505	N	chr22:37531436	4	UTR3	.	CDC42EP1	ENSG00000128283
rs185693797	chr14:51401263	-0.6395	N	N	6	intronic	.	PYGL	ENSG00000100504
rs375078916	chr1:12676658	-0.63408	N	chr1:12246175	4	intronic	.	DHRS3	ENSG00000162496
rs200464773	chr8:23021454	-0.62601	N	chr8:23496546	2b	UTR5	.	TNFRSF10D	ENSG00000173530
rs577567399	chr11:76498281	-0.55458	N	chr11:76248630	NA	intronic	.	TSKU	ENSG00000182704
rs542272396	chr8:74205285	-0.48446	N	N	NA	intronic	.	RPL7	ENSG00000147604
rs56869361	chr6:119665420	-0.67986	N	N	5	intronic	.	MAN1A1	ENSG00000111885
rs561207030	chr6:28891603	-0.65398	N	N	NA	UTR5	.	TRIM27	ENSG00000204713
rs562660760	chr20:61588512	-0.59781	N	N	NA	intronic	.	SLC17A9	ENSG00000101194
rs180832846	chr6:28889833	-0.59781	N	N	3a	intronic	.	TRIM27	ENSG00000204713
rs555037406	chr19:6730673	-0.60168	N	chr19:6671369	NA	intronic	.	GPR108	ENSG00000125734
rs571924670	chr19:4723730	-0.65398	N	chr19:5054510	NA	UTR5	.	DPP9	ENSG00000142002
rs533220039	chr3:182817388	-0.63408	N	N	NA	upstream	.	.	.
rs149601103	chr12:89742660	-0.48446	N	chr12:89830720	4	UTR3	.	DUSP6	ENSG00000139318
rs189263227	chr8:126444508	-0.60168	N	chr8:126474356	3a	UTR5	.	TRIB1	ENSG00000173334
rs7113304	chr11:77781123	-0.6395	N	N	6	intronic	.	NDUFC2	ENSG00000151366
rs140138005	chr15:41056010	-0.59153	N	chr15:41496713	4	upstream	.	.	.
rs541366127	chr8:145060603	-0.62601	N	chr8:144626721	NA	UTR5	.	PARP10	ENSG00000178685
rs545856564	chr2:113938275	-0.632	N	chr2:113712407	NA	intronic	.	PSD4	ENSG00000125637
rs6699434	chr1:155106016	-0.66792	N	chr1:154994750	3a	exonic	synonymous	EFNA1	ENSG00000169242
rs559167283	chr14:100795098	-0.69404	N	chr14:101182470	NA	exonic	synonymous	SLC25A47	ENSG00000140107
rs553768718	chr18:2939395	-0.6808	N	N	NA	intronic	.	LPIN2	ENSG00000101577
rs535435988	chr16:56969851	-0.59781	N	chr16:57061189	NA	intronic	.	HERPUD1	ENSG00000051108
rs199555020	chr22:29191600	-0.64119	N	chr22:29628741	2b	exonic	synonymous	XBP1	ENSG00000100219
rs28654511	chr4:88312293	-0.64298	N	chr4:88057353	4	UTR5	.	HSD17B11	ENSG00000198189
rs189888447	chr5:32166386	-0.59781	N	N	6	intronic	.	GOLPH3	ENSG00000113384
rs17242836	chr19:11206424	-0.6395	N	chr19:11317744	5	intronic	.	LDLR	ENSG00000130164
rs543084633	chr5:177657628	-0.48446	N	N	NA	intronic	.	PHYKPL	ENSG00000175309
rs548718712	chr20:43972944	-0.50671	N	N	NA	intronic	.	SDC4	ENSG00000124145
rs534118303	chr12:104325913	-0.59781	N	chr12:104057384	NA	intronic	.	HSP90B1	ENSG00000166598
rs142481106	chr11:93470622	-0.59781	N	N	5	intronic	.	TAF1D	ENSG00000166012
rs545742424	chr16:11017722	-0.59959	N	chr16:11478974	NA	intronic	.	CIITA	ENSG00000179583
rs546766556	chr15:80180877	-0.64757	N	chr15:80279344	NA	intronic	.	ST20-MTHFS	ENSG00000259332
rs145019696	chr17:79815883	-0.59781	N	chr17:79402603	3a	intronic	.	P4HB	ENSG00000185624
rs13334322	chr16:11347498	-0.57891	N	chr16:11817466	4	downstream	.	.	.
rs117020343	chr6:7165173	-0.63407	N	chr6:7315563	2b	intronic	.	RREB1	ENSG00000124782
rs185089199	chr11:77784406	-0.60952	N	N	3a	intronic	.	NDUFC2	ENSG00000151366
rs552033726	chr19:11353496	-0.6789	N	chr19:11317744	NA	intronic	.	DOCK6	ENSG00000130158
rs549416140	chr20:30797765	-0.59781	N	chr20:30401407	NA	intronic	.	POFUT1	ENSG00000101346
rs60458313	chr8:22872131	-0.6395	N	chr8:22436681	4	intronic	.	RHOBTB2	ENSG00000008853
rs186490701	chr2:43169563	-0.632	N	chr2:43352023	3a	intergenic	.	.	.
rs556320409	chr17:79924908	-0.69404	N	N	NA	intergenic	.	.	.
rs115985514	chr2:38958730	-0.66792	N	N	5	intronic	.	GALM	ENSG00000143891
rs527651418	chr1:12676169	-0.63408	N	chr1:12246175	NA	intronic	.	DHRS3	ENSG00000162496
rs199563102	chr8:96037188	-0.632	N	chr8:95960511	4	upstream	.	.	.
rs2000404	chr10:81109708	-0.59781	Y	chr10:81047575	5	intronic	.	PPIF	ENSG00000108179
rs527529698	chr11:34461740	-0.48625	N	N	NA	intronic	.	CAT	ENSG00000121691
rs553324390	chr8:23019217	-0.58974	N	chr8:23496546	NA	intronic	.	TNFRSF10D	ENSG00000173530
rs183089907	chr15:80174875	-0.6395	N	chr15:80279344	4	intronic	.	ST20-MTHFS	ENSG00000259332
rs567992827	chr4:140593191	-0.60975	N	N	NA	intronic	.	MGST2	ENSG00000085871
rs533689540	chr21:33034026	-0.66792	N	N	NA	intronic	.	SOD1	ENSG00000142168
rs187684869	chr15:80180622	-0.64757	N	chr15:80279344	5	intronic	.	ST20-MTHFS	ENSG00000259332
rs199888300	chr10:5008302	-0.67986	N	N	5	intronic	.	AKR1C1	ENSG00000187134
rs563002106	chr1:19221999	-0.60588	N	N	NA	intronic	.	ALDH4A1	ENSG00000159423
rs543857326	chr15:90355457	-0.62392	N	N	NA	intronic	.	ANPEP	ENSG00000166825
rs562378519	chr6:43775008	-0.66971	N	chr6:43693094	NA	intergenic	.	.	.
rs185093725	chr1:1700056	-0.36903	N	N	4	intronic	.	NADK	ENSG00000008130
rs189285724	chr5:172263883	-0.59781	N	chr5:171931939	5	intronic	.	ERGIC1	ENSG00000113719
rs183593242	chr8:144104074	-0.64661	N	N	5	downstream	.	.	.
rs77100029	chr19:49470425	-0.40351	N	chr19:49127490	4	downstream	.	.	.
rs540407206	chr20:48811578	-0.68287	N	chr20:49205095	NA	intergenic	.	.	.
rs201783570	chr8:145730020	-0.67179	N	N	4	exonic	nonsynonymous	GPT	ENSG00000167701
rs569097652	chr7:134850879	-0.6395	N	chr7:134382330	NA	UTR3	.	TMEM140	ENSG00000146859
rs138694430	chr6:43734681	-0.66971	N	chr6:43693094	4	intergenic	.	.	.
rs572787976	chr7:1196813	-0.6067	N	N	NA	intronic	.	ZFAND2A	ENSG00000178381
rs558603256	chr2:120126500	-0.60879	N	N	NA	intronic	.	DBI	ENSG00000155368
rs542679670	chr11:45829589	-0.64661	N	N	NA	intronic	.	SLC35C1	ENSG00000181830
rs80337014	chr9:19119029	-0.55855	N	N	2b	intronic	.	PLIN2	ENSG00000147872
rs375575127	chr15:80176483	-0.6395	N	chr15:80279344	7	intronic	.	ST20-MTHFS	ENSG00000259332
rs184707506	chr11:34462357	-0.60168	N	N	7	intronic	.	CAT	ENSG00000121691
rs146317500	chr6:43742876	-0.60168	N	chr6:43693094	4	intronic	.	VEGFA	ENSG00000112715
rs77311828	chr22:36044487	-0.64298	N	N	2b	UTR5	.	APOL6	ENSG00000221963
rs182354564	chr16:11348430	-0.65986	N	chr16:11817466	4	UTR3	.	SOCS1	ENSG00000185338
rs77286637	chr12:110013024	-0.66792	N	chr12:109842112	7	intronic	.	MVK	ENSG00000110921
rs550397716	chr6:26128281	-0.59781	N	N	NA	intergenic	.	.	.
rs562399667	chr19:2476660	-0.63173	N	chr19:2127272	NA	intronic	.	GADD45B	ENSG00000099860
rs140928156	chr1:55329772	-0.66792	N	N	7	intronic	.	DHCR24	ENSG00000116133
rs77541414	chr2:43169553	-0.632	N	chr2:43352023	4	intergenic	.	.	.
rs75782446	chr15:80452443	-0.6395	N	chr15:80279344	4	intronic	.	FAH	ENSG00000103876
rs537068907	chr7:105923812	-0.60975	N	chr7:106372219	NA	intronic	.	NAMPT	ENSG00000105835
rs551036963	chr12:89742137	-0.48446	N	chr12:89830720	NA	UTR3	.	DUSP6	ENSG00000139318
rs571034816	chr11:76499350	-0.67179	N	chr11:76248630	NA	intronic	.	TSKU	ENSG00000182704
rs78949626	chr5:130498364	-0.59781	N	chr5:130730691	6	exonic	synonymous	HINT1	ENSG00000169567
rs560262286	chr2:191217752	-0.59959	N	N	NA	intronic	.	INPP1	ENSG00000151689
rs528122666	chr8:126448041	-0.64661	N	chr8:126474356	NA	intronic	.	TRIB1	ENSG00000173334
rs573703024	chr10:70091910	-0.65398	N	N	NA	UTR5	.	PBLD	ENSG00000108187
rs114259939	chr6:26027141	-0.63408	N	N	4	UTR3	.	HIST1H4B	ENSG00000124529
rs372138767	chr6:24667456	-0.632	N	N	4	UTR5	.	ACOT13	ENSG00000112304
rs527304142	chr20:30156943	-0.59781	N	chr20:30401407	NA	exonic	nonsynonymous	HM13	ENSG00000101294
rs556163457	chr1:45098810	-0.58974	N	N	NA	intronic	.	RNF220	ENSG00000187147
rs28364656	chr6:119670819	-0.66414	N	N	4	UTR5	.	MAN1A1	ENSG00000111885
rs28364655	chr6:119670908	-0.66414	N	N	2b	UTR5	.	MAN1A1	ENSG00000111885
rs530210587	chr9:38394587	-0.66792	N	chr9:38196117	NA	intronic	.	ALDH1B1	ENSG00000137124
rs147610777	chr12:51326733	-0.5377	N	chr12:51580171	4	downstream	.	.	.
rs201844337	chr16:69074195	-0.67904	N	chr16:68608511	4	intronic	.	TANGO6	ENSG00000103047
rs554733127	chr12:53345928	-0.66793	N	chr12:53044703	NA	exonic	nonsynonymous	KRT18	ENSG00000111057
rs114275708	chr8:144104376	-0.64661	N	N	4	downstream	.	.	.
rs187270525	chr5:36153821	-0.59781	N	chr5:35875134	4	intronic	.	SKP2	ENSG00000145604
rs113752694	chr1:1689499	-0.6395	N	N	5	intronic	.	NADK	ENSG00000008130
rs551620944	chr7:155439792	-0.59781	N	N	NA	intronic	.	RBM33	ENSG00000184863
rs574979973	chr10:131269049	-0.6789	N	N	NA	intronic	.	MGMT	ENSG00000170430
rs543507244	chr16:69361543	-0.59781	N	N	NA	downstream	.	COG8	ENSG00000213380
rs201633863	chr14:51401856	-0.6395	N	N	7	exonic	synonymous	PYGL	ENSG00000100504
rs190087129	chr10:102120380	-0.6789	N	chr10:102119000	3a	intronic	.	SCD	ENSG00000099194
rs573063061	chr22:45072860	-0.58876	N	N	NA	UTR5	.	PRR5	ENSG00000186654
rs527509830	chr20:48811866	-0.68287	N	chr20:49205095	NA	intergenic	.	.	.
rs527854868	chr11:76504836	-0.67179	N	chr11:76248630	NA	intronic	.	TSKU	ENSG00000182704
rs529627933	chr6:31624387	-0.59781	N	N	NA	exonic	nonsynonymous	APOM	ENSG00000204444
rs112601269	chr22:19958202	-0.59781	N	chr22:19971552	4	UTR3	.	ARVCF	ENSG00000099889
rs114611744	chr4:139936914	-0.66414	N	N	4	UTR5	.	.	.
rs576186153	chr20:30157238	-0.59781	N	chr20:30401407	NA	ncRNA_intronic	.	HM13	ENSG00000101294
rs538669995	chr17:80054038	-0.55458	N	N	NA	intronic	.	FASN	ENSG00000169710
rs569584798	chr8:126446869	-0.48446	N	chr8:126474356	NA	intronic	.	TRIB1	ENSG00000173334
rs117834225	chr1:44012252	-0.67179	N	chr1:43760236	2b	intronic	.	PTPRF	ENSG00000142949
rs148434291	chr6:119662809	-0.60168	N	N	5	intronic	.	MAN1A1	ENSG00000111885
rs138528554	chr16:2203367	-0.59781	N	chr16:2165630	2b	exonic	nonsynonymous	RAB26	ENSG00000167964
rs111790103	chr1:9309594	-0.68069	N	chr1:9713500	4	intronic	.	H6PD	ENSG00000049239
rs575671003	chr21:35917541	-0.59153	N	chr21:36387806	NA	intronic	.	RCAN1	ENSG00000159200
rs527511971	chr20:56157311	-0.5996	N	N	NA	intergenic	.	.	.
rs2586154	chr15:80165368	-0.64883	N	chr15:80279344	5	intronic	.	ST20-MTHFS	ENSG00000259332
rs116153339	chr3:15642172	-0.60879	N	N	7	intronic	.	HACL1	ENSG00000131373
rs2586152	chr15:80176349	-0.6395	N	chr15:80279344	7	intronic	.	ST20-MTHFS	ENSG00000259332
rs11267024	chr15:41576241	-0.6522	N	chr15:41496713	4	ncRNA_exonic	.	.	.
rs79951406	chr3:186756879	-0.60588	N	chr3:186629144	5	intronic	.	ST6GAL1	ENSG00000073849
rs561049544	chr21:40182547	-0.59781	N	chr21:39852551	NA	intronic	.	ETS2	ENSG00000157557
rs535222790	chr10:25305676	-0.632	N	chr10:25198687	NA	intronic	.	THNSL1	ENSG00000185875
rs571047668	chr9:19117304	-0.6395	N	N	NA	intronic	.	PLIN2	ENSG00000147872
rs137976641	chr15:80176776	-0.6395	N	chr15:80279344	4	intronic	.	ST20-MTHFS	ENSG00000259332
rs540411896	chr8:144618709	-0.48446	N	chr8:144626721	NA	intronic	.	ZC3H3	ENSG00000014164
rs547384497	chr6:31915491	-0.67179	N	N	NA	intronic	.	CFB	ENSG00000243649
rs535017218	chr17:80054011	-0.55458	N	N	NA	intronic	.	FASN	ENSG00000169710
rs76587062	chr5:32170055	-0.59781	N	N	5	intronic	.	GOLPH3	ENSG00000113384
rs6022521	chr20:36663577	-0.59781	N	chr20:36895860	5	intronic	.	RPRD1B	ENSG00000101413
rs2293620	chr12:104350956	-0.62392	N	chr12:104057384	4	UTR5	.	C12orf73	ENSG00000204954
rs184782809	chr16:8957207	-0.58974	N	chr16:9059241	4	intronic	.	CARHSP1	ENSG00000153048
rs147149633	chr9:101986132	-0.60879	N	N	5	intronic	.	SEC61B	ENSG00000106803
rs145519299	chr17:40718440	-0.59781	N	chr17:41172481	2b	upstream;downstream	.	.	.
rs545211652	chr8:22872504	-0.6395	N	chr8:22436681	NA	intronic	.	RHOBTB2	ENSG00000008853
rs533503212	chr20:61589111	-0.66792	N	N	NA	intronic	.	SLC17A9	ENSG00000101194
rs563306135	chr2:165599436	-0.68876	N	N	NA	intronic	.	COBLL1	ENSG00000082438
rs556356896	chr5:177658604	-0.48446	N	N	NA	intronic	.	PHYKPL	ENSG00000175309
rs529558826	chr5:177659849	-0.65607	N	N	NA	upstream	.	.	.
rs551320074	chr7:134849760	-0.6395	N	chr7:134382330	NA	UTR3	.	TMEM140	ENSG00000146859
rs2356729	chr14:51403027	-0.6395	N	N	5	intronic	.	PYGL	ENSG00000100504
rs7856096	chr9:130566539	-0.60879	N	chr9:130764955	4	intronic	.	FPGS	ENSG00000136877
rs12149807	chr16:8957018	-0.58974	N	chr16:9059241	5	intronic	.	CARHSP1	ENSG00000153048
rs543726831	chr3:194205858	-0.58974	N	chr3:194138782	NA	intergenic	.	.	.
rs182855924	chr2:208630443	-0.68489	N	N	2a	UTR3	.	FZD5	ENSG00000163251
rs191537122	chr6:3135841	-0.6789	N	N	5	intronic	.	BPHL	ENSG00000137274
rs562256798	chr3:49460199	-0.64297	N	chr3:49267435	NA	UTR3	.	.	.
rs575651840	chr6:26026752	-0.63408	N	N	NA	downstream	.	.	.
rs640603	chr11:118964330	-0.59781	Y	chr11:118747576	2b	downstream	.	.	.
rs576372957	chr15:80452529	-0.6395	N	chr15:80279344	NA	intronic	.	FAH	ENSG00000103876
rs192815286	chr9:130860727	-0.51058	N	chr9:130764955	4	intronic	.	SLC25A25	ENSG00000148339
rs148977167	chr10:131268566	-0.6789	N	N	2b	intronic	.	MGMT	ENSG00000170430
rs550257637	chr16:8956435	-0.58974	N	chr16:9059241	NA	intronic	.	CARHSP1	ENSG00000153048
rs554901445	chr9:19117692	-0.6395	N	N	NA	intronic	.	PLIN2	ENSG00000147872
rs557221168	chr16:8956648	-0.58974	N	chr16:9059241	NA	intronic	.	CARHSP1	ENSG00000153048
rs528713398	chr1:55331359	-0.55249	N	N	NA	intronic	.	DHCR24	ENSG00000116133
rs528160500	chr9:19154184	-0.5996	N	N	NA	intergenic	.	.	.
rs557477519	chr16:10546694	-0.5966	N	N	NA	intronic	.	ATF7IP2	ENSG00000166669
rs140338666	chr10:102116502	-0.59795	N	chr10:102119000	4	exonic	synonymous	SCD	ENSG00000099194
rs572480412	chr8:126447798	-0.64661	N	chr8:126474356	NA	intronic	.	TRIB1	ENSG00000173334
rs188679797	chr19:4717808	-0.66792	N	chr19:5054510	4	intronic	.	DPP9	ENSG00000142002
rs548088749	chr19:41261090	-0.59781	N	chr19:41214796	NA	intronic	.	SNRPA	ENSG00000077312
rs529011951	chr17:80052541	-0.6789	N	N	NA	intronic	.	FASN	ENSG00000169710
rs569448376	chr7:155439205	-0.59781	N	N	NA	intronic	.	RBM33	ENSG00000184863
rs3769522	chr2:209116997	-0.60879	N	N	5	intronic	.	IDH1	ENSG00000138413
rs571711951	chr19:11204878	-0.48446	N	chr19:11317744	NA	intronic	.	LDLR	ENSG00000130164
rs552691341	chr20:57570928	-0.60879	N	N	NA	intronic	.	CTSZ	ENSG00000101160
rs3769521	chr2:209116753	-0.60879	N	N	5	intronic	.	IDH1	ENSG00000138413
rs574993577	chr19:41257625	-0.53677	N	chr19:41214796	NA	intronic	.	SNRPA	ENSG00000077312
rs552152634	chr11:65381663	-0.54064	N	chr11:65705432	NA	UTR5	.	MAP3K11	ENSG00000173327
rs531894056	chr6:119667338	-0.67986	N	N	NA	intronic	.	MAN1A1	ENSG00000111885
rs148078116	chr21:40182073	-0.59781	N	chr21:39852551	5	intronic	.	ETS2	ENSG00000157557
rs191851622	chr4:140610673	-0.41337	N	N	4	intronic	.	MGST2	ENSG00000085871
rs556456850	chr21:33034241	-0.66792	N	N	NA	intronic	.	SOD1	ENSG00000142168
rs118118503	chr9:19152080	-0.58876	N	N	2b	intergenic	.	.	.
rs11996748	chr8:134502374	-0.67179	N	chr8:134103953	4	intronic	.	ST3GAL1	ENSG00000008513
rs181515686	chr2:43169549	-0.632	N	chr2:43352023	4	intergenic	.	.	.
rs76245836	chr11:93472970	-0.59781	N	N	4	intronic	.	TAF1D	ENSG00000166012
rs188810089	chr6:31914687	-0.67179	N	N	2b	intronic	.	CFB	ENSG00000243649
rs140027161	chr19:11346643	-0.6789	N	chr19:11317744	5	intronic	.	DOCK6	ENSG00000130158
rs552704707	chr17:7486285	-0.60168	N	chr17:7240391	NA	upstream;downstream	.	.	.
rs534872935	chr3:194207771	-0.65607	N	chr3:194138782	NA	upstream	.	.	.
rs541390250	chr1:226000214	-0.60168	N	chr1:225895806	NA	intronic	.	EPHX1	ENSG00000143819
rs149292195	chr3:186759514	-0.60588	N	chr3:186629144	4	intronic	.	ST6GAL1	ENSG00000073849
rs146625534	chr6:53224418	-0.63408	N	N	4	intergenic	.	.	.
rs552577354	chr16:56967265	-0.59781	N	chr16:57061189	NA	intronic	.	HERPUD1	ENSG00000051108
rs138260020	chr1:155105340	-0.67599	N	chr1:154994750	5	intronic	.	EFNA1	ENSG00000169242
rs114626579	chr20:61588247	-0.59781	N	N	4	exonic	nonsynonymous	SLC17A9	ENSG00000101194
rs118073625	chr11:62343667	-0.59781	N	N	5	exonic	synonymous	TUT1	ENSG00000149016
rs115571499	chr11:77784251	-0.60952	N	N	7	intronic	.	NDUFC2	ENSG00000151366
rs567718800	chr20:48810300	-0.60168	N	chr20:49205095	NA	intergenic	.	.	.
rs573328354	chr14:54908153	-0.66414	N	N	NA	upstream	.	.	.
rs559727384	chr3:52020006	-0.60168	N	N	NA	intronic	.	ACY1	ENSG00000243989
rs566109217	chr5:132203776	-0.59781	N	chr5:131705458	NA	UTR3	.	.	.
rs560673390	chr20:61589076	-0.66792	N	N	NA	intronic	.	SLC17A9	ENSG00000101194
rs33977706	chr16:11350155	-0.66414	N	chr16:11817466	2a	upstream	.	.	.
rs11079354	chr17:56594460	-0.62392	N	chr17:56385573	2a	intronic	.	MTMR4	ENSG00000108389
rs115129359	chr11:93476968	-0.66792	N	N	6	intronic	.	C11orf54	ENSG00000182919
rs536726305	chr5:132210153	-0.59781	N	chr5:131884894	NA	UTR3	.	LEAP2	ENSG00000164406
rs565525450	chr1:9299760	-0.64298	N	chr1:8800780	NA	intronic	.	H6PD	ENSG00000049239
rs3793769	chr10:102116014	-0.6789	N	chr10:102119000	5	intronic	.	SCD	ENSG00000099194
rs3793768	chr10:102115774	-0.6789	N	chr10:102119000	5	intronic	.	SCD	ENSG00000099194
rs189314147	chr8:23021381	-0.62601	N	chr8:23496546	2a	exonic	nonsynonymous	TNFRSF10D	ENSG00000173530
rs201142319	chr1:55325616	-0.59781	N	N	4	intronic	.	DHCR24	ENSG00000116133
rs576776406	chr6:53224442	-0.63408	N	N	NA	intergenic	.	.	.
rs3793767	chr10:102115746	-0.6789	N	chr10:102119000	5	intronic	.	SCD	ENSG00000099194
rs3793766	chr10:102115243	-0.6789	N	chr10:102119000	5	intronic	.	SCD	ENSG00000099194
rs546746668	chr22:37941991	-0.63408	N	chr22:37531436	NA	intergenic	.	.	.
rs577936615	chr8:22924210	-0.65986	N	chr8:22436681	NA	intronic	.	TNFRSF10B	ENSG00000120889
rs537105338	chr5:177633542	-0.48446	N	N	NA	intronic	.	HNRNPAB	ENSG00000197451
rs571885530	chr19:4717803	-0.66792	N	chr19:5054510	NA	intronic	.	DPP9	ENSG00000142002
rs11746010	chr5:173216199	-0.5996	N	chr5:173075213	4	ncRNA_intronic	.	.	.
rs149387961	chr9:130860923	-0.62601	N	chr9:130764955	2b	exonic	synonymous	SLC25A25	ENSG00000148339
rs146329167	chr6:31918872	-0.55855	N	N	4	intronic	.	CFB	ENSG00000243649
rs147388758	chr12:125262521	-0.59959	N	chr12:124861726	2b	UTR3	.	SCARB1	ENSG00000073060
rs566646314	chr1:53392972	-0.63408	N	chr1:53330458	NA	UTR5	.	SCP2	ENSG00000116171
rs148508203	chr14:51409599	-0.60168	N	N	5	intronic	.	PYGL	ENSG00000100504
rs148316393	chr10:102133367	-0.51865	N	chr10:102119000	4	ncRNA_exonic	.	.	.
rs560080687	chr16:8944282	-0.68288	N	chr16:9059241	NA	intergenic	.	.	.
rs140011299	chr5:177657120	-0.48446	N	N	4	intronic	.	PHYKPL	ENSG00000175309
rs188845125	chr9:116150583	-0.59781	N	chr9:116085822	5	exonic	synonymous	ALAD	ENSG00000148218
rs2242413	chr16:69362452	-0.59781	N	N	2b	downstream	.	COG8	ENSG00000213380
rs115308990	chr5:89825716	-0.63408	N	N	4	upstream	.	.	.
rs139102548	chr2:38969054	-0.48238	N	N	4	intergenic	.	.	.
rs75371822	chr8:22923312	-0.65986	N	chr8:22436681	6	intronic	.	TNFRSF10B	ENSG00000120889
rs567549010	chr22:29194984	-0.64119	N	chr22:29628741	NA	intronic	.	XBP1	ENSG00000100219
rs538327374	chr3:101571036	-0.60879	N	chr3:101267385	NA	exonic	nonsynonymous	NFKBIZ	ENSG00000144802
rs560774766	chr6:167415075	-0.59781	N	chr6:167511766	NA	intronic	.	FGFR1OP	ENSG00000213066
rs530227711	chr16:56967133	-0.63407	N	chr16:57061189	NA	intronic	.	HERPUD1	ENSG00000051108
rs140966911	chr10:5009188	-0.67986	N	N	7	exonic	synonymous	AKR1C1	ENSG00000187134
rs149162682	chr8:126445772	-0.48446	N	chr8:126474356	5	exonic	nonsynonymous	TRIB1	ENSG00000173334
rs560745517	chr19:2475587	-0.60975	N	chr19:2127272	NA	upstream	.	.	.
rs73393405	chr6:26126331	-0.62214	N	N	3a	intergenic	.	.	.
rs117643211	chr5:177633951	-0.48446	N	N	4	intronic	.	HNRNPAB	ENSG00000197451
rs146614907	chr1:1690551	-0.6395	N	N	4	exonic	synonymous	NADK	ENSG00000008130
rs73393403	chr6:26125171	-0.6522	N	N	4	downstream	.	.	.
rs369997612	chr6:26126277	-0.62214	N	N	4	intergenic	.	.	.
rs115027833	chr1:45097589	-0.54871	N	N	2b	intronic	.	RNF220	ENSG00000187147
rs7846941	chr9:38394563	-0.66792	N	chr9:38196117	5	intronic	.	ALDH1B1	ENSG00000137124
rs80312044	chr2:113925140	-0.632	N	chr2:113712407	4	intergenic	.	.	.
rs539803876	chr19:59023439	-0.64297	N	N	NA	upstream	.	.	.
rs560053007	chr1:93646005	-0.66414	N	chr1:93478531	NA	UTR5	.	CCDC18	ENSG00000122483
rs370111096	chr1:9310318	-0.68069	N	chr1:9713500	4	intronic	.	H6PD	ENSG00000049239
rs373078713	chr1:1689534	-0.6395	N	N	5	intronic	.	NADK	ENSG00000008130
rs147092160	chr14:103801747	-0.48446	N	chr14:103898525	4	intronic	.	EIF5	ENSG00000100664
rs199717792	chr19:11353812	-0.6789	N	chr19:11317744	4	exonic	nonsynonymous	DOCK6	ENSG00000130158
rs138970059	chr11:47289962	-0.60168	N	chr11:47454152	4	intronic	.	NR1H3	ENSG00000025434
rs547627746	chr9:115986962	-0.59781	N	chr9:116085822	NA	intronic	.	SLC31A1	ENSG00000136868
rs572990655	chr16:23463999	-0.632	N	chr16:23797512	NA	intronic	.	COG7	ENSG00000168434
rs561254528	chr3:172035225	-0.6395	N	chr3:172160401	NA	intronic	.	FNDC3B	ENSG00000075420
rs368557720	chr8:145060502	-0.62601	N	chr8:144626721	2b	intronic	.	PARP10	ENSG00000178685
rs551899938	chr11:1318970	-0.48238	N	chr11:1136478	NA	intronic	.	TOLLIP	ENSG00000078902
rs541052866	chr5:128430166	-0.66205	N	chr5:128876340	NA	upstream	.	.	.
rs547276062	chr9:130866275	-0.60879	N	chr9:130764955	NA	intronic	.	SLC25A25	ENSG00000148339
rs79334115	chr16:450115	-0.59781	N	N	4	exonic	nonsynonymous	NME4	ENSG00000103202
rs533851174	chr20:3026663	-0.62392	N	chr20:3140304	NA	upstream;downstream	.	MRPS26	ENSG00000125901
rs566458211	chr4:8204142	-0.60975	N	N	NA	intronic	.	SH3TC1	ENSG00000125089
rs77026396	chr11:111635642	-0.60879	N	chr11:111543916	5	intronic	.	PPP2R1B	ENSG00000137713
rs185482002	chr2:73116052	-0.68069	N	N	4	intronic	.	SPR	ENSG00000116096
rs561945905	chr10:102107704	-0.65986	N	chr10:102119000	NA	intronic	.	SCD	ENSG00000099194
rs577579561	chr6:26126263	-0.62214	N	N	NA	intergenic	.	.	.
rs375374950	chr22:19164243	-0.55458	N	chr22:19058146	4	intronic	.	SLC25A1	ENSG00000100075
rs78001436	chr11:76498027	-0.55458	N	chr11:76248630	4	intronic	.	TSKU	ENSG00000182704
rs571003569	chr22:19159313	-0.62601	N	chr22:19058146	NA	ncRNA_exonic	.	.	.
rs536626568	chr8:22872472	-0.6395	N	chr8:22436681	NA	intronic	.	RHOBTB2	ENSG00000008853
rs188529909	chr8:134577291	-0.60975	N	chr8:134103953	3a	intronic	.	ST3GAL1	ENSG00000008513
rs562586138	chr10:102113775	-0.6789	N	chr10:102119000	NA	intronic	.	SCD	ENSG00000099194
rs535674513	chr1:12670230	-0.56265	N	chr1:12246175	NA	intronic	.	DHRS3	ENSG00000162496
rs563430508	chr15:80453980	-0.48446	N	chr15:80279344	NA	intronic	.	FAH	ENSG00000103876
rs7216058	chr17:80696622	-0.66792	Y	chr17:81084522	2b	intronic	.	FN3K	ENSG00000167363
rs147054120	chr4:8227635	-0.67986	N	N	4	intronic	.	SH3TC1	ENSG00000125089
rs180824864	chr11:57192428	-0.64661	N	chr11:57146225	2b	intronic	.	SLC43A3	ENSG00000134802
rs151008845	chr6:167415089	-0.59781	N	chr6:167511766	5	intronic	.	FGFR1OP	ENSG00000213066
rs4846128	chr1:12670396	-0.56265	N	chr1:12246175	3a	intronic	.	DHRS3	ENSG00000162496
rs543637510	chr11:14665486	-0.63408	N	N	NA	UTR5	.	PDE3B	ENSG00000152270
rs547157901	chr16:8962881	-0.54871	N	chr16:9059241	NA	upstream	.	.	.
rs529475196	chr1:55331233	-0.55249	N	N	NA	intronic	.	DHCR24	ENSG00000116133
rs576511211	chr16:20909668	-0.60168	N	chr16:20915247	NA	intronic	.	DCUN1D3	ENSG00000188215
rs534479615	chr6:30737590	-0.632	N	N	NA	intergenic	.	.	.
rs75550392	chr19:11207353	-0.6395	N	chr19:11317744	4	intronic	.	LDLR	ENSG00000130164
rs548404003	chr2:20811220	-0.69404	N	N	NA	intergenic	.	.	.
rs374981201	chr1:55328415	-0.66792	N	N	5	intronic	.	DHCR24	ENSG00000116133
rs563142665	chr3:172036545	-0.6395	N	chr3:172160401	NA	intronic	.	FNDC3B	ENSG00000075420
rs998920	chr7:150020295	-0.632	N	chr7:150278589	4	intronic	.	ACTR3C	ENSG00000106526
rs72685360	chr14:51408318	-0.60168	N	N	7	intronic	.	PYGL	ENSG00000100504
rs570891875	chr11:75479825	-0.63408	N	chr11:75891182	NA	UTR5	.	DGAT2	ENSG00000062282
rs577473439	chr6:31915043	-0.67179	N	N	NA	intronic	.	CFB	ENSG00000243649
rs142391994	chr16:8958248	-0.48446	N	chr16:9059241	2b	intronic	.	CARHSP1	ENSG00000153048
rs114167052	chr4:7068277	-0.60168	N	chr4:6969919	6	intronic	.	GRPEL1	ENSG00000109519
rs7289354	chr22:45076590	-0.67986	N	N	5	intronic	.	PRR5	ENSG00000186654
rs569530951	chr1:9299821	-0.64298	N	chr1:8800780	NA	intronic	.	H6PD	ENSG00000049239
rs533160137	chr15:80455865	-0.6395	N	chr15:80279344	NA	intronic	.	FAH	ENSG00000103876
rs555585547	chr8:103819799	-0.63408	N	chr8:103836253	NA	intergenic	.	.	.
rs150299426	chr6:31895385	-0.63408	N	N	4	UTR5	.	C2	ENSG00000166278
rs141226870	chr14:51401967	-0.6395	N	N	5	intronic	.	PYGL	ENSG00000100504
rs77242529	chr20:36664695	-0.59781	N	chr20:36895860	5	intronic	.	RPRD1B	ENSG00000101413
rs532199341	chr5:39401021	-0.59959	N	N	NA	intronic	.	DAB2	ENSG00000153071
rs531837997	chr14:23445501	-0.66792	N	chr14:23755598	NA	intronic	.	AJUBA	ENSG00000129474
rs144553961	chr14:65405456	-0.51686	N	chr14:65564703	2b	intronic	.	CHURC1-FNTB	ENSG00000125954
rs548210641	chr18:71933704	-0.61865	N	N	NA	intronic	.	CYB5A	ENSG00000166347
rs542934203	chr3:52017365	-0.63408	N	N	NA	UTR5	.	.	.
rs144944011	chr21:46949265	-0.6067	N	N	4	intronic	.	SLC19A1	ENSG00000173638
rs528618029	chr12:89747655	-0.66414	N	chr12:89830720	NA	intergenic	.	.	.
rs185861957	chr7:197620	-0.67682	N	N	4	intronic	.	FAM20C	ENSG00000177706
rs142463900	chr17:38080228	-0.60879	N	chr17:38157841	3a	intronic	.	ORMDL3	ENSG00000172057
rs577182526	chr19:11345486	-0.6789	N	chr19:11317744	NA	intronic	.	DOCK6	ENSG00000130158
rs72561715	chr9:19116589	-0.55855	N	N	2a	exonic	nonsynonymous	PLIN2	ENSG00000147872
rs147892016	chr8:23017708	-0.60952	N	chr8:23496546	4	intronic	.	TNFRSF10D	ENSG00000173530
rs542196124	chr10:102120406	-0.6789	N	chr10:102119000	NA	intronic	.	SCD	ENSG00000099194
rs537565014	chr7:65609173	-0.6067	N	chr7:65822360	NA	intronic	.	CRCP	ENSG00000241258
rs528956204	chr17:48940906	-0.59781	N	N	NA	exonic	nonsynonymous	TOB1	ENSG00000141232
rs576400403	chr2:61245354	-0.632	N	chr2:61614301	NA	UTR5	.	PUS10	ENSG00000162927
rs148550769	chr1:1689345	-0.6395	N	N	5	intronic	.	NADK	ENSG00000008130
rs550848284	chr8:126442362	-0.62158	N	chr8:126474356	NA	upstream	.	.	.
rs551148085	chr14:51401135	-0.6395	N	N	NA	intronic	.	PYGL	ENSG00000100504
rs536808624	chr6:31623910	-0.51686	N	N	NA	intronic	.	APOM	ENSG00000204444
rs191826326	chr11:118899342	-0.66792	N	chr11:118747576	5	intronic	.	SLC37A4	ENSG00000137700
rs543481664	chr17:38078303	-0.52784	N	chr17:38157841	NA	UTR3	.	ORMDL3	ENSG00000172057
rs12526689	chr6:7239468	-0.59959	N	chr6:7315563	2b	intronic	.	RREB1	ENSG00000124782
rs183323217	chr16:11348036	-0.65986	N	chr16:11817466	2b	downstream	.	.	.
rs570046644	chr19:4704940	-0.59781	N	chr19:5054510	NA	intronic	.	DPP9	ENSG00000142002
rs202110963	chr10:102106855	-0.58069	N	chr10:102119000	4	UTR5	.	.	.
rs544647242	chr4:39453592	-0.6395	N	chr4:39030183	NA	ncRNA_intronic	.	.	.
rs537612516	chr14:50090099	-0.58974	N	N	NA	UTR3	.	MGAT2	ENSG00000168282
rs188485786	chr16:11813298	-0.63742	N	chr16:11817466	3a	intronic	.	TXNDC11	ENSG00000153066
rs576228264	chr19:49403642	-0.62601	N	chr19:49127490	NA	intronic	.	NUCB1	ENSG00000104805
rs183968326	chr6:31624554	-0.59781	N	N	5	intronic	.	APOM	ENSG00000204444
rs150276162	chr19:11347464	-0.56347	N	chr19:11317744	4	intronic	.	DOCK6	ENSG00000130158
rs551173721	chr16:69361858	-0.59781	N	N	NA	downstream	.	COG8	ENSG00000213380
rs202043750	chr8:96037206	-0.632	N	chr8:95960511	2b	upstream	.	.	.
rs181126672	chr16:8962826	-0.54064	N	chr16:9059241	4	UTR5	.	.	.
rs80277697	chr1:55331554	-0.66792	N	N	4	intronic	.	DHCR24	ENSG00000116133
rs114251695	chr3:194204942	-0.48446	N	chr3:194138782	4	intergenic	.	.	.
rs531127831	chr12:50496532	-0.56347	N	chr12:50599709	NA	intergenic	.	.	.
rs190426617	chr3:150458498	-0.63407	N	chr3:150707915	2b	downstream	.	.	.
rs115249469	chr6:26027286	-0.63408	N	N	4	exonic	synonymous	HIST1H4B	ENSG00000124529
rs146923500	chr6:44079924	-0.63742	N	chr6:43693094	2b	intergenic	.	.	.
rs576301144	chr10:102107655	-0.65986	N	chr10:102119000	NA	intronic	.	SCD	ENSG00000099194
rs182574569	chr17:79816085	-0.59781	N	chr17:79402603	7	intronic	.	P4HB	ENSG00000185624
rs537630211	chr1:155106760	-0.59781	N	chr1:154994750	NA	UTR3	.	EFNA1	ENSG00000169242
rs576726652	chr12:89747983	-0.66414	N	chr12:89830720	NA	intergenic	.	.	.
rs184994169	chr9:97770077	-0.66792	N	chr9:98243868	4	intronic	.	C9orf3	ENSG00000148120
rs80243369	chr5:132209575	-0.54692	N	chr5:131884894	4	intronic	.	LEAP2	ENSG00000164406
rs187451972	chr8:126442674	-0.65607	N	chr8:126474356	4	UTR5	.	TRIB1	ENSG00000173334
rs552641204	chr6:26027251	-0.63408	N	N	NA	exonic	nonsynonymous	HIST1H4B	ENSG00000124529
rs369156642	chr11:93469957	-0.59781	N	N	2b	intronic	.	TAF1D	ENSG00000166012
rs548923034	chr16:69361399	-0.59781	N	N	NA	intergenic	.	COG8	ENSG00000213380
rs141119543	chr17:73970780	-0.59781	N	chr17:74410792	5	intronic	.	ACOX1	ENSG00000161533
rs552871785	chr17:73975709	-0.51865	N	chr17:74410792	NA	ncRNA_intronic	.	TEN1	ENSG00000257949
rs537022669	chr4:88312422	-0.64298	N	chr4:88057353	NA	UTR5	.	HSD17B11	ENSG00000198189
rs540468825	chr10:5005802	-0.63408	N	N	NA	intronic	.	AKR1C1	ENSG00000187134
rs567697264	chr4:39452767	-0.55855	N	chr4:39030183	NA	ncRNA_intronic	.	KLB	ENSG00000134962
rs79390242	chr8:27462437	-0.66792	N	chr8:27208126	5	intronic	.	CLU	ENSG00000120885
rs534694278	chr9:19116737	-0.6395	N	N	NA	intronic	.	PLIN2	ENSG00000147872
rs559703242	chr17:38076462	-0.68288	N	chr17:38157841	NA	downstream	.	.	.
rs546063287	chr16:56970235	-0.59781	N	chr16:57061189	NA	intronic	.	HERPUD1	ENSG00000051108
rs7266174	chr20:61438124	-0.59781	N	N	2b	intronic	.	OGFR	ENSG00000060491
rs189945692	chr14:23445568	-0.66792	N	chr14:23755598	4	intronic	.	AJUBA	ENSG00000129474
rs2268534	chr3:186757452	-0.52493	N	chr3:186629144	5	intronic	.	ST6GAL1	ENSG00000073849
rs2268535	chr3:186757083	-0.60588	N	chr3:186629144	4	intronic	.	ST6GAL1	ENSG00000073849
rs2268536	chr3:186756908	-0.60588	N	chr3:186629144	5	intronic	.	ST6GAL1	ENSG00000073849
rs4837238	chr9:130862713	-0.60879	N	chr9:130764955	4	intronic	.	SLC25A25	ENSG00000148339
rs2268530	chr3:186759850	-0.60588	N	chr3:186629144	4	intronic	.	ST6GAL1	ENSG00000073849
rs2268531	chr3:186759347	-0.49045	N	chr3:186629144	2a	intronic	.	ST6GAL1	ENSG00000073849
rs2268532	chr3:186757995	-0.60588	N	chr3:186629144	3a	intronic	.	ST6GAL1	ENSG00000073849
rs2268533	chr3:186757810	-0.60588	N	chr3:186629144	3a	intronic	.	ST6GAL1	ENSG00000073849
rs139208407	chr8:27452790	-0.67778	N	chr8:27208126	4	intergenic	.	.	.
rs11670740	chr19:11254632	-0.65986	N	chr19:11317744	7	intergenic	.	.	.
rs554889275	chr1:1707271	-0.48446	N	N	NA	intronic	.	NADK	ENSG00000008130
rs550148611	chr12:121163667	-0.51058	N	chr12:121194862	NA	UTR5	.	ACADS	ENSG00000122971
rs538641722	chr6:167414596	-0.59781	N	chr6:167511766	NA	intronic	.	FGFR1OP	ENSG00000213066
rs552867434	chr9:19117276	-0.6395	N	N	NA	intronic	.	PLIN2	ENSG00000147872
rs185782504	chr8:103820919	-0.51865	N	chr8:103836253	4	intergenic	.	.	.
rs564532030	chr11:75494100	-0.68876	N	chr11:75891182	NA	intronic	.	DGAT2	ENSG00000062282
rs563044761	chr6:96025823	-0.64298	N	N	NA	intronic	.	MANEA	ENSG00000172469
rs558943812	chr9:19126494	-0.48446	N	N	NA	intronic	.	PLIN2	ENSG00000147872
rs193054991	chr5:132204112	-0.59781	N	chr5:131705458	5	UTR3	.	.	.
rs561893201	chr19:4716791	-0.66792	N	chr19:5054510	NA	intronic	.	DPP9	ENSG00000142002
rs534375623	chr9:130862496	-0.60879	N	chr9:130764955	NA	intronic	.	SLC25A25	ENSG00000148339
rs10098046	chr8:144617923	-0.64661	N	chr8:144626721	5	intronic	.	ZC3H3	ENSG00000014164
rs569425829	chr11:57264478	-0.59781	N	chr11:57724059	NA	intronic	.	SLC43A1	ENSG00000149150
rs369202912	chr9:19114465	-0.55855	N	N	2a	intergenic	.	.	.
rs568011422	chr19:49467270	-0.62392	N	chr19:49127490	NA	intergenic	.	.	.
rs564113707	chr1:44011587	-0.55636	N	chr1:43760236	NA	intronic	.	PTPRF	ENSG00000142949
rs75979902	chr6:44079806	-0.63742	N	chr6:43693094	3a	intergenic	.	.	.
rs555908157	chr20:61588961	-0.66792	N	N	NA	intronic	.	SLC17A9	ENSG00000101194
rs542861676	chr9:19161790	-0.5996	N	N	NA	intergenic	.	.	.
rs116378789	chr5:138629983	-0.62214	N	N	4	intronic	.	MATR3	ENSG00000015479
rs527340180	chr21:47575498	-0.69404	N	chr21:47941916	NA	upstream	.	.	.
rs553249815	chr22:50964101	-0.63408	N	chr22:50628937	NA	intronic	.	SCO2	ENSG00000130489
rs149572040	chr12:53576062	-0.60879	N	chr12:53747853	3a	intronic	.	ZNF740	ENSG00000139651
rs376216779	chr22:19958292	-0.59781	N	chr22:19971552	4	intronic	.	ARVCF	ENSG00000099889
rs181586071	chr5:132209457	-0.54692	N	chr5:131884894	3a	intronic	.	LEAP2	ENSG00000164406
rs564559661	chr2:85787753	-0.61686	N	chr2:85826721	NA	intronic	.	GGCX	ENSG00000115486
rs532913310	chr2:220114968	-0.59781	N	chr2:220049128	NA	UTR3	.	TUBA4A	ENSG00000127824
rs16904932	chr8:134502322	-0.67179	Y	chr8:134103953	4	intronic	.	ST3GAL1	ENSG00000008513
rs377153358	chr8:27460444	-0.67599	N	chr8:27208126	6	intronic	.	CLU	ENSG00000120885
rs557696225	chr8:144619991	-0.48446	N	chr8:144626721	NA	intronic	.	ZC3H3	ENSG00000014164
rs190842111	chr10:102114739	-0.6789	N	chr10:102119000	3a	intronic	.	SCD	ENSG00000099194
rs548315492	chr12:53345640	-0.66793	N	chr12:53044703	NA	exonic	synonymous	KRT18	ENSG00000111057
rs548232907	chr11:64900040	-0.59781	N	chr11:65369240	NA	intronic	.	SYVN1	ENSG00000162298
rs201507112	chr22:37965240	-0.64505	N	chr22:37531436	4	UTR3	.	CDC42EP1	ENSG00000128283
rs111812549	chr3:49394400	-0.60879	N	chr3:49267435	7	downstream	.	.	.
rs568466045	chr7:134832797	-0.62966	N	chr7:134382330	NA	UTR5	.	.	.
rs528822831	chr3:172035226	-0.6395	N	chr3:172160401	NA	intronic	.	FNDC3B	ENSG00000075420
rs575789496	chr21:43430065	-0.66414	N	chr21:43850713	NA	ncRNA_intronic	.	ZBTB21	ENSG00000173276
rs559277872	chr6:167414991	-0.59781	N	chr6:167511766	NA	intronic	.	FGFR1OP	ENSG00000213066
rs150454478	chr17:40696953	-0.6789	N	chr17:41172481	5	downstream	.	.	.
rs571051211	chr16:696147	-0.62392	N	N	NA	intronic	.	FAM195A	ENSG00000172366
rs145665192	chr20:61583938	-0.62392	N	N	4	upstream	.	.	.
rs566905402	chr11:2924629	-0.69404	N	chr11:2981896	NA	exonic	synonymous	SLC22A18	ENSG00000110628
rs567276561	chr17:79817010	-0.59781	N	chr17:79402603	NA	intronic	.	P4HB	ENSG00000185624
rs186669832	chr10:12238202	-0.62392	N	N	2b	UTR5	.	CDC123	ENSG00000151465
rs539696637	chr8:22871950	-0.52407	N	chr8:22436681	NA	intronic	.	RHOBTB2	ENSG00000008853
rs4998557	chr21:33034892	-0.66792	N	N	5	intronic	.	SOD1	ENSG00000142168
rs6025645	chr20:56157341	-0.5996	N	N	4	intergenic	.	.	.
rs537879607	chr16:455880	-0.66971	N	N	NA	intronic	.	DECR2	ENSG00000242612
rs541862066	chr9:19122012	-0.55458	N	N	NA	intronic	.	PLIN2	ENSG00000147872
rs553102939	chr16:8953448	-0.6395	N	chr16:9059241	NA	intronic	.	CARHSP1	ENSG00000153048
rs78297536	chr16:8958860	-0.65986	N	chr16:9059241	2b	intronic	.	CARHSP1	ENSG00000153048
rs148189459	chr19:50019255	-0.64661	N	N	2b	intronic	.	FCGRT	ENSG00000104870
rs184862643	chr9:130866170	-0.60879	N	chr9:130764955	4	intronic	.	SLC25A25	ENSG00000148339
rs529575712	chr19:11353074	-0.6789	N	chr19:11317744	NA	intronic	.	DOCK6	ENSG00000130158
rs142720001	chr2:220115066	-0.59781	N	chr2:220049128	3a	UTR3	.	TUBA4A	ENSG00000127824
rs201548983	chr8:126445577	-0.48446	N	chr8:126474356	5	exonic	nonsynonymous	TRIB1	ENSG00000173334
rs188091145	chr19:50018655	-0.64661	N	N	7	intronic	.	FCGRT	ENSG00000104870
rs76546798	chr7:155439777	-0.59781	N	N	6	intronic	.	RBM33	ENSG00000184863
rs550007005	chr2:209116677	-0.60879	N	N	NA	intronic	.	IDH1	ENSG00000138413
rs561799621	chr14:103801709	-0.48446	N	chr14:103898525	NA	intronic	.	EIF5	ENSG00000100664
rs140235136	chr17:72426862	-0.632	N	chr17:72695211	4	upstream	.	.	.
rs531404250	chr11:75494189	-0.68876	N	chr11:75891182	NA	intronic	.	DGAT2	ENSG00000062282
rs546870640	chr1:1700437	-0.48446	N	N	NA	intronic	.	NADK	ENSG00000008130
rs556711560	chr10:5006742	-0.67986	N	N	NA	intronic	.	AKR1C1	ENSG00000187134
rs374663185	chr14:51402167	-0.6395	N	N	6	intronic	.	PYGL	ENSG00000100504
rs72649045	chr7:73029556	-0.67986	N	chr7:73029437	5	intronic	.	MLXIPL	ENSG00000009950
rs72649044	chr7:73029207	-0.67986	N	chr7:73029437	6	intronic	.	MLXIPL	ENSG00000009950
rs533510865	chr1:12676507	-0.63408	N	chr1:12246175	NA	intronic	.	DHRS3	ENSG00000162496
rs565830208	chr20:48806895	-0.5996	N	chr20:49205095	NA	ncRNA_intronic	.	.	.
rs12432519	chr14:51398966	-0.6395	N	N	4	intronic	.	PYGL	ENSG00000100504
rs116112121	chr1:226039297	-0.6395	N	chr1:225895806	6	intronic	.	TMEM63A	ENSG00000196187
rs181519334	chr7:134849023	-0.6395	N	chr7:134382330	4	intronic	.	TMEM140	ENSG00000146859
rs567253679	chr5:36180316	-0.66792	N	chr5:35875134	NA	intronic	.	SKP2	ENSG00000145604
rs139380705	chr16:450244	-0.59781	N	N	4	exonic	nonsynonymous	NME4	ENSG00000103202
rs9331925	chr8:27461156	-0.56056	N	chr8:27208126	4	intronic	.	CLU	ENSG00000120885
rs559923518	chr9:19125088	-0.48446	N	N	NA	intronic	.	PLIN2	ENSG00000147872
rs9331927	chr8:27460887	-0.56056	N	chr8:27208126	4	intronic	.	CLU	ENSG00000120885
rs571896802	chr4:39452726	-0.55855	N	chr4:39030183	NA	ncRNA_intronic	.	KLB	ENSG00000134962
rs9331923	chr8:27461263	-0.67599	N	chr8:27208126	4	intronic	.	CLU	ENSG00000120885
rs9331922	chr8:27461333	-0.66792	N	chr8:27208126	5	intronic	.	CLU	ENSG00000120885
rs533009026	chr9:19125299	-0.48446	N	N	NA	intronic	.	PLIN2	ENSG00000147872
rs796051	chr12:89740864	-0.40351	Y	chr12:89830720	4	downstream	.	.	.
rs570542591	chr6:28888106	-0.59781	N	N	NA	intronic	.	TRIM27	ENSG00000204713
rs563695732	chr1:226001240	-0.59153	N	chr1:225895806	NA	intronic	.	EPHX1	ENSG00000143819
rs537181221	chr12:56391000	-0.62392	N	chr12:56375137	NA	upstream;downstream	.	SUOX	ENSG00000139531
rs587772931	chr1:149224034	-0.632	N	N	NA	intergenic	.	.	.
rs559662044	chr22:50963259	-0.58974	N	chr22:50628937	NA	intronic	.	SCO2	ENSG00000130489
rs554963544	chr15:89007919	-0.66792	N	N	NA	intronic	.	MRPL46	ENSG00000259494
rs554730863	chr17:79817371	-0.59781	N	chr17:79402603	NA	intronic	.	P4HB	ENSG00000185624
rs531965351	chr1:55327964	-0.66792	N	N	NA	intronic	.	DHCR24	ENSG00000116133
rs531762335	chr4:8204928	-0.67986	N	N	NA	intronic	.	SH3TC1	ENSG00000125089
rs78601602	chr12:89743821	-0.48446	N	chr12:89830720	2a	intronic	.	DUSP6	ENSG00000139318
rs151002588	chr9:139745290	-0.66792	N	chr9:139934107	4	exonic	synonymous	PHPT1	ENSG00000054148
rs144216997	chr12:53576095	-0.60879	N	chr12:53747853	3a	intronic	.	ZNF740	ENSG00000139651
rs573242618	chr17:40716314	-0.59781	N	chr17:41172481	NA	intronic	.	COASY	ENSG00000068120
rs574821003	chr22:50964136	-0.63408	N	chr22:50628937	NA	intronic	.	SCO2	ENSG00000130489
rs534377371	chr9:130876972	-0.6789	N	chr9:130764955	NA	ncRNA_intronic	.	.	.
rs558350516	chr4:48018250	-0.66971	N	N	NA	upstream	.	.	.
rs199869435	chr6:31915882	-0.67179	N	N	4	intronic	.	CFB	ENSG00000243649
rs190005411	chr4:39524221	-0.65986	N	chr4:39030183	4	ncRNA_intronic	.	UGDH	ENSG00000109814
rs140512718	chr1:1690776	-0.6395	N	N	3a	intronic	.	NADK	ENSG00000008130
rs554129248	chr11:74875684	-0.68876	N	N	NA	intronic	.	SLCO2B1	ENSG00000137491
rs140423595	chr17:40718371	-0.59781	N	chr17:41172481	2b	upstream;downstream	.	.	.
rs373360039	chr7:134851203	-0.6395	N	chr7:134382330	3a	UTR3	.	C7orf49	ENSG00000122783
rs535230559	chr12:104327148	-0.59781	N	chr12:104057384	NA	intronic	.	HSP90B1	ENSG00000166598
rs73752828	chr5:32171401	-0.59781	N	N	5	intronic	.	GOLPH3	ENSG00000113384
rs201980346	chr15:76603649	-0.66205	N	N	4	intronic	.	ETFA	ENSG00000140374
rs543895505	chr2:208631760	-0.66792	N	N	NA	exonic	synonymous	FZD5	ENSG00000163251
rs575029270	chr16:8954681	-0.59781	N	chr16:9059241	NA	intronic	.	CARHSP1	ENSG00000153048
rs73073177	chr3:194206110	-0.58974	N	chr3:194138782	4	intergenic	.	.	.
rs577914520	chr20:5988909	-0.5996	N	N	NA	intronic	.	CRLS1	ENSG00000088766
rs536146979	chr14:51411827	-0.63408	N	N	NA	upstream	.	.	.
rs568182739	chr17:80052701	-0.6789	N	N	NA	intronic	.	FASN	ENSG00000169710
rs370990000	chr14:65406267	-0.59781	N	chr14:65564703	5	exonic	unknown	CHURC1-FNTB	ENSG00000125954
rs558177160	chr19:30199733	-0.68069	N	N	NA	intronic	.	C19orf12	ENSG00000131943
rs555387188	chr9:114397268	-0.59153	N	chr9:113945616	NA	intronic	.	DNAJC25-GNG10	ENSG00000244115
rs144525693	chr2:208632227	-0.66792	N	N	5	exonic	synonymous	FZD5	ENSG00000163251
rs563211595	chr19:11203635	-0.48446	N	chr19:11317744	NA	intronic	.	LDLR	ENSG00000130164
rs115225674	chr1:1700940	-0.6395	N	N	6	intronic	.	NADK	ENSG00000008130
rs145332986	chr17:79817106	-0.59781	N	chr17:79402603	4	exonic	synonymous	P4HB	ENSG00000185624
rs536909311	chr9:139745134	-0.66792	N	chr9:139934107	NA	intronic	.	PHPT1	ENSG00000054148
rs575920485	chr1:45097733	-0.62966	N	N	NA	intronic	.	RNF220	ENSG00000187147
rs72923003	chr2:85787120	-0.52784	N	chr2:85826721	4	intronic	.	GGCX	ENSG00000115486
rs535285508	chr2:38969517	-0.59781	N	N	NA	intergenic	.	.	.
rs184898566	chr16:56969052	-0.59781	N	chr16:57061189	3a	intronic	.	HERPUD1	ENSG00000051108
rs188770824	chr8:27461546	-0.66792	N	chr8:27208126	5	intronic	.	CLU	ENSG00000120885
rs570320772	chr17:80053408	-0.6789	N	N	NA	intronic	.	FASN	ENSG00000169710
rs563117197	chr9:107621603	-0.6395	N	N	NA	intronic	.	ABCA1	ENSG00000165029
rs201421889	chr4:140005366	-0.66414	N	N	4	UTR5	.	ELF2	ENSG00000109381
rs372630541	chr8:74204920	-0.48446	N	N	5	intronic	.	RPL7	ENSG00000147604
rs367963852	chr16:11350777	-0.5996	N	chr16:11817466	2b	upstream	.	.	.
rs104650	chr3:38172334	-0.6067	N	N	4	intronic	.	ACAA1	ENSG00000060971
rs116182834	chr4:139937072	-0.66414	N	N	2b	UTR5	.	CCRN4L	ENSG00000151014
rs559508350	chr20:32888665	-0.58766	N	chr20:32557172	NA	intronic	.	AHCY	ENSG00000101444
rs138426182	chr4:8227759	-0.67986	N	N	4	intronic	.	SH3TC1	ENSG00000125089
rs117138307	chr1:44012853	-0.67179	N	chr1:43760236	5	intronic	.	PTPRF	ENSG00000142949
rs575048399	chr16:2202165	-0.58697	N	chr16:2165630	NA	intronic	.	RAB26	ENSG00000167964
rs549085871	chr4:39524284	-0.65986	N	chr4:39030183	NA	ncRNA_intronic	.	UGDH	ENSG00000109814
rs560301324	chr4:77230161	-0.55458	N	N	NA	intronic	.	FAM47E-STBD1	ENSG00000272414
rs140271713	chr7:134852551	-0.48446	N	chr7:134382330	4	exonic	nonsynonymous	C7orf49	ENSG00000122783
rs551629036	chr17:40716584	-0.59781	N	chr17:41172481	NA	exonic	nonsynonymous	COASY	ENSG00000068120
rs62038800	chr16:2086469	-0.67179	N	chr16:2165630	2b	exonic	nonsynonymous	SLC9A3R2	ENSG00000065054
rs183420763	chr9:19116617	-0.55855	N	N	4	exonic	nonsynonymous	PLIN2	ENSG00000147872
rs547623417	chr1:225999904	-0.60168	N	chr1:225895806	NA	intronic	.	EPHX1	ENSG00000143819
rs1634959	chr5:132210852	-0.59781	N	chr5:131884894	5	downstream	.	.	.
rs557981334	chr9:139745081	-0.66792	N	chr9:139934107	NA	intronic	.	PHPT1	ENSG00000054148
rs146686519	chr16:11031552	-0.59781	N	chr16:11478974	4	intronic	.	DEXI	ENSG00000182108
rs62563650	chr9:19123832	-0.48446	N	N	5	intronic	.	PLIN2	ENSG00000147872
rs544406973	chr5:176777305	-0.59781	N	chr5:176792491	NA	intronic	.	LMAN2	ENSG00000169223
rs587730519	chr3:50394556	-0.59781	N	chr3:50160109	NA	intronic	.	TMEM115	ENSG00000126062
rs316329	chr7:65608416	-0.6067	N	chr7:65822360	1f	intronic	.	CRCP	ENSG00000241258
rs549293629	chr14:65405352	-0.51686	N	chr14:65564703	NA	intronic	.	CHURC1-FNTB	ENSG00000125954
rs527682325	chr9:130863905	-0.60879	N	chr9:130764955	NA	intronic	.	SLC25A25	ENSG00000148339
rs527506769	chr5:177635515	-0.6395	N	N	NA	UTR3	.	PHYKPL	ENSG00000175309
rs549274388	chr6:26124985	-0.6522	N	N	NA	upstream;downstream	.	.	.
rs574833357	chr4:8240668	-0.64943	N	N	NA	intronic	.	SH3TC1	ENSG00000125089
rs148045171	chr2:38959206	-0.66792	N	N	4	intronic	.	GALM	ENSG00000143891
rs147370471	chr8:126447904	-0.64661	N	chr8:126474356	4	intronic	.	TRIB1	ENSG00000173334
rs560899079	chr8:144601626	-0.68069	N	chr8:144626721	NA	intronic	.	ZC3H3	ENSG00000014164
rs565384147	chr5:118788218	-0.63408	N	chr5:118729327	NA	UTR5	.	HSD17B4	ENSG00000133835
rs529306511	chr5:32170629	-0.59781	N	N	NA	intronic	.	GOLPH3	ENSG00000113384
rs563888854	chr16:8954348	-0.40351	N	chr16:9059241	NA	intronic	.	CARHSP1	ENSG00000153048
rs141959752	chr15:89680262	-0.51864	N	N	4	intronic	.	ABHD2	ENSG00000140526
rs2229536	chr9:19116543	-0.55855	N	N	1b	exonic	synonymous	PLIN2	ENSG00000147872
rs568041819	chr17:38605202	-0.68069	N	chr17:38157841	NA	intronic	.	IGFBP4	ENSG00000141753
rs372038420	chr5:132209966	-0.59781	N	chr5:131884894	6	intronic	.	LEAP2	ENSG00000164406
rs189143578	chr1:226040375	-0.6395	N	chr1:225895806	4	exonic	synonymous	TMEM63A	ENSG00000196187
rs571442410	chr17:40718072	-0.59781	N	chr17:41172481	NA	UTR3	.	COASY	ENSG00000068120
rs146042233	chr19:49470707	-0.52073	N	chr19:49127490	4	downstream	.	.	.
rs78883032	chr8:144104071	-0.64661	N	N	5	downstream	.	.	.
rs549755113	chr6:30737477	-0.632	N	N	NA	intergenic	.	.	.
rs568917289	chr15:80166274	-0.68088	N	chr15:80279344	NA	intronic	.	ST20-MTHFS	ENSG00000259332
rs558644693	chr22:19159360	-0.62601	N	chr22:19058146	NA	ncRNA_exonic	.	.	.
rs150999046	chr11:118895029	-0.59781	N	chr11:118747576	5	downstream	.	.	.
rs532261341	chr6:43744080	-0.48446	N	chr6:43693094	NA	intronic	.	VEGFA	ENSG00000112715
rs200370162	chr14:51411005	-0.63408	N	N	4	exonic	synonymous	PYGL	ENSG00000100504
rs558977657	chr5:32166325	-0.59781	N	N	NA	intronic	.	GOLPH3	ENSG00000113384
rs138858515	chr16:2203185	-0.59781	N	chr16:2165630	4	exonic	synonymous	RAB26	ENSG00000167964
rs570163369	chr9:97785764	-0.66971	N	chr9:98243868	NA	intronic	.	C9orf3	ENSG00000148120
rs17882875	chr14:65409134	-0.59781	N	chr14:65564703	5	intronic	.	CHURC1-FNTB	ENSG00000125954
rs180927263	chr12:89744993	-0.63173	N	chr12:89830720	4	intronic	.	DUSP6	ENSG00000139318
rs539326111	chr16:69362310	-0.59781	N	N	NA	downstream	.	COG8	ENSG00000213380
rs115975845	chr4:8204870	-0.67986	N	N	4	intronic	.	SH3TC1	ENSG00000125089
rs375380937	chr6:151763455	-0.59781	N	chr6:151844443	5	intronic	.	RMND1	ENSG00000155906
rs561085767	chr14:51411261	-0.63408	N	N	NA	upstream	.	PYGL	ENSG00000100504
rs2714336	chr6:7239526	-0.59959	N	chr6:7315563	4	intronic	.	RREB1	ENSG00000124782
rs12264914	chr10:5008809	-0.67986	N	N	6	intronic	.	AKR1C1	ENSG00000187134
rs138626311	chr6:119668768	-0.63408	N	N	2a	intronic	.	MAN1A1	ENSG00000111885
rs570797474	chr9:19116691	-0.6395	N	N	NA	intronic	.	PLIN2	ENSG00000147872
rs554199251	chr11:75479783	-0.63408	N	chr11:75891182	NA	UTR5	.	DGAT2	ENSG00000062282
rs569237792	chr8:23017759	-0.60952	N	chr8:23496546	NA	intronic	.	TNFRSF10D	ENSG00000173530
rs549358200	chr1:12674159	-0.56265	N	chr1:12246175	NA	intronic	.	DHRS3	ENSG00000162496
rs564916075	chr6:7165311	-0.63407	N	chr6:7315563	NA	intronic	.	RREB1	ENSG00000124782
rs76887206	chr19:4716262	-0.66792	N	chr19:5054510	5	intronic	.	DPP9	ENSG00000142002
rs7943316	chr11:34460472	-0.63408	N	N	1f	UTR5	.	.	.
rs116967765	chr9:130863205	-0.60879	N	chr9:130764955	5	intronic	.	SLC25A25	ENSG00000148339
rs141464682	chr7:105924009	-0.60975	N	chr7:106372219	4	intronic	.	NAMPT	ENSG00000105835
rs369566538	chr20:62366948	-0.67682	N	chr20:62693378	2a	intronic	.	ZGPAT	ENSG00000197114
rs535057743	chr20:48810211	-0.60168	N	chr20:49205095	NA	downstream	.	.	.
rs188667965	chr9:97770695	-0.66971	N	chr9:98243868	2c	intronic	.	C9orf3	ENSG00000148120
rs531768294	chr3:172025175	-0.66956	N	chr3:172160401	NA	exonic	nonsynonymous	FNDC3B	ENSG00000075420
rs554977056	chr20:36664840	-0.59781	N	chr20:36895860	NA	intronic	.	RPRD1B	ENSG00000101413
rs557095865	chr4:8202909	-0.60975	N	N	NA	intronic	.	SH3TC1	ENSG00000125089
rs1570360	chr6:43737830	-0.51865	N	chr6:43693094	4	upstream	.	.	.
rs139347613	chr16:31469333	-0.59959	N	chr16:31015877	4	upstream	.	.	.
rs145311312	chr7:105925927	-0.66414	N	chr7:106372219	2b	upstream	.	.	.
rs548742571	chr17:2614097	-0.62392	N	chr17:2882005	NA	intronic	.	CLUH	ENSG00000132361
rs141198636	chr16:2085808	-0.69612	N	chr16:2165630	2a	intronic	.	SLC9A3R2	ENSG00000065054
rs62509785	chr8:74205609	-0.63173	N	N	2c	intronic	.	RPL7	ENSG00000147604
rs573447020	chr19:50015841	-0.62601	N	N	NA	UTR5	.	FCGRT	ENSG00000104870
rs1788570	chr18:71917091	-0.60879	N	N	1f	intergenic	.	.	.
rs184650127	chr1:211748908	-0.48446	N	N	5	exonic	nonsynonymous	SLC30A1	ENSG00000170385
rs532880209	chr11:93472766	-0.59781	N	N	NA	intronic	.	TAF1D	ENSG00000166012
rs529203160	chr10:5007357	-0.59891	N	N	NA	intronic	.	AKR1C1	ENSG00000187134
rs559867849	chr1:55328873	-0.66792	N	N	NA	intronic	.	DHCR24	ENSG00000116133
rs529761867	chr9:19126980	-0.59781	N	N	NA	intronic	.	PLIN2	ENSG00000147872
rs180902386	chr5:173190135	-0.66971	N	chr5:173075213	4	intergenic	.	.	.
rs557128384	chr19:2476943	-0.63173	N	chr19:2127272	NA	intronic	.	GADD45B	ENSG00000099860
rs535841301	chr4:7069918	-0.62601	N	chr4:6969919	NA	upstream	.	GRPEL1	ENSG00000109519
rs536476938	chr9:107651970	-0.59974	N	N	NA	intronic	.	ABCA1	ENSG00000165029
rs140324347	chr17:7486808	-0.60168	N	chr17:7240391	2b	upstream	.	.	.
rs144949995	chr11:118963982	-0.59781	N	chr11:118747576	4	exonic	nonsynonymous	HMBS	ENSG00000256269
rs3738040	chr1:226013041	-0.55636	N	chr1:225895806	4	UTR5	.	EPHX1	ENSG00000143819
rs555777058	chr11:93476061	-0.67599	N	N	NA	intronic	.	C11orf54	ENSG00000182919
rs528742989	chr19:33793495	-0.64298	N	chr19:33755084	NA	upstream	.	.	.
rs2980877	chr8:126448089	-0.64661	N	chr8:126474356	2b	intronic	.	TRIB1	ENSG00000173334
rs2980874	chr8:126444788	-0.48446	N	chr8:126474356	4	intronic	.	TRIB1	ENSG00000173334
rs111623618	chr22:50962940	-0.58974	N	chr22:50628937	2b	UTR3	.	SCO2	ENSG00000130489
rs10757027	chr9:19124596	-0.48446	N	N	1f	intronic	.	PLIN2	ENSG00000147872
rs142900130	chr19:49404898	-0.48446	N	chr19:49127490	6	intronic	.	NUCB1	ENSG00000104805
rs77601032	chr5:1106217	-0.632	N	chr5:1313242	2b	intronic	.	SLC12A7	ENSG00000113504
rs145110675	chr2:120191663	-0.68876	N	N	3a	intronic	.	TMEM37	ENSG00000171227
rs549595251	chr12:125336981	-0.59959	N	chr12:124861726	NA	intronic	.	SCARB1	ENSG00000073060
rs566028546	chr19:2476127	-0.55886	N	chr19:2127272	NA	UTR5	.	GADD45B	ENSG00000099860
rs572731070	chr2:208631566	-0.66792	N	N	NA	UTR3	.	FZD5	ENSG00000163251
rs190453852	chr3:42847153	-0.63408	N	chr3:42896515	2a	intergenic	.	.	.
rs191222463	chr9:130863973	-0.60879	N	chr9:130764955	6	intronic	.	SLC25A25	ENSG00000148339
rs545672767	chr2:42360334	-0.632	N	N	NA	intergenic	.	.	.
rs184141384	chr1:55325903	-0.51686	N	N	4	intronic	.	DHCR24	ENSG00000116133
rs551461470	chr17:79821636	-0.59781	N	chr17:79402603	NA	intergenic	.	.	.
rs555077881	chr12:89743550	-0.48446	N	chr12:89830720	NA	intronic	.	DUSP6	ENSG00000139318
rs538685560	chr21:40182223	-0.59781	N	chr21:39852551	NA	intronic	.	ETS2	ENSG00000157557
rs9876699	chr3:186766097	-0.67599	N	chr3:186629144	7	intronic	.	ST6GAL1	ENSG00000073849
rs542679196	chr6:7165342	-0.63407	N	chr6:7315563	NA	intronic	.	RREB1	ENSG00000124782
rs535486108	chr17:79924760	-0.69404	N	N	NA	intergenic	.	.	.
rs74988444	chr2:42360501	-0.632	N	N	4	intergenic	.	.	.
rs59571217	chr17:73970131	-0.59781	N	chr17:74410792	7	intronic	.	ACOX1	ENSG00000161533
rs118186898	chr14:50089558	-0.58974	N	N	5	UTR3	.	MGAT2	ENSG00000168282
rs558124498	chr22:29192837	-0.64119	N	chr22:29628741	NA	intronic	.	XBP1	ENSG00000100219
rs371630862	chr6:31918359	-0.6395	N	N	5	intronic	.	CFB	ENSG00000243649
rs191069801	chr5:36180355	-0.66792	N	chr5:35875134	6	intronic	.	SKP2	ENSG00000145604
rs3806756	chr4:987391	-0.69404	Y	chr4:702972	4	intronic	.	IDUA	ENSG00000127415
rs542915673	chr19:11204979	-0.48446	N	chr19:11317744	NA	intronic	.	LDLR	ENSG00000130164
rs538815485	chr5:32167026	-0.59781	N	N	NA	intronic	.	GOLPH3	ENSG00000113384
rs373745163	chr8:74205868	-0.65607	N	N	2a	UTR5	.	RPL7	ENSG00000147604
rs535699553	chr19:49404776	-0.60168	N	chr19:49127490	NA	intronic	.	NUCB1	ENSG00000104805
rs540552530	chr11:64073498	-0.62392	N	chr11:63974995	NA	intronic	.	ESRRA	ENSG00000173153
rs186128550	chr15:80174805	-0.6395	N	chr15:80279344	4	intronic	.	ST20-MTHFS	ENSG00000259332
rs535650997	chr9:19116849	-0.6395	N	N	NA	intronic	.	PLIN2	ENSG00000147872
rs5743931	chr11:1318895	-0.48238	Y	chr11:1136478	4	intronic	.	TOLLIP	ENSG00000078902
rs5743930	chr11:1319048	-0.59781	N	chr11:1136478	5	intronic	.	TOLLIP	ENSG00000078902
rs542176755	chr10:102107752	-0.65986	N	chr10:102119000	NA	intronic	.	SCD	ENSG00000099194
rs566016371	chr17:80051887	-0.6789	N	N	NA	intronic	.	FASN	ENSG00000169710
rs570097043	chr19:45352668	-0.60168	N	chr19:45766729	NA	intronic	.	PVRL2	ENSG00000130202
rs146412862	chr11:57264250	-0.59781	N	chr11:57724059	5	intronic	.	SLC43A1	ENSG00000149150
rs538141041	chr17:80055335	-0.62601	N	N	NA	intronic	.	FASN	ENSG00000169710
rs555704019	chr14:74550677	-0.632	N	N	NA	intronic	.	ALDH6A1	ENSG00000119711
rs539167775	chr16:2085724	-0.69612	N	chr16:2165630	NA	intronic	.	SLC9A3R2	ENSG00000065054
rs192226264	chr9:116150723	-0.59781	N	chr9:116085822	5	intronic	.	ALAD	ENSG00000148218
rs557881342	chr10:81109411	-0.59781	N	chr10:81047575	NA	intronic	.	PPIF	ENSG00000108179
rs116440410	chr6:26124823	-0.6522	N	N	3a	exonic	synonymous	HIST1H2AC	ENSG00000180573
rs529148303	chr17:38061601	-0.6789	N	chr17:38157841	NA	intronic	.	GSDMB	ENSG00000073605
rs537656004	chr12:6480244	-0.69612	N	chr12:6499533	NA	intronic	.	SCNN1A	ENSG00000111319
rs571272940	chr11:118899553	-0.66792	N	chr11:118747576	NA	intronic	.	SLC37A4	ENSG00000137700
rs142793799	chr17:38079742	-0.60879	N	chr17:38157841	5	intronic	.	ORMDL3	ENSG00000172057
rs530421801	chr6:7239607	-0.59959	N	chr6:7315563	NA	intronic	.	RREB1	ENSG00000124782
rs561773815	chr19:43002059	-0.65104	N	chr19:42767593	NA	ncRNA_intronic	.	.	.
rs553874809	chr11:77780704	-0.6395	N	N	NA	UTR3	.	NDUFC2	ENSG00000151366
rs554141576	chr15:69755292	-0.632	N	N	NA	intergenic	.	.	.
rs558819576	chr17:38078011	-0.60879	N	chr17:38157841	NA	UTR3	.	ORMDL3	ENSG00000172057
rs140801189	chr5:132208713	-0.59781	N	chr5:131884894	3a	upstream	.	LEAP2	ENSG00000164406
rs528594771	chr17:38079397	-0.60879	N	chr17:38157841	NA	exonic	synonymous	ORMDL3	ENSG00000172057
rs576222527	chr20:30157689	-0.59781	N	chr20:30401407	NA	ncRNA_intronic	.	.	.
rs377345272	chr8:23018036	-0.60952	N	chr8:23496546	6	intronic	.	TNFRSF10D	ENSG00000173530
rs544006109	chr22:50965367	-0.62601	N	chr22:50628937	NA	intronic	.	TYMP	ENSG00000025708
rs578131447	chr6:31618940	-0.59781	N	N	NA	intronic	.	BAG6	ENSG00000204463
rs556526529	chr4:39529055	-0.62601	N	chr4:39030183	NA	ncRNA_intronic	.	UGDH	ENSG00000109814
rs559065853	chr10:51572415	-0.62392	N	N	NA	UTR5	.	NCOA4	ENSG00000138293
rs560733180	chr6:26027461	-0.63408	N	N	NA	exonic	nonsynonymous	HIST1H4B	ENSG00000124529
rs143941772	chr1:55331480	-0.55249	N	N	2b	intronic	.	DHCR24	ENSG00000116133
rs532816791	chr17:17734996	-0.66792	N	chr17:17707105	NA	intronic	.	SREBF1	ENSG00000072310
rs62023594	chr16:11352930	-0.5996	N	chr16:11817466	2b	intergenic	.	.	.
rs556092636	chr8:22932209	-0.51865	N	chr8:22436681	NA	ncRNA_intronic	.	.	.
rs193271589	chr1:211749024	-0.48446	N	N	5	exonic	synonymous	SLC30A1	ENSG00000170385
rs7020617	chr9:4793079	-0.63408	N	chr9:4746539	4	UTR5	.	RCL1	ENSG00000120158
rs116945987	chr14:23444159	-0.66792	N	chr14:23755598	4	intronic	.	AJUBA	ENSG00000129474
rs542709424	chr6:43743175	-0.60168	N	chr6:43693094	NA	intronic	.	VEGFA	ENSG00000112715
rs539091130	chr6:43742306	-0.60168	N	chr6:43693094	NA	intronic	.	VEGFA	ENSG00000112715
rs530089715	chr14:51402793	-0.6395	N	N	NA	intronic	.	PYGL	ENSG00000100504
rs112844160	chr20:56133740	-0.58876	N	N	4	intergenic	.	.	.
rs12463787	chr2:113938149	-0.632	N	chr2:113712407	2b	intronic	.	PSD4	ENSG00000125637
rs111412713	chr17:17732881	-0.66792	N	chr17:17707105	5	intronic	.	SREBF1	ENSG00000072310
rs550793664	chr8:126444760	-0.48446	N	chr8:126474356	NA	intronic	.	TRIB1	ENSG00000173334
rs34320415	chr11:62343130	-0.59781	N	N	5	exonic	nonsynonymous	TUT1	ENSG00000149016
rs77412812	chr15:80454488	-0.48446	N	chr15:80279344	2a	intronic	.	FAH	ENSG00000103876
rs560487847	chr2:120436899	-0.632	N	N	NA	UTR5	.	TMEM177	ENSG00000144120
rs531218247	chr3:50639471	-0.62392	N	chr3:50160109	NA	intergenic	.	.	.
rs375609671	chr6:31915313	-0.67179	N	N	2b	intronic	.	CFB	ENSG00000243649
rs533314756	chr17:7486759	-0.60168	N	chr17:7240391	NA	upstream	.	.	.
rs372739491	chr2:120127449	-0.60879	N	N	5	intronic	.	DBI	ENSG00000155368
rs148800124	chr17:27071581	-0.62392	N	N	2a	intronic	.	TRAF4	ENSG00000076604
rs554414939	chr1:155105360	-0.67599	N	chr1:154994750	NA	intronic	.	EFNA1	ENSG00000169242
rs545774977	chr21:34697261	-0.66414	N	chr21:34439889	NA	UTR5	.	IFNAR1	ENSG00000142166
rs368432072	chr12:121165565	-0.67179	N	chr12:121194862	5	intronic	.	ACADS	ENSG00000122971
rs2282219	chr9:133376153	-0.55458	N	chr9:133626638	4	intronic	.	ASS1	ENSG00000130707
rs188273228	chr15:41056013	-0.59153	N	chr15:41496713	4	upstream	.	.	.
rs184855804	chr12:53340768	-0.66971	N	chr12:53044703	4	intronic	.	KRT8	ENSG00000170421
rs541760200	chr8:126447181	-0.36903	N	chr8:126474356	NA	intronic	.	TRIB1	ENSG00000173334
rs535233308	chr4:140004038	-0.5996	N	N	NA	intronic	.	ELF2	ENSG00000109381
rs553533384	chr5:176755436	-0.66792	N	chr5:176792491	NA	intergenic	.	.	.
rs566860737	chr16:8957732	-0.28808	N	chr16:9059241	NA	intronic	.	CARHSP1	ENSG00000153048
rs147636810	chr17:80051741	-0.6789	N	N	3a	intronic	.	FASN	ENSG00000169710
rs559356411	chr22:19163306	-0.40351	N	chr22:19058146	NA	UTR3	.	SLC25A1	ENSG00000100075
rs531171572	chr4:39453070	-0.55855	N	chr4:39030183	NA	ncRNA_intronic	.	KLB	ENSG00000134962
rs554297068	chr1:12585516	-0.66971	N	chr1:12246175	NA	intergenic	.	.	.
rs561005067	chr16:8953296	-0.6395	N	chr16:9059241	NA	intronic	.	CARHSP1	ENSG00000153048
rs551627083	chr4:39452701	-0.55855	N	chr4:39030183	NA	ncRNA_intronic	.	KLB	ENSG00000134962
rs542817534	chr9:116149523	-0.59781	N	chr9:116085822	NA	UTR3	.	ALAD	ENSG00000148218
rs528457934	chr1:55330714	-0.66792	N	N	NA	intronic	.	DHCR24	ENSG00000116133
rs191374719	chr22:37958744	-0.67179	N	chr22:37531436	5	intronic	.	CDC42EP1	ENSG00000128283
rs563325856	chr21:40181857	-0.59781	N	chr21:39852551	NA	intronic	.	ETS2	ENSG00000157557
rs534224465	chr2:38958759	-0.66792	N	N	NA	intronic	.	GALM	ENSG00000143891
rs201094447	chr1:53480714	-0.64298	N	chr1:53330458	2b	exonic	nonsynonymous	SCP2	ENSG00000116171
rs551992989	chr11:76480745	-0.66971	N	chr11:76248630	NA	intergenic	.	.	.
rs573336393	chr11:64882041	-0.66792	N	chr11:65369240	NA	intronic	.	TM7SF2	ENSG00000149809
rs544886226	chr10:5008041	-0.67986	N	N	NA	intronic	.	AKR1C1	ENSG00000187134
rs527749237	chr16:2203748	-0.59781	N	chr16:2165630	NA	UTR3	.	RAB26	ENSG00000167964
rs192918394	chr11:77784034	-0.60952	N	N	5	intronic	.	NDUFC2	ENSG00000151366
rs116641402	chr3:186757671	-0.60588	N	chr3:186629144	3a	intronic	.	ST6GAL1	ENSG00000073849
rs574091814	chr1:211753273	-0.5996	N	N	NA	intergenic	.	.	.
rs148725599	chr14:100795204	-0.69404	N	chr14:101182470	4	exonic	nonsynonymous	SLC25A47	ENSG00000140107
rs200972237	chr10:5005703	-0.63408	N	N	2b	exonic	nonsynonymous	AKR1C1	ENSG00000187134
rs57351966	chr9:139688182	-0.64119	N	chr9:139934107	4	downstream	.	.	.
rs150366665	chr19:49469323	-0.43357	N	chr19:49127490	3a	intronic	.	FTL	ENSG00000087086
[truncated: 17,825 more rows]

## Sheet: Platelets
rsid	hg19_chr:pos	score	used_in_model	500kb_window_lead	regulomedb	annt1	annt2	overlapping_gene_name	ENSG
[truncated: 39,044 more rows]

[truncated: 2 more sheets: RBC, WBC]
