# Supplementary material for: TSABL: Trait Specific Annotation Based Locus predictor
Source: BMC Genomics. 2022 Jun 15;23:444. doi: 10.1186/s12864-022-08654-x (PMC9202130; doi:10.1186/s12864-022-08654-x)
Supplement: Supplementary file 7 — Additional file 7: Table S7. GREAT Analysis. Results of GREAT analysis. Tab A contains all SNPs submitted, separated by trait. Tab B contains the same SNP lists, but with SNPs adjacent to GWAS loci removed. Tab C is a summary of the analysis results. Tabs D-AA are individual analysis results as labeled. [file 12864_2022_8654_MOESM7_ESM.xlsx]

## Sheet: A SNP lists
Table_S7_GREAT_Analysis. Results of GREAT analysis. Tab A contains all SNPs submitted, separated by trait. Tab B contains the same SNP lists, but with SNPs adjacent to GWAS loci removed. Tab C is a summary of the analysis results. Tabs D-AA are individual analysis results as labeled.
autoimmune	autoimmune	autoimmune	autoimmune	ECG	ECG	ECG	ECG	lipids	lipids	lipids	lipids	platelets	platelets	platelets	platelets	RBC	RBC	RBC	RBC	WBC	WBC	WBC	WBC
chromosome	start	end	rsid	chromosome	start	end	rsid	chromosome	start	end	rsid	chromosome	start	end	rsid	chromosome	start	end	rsid	chromosome	start	end	rsid
chr1	160518163	160518164	rs553915708	chr12	3185209	3185210	rs564675029	chr11	111635619	111635620	rs114880263	chr17	1620972	1620973	rs191614085	chr17	61848085	61848086	rs544638981	chr6	30648312	30648313	rs544022644
chr11	60784594	60784595	rs181280855	chr14	33283657	33283658	rs10148016	chr8	126447843	126447844	rs55709232	chr9	77642782	77642783	rs563760841	chr1	22076602	22076603	rs74466292	chr8	141608897	141608898	rs4961273
chr11	60753715	60753716	rs578215795	chr8	25908346	25908347	rs565412828	chr11	1319128	1319129	rs368620685	chr7	66309996	66309997	rs550899629	chr20	30298706	30298707	rs545911731	chr1	198612052	198612053	rs553922201
chr15	89198124	89198125	rs530263418	chr4	24107044	24107045	rs534545121	chr9	19121846	19121847	rs577145107	chr3	14167436	14167437	rs556581213	chr10	126406892	126406893	rs139051257	chr11	128602811	128602812	rs532846047
chr6	159138215	159138216	rs564342094	chr8	28564982	28564983	rs143699130	chr6	7165447	7165448	rs188100066	chr3	186288209	186288210	rs116666270	chr6	7165447	7165448	rs188100066	chr2	68980187	68980188	rs529893483
chr1	161032135	161032136	rs546188787	chr17	1010924	1010925	rs187106074	chr1	211750662	211750663	rs543359639	chr6	34725147	34725148	rs60410089	chr1	45098762	45098763	rs547725342	chr20	42285961	42285962	rs412396
chr1	160521682	160521683	rs116464463	chr15	86032878	86032879	rs187488043	chr18	29628972	29628973	rs117686225	chr16	71842873	71842874	rs569490681	chr19	50003330	50003331	rs540936778	chr1	45196736	45196737	rs146642824
chr16	67970756	67970757	rs550665489	chr4	120069872	120069873	rs142568483	chr10	5007746	5007747	rs544849444	chr6	160391231	160391232	rs111631346	chr1	22231908	22231909	rs555602984	chr1	114405541	114405542	rs528538965
chr5	50035922	50035923	rs536955929	chr15	85933211	85933212	rs185699142	chr14	50090524	50090525	rs185507890	chr4	109541721	109541722	rs369188566	chr7	157194700	157194701	rs576846842	chr9	117146388	117146389	rs531431811
chr14	91838660	91838661	rs543055534	chr4	152730911	152730912	rs539535230	chr15	41056439	41056440	rs2016546	chr19	36103642	36103643	rs558305993	chr16	68114232	68114233	rs554913521	chr12	15105419	15105420	rs74518716
chr22	17700698	17700699	rs527725699	chr2	99953531	99953532	rs551533216	chr16	88718529	88718530	rs570587267	chr4	926103	926104	rs149820687	chr12	122582788	122582789	rs185495751	chr6	149803375	149803376	rs116391075
chr1	117044469	117044470	rs559752062	chr9	695218	695219	rs116793514	chr4	39523266	39523267	rs189757025	chr1	147806807	147806808	rs587764638	chr17	27506286	27506287	rs556082440	chr20	35237518	35237519	rs543731081
chr11	64108271	64108272	rs544170458	chr3	188061872	188061873	rs547753584	chr5	172263871	172263872	rs546664779	chr1	213034312	213034313	rs931591	chr9	71802433	71802434	rs552639489	chr14	91821724	91821725	rs138999375
chr2	202116540	202116541	rs191517502	chr9	35071424	35071425	rs538137992	chr18	77708053	77708054	rs561422011	chr2	153023159	153023160	rs10427181	chr1	228333814	228333815	rs55904630	chr15	77280542	77280543	rs552329908
chr19	6483816	6483817	rs545029520	chr7	116141809	116141810	rs561169416	chr6	31924879	31924880	rs403569	chr1	16940356	16940357	rs569028386	chr1	213034312	213034313	rs931591	chr12	104893531	104893532	rs567990790
chr5	169078583	169078584	rs554834756	chr20	24482469	24482470	rs551080153	chr14	65410319	65410320	rs17102360	chr17	40608795	40608796	rs190169794	chr22	44365747	44365748	rs536264549	chr14	91863236	91863237	rs563266099
chr3	172309669	172309670	rs569486733	chr16	30075348	30075349	rs538492279	chr1	2325198	2325199	rs543893862	chr6	135642583	135642584	rs536219087	chr10	5976006	5976007	rs552890300	chr19	47220244	47220245	rs188129660
chr13	24850722	24850723	rs544444680	chr2	201986404	201986405	rs551515435	chr14	65410080	65410081	rs148789941	chr1	249132269	249132270	rs11205421	chr2	74757746	74757747	rs200747610	chr21	45574130	45574131	rs569864645
chr6	32912580	32912581	rs189976514	chr4	174603730	174603731	rs551465229	chr19	11203909	11203910	rs191876301	chr12	76479340	76479341	rs188146237	chr21	46275011	46275012	rs546451793	chr15	75316559	75316560	rs527481735
chr2	198152954	198152955	rs535406548	chr3	135746301	135746302	rs573140707	chr1	35325260	35325261	rs565376896	chr1	23884965	23884966	rs565977753	chr19	44278985	44278986	rs190082628	chr21	15892720	15892721	rs567669845
chr22	40295369	40295370	rs183793873	chr9	85874009	85874010	rs574163759	chr6	31919393	31919394	rs539444990	chr4	4543729	4543730	rs551824637	chr1	12065669	12065670	rs539927199	chr1	31231385	31231386	rs3762296
chr19	42401735	42401736	rs536371290	chr9	139635607	139635608	rs571516186	chr4	8202918	8202919	rs564598272	chr11	82782977	82782978	rs12802095	chr1	213034307	213034308	rs148069120	chr6	31237645	31237646	rs45624932
chr7	50474656	50474657	rs75606814	chr4	114549067	114549068	rs111782166	chr17	17734522	17734523	rs115052373	chr8	56832195	56832196	rs184814235	chr19	18485011	18485012	rs532292929	chr17	80409617	80409618	rs151098756
chr22	17739296	17739297	rs555588059	chr4	113626497	113626498	rs542167992	chr9	107621609	107621610	rs530329385	chr6	139969815	139969816	rs527480939	chr6	34249666	34249667	rs369057559	chr1	167611910	167611911	rs543109979
chr9	117661087	117661088	rs75749014	chr7	562224	562225	rs9801136	chr6	119663559	119663560	rs574827278	chr6	31795520	31795521	rs548638667	chr11	61568378	61568379	rs547791071	chr21	34639366	34639367	rs564908433
chr16	4397603	4397604	rs189845222	chr1	201333155	201333156	rs189742707	chr20	61588729	61588730	rs527438972	chr12	98987282	98987283	rs546180062	chr12	120666944	120666945	rs74621155	chr6	6591960	6591961	rs190278441
chr6	106560633	106560634	rs558188327	chr22	17680260	17680261	rs557300400	chr1	55325746	55325747	rs112200621	chr9	111696261	111696262	rs549315038	chr19	574772	574773	rs568509871	chr22	50978205	50978206	rs149627802
chr19	48751345	48751346	rs3848539	chr1	180507573	180507574	rs140691159	chr1	12676204	12676205	rs11121951	chr18	23806256	23806257	rs565701202	chr19	32912833	32912834	rs184035492	chr7	138730561	138730562	rs569258213
chr21	35348625	35348626	rs555426159	chr2	33824171	33824172	rs552319887	chr20	61438692	61438693	rs149946624	chr7	121036425	121036426	rs550178528	chr9	4850435	4850436	rs462480	chr4	174253010	174253011	rs76750472
chr5	169720367	169720368	rs36083739	chr6	139611380	139611381	rs189819241	chr7	105923724	105923725	rs552385430	chr3	5236640	5236641	rs541700610	chr14	74192671	74192672	rs568622717	chr4	2818681	2818682	rs552903163
chr1	156786557	156786558	rs574015306	chr7	80267506	80267507	rs192358547	chr16	56969619	56969620	rs142036565	chr1	212782084	212782085	rs568613276	chr11	61568474	61568475	rs530324730	chr11	117882550	117882551	rs563778274
chr4	2788763	2788764	rs141463727	chr2	40660858	40660859	rs146914138	chr16	11348138	11348139	rs542367071	chr6	34629420	34629421	rs554218429	chr5	154214547	154214548	rs148417512	chr22	39410891	39410892	rs116873844
chr2	204751428	204751429	rs572255222	chr19	38865163	38865164	rs147055817	chr3	186756976	186756977	rs528294815	chr3	151986627	151986628	rs541631393	chr9	139557382	139557383	rs577029779	chr12	66629159	66629160	rs570641315
chr3	39189397	39189398	rs545222034	chr14	55039976	55039977	rs140169264	chr1	45098762	45098763	rs547725342	chr6	170863262	170863263	rs60714788	chr7	16707809	16707810	rs184029988	chr1	28501713	28501714	rs535222976
chr3	183270082	183270083	rs114685680	chr1	101574090	101574091	rs556746123	chr16	11351347	11351348	rs561849581	chr12	95598504	95598505	rs562684583	chr9	114835227	114835228	rs556299349	chr7	104627991	104627992	rs562687862
chr16	85935911	85935912	rs550350664	chr7	90339947	90339948	rs554881902	chr16	8962924	8962925	rs369354144	chr17	55063132	55063133	rs532259348	chr10	74036138	74036139	rs571568377	chr2	202125362	202125363	rs559719707
chr18	2654142	2654143	rs570423046	chr14	55161941	55161942	rs531958441	chr5	154216966	154216967	rs149376293	chr1	36616519	36616520	rs569435528	chr17	25901564	25901565	rs543023934	chr8	56905032	56905033	rs559047707
chr19	36394677	36394678	rs8106495	chr18	33981771	33981772	rs189941243	chr14	51401692	51401693	rs547191084	chr17	1633622	1633623	rs570867728	chr15	31658028	31658029	rs554780105	chr12	6561143	6561144	rs11569391
chr11	117884177	117884178	rs553241770	chr12	93690268	93690269	rs74692823	chr12	89746155	89746156	rs189094409	chr1	211786865	211786866	rs7553069	chr2	99124927	99124928	rs140907997	chr16	50700736	50700737	rs185359073
chr11	104971324	104971325	rs563646714	chr3	58293162	58293163	rs561704626	chr8	22923518	22923519	rs562913114	chr17	79093756	79093757	rs571625570	chr6	159238520	159238521	rs192897815	chr2	202058127	202058128	rs538567770
chr16	50300370	50300371	rs562054332	chr9	134134456	134134457	rs143232674	chr2	208631325	208631326	rs577960889	chr1	11968379	11968380	rs12065911	chr21	45304086	45304087	rs561996984	chr22	17566010	17566011	rs577217331
chr22	40340108	40340109	rs187259515	chr6	118858149	118858150	rs184232478	chr9	130860990	130860991	rs202228736	chr7	2144061	2144062	rs544290546	chr10	126406964	126406965	rs566776360	chr22	37627117	37627118	rs192479531
chr2	197009188	197009189	rs553331568	chr3	32616965	32616966	rs534585105	chr11	76505346	76505347	rs570273653	chr6	150039858	150039859	rs553809447	chr1	28837162	28837163	rs542575143	chr4	39032382	39032383	rs529249199
chr20	56191003	56191004	rs113442208	chr20	32261281	32261282	rs562760001	chr7	108208539	108208540	rs562323733	chr19	1897767	1897768	rs139752915	chr1	150592491	150592492	rs74378645	chr8	142130796	142130797	rs532646566
chr16	88753040	88753041	rs371748970	chr1	95584357	95584358	rs181843984	chr6	167413450	167413451	rs75529394	chr7	116517156	116517157	rs562958417	chr1	10460867	10460868	rs61775980	chr11	128582826	128582827	rs114168732
chr12	51717914	51717915	rs555513164	chr21	40818773	40818774	rs528715188	chr6	26125217	26125218	rs141527083	chr1	36851842	36851843	rs74914114	chr1	12065845	12065846	rs145654854	chr8	38793669	38793670	rs543277568
chr5	150438708	150438709	rs572546164	chr10	115409016	115409017	rs143953458	chr6	31914681	31914682	rs112884342	chr2	97304248	97304249	rs114606804	chr20	30294655	30294656	rs118037841	chr7	128044256	128044257	rs527583301
chr15	77281768	77281769	rs547201891	chr17	16440185	16440186	rs536513061	chr2	208631747	208631748	rs13416271	chr16	30007481	30007482	rs74460967	chr17	75360298	75360299	rs548963531	chr21	34607357	34607358	rs7509997
chr14	91828708	91828709	rs546773143	chr3	187665705	187665706	rs577119373	chr1	55328319	55328320	rs576516272	chr5	36151998	36151999	rs565416512	chr11	46563447	46563448	rs138207091	chr4	39034433	39034434	rs574151019
chr15	89190202	89190203	rs187788381	chr10	116390019	116390020	rs557529102	chr10	4989991	4989992	rs7067963	chr8	33371152	33371153	rs546817797	chr1	114456875	114456876	rs535723184	chr17	29145203	29145204	rs538889152
chr6	31442747	31442748	rs7741521	chr4	186594271	186594272	rs116535398	chr12	32113848	32113849	rs533222792	chr1	19923134	19923135	rs556253847	chr12	58176797	58176798	rs552526072	chr15	65135058	65135059	rs144385944
chr4	84029707	84029708	rs556367926	chr2	179660149	179660150	rs553382307	chr1	47800408	47800409	rs553594325	chr10	11752913	11752914	rs189320249	chr8	145538986	145538987	rs561506186	chr17	73314166	73314167	rs61757955
chr2	198124153	198124154	rs540096339	chr5	138004419	138004420	rs542869608	chr17	40697440	40697441	rs528078456	chr2	61765560	61765561	rs536033706	chr7	104653211	104653212	rs551762427	chr19	1087358	1087359	rs549337635
chr17	8864672	8864673	rs145715638	chr10	88451300	88451301	rs551262567	chr16	11031467	11031468	rs533732698	chr1	12065845	12065846	rs145654854	chr3	186501527	186501528	rs578054878	chr1	202128689	202128690	rs562872935
chr17	74497015	74497016	rs554379111	chr15	83725864	83725865	rs140829331	chr8	74204699	74204700	rs552480159	chr15	49913093	49913094	rs113483771	chr12	51327506	51327507	rs551934433	chr17	8856914	8856915	rs115482191
chr1	167618176	167618177	rs527406357	chr22	26152332	26152333	rs74843753	chr16	11347567	11347568	rs147271066	chr20	30193108	30193109	rs187603623	chr17	73772983	73772984	rs74318232	chr7	106514152	106514153	rs183450918
chr22	40317434	40317435	rs577814893	chr10	33504126	33504127	rs146195954	chr5	172263783	172263784	rs115785484	chr11	63742218	63742219	rs144339685	chr16	88540634	88540635	rs573897447	chr10	26772992	26772993	rs182332260
chr8	126985166	126985167	rs577193087	chr2	88378893	88378894	rs558158033	chr17	38079591	38079592	rs184281908	chr17	8076839	8076840	rs572834319	chr1	8602479	8602480	rs573844406	chr19	14517612	14517613	rs142124620
chr6	24940911	24940912	rs559243806	chr2	238814822	238814823	rs11686156	chr5	132210261	132210262	rs148298852	chr3	138405779	138405780	rs60186308	chr1	22233488	22233489	rs183412891	chr16	88769919	88769920	rs558521878
chr1	25281511	25281512	rs558036534	chr7	150884555	150884556	rs547090299	chr3	150321122	150321123	rs41267887	chr3	177333005	177333006	rs1466846	chr11	65403864	65403865	rs531593831	chr20	47418860	47418861	rs77107041
chr3	122295122	122295123	rs558072770	chr12	19330223	19330224	rs185861919	chr1	211752956	211752957	rs538472900	chr8	130594363	130594364	rs149298589	chr7	30634629	30634630	rs2529438	chr6	29856692	29856693	rs2517819
chr19	42055427	42055428	rs556748766	chr16	4288615	4288616	rs9928485	chr2	231192002	231192003	rs183096781	chr3	52030061	52030062	rs73082766	chr9	125016735	125016736	rs184449028	chr17	76136158	76136159	rs4789539
chr3	114015925	114015926	rs562310452	chr4	75942836	75942837	rs28581393	chr20	57571051	57571052	rs547124660	chr6	45345424	45345425	rs114628236	chr11	61732294	61732295	rs146700893	chr14	93116123	93116124	rs11621843
chr14	21249868	21249869	rs137994831	chr10	97047968	97047969	rs549486793	chr19	11202515	11202516	rs8104549	chr11	108535666	108535667	rs74960534	chr12	111875798	111875799	rs367602572	chr17	73367752	73367753	rs568855827
chr15	70315918	70315919	rs146152758	chr6	44196602	44196603	rs61652318	chr9	19154102	19154103	rs530413627	chr5	66300490	66300491	rs547694728	chr9	114855959	114855960	rs151190388	chr8	142140409	142140410	rs367975271
chr17	8124339	8124340	rs554939856	chr9	14270735	14270736	rs560532551	chr7	73029285	73029286	rs529938456	chr19	18484775	18484776	rs185403697	chr16	88558421	88558422	rs545986852	chr5	171534618	171534619	rs569270353
chr16	57071431	57071432	rs529115293	chr9	104295276	104295277	rs566921864	chr17	17474397	17474398	rs529047899	chr5	172229669	172229670	rs564843818	chr20	30195192	30195193	rs535833297	chr3	14480293	14480294	rs529506303
chr19	45519748	45519749	rs575799142	chr5	41457393	41457394	rs193056590	chr1	17378938	17378939	rs182251750	chr17	47838538	47838539	rs575804541	chr10	75004974	75004975	rs536740155	chr19	8555418	8555419	rs113303117
chr16	57103899	57103900	rs113400883	chr3	42073922	42073923	rs529201366	chr11	76504455	76504456	rs576051126	chr8	144363992	144363993	rs566620063	chr4	57333947	57333948	rs552767988	chr7	50308944	50308945	rs542255522
chr17	27279473	27279474	rs78917504	chr1	228396046	228396047	rs539870174	chr12	121165076	121165077	rs114162245	chr9	80602312	80602313	rs114815891	chr15	41037963	41037964	rs540491191	chr11	128575049	128575050	rs76600889
chr2	233948726	233948727	rs578213793	chr14	32877953	32877954	rs17098992	chr9	130864310	130864311	rs559672264	chr6	139695792	139695793	rs7775752	chr19	40778740	40778741	rs539797578	chr11	2322560	2322561	rs756922
chr3	101657295	101657296	rs116147828	chr14	77422545	77422546	rs530325929	chr3	150261974	150261975	rs188904641	chr7	115852512	115852513	rs187520930	chr11	65270677	65270678	rs574084712	chr8	27218875	27218876	rs184973843
chr18	2682165	2682166	rs12954085	chr5	154858863	154858864	rs150290715	chr11	75494222	75494223	rs142626573	chr12	111875798	111875799	rs367602572	chr20	49548309	49548310	rs143236135	chr14	93097809	93097810	rs145461449
chr2	69000746	69000747	rs72899810	chr5	78787244	78787245	rs577311655	chr2	85787484	85787485	rs574996920	chr1	93544631	93544632	rs182587573	chr14	74192790	74192791	rs10147537	chr6	106442652	106442653	rs553921918
chr19	6791029	6791030	rs188022639	chr12	64062560	64062561	rs12229564	chr12	112215413	112215414	rs560695779	chr4	169931310	169931311	rs564785309	chr19	3155393	3155394	rs57457493	chr17	8826009	8826010	rs558679771
chr18	2638182	2638183	rs559673954	chr17	74666636	74666637	rs542640518	chr2	85787403	85787404	rs376007554	chr6	43692896	43692897	rs73414615	chr14	100609121	100609122	rs116815490	chr20	47374543	47374544	rs184672495
chr1	160517515	160517516	rs11265434	chr2	3525738	3525739	rs115691435	chr16	69362778	69362779	rs1055399	chr10	75004974	75004975	rs536740155	chr1	12664757	12664758	rs186023646	chr9	92022506	92022507	rs552459139
chr1	167481742	167481743	rs114536733	chr18	48200355	48200356	rs190345384	chr20	49363109	49363110	rs561004907	chr17	37491462	37491463	rs556963092	chr18	9803852	9803853	rs572858946	chr1	15744961	15744962	rs541575947
chr16	10971473	10971474	rs12928665	chr3	188115681	188115682	rs9815073	chr1	167905983	167905984	rs565704184	chr12	116635116	116635117	rs562995643	chr3	152016916	152016917	rs149028079	chr4	84033105	84033106	rs558101449
chr22	50626556	50626557	rs186720853	chr20	36781813	36781814	rs560448654	chr9	19125233	19125234	rs544416060	chr21	34915180	34915181	rs562432833	chr17	74733517	74733518	rs144979972	chr19	8567324	8567325	rs547251012
chr3	114016085	114016086	rs189959714	chr9	112545013	112545014	rs560746818	chr17	40697432	40697433	rs564799349	chr5	172234370	172234371	rs564246961	chr11	61732128	61732129	rs549950643	chr22	37683456	37683457	rs115948376
chr1	26874811	26874812	rs535995592	chr10	121417381	121417382	rs146955186	chr6	31618996	31618997	rs151115239	chr3	119182571	119182572	rs534953149	chr22	44365730	44365731	rs530608325	chr16	27332133	27332134	rs147709403
chr6	108052831	108052832	rs567808423	chr1	206828220	206828221	rs138306174	chr7	134852904	134852905	rs540968765	chr5	157286209	157286210	rs543754611	chr19	1208054	1208055	rs34973804	chr1	47048586	47048587	rs566157574
chr16	3114373	3114374	rs147510801	chr1	237260796	237260797	rs569389582	chr19	11347488	11347489	rs549146148	chr7	138818431	138818432	rs544962665	chr9	4852819	4852820	rs189608374	chr3	46998077	46998078	rs146899579
chr17	33843903	33843904	rs564803369	chr3	66499858	66499859	rs138070085	chr2	209116591	209116592	rs146240928	chr10	127505209	127505210	rs537987293	chr7	150924633	150924634	rs144409624	chr12	104995029	104995030	rs546763531
chr2	152145287	152145288	rs557495981	chr4	23877679	23877680	rs559483690	chr16	56967940	56967941	rs528475599	chr19	36618857	36618858	rs543941483	chr11	65342827	65342828	rs572795469	chr17	61820178	61820179	rs113197899
chr1	167469374	167469375	rs571352588	chr2	207316461	207316462	rs568374194	chr10	102107161	102107162	rs11812482	chr19	3155393	3155394	rs57457493	chr10	80908558	80908559	rs539558692	chr9	95823536	95823537	rs568436527
chr6	32409114	32409115	rs532813066	chr7	16686333	16686334	rs575341947	chr21	43430077	43430078	rs371367455	chr12	109022208	109022209	rs558810894	chr19	13180691	13180692	rs566093044	chr12	104882280	104882281	rs554188687
chr9	117133747	117133748	rs560679363	chr20	42811241	42811242	rs6130559	chr4	39524103	39524104	rs551234527	chr19	11200018	11200019	rs549995837	chr3	183903805	183903806	rs75400743	chr7	43690523	43690524	rs372535726
chr14	91810746	91810747	rs10151576	chr15	40629799	40629800	rs547290335	chr7	6487553	6487554	rs577810676	chr7	75795932	75795933	rs564307487	chr20	3878020	3878021	rs78912686	chr7	104627903	104627904	rs62486616
chr3	122292832	122292833	rs538148636	chr15	25202003	25202004	rs577352618	chr16	56642490	56642491	rs28366003	chr17	48474928	48474929	rs565001634	chr20	3877764	3877765	rs8114089	chr4	40206362	40206363	rs13127954
chr19	6773300	6773301	rs542384870	chr11	72886167	72886168	rs572513443	chr16	450286	450287	rs555594180	chr10	30842219	30842220	rs142719420	chr8	141629390	141629391	rs73713199	chr18	43636405	43636406	rs572083626
chr6	159111772	159111773	rs564010422	chr17	33474164	33474165	rs146629844	chr8	134500547	134500548	rs538992962	chr11	66277985	66277986	rs534011525	chr8	6286531	6286532	rs550016829	chr5	171592521	171592522	rs564783824
chr6	31321690	31321691	rs542419099	chr6	56112212	56112213	rs9296834	chr19	49411559	49411560	rs55870138	chr6	29935495	29935496	rs150735239	chr1	27869560	27869561	rs111836852	chr14	35312131	35312132	rs56996825
chr15	44961024	44961025	rs187553412	chr4	186071634	186071635	rs547256880	chr12	110009710	110009711	rs138757561	chr20	42286201	42286202	rs568046358	chr10	11541711	11541712	rs10905963	chr12	53846880	53846881	rs541306136
chr6	29894210	29894211	rs1627208	chr3	124771084	124771085	rs80148240	chr6	119669025	119669026	rs547741766	chr12	93964772	93964773	rs570488987	chr7	150657402	150657403	rs73167623	chr17	72459997	72459998	rs547360810
chr7	43708822	43708823	rs142128304	chr3	14277342	14277343	rs575209919	chr1	235011573	235011574	rs566710803	chr6	26216874	26216875	rs376419143	chr12	109250010	109250011	rs542018877	chr8	27187652	27187653	rs73565938
chr17	37948249	37948250	rs538210500	chr1	153631761	153631762	rs559668206	chr11	76498171	76498172	rs147754630	chr1	145443016	145443017	rs587774166	chr6	37141961	37141962	rs12197850	chr16	57118872	57118873	rs192092428
chr2	136996395	136996396	rs535486290	chr15	63289658	63289659	rs544348528	chr10	131269290	131269291	rs1711648	chr1	32410178	32410179	rs188024332	chr19	32912845	32912846	rs536520568	chr2	231283208	231283209	rs529912384
chr7	50367549	50367550	rs574208214	chr6	17299168	17299169	rs552467765	chr19	33793429	33793430	rs41480346	chr17	76378197	76378198	rs7221708	chr19	4375896	4375897	rs191953477	chr17	73305463	73305464	rs545977544
chr15	66111376	66111377	rs190169242	chr3	167587543	167587544	rs545598099	chr6	26027498	26027499	rs191772368	chr11	64851540	64851541	rs573610682	chr19	12902576	12902577	rs547595747	chr5	39213414	39213415	rs696747
chr6	32823727	32823728	rs149675166	chr7	21978523	21978524	rs530620316	chr20	36664761	36664762	rs184370558	chr11	64889510	64889511	rs560666000	chr8	124194983	124194984	rs544862703	chr11	60719561	60719562	rs116288977
chr10	50398526	50398527	rs2377944	chr9	111799993	111799994	rs562287364	chr9	130862513	130862514	rs149807546	chr9	97489044	97489045	rs10993328	chr5	134722992	134722993	rs570868359	chr1	9748183	9748184	rs182946899
chr11	117863182	117863183	rs73009944	chr3	123106357	123106358	rs549976869	chr16	8957117	8957118	rs141596661	chr7	107383991	107383992	rs117859243	chr7	5569147	5569148	rs551932499	chr21	42735518	42735519	rs142330865
chr1	53879010	53879011	rs570828326	chr2	159986281	159986282	rs570196969	chr15	80174284	80174285	rs568813838	chr1	59281019	59281020	rs561871141	chr10	103872362	103872363	rs114036744	chr2	136873398	136873399	rs184978014
chr16	50711693	50711694	rs575349041	chr9	33393580	33393581	rs554378861	chr15	80174420	80174421	rs114320781	chr15	64988090	64988091	rs189415952	chr17	42287674	42287675	rs202013296	chr17	73336441	73336442	rs2053159
chr6	108076041	108076042	rs577911231	chr2	106104211	106104212	rs117946316	chr8	134502093	134502094	rs16904931	chr9	95056005	95056006	rs187859422	chr19	18271786	18271787	rs550021803	chr9	117155350	117155351	rs551061291
chr1	25282428	25282429	rs548531869	chr9	101761862	101761863	rs554814395	chr1	12589501	12589502	rs552011911	chr12	110010982	110010983	rs551681577	chr11	126216305	126216306	rs184148272	chr2	68976146	68976147	rs183948621
chr11	117863306	117863307	rs73009948	chr20	25175374	25175375	rs528786612	chr8	134502655	134502656	rs16904933	chr8	144363962	144363963	rs557549396	chr19	49990842	49990843	rs2271951	chr6	2840047	2840048	rs146719371
chr6	35270786	35270787	rs552205619	chr2	179387459	179387460	rs538474053	chr1	211753168	211753169	rs542955072	chr7	102789539	102789540	rs546034386	chr19	49990792	49990793	rs2271952	chr7	99995062	99995063	rs546398611
chr11	118218211	118218212	rs192940966	chr4	95407746	95407747	rs146709752	chr18	71919133	71919134	rs570386035	chr1	2574195	2574196	rs540990195	chr1	118153994	118153995	rs553090784	chr16	84633069	84633070	rs117740992
chr6	29854279	29854280	rs9259191	chr6	13578627	13578628	rs139580683	chr10	102113830	102113831	rs141964912	chr15	49462374	49462375	rs565885520	chr11	57192357	57192358	rs150913580	chr16	21660161	21660162	rs573604412
chr6	29854392	29854393	rs9259193	chr18	33984790	33984791	rs142942294	chr6	2988943	2988944	rs562769568	chr1	151030341	151030342	rs115209631	chr7	107220497	107220498	rs550454920	chr12	6899055	6899056	rs28989523
chr6	29854391	29854392	rs9259192	chr1	116293351	116293352	rs548482545	chr1	55328357	55328358	rs562231178	chr7	115851176	115851177	rs143664050	chr1	10460928	10460929	rs542476750	chr8	130998260	130998261	rs545136597
chr12	6536573	6536574	rs537670846	chr9	13786316	13786317	rs79266081	chr9	19161908	19161909	rs529698116	chr15	66083817	66083818	rs550934327	chr7	104653401	104653402	rs556934999	chr3	14457477	14457478	rs73132913
chr6	29854398	29854399	rs9259194	chr9	14096128	14096129	rs190989665	chr3	186692649	186692650	rs562810369	chr7	117432509	117432510	rs150209849	chr11	46563410	46563411	rs199551192	chr10	70817661	70817662	rs554564191
chr3	45983823	45983824	rs567332501	chr17	36859652	36859653	rs554799534	chr3	150458542	150458543	rs481236	chr17	38710705	38710706	rs571429746	chr11	61732679	61732680	rs561131409	chr6	31238758	31238759	rs17884428
chr16	50302009	50302010	rs553219562	chr3	178037922	178037923	rs139213690	chr6	31623931	31623932	rs558700098	chr6	26216923	26216924	rs16891429	chr5	134722732	134722733	rs532191697	chr17	73324073	73324074	rs536385085
chr3	14466755	14466756	rs191791560	chr6	118858049	118858050	rs565848306	chr3	186760663	186760664	rs142344871	chr12	46824452	46824453	rs556373153	chr16	70462547	70462548	rs373622602	chr3	13457045	13457046	rs187890354
chr16	57043647	57043648	rs75754816	chr9	13705583	13705584	rs1324171	chr1	35325280	35325281	rs532428988	chr15	67373666	67373667	rs571550044	chr14	78073024	78073025	rs563209909	chr8	27213221	27213222	rs141363848
chr2	170430462	170430463	rs560090332	chr17	55940249	55940250	rs551985268	chr6	31619063	31619064	rs569027778	chr1	52499495	52499496	rs190609838	chr10	126738334	126738335	rs534865439	chr7	150412714	150412715	rs10248822
chr6	106536544	106536545	rs191551768	chr3	69132295	69132296	rs540283022	chr20	30156898	30156899	rs547399522	chr15	67316955	67316956	rs7162222	chr15	31657940	31657941	rs539039389	chr2	175475686	175475687	rs555352672
chr4	8223459	8223460	rs574607323	chr3	119381059	119381060	rs4059284	chr8	27467801	27467802	rs141103997	chr20	47895153	47895154	rs545020435	chr1	230279637	230279638	rs542929588	chr5	1503286	1503287	rs36981
chr6	106595028	106595029	rs117871190	chr10	103732848	103732849	rs184978492	chr17	38079501	38079502	rs141523291	chr1	247267643	247267644	rs568388089	chr11	65267934	65267935	rs530693513	chr17	47269852	47269853	rs548748175
chr2	233955767	233955768	rs529104722	chr5	131556078	131556079	rs572726914	chr3	186756856	186756857	rs140840731	chr6	14735192	14735193	rs540342891	chr11	65274337	65274338	rs2738044	chr6	31557270	31557271	rs375947032
chr19	6801924	6801925	rs58167528	chr5	41456300	41456301	rs182574279	chr15	89008156	89008157	rs530481989	chr7	107220497	107220498	rs550454920	chr22	44365550	44365551	rs560916971	chr19	36398396	36398397	rs199583341
chr6	106552781	106552782	rs372836043	chr10	112426606	112426607	rs184010002	chr21	40196395	40196396	rs554587088	chr1	209957909	209957910	rs41303289	chr16	47495479	47495480	rs146775276	chr1	167627775	167627776	rs184657894
chr4	108993576	108993577	rs538994523	chr22	38831811	38831812	rs196072	chr3	52003390	52003391	rs112901597	chr7	99006376	99006377	rs28411391	chr12	123371691	123371692	rs531914745	chr16	57068482	57068483	rs191484512
chr5	156684137	156684138	rs554443765	chr22	35997386	35997387	rs5750126	chr20	43965830	43965831	rs535188155	chr1	26605977	26605978	rs563704932	chr22	45709932	45709933	rs549847029	chr22	17581046	17581047	rs41379644
chr2	136964272	136964273	rs534732323	chr4	142000453	142000454	rs546984595	chr9	19126865	19126866	rs192235961	chr17	76259348	76259349	rs559787110	chr7	5569629	5569630	rs539428254	chr17	61819805	61819806	rs141021952
chr7	104585263	104585264	rs189979475	chr6	145694183	145694184	rs537115414	chr5	177658271	177658272	rs562559863	chr15	60771216	60771217	rs368351851	chr7	6062717	6062718	rs571777382	chr5	131827978	131827979	rs558445330
chr3	150919204	150919205	rs546937705	chr1	228559067	228559068	rs533407468	chr7	134851327	134851328	rs143331827	chr18	21108642	21108643	rs560705105	chr12	125399579	125399580	rs28362594	chr2	219083145	219083146	rs73084197
chr7	99098710	99098711	rs569678045	chr3	48635679	48635680	rs9843316	chr19	11202567	11202568	rs564232452	chr21	27107410	27107411	rs557569276	chr22	37638620	37638621	rs75375644	chr1	44441145	44441146	rs545701615
chr7	150412714	150412715	rs10248822	chr17	56770596	56770597	rs565236100	chr22	24239776	24239777	rs572806258	chr1	150577450	150577451	rs142327301	chr19	1872757	1872758	rs531125368	chr15	80254369	80254370	rs567343998
chr5	76149694	76149695	rs529460852	chr5	43602712	43602713	rs6860493	chr6	26027050	26027051	rs147435162	chr1	38019872	38019873	rs201117951	chr12	109083145	109083146	rs73406596	chr13	46870020	46870021	rs74732998
chr17	33818061	33818062	rs559193575	chr18	34010368	34010369	rs559772946	chr16	20890278	20890279	rs138701903	chr19	47234352	47234353	rs549669515	chr5	179127833	179127834	rs549691905	chr2	233925293	233925294	rs528814058
chr1	25249965	25249966	rs550473280	chr7	80236329	80236330	rs574117729	chr3	186766121	186766122	rs6800338	chr2	24299187	24299188	rs35100357	chr6	158461590	158461591	rs568552174	chr11	72527179	72527180	rs4944014
chr11	67174622	67174623	rs575049158	chr9	94068280	94068281	rs571363039	chr6	26124969	26124970	rs527617371	chr10	126738334	126738335	rs534865439	chr19	1253572	1253573	rs532410042	chr11	1875251	1875252	rs549811813
chr3	46009679	46009680	rs569222834	chr6	44194553	44194554	rs140771574	chr19	11353162	11353163	rs551894647	chr22	22020578	22020579	rs566361806	chr12	125399186	125399187	rs143492513	chr6	31549779	31549780	rs534971843
chr9	117122765	117122766	rs568708408	chr10	86598304	86598305	rs536336659	chr3	186757967	186757968	rs181279558	chr17	8076736	8076737	rs374748502	chr9	19380238	19380239	rs41270113	chr17	43488407	43488408	rs544076000
chr19	6795994	6795995	rs189713374	chr4	23879790	23879791	rs6823474	chr10	102120179	102120180	rs549232722	chr17	56429629	56429630	rs546142233	chr20	30294477	30294478	rs548660054	chr3	50287372	50287373	rs587772534
chr4	48105451	48105452	rs536293691	chr17	37820450	37820451	rs147109217	chr6	119667632	119667633	rs538007151	chr10	35668204	35668205	rs2504354	chr11	61732225	61732226	rs111249745	chr9	92057925	92057926	rs142266634
chr19	42433816	42433817	rs572032539	chr5	131541743	131541744	rs189529323	chr8	23018732	23018733	rs112441185	chr10	11183647	11183648	rs565312026	chr18	3597081	3597082	rs556040809	chr14	75988478	75988479	rs563093470
chr11	60860128	60860129	rs548726109	chr10	62337473	62337474	rs75849617	chr7	6487495	6487496	rs376947846	chr5	156971777	156971778	rs557059379	chr1	47184842	47184843	rs572708234	chr16	84631299	84631300	rs934166
chr15	89198997	89198998	rs552979444	chr3	138089822	138089823	rs545668021	chr6	31916254	31916255	rs200986170	chr1	235002326	235002327	rs562099089	chr2	127419588	127419589	rs539112684	chr7	99957284	99957285	rs546656815
chr20	57754037	57754038	rs548183788	chr7	44696062	44696063	rs549508846	chr16	20911376	20911377	rs570854553	chr20	33735171	33735172	rs183473695	chr19	3985576	3985577	rs577162673	chr1	28202419	28202420	rs575467446
chr2	98334829	98334830	rs146980445	chr4	174494248	174494249	rs140686099	chr1	45099673	45099674	rs553929499	chr7	107384198	107384199	rs143203347	chr16	85080855	85080856	rs540475865	chr6	29912967	29912968	rs3823339
chr7	150373825	150373826	rs543576257	chr5	66303231	66303232	rs182405513	chr8	134500896	134500897	rs559021224	chr1	109642770	109642771	rs4970820	chr6	135513250	135513251	rs529419641	chr19	41805130	41805131	rs11879565
chr16	57022858	57022859	rs549624843	chr2	198738263	198738264	rs557899017	chr15	80178769	80178770	rs540118527	chr2	122288659	122288660	rs537888709	chr22	30818023	30818024	rs117041773	chr6	31237921	31237922	rs535226823
chr2	69014378	69014379	rs149176172	chr5	150038671	150038672	rs14458	chr15	80189206	80189207	rs544557204	chr19	18497095	18497096	rs556247365	chr3	186715318	186715319	rs35376994	chr4	8202139	8202140	rs142162773
chr22	40349708	40349709	rs563505451	chr12	111002555	111002556	rs556198926	chr19	45373979	45373980	rs563371422	chr1	201123245	201123246	rs570613484	chr8	11720669	11720670	rs564202001	chr22	50980540	50980541	rs559225496
chr3	183257263	183257264	rs534989437	chr11	86667127	86667128	rs572598819	chr9	130877242	130877243	rs7045425	chr22	21132153	21132154	rs165912	chr9	4850895	4850896	rs115994510	chr12	111882662	111882663	rs533855751
chr2	198166167	198166168	rs566154079	chr6	45925702	45925703	rs181171670	chr8	144620474	144620475	rs138611853	chr2	128458346	128458347	rs536156402	chr1	12065840	12065841	rs1042837	chr16	28154003	28154004	rs572278213
chr10	73510601	73510602	rs118014822	chr3	66559383	66559384	rs183238909	chr14	65405458	65405459	rs533663263	chr15	83735969	83735970	rs570967939	chr16	15980005	15980006	rs531514085	chr5	176930435	176930436	rs182147178
chr19	36394833	36394834	rs8106480	chr2	106111485	106111486	rs75858856	chr9	19120979	19120980	rs78408401	chr16	88837601	88837602	rs555351915	chr10	103872422	103872423	rs577869501	chr19	18285071	18285072	rs115575833
chr6	42897161	42897162	rs559290899	chr11	45793278	45793279	rs552604698	chr10	102112048	102112049	rs561055767	chr15	70740374	70740375	rs546046200	chr9	19380218	19380219	rs144218100	chr19	54885622	54885623	rs538659902
chr16	3123950	3123951	rs114432983	chr4	152640496	152640497	rs188135046	chr16	20909887	20909888	rs541004063	chr8	17940770	17940771	rs145736607	chr19	1207915	1207916	rs577869506	chr1	235115943	235115944	rs548144116
chr2	233981417	233981418	rs111511137	chr3	159573874	159573875	rs549238098	chr19	11204447	11204448	rs77238163	chr17	64464550	64464551	rs542181956	chr11	126216440	126216441	rs551460909	chr19	42058155	42058156	rs139997809
chr17	4384656	4384657	rs185806632	chr3	66163086	66163087	rs146719670	chr6	43737804	43737805	rs28357093	chr1	90367993	90367994	rs563166012	chr2	219152576	219152577	rs537385882	chr12	105079303	105079304	rs149909824
chr15	89179417	89179418	rs187062794	chr2	242577484	242577485	rs527913206	chr17	72426974	72426975	rs552248376	chr12	117257197	117257198	rs141276499	chr9	19380205	19380206	rs201852243	chr8	56851461	56851462	rs575708792
chr21	34576308	34576309	rs572939855	chr16	58449026	58449027	rs192609114	chr19	2475983	2475984	rs532063631	chr9	130608881	130608882	rs145812287	chr20	30195265	30195266	rs139480407	chr3	47038879	47038880	rs202047575
chr1	28214194	28214195	rs568569410	chr15	86120502	86120503	rs78182666	chr1	155106559	155106560	rs201450895	chr16	84766617	84766618	rs545089822	chr16	81686062	81686063	rs533306942	chr9	92034838	92034839	rs186797034
chr10	6131950	6131951	rs550765472	chr15	89007755	89007756	rs539155342	chr16	67977843	67977844	rs574650706	chr3	141087347	141087348	rs562888079	chr1	27869151	27869152	rs140932727	chr12	15108820	15108821	rs180693976
chr2	204865096	204865097	rs575364839	chr1	198132665	198132666	rs527698807	chr15	80453697	80453698	rs186076244	chr9	140130932	140130933	rs536039282	chr1	27869134	27869135	rs565931972	chr10	73522557	73522558	rs187502744
chr4	48129914	48129915	rs74513879	chr11	47371420	47371421	rs370962887	chr4	7068295	7068296	rs560224589	chr1	21348974	21348975	rs544743494	chr12	109083127	109083128	rs562155534	chr19	54872694	54872695	rs73936525
chr1	167410986	167410987	rs545388389	chr1	206832404	206832405	rs12135940	chr4	77227642	77227643	rs143577818	chr6	158461590	158461591	rs568552174	chr19	13213945	13213946	rs115187438	chr22	37663874	37663875	rs8138562
chr9	117125186	117125187	rs76070160	chr14	55037291	55037292	rs376133319	chr2	165599469	165599470	rs56062139	chr22	40451700	40451701	rs149660542	chr8	145538736	145538737	rs566543594	chr22	39437753	39437754	rs572132920
chr11	60885288	60885289	rs572896587	chr10	71098836	71098837	rs75604065	chr8	144645856	144645857	rs549047013	chr17	37010176	37010177	rs182873088	chr1	29483926	29483927	rs536467675	chr3	14457327	14457328	rs9861690
chr1	117543092	117543093	rs112581202	chr5	53756893	53756894	rs543509089	chr10	5008688	5008689	rs570961797	chr1	156252785	156252786	rs573072946	chr11	61568543	61568544	rs569016255	chr19	16259813	16259814	rs188109570
chr2	69024813	69024814	rs77274791	chr11	130318433	130318434	rs542551815	chr16	8958472	8958473	rs557872360	chr14	55737826	55737827	rs531031171	chr13	113863028	113863029	rs578227456	chr1	202132398	202132399	rs536675059
chr1	117312887	117312888	rs565190129	chr20	25226638	25226639	rs569804962	chr4	39516161	39516162	rs10022384	chr6	167356462	167356463	rs377253019	chr3	16346622	16346623	rs533928489	chr17	61711937	61711938	rs544694550
chr22	37878444	37878445	rs76917550	chr3	105588732	105588733	rs574525663	chr6	26027120	26027121	rs574989574	chr19	5791125	5791126	rs367868424	chr11	63975103	63975104	rs527398808	chr16	88758621	88758622	rs117523682
chr2	233993570	233993571	rs575692233	chr3	14258720	14258721	rs566437817	chr12	57625630	57625631	rs138150964	chr22	19929262	19929263	rs370819229	chr21	47647240	47647241	rs530809945	chr22	37680911	37680912	rs533059322
chr4	40197416	40197417	rs549599894	chr5	167427546	167427547	rs142467903	chr8	23018569	23018570	rs570922327	chr17	43306648	43306649	rs12453698	chr16	88866745	88866746	rs571565587	chr14	91776820	91776821	rs546137796
chr6	14735192	14735193	rs540342891	chr5	148565116	148565117	rs538674663	chr15	80166731	80166732	rs540389743	chr1	28834049	28834050	rs555060174	chr1	32856690	32856691	rs60153925	chr6	26367832	26367833	rs9393710
chr1	92950669	92950670	rs569807940	chr10	123908242	123908243	rs560753391	chr16	56967673	56967674	rs558162619	chr6	17701100	17701101	rs531630381	chr22	36730749	36730750	rs528122668	chr1	167643217	167643218	rs11590780
chr3	113952870	113952871	rs148497994	chr15	35083285	35083286	rs531195437	chr17	76183427	76183428	rs368006213	chr6	34216171	34216172	rs561606500	chr6	3158039	3158040	rs28365871	chr11	72430179	72430180	rs181188606
chr1	160536366	160536367	rs545355797	chr13	30029752	30029753	rs544970694	chr22	45072891	45072892	rs181617661	chr16	85080855	85080856	rs540475865	chr19	16190057	16190058	rs144898942	chr19	1134219	1134220	rs529370180
chr8	126957889	126957890	rs566193138	chr6	108581149	108581150	rs541950178	chr6	31918859	31918860	rs1270942	chr1	6259658	6259659	rs540477535	chr19	49471053	49471054	rs566891977	chr19	48824690	48824691	rs541967095
chr19	42057494	42057495	rs564035453	chr10	62206707	62206708	rs548817918	chr1	17378991	17378992	rs575729955	chr1	28415137	28415138	rs79206157	chr5	134722891	134722892	rs114996919	chr11	3850612	3850613	rs561258058
chr8	66742323	66742324	rs570509794	chr18	32555829	32555830	rs595287	chr16	8956364	8956365	rs561209556	chr18	57585867	57585868	rs547753685	chr1	145438787	145438788	rs587739913	chr19	2075500	2075501	rs553067940
chr17	76259348	76259349	rs559787110	chr12	4386829	4386830	rs535627965	chr16	8957410	8957411	rs529753868	chr16	89436064	89436065	rs537531727	chr12	109085584	109085585	rs543205412	chr15	77304855	77304856	rs529760185
chr2	202058022	202058023	rs530025770	chr18	32716613	32716614	rs546816656	chr9	133375031	133375032	rs530449922	chr1	11970018	11970019	rs188998013	chr1	45098809	45098810	rs556163457	chr7	150266834	150266835	rs11769703
chr1	27958635	27958636	rs541744188	chr15	57984007	57984008	rs141774712	chr12	6494602	6494603	rs111629241	chr11	68671253	68671254	rs570879590	chr16	88540630	88540631	rs555104485	chr8	130898292	130898293	rs147378443
chr4	40212053	40212054	rs572118522	chr15	96596249	96596250	rs116439667	chr3	194207799	194207800	rs571924215	chr10	6205874	6205875	rs611835	chr1	12664782	12664783	rs13373899	chr6	25010613	25010614	rs566349538
chr15	89177606	89177607	rs572624308	chr17	16492677	16492678	rs7219740	chr16	2203357	2203358	rs560672272	chr1	12065840	12065841	rs1042837	chr17	47817002	47817003	rs145245268	chr9	35113191	35113192	rs565598357
chr22	50631210	50631211	rs532722716	chr12	70020875	70020876	rs187361165	chr1	19221525	19221526	rs150905505	chr7	141438201	141438202	rs564113515	chr6	33165726	33165727	rs200619115	chr3	46993248	46993249	rs189870246
chr1	117342516	117342517	rs140111495	chr18	34066083	34066084	rs62082315	chr10	21814851	21814852	rs116180721	chr17	8076872	8076873	rs117057308	chr20	56965351	56965352	rs75840098	chr16	31271664	31271665	rs534977287
chr10	50395286	50395287	rs528882482	chr14	55238756	55238757	rs138530211	chr1	55328027	55328028	rs537495687	chr19	1207877	1207878	rs551906610	chr14	81770488	81770489	rs140980844	chr6	31556600	31556601	rs138155767
chr11	117869340	117869341	rs535039892	chr3	159574681	159574682	rs549635217	chr6	119662371	119662372	rs561415553	chr16	25060139	25060140	rs561781083	chr15	67383942	67383943	rs185130061	chr4	2839198	2839199	rs59295582
chr15	31659994	31659995	rs544365416	chr5	52405476	52405477	rs533971389	chr5	39413309	39413310	rs150463700	chr1	32405892	32405893	rs550150621	chr17	80420013	80420014	rs76917658	chr9	134145213	134145214	rs564415303
chr12	32114018	32114019	rs139895612	chr11	63999164	63999165	rs186636865	chr15	40700045	40700046	rs572849560	chr7	65447353	65447354	rs551976582	chr2	127419863	127419864	rs74888853	chr5	39196643	39196644	rs145698155
chr19	1132423	1132424	rs2286401	chr12	96160395	96160396	rs75742107	chr4	8227590	8227591	rs543000598	chr9	90133724	90133725	rs137980701	chr19	18485079	18485080	rs565087987	chr17	4337201	4337202	rs570273083
chr14	50514123	50514124	rs190344758	chr4	84539044	84539045	rs141979236	chr2	120127147	120127148	rs114420801	chr7	102036760	102036761	rs538940320	chr22	36730946	36730947	rs2413398	chr2	69027867	69027868	rs142689760
chr16	68036710	68036711	rs117435681	chr20	36789440	36789441	rs188880994	chr16	8957658	8957659	rs550918086	chr9	131084978	131084979	rs76347598	chr1	22231548	22231549	rs559636661	chr19	48824617	48824618	rs540064079
chr5	49985895	49985896	rs571463063	chr5	148564594	148564595	rs78002641	chr6	3137429	3137430	rs572636089	chr3	183602543	183602544	rs537767723	chr22	30817630	30817631	rs2299830	chr6	108143921	108143922	rs6568509
chr22	40341263	40341264	rs546383968	chr6	164004141	164004142	rs182987879	chr4	7067039	7067040	rs540619408	chr19	7600549	7600550	rs552972414	chr22	37638833	37638834	rs143474074	chr11	72529602	72529603	rs114646384
chr6	106590403	106590404	rs11753795	chr9	71554728	71554729	rs535671939	chr14	54908125	54908126	rs539647744	chr6	86388464	86388465	rs180783194	chr1	207198192	207198193	rs537048734	chr1	160680868	160680869	rs143887742
chr17	16323095	16323096	rs556034754	chr15	64272684	64272685	rs372296088	chr17	80052973	80052974	rs183314863	chr11	12136323	12136324	rs143534102	chr16	72047998	72047999	rs528339967	chr1	40871543	40871544	rs181893761
chr20	57740696	57740697	rs568561091	chr18	56204293	56204294	rs181160338	chr20	36665332	36665333	rs142412796	chr11	67374364	67374365	rs563140258	chr1	43152222	43152223	rs377108363	chr3	14474224	14474225	rs2341970
chr1	117281416	117281417	rs533613354	chr17	55951448	55951449	rs544368982	chr4	7067350	7067351	rs546576744	chr16	30103866	30103867	rs571831865	chr2	220082785	220082786	rs562637542	chr2	85805871	85805872	rs143350048
chr17	29144690	29144691	rs562157174	chr10	112473773	112473774	rs59240325	chr2	85786528	85786529	rs548319463	chr1	25174713	25174714	rs570150873	chr3	40350947	40350948	rs546402390	chr19	45255790	45255791	rs557184365
chr17	8837330	8837331	rs186341404	chr17	1007163	1007164	rs143676262	chr11	118892727	118892728	rs184200231	chr22	20861721	20861722	rs12159991	chr20	30263763	30263764	rs548531105	chr20	47361654	47361655	rs138747325
chr5	156971777	156971778	rs557059379	chr1	150981137	150981138	rs112740880	chr22	19958560	19958561	rs72554698	chr6	15254583	15254584	rs183712217	chr9	4850430	4850431	rs10974810	chr5	171597476	171597477	rs190000319
chr1	117345633	117345634	rs547920600	chr22	43095802	43095803	rs181451034	chr16	67978290	67978291	rs528284585	chr11	63975103	63975104	rs527398808	chr16	374307	374308	rs556049710	chr16	50303760	50303761	rs28455629
chr14	91786912	91786913	rs191239137	chr15	85957998	85957999	rs139661594	chr17	48943886	48943887	rs571544354	chr7	89976053	89976054	rs185770433	chr1	27869542	27869543	rs553404113	chr21	46960490	46960491	rs56323659
chr16	29674072	29674073	rs538309639	chr15	41221718	41221719	rs543627879	chr9	130876937	130876938	rs145910928	chr2	220082601	220082602	rs575458079	chr2	127419581	127419582	rs10928978	chr20	47340649	47340650	rs139742824
chr10	6183372	6183373	rs373720266	chr15	92525784	92525785	rs537716921	chr6	33267285	33267286	rs554489752	chr6	136611714	136611715	rs577256933	chr19	13056553	13056554	rs45595837	chr2	175450315	175450316	rs184894583
chr4	48136650	48136651	rs541827950	chr13	29958689	29958690	rs576131624	chr8	126441913	126441914	rs544085291	chr7	92077749	92077750	rs76485504	chr8	97266283	97266284	rs549792754	chr1	198623742	198623743	rs535838334
chr16	68040567	68040568	rs535523437	chr10	91238994	91238995	rs572263817	chr1	155110322	155110323	rs545164555	chr1	32292926	32292927	rs147823674	chr1	234740752	234740753	rs142303937	chr7	43685834	43685835	rs541077855
chr20	57724860	57724861	rs538157106	chr8	28573968	28573969	rs534156558	chr16	69361668	69361669	rs190388086	chr2	219433365	219433366	rs566464178	chr6	150049741	150049742	rs184633448	chr5	171602489	171602490	rs559711579
chr17	76134855	76134856	rs373936893	chr1	228557041	228557042	rs543687908	chr5	36153978	36153979	rs149749222	chr3	185652048	185652049	rs552834436	chr8	67574409	67574410	rs139019154	chr4	2836630	2836631	rs563778365
chr16	57034263	57034264	rs577133230	chr3	38583233	38583234	rs528452745	chr12	121165596	121165597	rs559231921	chr7	104584160	104584161	rs529978388	chr19	10922830	10922831	rs565600069	chr6	167363472	167363473	rs3798305
chr2	68979825	68979826	rs559395915	chr14	73289153	73289154	rs151320517	chr1	226040255	226040256	rs537267124	chr7	139025093	139025094	rs11765421	chr16	374652	374653	rs554086755	chr8	131005065	131005066	rs575107290
chr16	57044919	57044920	rs117910159	chr8	22233974	22233975	rs564668439	chr8	134554898	134554899	rs540978869	chr15	63796798	63796799	rs563043496	chr9	4852537	4852538	rs142898439	chr16	4401841	4401842	rs528647398
chr19	18154575	18154576	rs897753	chr15	92436177	92436178	rs140561430	chr3	50395019	50395020	rs143438532	chr6	2990040	2990041	rs80135877	chr6	34250091	34250092	rs562339434	chr18	43651271	43651272	rs9783887
chr16	30498185	30498186	rs182736003	chr9	14347407	14347408	rs12340056	chr17	40717847	40717848	rs200849974	chr15	42841148	42841149	rs191926586	chr21	47740451	47740452	rs566879843	chr1	26946502	26946503	rs574177253
chr1	111748941	111748942	rs11102219	chr5	173318133	173318134	rs143438671	chr8	27461280	27461281	rs561663895	chr9	123605138	123605139	rs113345820	chr9	132641566	132641567	rs143014400	chr6	24940332	24940333	rs185689026
chr16	27386193	27386194	rs137897786	chr14	34505844	34505845	rs535529078	chr17	79820718	79820719	rs557779333	chr15	80452942	80452943	rs2014531	chr9	130698433	130698434	rs117545380	chr16	11836533	11836534	rs570838425
chr6	160490000	160490001	rs548453892	chr1	116252130	116252131	rs571343231	chr5	36154006	36154007	rs563317598	chr11	73694731	73694732	rs543553586	chr8	38648303	38648304	rs77224752	chr16	9055105	9055106	rs187272482
chr6	32634504	32634505	rs71542466	chr18	56300747	56300748	rs573141287	chr6	3139385	3139386	rs148050135	chr16	87422201	87422202	rs548163189	chr12	48171558	48171559	rs559548972	chr14	91865045	91865046	rs571799154
chr19	1066916	1066917	rs905149	chr12	60081834	60081835	rs182484791	chr16	2086450	2086451	rs34922370	chr4	2011121	2011122	rs576920605	chr19	50323561	50323562	rs538530357	chr17	28054892	28054893	rs545529275
chr7	150381037	150381038	rs548458718	chr14	33282510	33282511	rs573416205	chr18	71919183	71919184	rs138360731	chr17	38710743	38710744	rs538946527	chr3	50647887	50647888	rs2239751	chr9	92099513	92099514	rs552837029
chr20	1638815	1638816	rs188641654	chr2	173944451	173944452	rs541754684	chr20	56137806	56137807	rs1042523	chr19	47613295	47613296	rs567541012	chr7	104653189	104653190	rs181905852	chr5	39275525	39275526	rs538414852
chr20	57733065	57733066	rs77665795	chr17	17832468	17832469	rs529332153	chr18	77696795	77696796	rs116668263	chr11	117095180	117095181	rs552984510	chr17	74733818	74733819	rs546209079	chr11	2326531	2326532	rs572731094
chr21	43826380	43826381	rs112426930	chr14	34506081	34506082	rs183044235	chr8	74206815	74206816	rs533076792	chr22	28122808	28122809	rs551681856	chr9	138842133	138842134	rs192033725	chr2	113930839	113930840	rs45560933
chr6	41926625	41926626	rs567507464	chr14	104272651	104272652	rs530402192	chr19	4718515	4718516	rs191649031	chr10	3782712	3782713	rs567803948	chr3	50648453	50648454	rs186097846	chr16	50700228	50700229	rs568911864
chr7	50339451	50339452	rs557929886	chr15	49170079	49170080	rs371620536	chr11	64011112	64011113	rs545583540	chr20	44420626	44420627	rs537265654	chr6	74225911	74225912	rs573295095	chr17	29142208	29142209	rs138417530
chr6	106538255	106538256	rs561526713	chr8	33424411	33424412	rs531388417	chr16	8951936	8951937	rs574612564	chr12	112856598	112856599	rs373537430	chr9	71802514	71802515	rs568182564	chr19	46013568	46013569	rs182820558
chr11	67771566	67771567	rs564367565	chr4	141931562	141931563	rs6831686	chr15	89682916	89682917	rs571393989	chr9	101011240	101011241	rs549436147	chr6	119633013	119633014	rs6569072	chr4	113205504	113205505	rs556590235
chr7	144515611	144515612	rs545437920	chr14	32030882	32030883	rs529558629	chr6	119667205	119667206	rs540588587	chr1	234859854	234859855	rs369963879	chr22	20911857	20911858	rs571120296	chr16	50301827	50301828	rs548670169
chr20	57740008	57740009	rs546900186	chr10	18550230	18550231	rs533673523	chr1	55330629	55330630	rs17111142	chr19	45674719	45674720	rs80222272	chr18	9803866	9803867	rs731440	chr2	68971366	68971367	rs185962459
chr21	43827764	43827765	rs9978717	chr1	236867369	236867370	rs374735873	chr3	186692969	186692970	rs12486343	chr7	16697706	16697707	rs565908429	chr14	81770634	81770635	rs553485600	chr16	31272662	31272663	rs11639622
chr6	108059839	108059840	rs547856645	chr4	114463821	114463822	rs551778869	chr18	71933565	71933566	rs76562069	chr19	47289839	47289840	rs529446617	chr6	13678507	13678508	rs540376040	chr6	137545853	137545854	rs183974711
chr20	47435270	47435271	rs191343875	chr15	92711036	92711037	rs114296961	chr6	31925254	31925255	rs534638033	chr17	57917289	57917290	rs201304021	chr5	150480126	150480127	rs569387701	chr9	134134038	134134039	rs183635789
chr17	8859955	8859956	rs537866221	chr15	92605097	92605098	rs4247078	chr1	55325863	55325864	rs113419309	chr22	37638833	37638834	rs143474074	chr1	45104198	45104199	rs374059166	chr2	101926830	101926831	rs144367676
chr17	8839263	8839264	rs571603427	chr3	119352622	119352623	rs566296145	chr1	45097984	45097985	rs190080079	chr16	15615925	15615926	rs114820894	chr11	65270676	65270677	rs368725127	chr12	104883436	104883437	rs141049212
chr17	33863857	33863858	rs76821641	chr10	121031828	121031829	rs535437486	chr1	1690795	1690796	rs377183848	chr10	70848901	70848902	rs17473271	chr11	57509012	57509013	rs533610589	chr7	128578176	128578177	rs186871879
chr16	88752901	88752902	rs527269668	chr22	47132225	47132226	rs180704834	chr3	186757015	186757016	rs560551568	chr7	92077839	92077840	rs111927502	chr1	36628394	36628395	rs202245214	chr4	113204679	113204680	rs541137428
chr19	42396285	42396286	rs576060778	chr15	92344867	92344868	rs193046170	chr17	80053648	80053649	rs534582645	chr7	135347085	135347086	rs549847617	chr16	11199067	11199068	rs183716829	chr20	47376516	47376517	rs28451119
chr6	108041558	108041559	rs533517195	chr16	82747361	82747362	rs550639721	chr17	56594534	56594535	rs2068710	chr7	65958634	65958635	rs527473701	chr1	203651123	203651124	rs551838044	chr12	122070960	122070961	rs7484839
chr14	65756010	65756011	rs544222186	chr3	106925912	106925913	rs182542884	chr11	45829328	45829329	rs10444289	chr10	6076083	6076084	rs567113209	chr11	57192427	57192428	rs180824864	chr15	77295309	77295310	rs182933082
chr1	89752497	89752498	rs183725444	chr4	668143	668144	rs536153245	chr17	73971972	73971973	rs55691265	chr3	152884085	152884086	rs541369222	chr9	4862954	4862955	rs577112126	chr6	25017126	25017127	rs7767457
chr11	118743593	118743594	rs79812999	chr10	112426266	112426267	rs10787262	chr8	134461159	134461160	rs114603725	chr19	533200	533201	rs12984645	chr11	62618999	62619000	rs524891	chr2	69007823	69007824	rs573848199
chr6	29908440	29908441	rs112374560	chr3	119360750	119360751	rs568242528	chr11	68036843	68036844	rs148810921	chr11	12222949	12222950	rs191927182	chr11	10478090	10478091	rs528255218	chr12	47603125	47603126	rs535684039
chr6	32815842	32815843	rs144951468	chr4	53580838	53580839	rs565526336	chr19	45352910	45352911	rs531401047	chr7	129360380	129360381	rs543768901	chr9	4863275	4863276	rs528688734	chr6	32632789	32632790	rs41540813
chr1	25287841	25287842	rs539948290	chr14	55154538	55154539	rs187967835	chr19	6730916	6730917	rs146736692	chr6	157738439	157738440	rs587598653	chr16	81685953	81685954	rs562434205	chr5	171587239	171587240	rs538344659
chr1	161030093	161030094	rs577529841	chr2	187460477	187460478	rs566573423	chr11	68036997	68036998	rs534586544	chr9	134609422	134609423	rs4237113	chr17	56429468	56429469	rs375907407	chr11	104914105	104914106	rs376068204
chr7	50473961	50473962	rs187620654	chr6	150534013	150534014	rs577075514	chr21	35917482	35917483	rs538005373	chr19	47289706	47289707	rs117772403	chr7	150657784	150657785	rs534684029	chr16	28223737	28223738	rs531494503
chr7	144509215	144509216	rs114818047	chr8	87528439	87528440	rs191303360	chr6	7239375	7239376	rs564571942	chr6	144416659	144416660	rs187833315	chr1	230279419	230279420	rs76268125	chr17	72457929	72457930	rs540439144
chr2	68949980	68949981	rs554794669	chr1	206848791	206848792	rs572793955	chr19	4668840	4668841	rs548892883	chr1	51701969	51701970	rs553450026	chr1	65330116	65330117	rs188450427	chr1	167648147	167648148	rs74632150
chr19	42408363	42408364	rs372079191	chr10	11791369	11791370	rs73580930	chr9	107662161	107662162	rs574771002	chr2	3605858	3605859	rs575003482	chr4	53581403	53581404	rs557149605	chr8	56800050	56800051	rs557548840
chr17	33849813	33849814	rs573614767	chr2	159989605	159989606	rs556959275	chr11	57192357	57192358	rs150913580	chr16	47502229	47502230	rs548854500	chr8	129061659	129061660	rs146272430	chr5	1497471	1497472	rs115510329
chr9	100881741	100881742	rs534379030	chr5	175102584	175102585	rs75605751	chr8	27460164	27460165	rs572476068	chr15	43733202	43733203	rs568873195	chr19	4372728	4372729	rs536717566	chr5	76145972	76145973	rs181098033
chr3	113940476	113940477	rs113639351	chr17	15191190	15191191	rs145824108	chr14	51399157	51399158	rs147316047	chr15	63796799	63796800	rs575000823	chr17	54987829	54987830	rs578053933	chr2	69030689	69030690	rs74333664
chr9	215257	215258	rs114729906	chr4	106392961	106392962	rs538636667	chr10	5009136	5009137	rs139089923	chr7	148892468	148892469	rs549907538	chr14	74193108	74193109	rs141327741	chr1	175159688	175159689	rs574278512
chr11	104916764	104916765	rs573615412	chr5	150035463	150035464	rs149799009	chr19	4717729	4717730	rs565637744	chr11	77705958	77705959	rs569830859	chr19	49377038	49377039	rs371690928	chr16	57070677	57070678	rs1651669
chr20	43701670	43701671	rs548077511	chr17	66462948	66462949	rs528780110	chr12	121165526	121165527	rs187754806	chr6	15482263	15482264	rs546742814	chr19	49990732	49990733	rs531943601	chr19	41870963	41870964	rs546958576
chr5	35864548	35864549	rs569265277	chr4	95418978	95418979	rs145285540	chr16	2203105	2203106	rs116563915	chr16	2653247	2653248	rs568815093	chr11	65342937	65342938	rs145183848	chr10	73518600	73518601	rs187061490
chr6	31234221	31234222	rs35303934	chr3	192287699	192287700	rs76273342	chr4	166255556	166255557	rs1438116	chr7	150102501	150102502	rs115327270	chr11	2324851	2324852	rs2651824	chr8	56826923	56826924	rs193292005
chr1	117342839	117342840	rs188579158	chr1	151117437	151117438	rs587700830	chr17	79937959	79937960	rs183756791	chr6	15622109	15622110	rs558471507	chr2	201990428	201990429	rs370841895	chr19	18156167	18156168	rs574966606
chr11	104913816	104913817	rs528959228	chr2	135169843	135169844	rs540557021	chr10	102133955	102133956	rs147232054	chr19	4539942	4539943	rs181159954	chr8	129061124	129061125	rs535558081	chr13	46749373	46749374	rs554082238
chr16	85981479	85981480	rs527667781	chr14	77431781	77431782	rs145257725	chr21	46889721	46889722	rs566750303	chr17	49231013	49231014	rs546263785	chr3	186715100	186715101	rs567280547	chr13	46752368	46752369	rs78839746
chr3	32456234	32456235	rs566380023	chr14	94430719	94430720	rs561031267	chr6	24667374	24667375	rs190857586	chr8	17104546	17104547	rs553574263	chr6	7165788	7165789	rs538864467	chr7	138779719	138779720	rs574853752
chr16	85936595	85936596	rs539226642	chr8	11588018	11588019	rs533921727	chr3	49393349	49393350	rs8179171	chr6	13274399	13274400	rs73725653	chr21	46274664	46274665	rs145990936	chr2	113937333	113937334	rs45461795
chr11	118757950	118757951	rs570813660	chr3	187996159	187996160	rs553342031	chr8	22926497	22926498	rs11135695	chr3	4763883	4763884	rs559327593	chr6	158464023	158464024	rs182027965	chr17	80405533	80405534	rs185850524
chr7	55602119	55602120	rs138049415	chr4	140590868	140590869	rs548394717	chr3	49393177	49393178	rs8179173	chr19	59092639	59092640	rs547782157	chr6	119632880	119632881	rs116570062	chr11	73086350	73086351	rs189617494
chr1	167607236	167607237	rs113959688	chr17	37306617	37306618	rs560206493	chr3	49393266	49393267	rs8179172	chr14	75355301	75355302	rs560688236	chr21	46273811	46273812	rs569976482	chr9	93576234	93576235	rs532515135
chr1	160490144	160490145	rs79523928	chr6	140397909	140397910	rs114110334	chr2	85787252	85787253	rs138979111	chr2	170440958	170440959	rs561863307	chr6	158463624	158463625	rs538314785	chr3	32460241	32460242	rs58815854
chr6	106328243	106328244	rs575849057	chr5	133335387	133335388	rs190457287	chr22	19164340	19164341	rs373673144	chr2	61515325	61515326	rs530125633	chr16	22227767	22227768	rs553776491	chr1	108594326	108594327	rs145490544
chr2	233931645	233931646	rs4594431	chr7	112633854	112633855	rs541571425	chr1	93646078	93646079	rs145695340	chr22	22292971	22292972	rs544389079	chr1	28837642	28837643	rs188312595	chr1	198628207	198628208	rs576418402
chr3	32991983	32991984	rs541664470	chr2	40501431	40501432	rs114555885	chr19	11346861	11346862	rs535760591	chr9	132641566	132641567	rs143014400	chr19	1837186	1837187	rs541855436	chr16	31361982	31361983	rs74015504
chr6	108039620	108039621	rs80049926	chr17	55187152	55187153	rs548650066	chr3	49393222	49393223	rs181163376	chr20	52240123	52240124	rs188289105	chr15	31658283	31658284	rs570385882	chr11	1902634	1902635	rs536462
chr6	31240817	31240818	rs4298345	chr14	105938321	105938322	rs140479615	chr9	139745348	139745349	rs184227425	chr16	85649581	85649582	rs551965799	chr1	28836242	28836243	rs548898040	chr8	38793729	38793730	rs191176309
chr2	204717712	204717713	rs11571293	chr15	86124988	86124989	rs114051144	chr3	49393489	49393490	rs555810150	chr1	2479737	2479738	rs146539002	chr1	25573888	25573889	rs550638358	chr7	73638018	73638019	rs532210374
chr2	204720138	204720139	rs11571292	chr4	169433546	169433547	rs559742261	chr19	45352803	45352804	rs4802240	chr1	11969920	11969921	rs186064243	chr8	11720439	11720440	rs75558056	chr3	14419441	14419442	rs182708757
chr1	200843702	200843703	rs532432743	chr3	4868906	4868907	rs115921917	chr12	89746311	89746312	rs17016710	chr19	1095645	1095646	rs17526231	chr1	234740879	234740880	rs1329125	chr1	200988015	200988016	rs559061817
chr2	198144842	198144843	rs568488968	chr6	17275230	17275231	rs560782301	chr1	44007559	44007560	rs531544490	chr2	130939277	130939278	rs539280409	chr8	38647983	38647984	rs184737079	chr5	176831940	176831941	rs536126433
chr3	53201546	53201547	rs369138999	chr15	40622716	40622717	rs535091286	chr16	27375895	27375896	rs562409846	chr2	106404371	106404372	rs576014783	chr14	74192860	74192861	rs571098487	chr19	1134274	1134275	rs552054330
chr14	22538821	22538822	rs547491758	chr3	16942414	16942415	rs62247715	chr8	144618231	144618232	rs10101193	chr2	220144457	220144458	rs563695457	chr22	44365778	44365779	rs566746191	chr17	80292891	80292892	rs569939619
chr2	204745131	204745132	rs11571299	chr3	127871523	127871524	rs527441504	chr14	50090844	50090845	rs188641533	chr1	246378394	246378395	rs193195582	chr1	12065961	12065962	rs545454816	chr12	105043359	105043360	rs542036985
chr2	204745162	204745163	rs11571298	chr17	55190679	55190680	rs557358545	chr3	52020310	52020311	rs376332074	chr20	62694273	62694274	rs551475911	chr6	32135717	32135718	rs560466500	chr19	51629350	51629351	rs557677888
chr17	8815801	8815802	rs189187020	chr5	127195798	127195799	rs192032904	chr9	19126892	19126893	rs184392781	chr15	45879260	45879261	rs560597400	chr11	93451346	93451347	rs151222455	chr2	231280953	231280954	rs543804077
chr2	98329600	98329601	rs557433586	chr9	38058886	38058887	rs532756023	chr20	61438908	61438909	rs545757093	chr9	132758293	132758294	rs369753602	chr19	49376682	49376683	rs45533432	chr9	92070227	92070228	rs567830714
chr7	50472585	50472586	rs76622586	chr3	64677367	64677368	rs529709291	chr16	8959056	8959057	rs187671666	chr19	532980	532981	rs572889436	chr1	45478164	45478165	rs534633485	chr14	91822381	91822382	rs1285806
chr16	57054939	57054940	rs182021192	chr19	35628611	35628612	rs141667985	chr20	48804086	48804087	rs375814927	chr8	124179911	124179912	rs562408157	chr20	55985272	55985273	rs8117178	chr9	117149783	117149784	rs537072111
chr21	43821707	43821708	rs544191083	chr3	167745365	167745366	rs556314597	chr1	12676281	12676282	rs532642041	chr10	3846106	3846107	rs533203971	chr17	54988075	54988076	rs190008865	chr8	134081242	134081243	rs147698173
chr2	204816054	204816055	rs551113832	chr4	114680452	114680453	rs201475557	chr14	55369549	55369550	rs538405738	chr17	56408890	56408891	rs573562920	chr22	29666653	29666654	rs529712264	chr16	88752896	88752897	rs566452197
chr16	50301256	50301257	rs528843693	chr5	126365754	126365755	rs543738498	chr10	73107844	73107845	rs151239713	chr17	37028053	37028054	rs142960013	chr1	43152300	43152301	rs538490953	chr5	76155647	76155648	rs569930290
chr7	104584160	104584161	rs529978388	chr13	76042117	76042118	rs557798772	chr16	11349932	11349933	rs568950381	chr6	119633013	119633014	rs6569072	chr1	228273448	228273449	rs556384738	chr15	89877858	89877859	rs2286353
chr14	21248558	21248559	rs185962286	chr1	74882208	74882209	rs186853176	chr11	118899517	118899518	rs147244956	chr19	54714905	54714906	rs527686865	chr2	86416914	86416915	rs6730226	chr7	98977840	98977841	rs567796451
chr10	6111250	6111251	rs575615360	chr12	110705180	110705181	rs574069681	chr16	8956935	8956936	rs567584568	chr1	1310910	1310911	rs555356598	chr1	159892138	159892139	rs537768357	chr1	198634118	198634119	rs562828670
chr19	18220388	18220389	rs142198281	chr15	35958373	35958374	rs77047528	chr6	26128105	26128106	rs541002194	chr1	46768969	46768970	rs184327209	chr9	137230260	137230261	rs534793726	chr2	127415474	127415475	rs576407951
chr1	89732086	89732087	rs544359636	chr9	71347878	71347879	rs188693559	chr6	26027062	26027063	rs76113561	chr7	23221608	23221609	rs141320874	chr5	139597493	139597494	rs529940855	chr16	85936538	85936539	rs530857566
chr2	231120041	231120042	rs534260325	chr4	100576114	100576115	rs533982221	chr11	45829350	45829351	rs560427625	chr15	101991817	101991818	rs530043180	chr20	62530681	62530682	rs138261960	chr5	176935770	176935771	rs568128036
chr11	117880890	117880891	rs545281268	chr7	158936925	158936926	rs554824551	chr16	67978082	67978083	rs564268756	chr1	93646004	93646005	rs560053007	chr3	46990000	46990001	rs570533034	chr1	31213697	31213698	rs550571146
chr2	198124381	198124382	rs148314393	chr22	34122685	34122686	rs144515696	chr22	37595518	37595519	rs528887104	chr11	119252528	119252529	rs547727442	chr1	68154514	68154515	rs74080821	chr9	92003068	92003069	rs555305279
chr6	31442905	31442906	rs191918565	chr3	25510325	25510326	rs532799886	chr8	126446914	126446915	rs78790939	chr7	75544517	75544518	rs72553978	chr16	12887515	12887516	rs544832872	chr15	65147848	65147849	rs181746850
chr6	90926236	90926237	rs547409719	chr3	37034840	37034841	rs529363061	chr15	80445353	80445354	rs200704926	chr10	11799770	11799771	rs2399739	chr3	195808986	195808987	rs41300397	chr9	95894488	95894489	rs558161829
chr11	60755360	60755361	rs115862052	chr3	14273699	14273700	rs181518364	chr4	39516820	39516821	rs186802072	chr9	90133723	90133724	rs542184965	chr10	5937008	5937009	rs201249047	chr14	88473496	88473497	rs191386770
chr6	31464634	31464635	rs183120792	chr3	178173456	178173457	rs533797593	chr15	67351641	67351642	rs537153481	chr19	5718652	5718653	rs148255958	chr13	97912569	97912570	rs539150492	chr17	33814259	33814260	rs551014156
chr11	73694731	73694732	rs543553586	chr2	179710344	179710345	rs372005842	chr17	7486142	7486143	rs533424496	chr6	30457195	30457196	rs141224659	chr20	49520337	49520338	rs7262122	chr19	35660137	35660138	rs56050577
chr9	117655792	117655793	rs537479361	chr19	1242409	1242410	rs561979408	chr9	107651966	107651967	rs73504174	chr7	75544267	75544268	rs72553972	chr17	62291798	62291799	rs532772076	chr2	68981724	68981725	rs147154690
chr11	128599207	128599208	rs12289432	chr15	88944910	88944911	rs190289216	chr11	93472697	93472698	rs561217339	chr7	75544246	75544247	rs72553971	chr11	3855820	3855821	rs75470019	chr5	39210821	39210822	rs552705841
chr18	2640788	2640789	rs1568207	chr10	123954762	123954763	rs527779658	chr17	80054433	80054434	rs571943803	chr7	75544468	75544469	rs72553977	chr19	3985546	3985547	rs568536140	chr1	209923532	209923533	rs536695940
chr2	69003247	69003248	rs538304711	chr15	85398598	85398599	rs553084835	chr19	11207340	11207341	rs553656051	chr2	68362660	68362661	rs535892013	chr17	75360122	75360123	rs190246139	chr6	31238376	31238377	rs9264641
chr22	39147933	39147934	rs530931094	chr7	151325192	151325193	rs1860736	chr22	37965336	37965337	rs189008099	chr6	13354949	13354950	rs182281585	chr22	45710083	45710084	rs192866671	chr6	36085002	36085003	rs73730459
chr16	57063627	57063628	rs577420736	chr2	187471338	187471339	rs76030031	chr14	51401262	51401263	rs185693797	chr3	44803217	44803218	rs565466416	chr19	907335	907336	rs576158812	chr16	81829336	81829337	rs577657044
chr1	89739158	89739159	rs189565140	chr3	66139995	66139996	rs548318112	chr1	12676657	12676658	rs375078916	chr11	118187449	118187450	rs549347877	chr19	32913088	32913089	rs145397775	chr14	91816030	91816031	rs143258703
chr3	114014085	114014086	rs114487491	chr10	3955405	3955406	rs10795101	chr8	23021453	23021454	rs200464773	chr11	65769598	65769599	rs192562438	chr11	118899625	118899626	rs144627674	chr1	9745214	9745215	rs184312156
chr17	8841497	8841498	rs79264237	chr14	32871260	32871261	rs533620517	chr11	76498280	76498281	rs577567399	chr6	41703320	41703321	rs533193931	chr2	10510219	10510220	rs548680842	chr2	69010515	69010516	rs553470263
chr2	198169989	198169990	rs114272004	chr12	20532413	20532414	rs543666069	chr8	74205284	74205285	rs542272396	chr20	5530208	5530209	rs113911861	chr11	65265165	65265166	rs187673447	chr1	183599573	183599574	rs199768350
chr5	156644543	156644544	rs113012686	chr3	123104478	123104479	rs529742539	chr6	119665419	119665420	rs56869361	chr6	126111032	126111033	rs182931840	chr1	27048677	27048678	rs148823190	chr16	81867827	81867828	rs543051436
chr22	26975276	26975277	rs79664673	chr5	150601798	150601799	rs541803855	chr6	28891602	28891603	rs561207030	chr15	41694866	41694867	rs577090753	chr9	90125083	90125084	rs141419016	chr3	47004267	47004268	rs571914032
chr19	14153737	14153738	rs10402936	chr8	11582952	11582953	rs181573068	chr20	61588511	61588512	rs562660760	chr10	75608921	75608922	rs376576026	chr11	63975046	63975047	rs563036460	chr7	50348700	50348701	rs538650554
chr19	42055615	42055616	rs532297698	chr7	151402498	151402499	rs144936253	chr6	28889832	28889833	rs180832846	chr9	132648043	132648044	rs539288098	chr17	56407198	56407199	rs190679970	chr14	93111105	93111106	rs553741340
chr7	50417810	50417811	rs557291072	chr10	71078169	71078170	rs186584216	chr19	6730672	6730673	rs555037406	chr12	77175516	77175517	rs576491125	chr7	2811327	2811328	rs540918153	chr12	62660842	62660843	rs552766115
chr20	57724791	57724792	rs533588381	chr22	43083154	43083155	rs130390	chr19	4723729	4723730	rs571924670	chr17	27229977	27229978	rs528828150	chr13	103259142	103259143	rs548040535	chr11	67068435	67068436	rs547416692
chr17	76642292	76642293	rs9909238	chr5	191710	191711	rs200206960	chr3	182817387	182817388	rs533220039	chr6	49430902	49430903	rs538802256	chr7	150924493	150924494	rs182833558	chr1	40856506	40856507	rs190036953
chr11	102177021	102177022	rs575671006	chr4	169407946	169407947	rs2029386	chr12	89742659	89742660	rs149601103	chr11	66112511	66112512	rs2298467	chr1	47184744	47184745	rs556775502	chr5	176861618	176861619	rs549756384
chr17	33835769	33835770	rs80045442	chr7	31916321	31916322	rs534692406	chr8	126444507	126444508	rs189263227	chr15	40851754	40851755	rs9806410	chr10	97291736	97291737	rs577428247	chr5	171604968	171604969	rs566839706
chr11	104905889	104905890	rs180804835	chr4	84460129	84460130	rs543431934	chr11	77781122	77781123	rs7113304	chr15	66790007	66790008	rs146521201	chr16	87888316	87888317	rs7194400	chr19	11708608	11708609	rs73496629
chr19	42444817	42444818	rs536854116	chr3	192162291	192162292	rs146700570	chr15	41056009	41056010	rs140138005	chr10	75609140	75609141	rs551081705	chr17	79817370	79817371	rs554730863	chr14	93052521	93052522	rs149504285
chr15	89190062	89190063	rs144034305	chr10	89577004	89577005	rs546368191	chr8	145060602	145060603	rs541366127	chr6	99873861	99873862	rs568859823	chr2	232575066	232575067	rs551258068	chr15	80260766	80260767	rs372106463
chr14	105533666	105533667	rs564642030	chr6	150464325	150464326	rs557432817	chr2	113938274	113938275	rs545856564	chr15	93352423	93352424	rs192242961	chr1	28879475	28879476	rs534015311	chr19	1039322	1039323	rs111278892
chr17	74492866	74492867	rs538792692	chr3	12704395	12704396	rs577064465	chr1	155106015	155106016	rs6699434	chr9	35731518	35731519	rs534591994	chr1	166809718	166809719	rs561294068	chr17	76116924	76116925	rs142835344
chr17	76119802	76119803	rs537055139	chr7	112755518	112755519	rs568035265	chr14	100795097	100795098	rs559167283	chr15	67316902	67316903	rs564564991	chr10	5937071	5937072	rs547418764	chr3	50280053	50280054	rs587763748
chr2	197017050	197017051	rs542689786	chr2	179888162	179888163	rs559266089	chr18	2939394	2939395	rs553768718	chr18	55289207	55289208	rs560316406	chr17	40472096	40472097	rs542253682	chr12	32051208	32051209	rs191488211
chr15	31660063	31660064	rs546099707	chr5	16548064	16548065	rs546655968	chr16	56969850	56969851	rs535435988	chr6	44026436	44026437	rs548644612	chr1	43418544	43418545	rs560200140	chr2	202129259	202129260	rs186163035
chr1	28189681	28189682	rs138457181	chr10	123942069	123942070	rs576273267	chr22	29191599	29191600	rs199555020	chr5	179246149	179246150	rs535252498	chr19	39155725	39155726	rs147887186	chr1	27944184	27944185	rs150198069
chr3	183271064	183271065	rs140324578	chr15	42250634	42250635	rs114540662	chr4	88312292	88312293	rs28654511	chr2	10830098	10830099	rs185961161	chr1	156467953	156467954	rs149283278	chr2	143908300	143908301	rs528052346
chr2	233926140	233926141	rs574146374	chr10	123885521	123885522	rs532289965	chr5	32166385	32166386	rs189888447	chr2	32391031	32391032	rs565620344	chr4	87975985	87975986	rs116477513	chr20	47368851	47368852	rs191357597
chr7	150372470	150372471	rs189450235	chr2	40474937	40474938	rs13020168	chr19	11206423	11206424	rs17242836	chr2	9748041	9748042	rs34331149	chr18	9803855	9803856	rs533945788	chr11	65409434	65409435	rs552084585
chr1	159047711	159047712	rs855873	chr1	74878243	74878244	rs146698739	chr5	177657627	177657628	rs543084633	chr7	98520533	98520534	rs563805605	chr5	118666562	118666563	rs538474453	chr21	15904586	15904587	rs570593321
chr18	2659082	2659083	rs146005180	chr11	112989608	112989609	rs544095048	chr20	43972943	43972944	rs548718712	chr19	10764464	10764465	rs565620340	chr2	10510217	10510218	rs73914057	chr16	88765227	88765228	rs143529104
chr1	31231991	31231992	rs552768359	chr8	22227857	22227858	rs554111133	chr12	104325912	104325913	rs534118303	chr3	48488222	48488223	rs562482620	chr10	126738493	126738494	rs149319256	chr20	43597079	43597080	rs189397198
chr1	206288120	206288121	rs34733911	chr3	42096649	42096650	rs578066276	chr11	93470621	93470622	rs142481106	chr10	70091322	70091323	rs138330973	chr14	78073100	78073101	rs547612454	chr9	92094310	92094311	rs552905381
chr1	26635974	26635975	rs539946495	chr10	112525009	112525010	rs560449119	chr16	11017721	11017722	rs545742424	chr1	205091335	205091336	rs182354773	chr9	90125149	90125150	rs36228937	chr12	10280698	10280699	rs550747530
chr17	43484748	43484749	rs145311369	chr2	239329273	239329274	rs550843826	chr15	80180876	80180877	rs546766556	chr7	105712591	105712592	rs182999151	chr9	90125279	90125280	rs36228939	chr3	32444770	32444771	rs112947986
chr14	91753003	91753004	rs17127209	chr8	9000395	9000396	rs148545755	chr17	79815882	79815883	rs145019696	chr15	50978844	50978845	rs540320207	chr13	103259156	103259157	rs536821875	chr1	28214582	28214583	rs546465477
chr2	198099215	198099216	rs6758756	chr2	201988038	201988039	rs558427950	chr16	11347497	11347498	rs13334322	chr17	16322737	16322738	rs548028285	chr8	144376399	144376400	rs567508213	chr2	182322102	182322103	rs558480414
chr17	33786917	33786918	rs183460666	chr10	88451059	88451060	rs191662328	chr6	7165172	7165173	rs117020343	chr6	35331395	35331396	rs536956105	chr12	109094349	109094350	rs77331697	chr11	118084666	118084667	rs79448292
chr6	106549303	106549304	rs539115439	chr13	76357649	76357650	rs189558252	chr11	77784405	77784406	rs185089199	chr1	242011056	242011057	rs35245437	chr19	18484775	18484776	rs185403697	chr7	106511148	106511149	rs147879347
chr17	76116227	76116228	rs537274352	chr13	29714633	29714634	rs577172233	chr19	11353495	11353496	rs552033726	chr7	104656155	104656156	rs180983371	chr1	113241980	113241981	rs572747199	chr19	12777265	12777266	rs532657540
chr9	140170336	140170337	rs117155562	chr9	112551615	112551616	rs564914863	chr20	30797764	30797765	rs549416140	chr1	16939309	16939310	rs74600285	chr17	75360321	75360322	rs181252693	chr7	139473305	139473306	rs140745939
chr22	18260473	18260474	rs548626373	chr7	139043500	139043501	rs6467838	chr8	22872130	22872131	rs60458313	chr1	28744058	28744059	rs61783822	chr19	574725	574726	rs550252331	chr8	21765501	21765502	rs574792697
chr16	4460450	4460451	rs576003606	chr15	63355470	63355471	rs55982639	chr2	43169562	43169563	rs186490701	chr1	28744036	28744037	rs61783821	chr3	186501590	186501591	rs182792761	chr8	21764055	21764056	rs191981444
chr21	34639375	34639376	rs559567867	chr4	186669718	186669719	rs564133443	chr17	79924907	79924908	rs556320409	chr6	147214022	147214023	rs552872658	chr11	9596603	9596604	rs571874389	chr8	27234230	27234231	rs564749603
chr7	50426999	50427000	rs186217284	chr10	33504065	33504066	rs141837519	chr2	38958729	38958730	rs115985514	chr3	134215462	134215463	rs538111109	chr1	12043876	12043877	rs145496880	chr6	146865209	146865210	rs201415244
chr6	31240813	31240814	rs34622008	chr1	184929501	184929502	rs561177037	chr1	12676168	12676169	rs527651418	chr4	6918397	6918398	rs140590690	chr12	51640457	51640458	rs539618436	chr9	117129044	117129045	rs60252354
chr2	98335321	98335322	rs371775653	chr12	33048383	33048384	rs75767462	chr8	96037187	96037188	rs199563102	chr1	203281255	203281256	rs552728591	chr19	50323437	50323438	rs552521545	chr7	128047787	128047788	rs73721392
chr2	204863122	204863123	rs533332435	chr9	71330631	71330632	rs557308361	chr10	81109707	81109708	rs2000404	chr17	7740275	7740276	rs185352683	chr12	51640489	51640490	rs191455226	chr5	14599394	14599395	rs533874301
chr16	3115132	3115133	rs113124471	chr6	45909849	45909850	rs185801727	chr11	34461739	34461740	rs527529698	chr5	72861589	72861590	rs535997338	chr2	220082784	220082785	rs542637452	chr17	80405575	80405576	rs530934713
chr1	31222704	31222705	rs550302477	chr2	201171023	201171024	rs374565413	chr8	23019216	23019217	rs553324390	chr6	26123395	26123396	rs576820281	chr6	43744079	43744080	rs532261341	chr12	104885788	104885789	rs572995219
chr11	60785324	60785325	rs185459354	chr10	88455548	88455549	rs559381904	chr15	80174874	80174875	rs183089907	chr2	39351571	39351572	rs570014085	chr6	3157883	3157884	rs537182219	chr1	28287402	28287403	rs188461060
chr5	131835525	131835526	rs573517283	chr12	562031	562032	rs76758082	chr4	140593190	140593191	rs567992827	chr7	5632420	5632421	rs571777719	chr16	85569231	85569232	rs534349424	chr10	26730395	26730396	rs138291731
chr4	48132633	48132634	rs534802050	chr11	19215456	19215457	rs557531492	chr21	33034025	33034026	rs533689540	chr6	26123312	26123313	rs570507586	chr20	45989297	45989298	rs116243742	chr15	65147543	65147544	rs532316261
chr5	14592278	14592279	rs565917341	chr3	37037900	37037901	rs571953212	chr15	80180621	80180622	rs187684869	chr10	85899233	85899234	rs568369732	chr19	50003290	50003291	rs145677539	chr3	14448727	14448728	rs115474859
chr7	138760309	138760310	rs539476456	chr7	35292311	35292312	rs141617807	chr10	5008301	5008302	rs199888300	chr16	22227767	22227768	rs553776491	chr19	49377119	49377120	rs34899467	chr14	70084122	70084123	rs539672375
chr6	31234034	31234035	rs563365344	chr5	150009624	150009625	rs572813111	chr1	19221998	19221999	rs563002106	chr10	43913726	43913727	rs191067165	chr6	7165310	7165311	rs564916075	chr1	160509343	160509344	rs66847543
chr16	57021201	57021202	rs9927894	chr9	128651506	128651507	rs547043942	chr15	90355456	90355457	rs543857326	chr2	122288462	122288463	rs370715569	chr7	104653026	104653027	rs118187412	chr7	99963774	99963775	rs546228455
chr19	42055457	42055458	rs539310878	chr5	148540975	148540976	rs146382856	chr6	43775007	43775008	rs562378519	chr10	27444143	27444144	rs147138292	chr6	3157643	3157644	rs543344878	chr19	47219121	47219122	rs402072
chr2	233965108	233965109	rs61581043	chr5	66263195	66263196	rs140698901	chr1	1700055	1700056	rs185093725	chr16	22217451	22217452	rs555305051	chr4	53581197	53581198	rs372116846	chr6	24933635	24933636	rs141559869
chr1	198625897	198625898	rs576342438	chr6	30781270	30781271	rs188899618	chr5	172263882	172263883	rs189285724	chr1	51895677	51895678	rs182884893	chr17	47816898	47816899	rs540661125	chr1	45195795	45195796	rs146419003
chr17	29143708	29143709	rs577678856	chr15	77195694	77195695	rs74024634	chr8	144104073	144104074	rs183593242	chr1	28994981	28994982	rs191986676	chr19	49990611	49990612	rs556625592	chr1	45196642	45196643	rs138271828
chr5	150456498	150456499	rs543131580	chr22	26158313	26158314	rs576889690	chr19	49470424	49470425	rs77100029	chr11	60931868	60931869	rs618223	chr16	85411474	85411475	rs544385146	chr10	26768475	26768476	rs74128330
chr1	2492333	2492334	rs572553858	chr13	76364401	76364402	rs143813956	chr20	48811577	48811578	rs540407206	chr5	81653162	81653163	rs192302436	chr8	129061382	129061383	rs376231091	chr16	28176561	28176562	rs545547321
chr17	37915788	37915789	rs543153381	chr4	141846752	141846753	rs72722364	chr8	145730019	145730020	rs201783570	chr11	95523432	95523433	rs1622515	chr19	54712145	54712146	rs571419983	chr11	64631555	64631556	rs114675914
chr14	65803088	65803089	rs142062937	chr16	82770030	82770031	rs1462035	chr7	134850878	134850879	rs569097652	chr16	75681372	75681373	rs538972870	chr1	27048629	27048630	rs568068204	chr11	58345390	58345391	rs542411067
chr14	91859920	91859921	rs181424182	chr6	140399296	140399297	rs543551918	chr6	43734680	43734681	rs138694430	chr19	1203644	1203645	rs180934786	chr12	57933056	57933057	rs115001318	chr11	3848372	3848373	rs1049388
chr5	169705096	169705097	rs529527473	chr9	37903426	37903427	rs542667235	chr7	1196812	1196813	rs572787976	chr12	54731133	54731134	rs147337448	chr8	144376177	144376178	rs540308774	chr2	175438402	175438403	rs559025819
chr21	43846061	43846062	rs528881760	chr2	71945314	71945315	rs146330401	chr2	120126499	120126500	rs558603256	chr12	46122858	46122859	rs551955500	chr19	47729874	47729875	rs563799292	chr16	28222593	28222594	rs566771838
chr19	6481815	6481816	rs565892609	chr3	69168627	69168628	rs111797345	chr11	45829588	45829589	rs542679670	chr20	48293416	48293417	rs146858927	chr11	2324765	2324766	rs569171443	chr16	21639268	21639269	rs147332474
chr4	48116572	48116573	rs531674197	chr6	10720713	10720714	rs576493362	chr9	19119028	19119029	rs80337014	chr20	52240162	52240163	rs181073113	chr21	45304371	45304372	rs574242027	chr9	93575780	93575781	rs189374458
chr2	136886284	136886285	rs554252574	chr3	16983751	16983752	rs185255234	chr15	80176482	80176483	rs375575127	chr2	3606095	3606096	rs539822715	chr20	3911849	3911850	rs550812606	chr6	24998130	24998131	rs149418963
chr7	150375610	150375611	rs183626011	chr6	33677531	33677532	rs557231267	chr11	34462356	34462357	rs184707506	chr20	42286156	42286157	rs528647456	chr15	31658262	31658263	rs28512222	chr19	51627584	51627585	rs554031837
chr22	40352860	40352861	rs565184803	chr3	128104468	128104469	rs149272765	chr6	43742875	43742876	rs146317500	chr11	82997500	82997501	rs530406203	chr19	47291724	47291725	rs561264470	chr1	26881172	26881173	rs141533618
chr11	60791995	60791996	rs558276777	chr6	24404197	24404198	rs576339604	chr22	36044486	36044487	rs77311828	chr3	47517408	47517409	rs531301703	chr6	7165341	7165342	rs542679196	chr17	72461775	72461776	rs536154122
chr6	159459780	159459781	rs569918303	chr3	188158642	188158643	rs182572325	chr16	11348429	11348430	rs182354564	chr7	91763046	91763047	rs548039218	chr20	30264160	30264161	rs535796004	chr17	4620429	4620430	rs189303546
chr19	1072760	1072761	rs138617599	chr12	2522749	2522750	rs182511215	chr12	110013023	110013024	rs77286637	chr1	159892138	159892139	rs537768357	chr2	238611755	238611756	rs556183497	chr1	112019111	112019112	rs188281666
chr2	198137155	198137156	rs371586759	chr4	174494354	174494355	rs189928940	chr6	26128280	26128281	rs550397716	chr6	36562172	36562173	rs560528040	chr16	88558420	88558421	rs552801078	chr6	149806312	149806313	rs78087665
chr14	91860983	91860984	rs527675875	chr2	179911002	179911003	rs539444309	chr19	2476659	2476660	rs562399667	chr19	59066557	59066558	rs45506792	chr1	12043925	12043926	rs560157884	chr3	52283610	52283611	rs148674478
chr6	31233386	31233387	rs576421743	chr21	40824988	40824989	rs142517061	chr1	55329771	55329772	rs140928156	chr11	85862490	85862491	rs187016120	chr20	32673568	32673569	rs540398574	chr1	12239026	12239027	rs17885508
chr19	41808819	41808820	rs556229297	chr9	103174234	103174235	rs572581837	chr2	43169552	43169553	rs77541414	chr1	179335186	179335187	rs187570020	chr3	126191158	126191159	rs188348133	chr3	13461026	13461027	rs555640633
chr5	156648412	156648413	rs181808465	chr20	8002314	8002315	rs542919726	chr15	80452442	80452443	rs75782446	chr17	73663296	73663297	rs2165634	chr4	40207092	40207093	rs551331095	chr4	8222635	8222636	rs144847209
chr1	172632056	172632057	rs929087	chr9	97713972	97713973	rs66993340	chr7	105923811	105923812	rs537068907	chr2	187350914	187350915	rs571936060	chr20	3878101	3878102	rs550246501	chr11	117878658	117878659	rs11216670
chr11	409238	409239	rs540394111	chr9	112544226	112544227	rs533294243	chr12	89742136	89742137	rs551036963	chr18	21108864	21108865	rs531226188	chr7	6063548	6063549	rs557188645	chr19	3179512	3179513	rs142607299
chr12	53845772	53845773	rs150725860	chr3	177038596	177038597	rs566329106	chr11	76499349	76499350	rs571034816	chr18	11850178	11850179	rs146268612	chr17	42287652	42287653	rs574016586	chr7	98976432	98976433	rs545018277
chr8	126949188	126949189	rs367558685	chr7	136613411	136613412	rs534696349	chr5	130498363	130498364	rs78949626	chr3	51428578	51428579	rs559459308	chr21	47647398	47647399	rs150851315	chr1	31214806	31214807	rs546689617
chr17	33846707	33846708	rs8077228	chr20	36701810	36701811	rs75521823	chr2	191217751	191217752	rs560262286	chr20	52195366	52195367	rs184172432	chr9	114835259	114835260	rs182579813	chr3	14464756	14464757	rs532861871
chr2	204799426	204799427	rs542718558	chr6	41016623	41016624	rs79902545	chr8	126448040	126448041	rs528122666	chr2	38879742	38879743	rs565624335	chr16	81529754	81529755	rs146052890	chr2	233935033	233935034	rs553366470
chr2	98331141	98331142	rs142960016	chr5	66120078	66120079	rs62361305	chr10	70091909	70091910	rs573703024	chr7	48124830	48124831	rs11971012	chr19	49471227	49471228	rs538825108	chr16	88770949	88770950	rs528766567
chr6	32912947	32912948	rs530529305	chr8	9006078	9006079	rs182989551	chr6	26027140	26027141	rs114259939	chr22	50946617	50946618	rs73891261	chr19	49377231	49377232	rs574085051	chr20	47435196	47435197	rs62210156
chr1	117305836	117305837	rs188442833	chr1	28974181	28974182	rs561701923	chr6	24667455	24667456	rs372138767	chr1	1550744	1550745	rs114245277	chr1	45478697	45478698	rs191872916	chr19	41804354	41804355	rs368108603
chr17	8833280	8833281	rs531523633	chr10	127568594	127568595	rs558770219	chr20	30156942	30156943	rs527304142	chr21	44299573	44299574	rs575900249	chr19	3985430	3985431	rs546488032	chr8	27210688	27210689	rs114760945
chr6	159070545	159070546	rs116404183	chr8	17638612	17638613	rs567256321	chr1	45098809	45098810	rs556163457	chr1	207483368	207483369	rs74465089	chr10	80908870	80908871	rs138607124	chr8	56884879	56884880	rs112993878
chr2	191980361	191980362	rs538089216	chr2	198824703	198824704	rs555529193	chr6	119670818	119670819	rs28364656	chr22	21942682	21942683	rs189600354	chr11	908955	908956	rs534352854	chr22	37679945	37679946	rs56150635
chr14	105528723	105528724	rs551284920	chr10	86596719	86596720	rs572759068	chr6	119670907	119670908	rs28364655	chr9	37592490	37592491	rs150489805	chr7	157194511	157194512	rs186731692	chr19	14499665	14499666	rs73924173
chr20	57741349	57741350	rs551220152	chr9	104249432	104249433	rs564830985	chr9	38394586	38394587	rs530210587	chr17	71301280	71301281	rs562885540	chr1	203280939	203280940	rs560786546	chr19	17634798	17634799	rs373171394
chr11	104914544	104914545	rs138693784	chr11	111782821	111782822	rs4252583	chr12	51326732	51326733	rs147610777	chr17	76837215	76837216	rs554061576	chr11	65268197	65268198	rs7927113	chr9	214965	214966	rs533265595
chr14	91784224	91784225	rs7141466	chr14	73361777	73361778	rs553141705	chr16	69074194	69074195	rs201844337	chr3	142297668	142297669	rs550263912	chr1	25573928	25573929	rs145565737	chr11	73099523	73099524	rs150931083
chr7	50439856	50439857	rs570429790	chr4	169434486	169434487	rs17054280	chr12	53345927	53345928	rs554733127	chr5	88180420	88180421	rs543186818	chr1	22231461	22231462	rs182048940	chr22	37699515	37699516	rs145066880
chr1	167598094	167598095	rs41270720	chr9	27151709	27151710	rs564674360	chr8	144104375	144104376	rs114275708	chr2	224810064	224810065	rs557049862	chr8	6286239	6286240	rs142101611	chr10	26769111	26769112	rs571663831
chr17	8815058	8815059	rs114582813	chr5	171007909	171007910	rs557211787	chr5	36153820	36153821	rs187270525	chr11	46264914	46264915	rs533283624	chr6	150049968	150049969	rs552293666	chr8	56888124	56888125	rs60176166
chr2	233953144	233953145	rs116573286	chr14	105192683	105192684	rs35746773	chr1	1689498	1689499	rs113752694	chr16	87498436	87498437	rs376895595	chr3	152017093	152017094	rs569587095	chr19	13258397	13258398	rs571033386
chr7	50425790	50425791	rs145048215	chr5	175822482	175822483	rs56015702	chr7	155439791	155439792	rs551620944	chr11	95523661	95523662	rs74638899	chr20	37576933	37576934	rs111887494	chr14	91870566	91870567	rs118110739
chr11	60887299	60887300	rs576338594	chr12	72148937	72148938	rs200184881	chr10	131269048	131269049	rs574979973	chr12	54731308	54731309	rs113484236	chr6	3157840	3157841	rs558348922	chr1	235147777	235147778	rs373289943
chr1	117046823	117046824	rs564014179	chr3	12839924	12839925	rs532370941	chr16	69361542	69361543	rs543507244	chr10	30726218	30726219	rs142989322	chr4	57333659	57333660	rs542298732	chr7	102072327	102072328	rs373442116
chr17	8804347	8804348	rs187214074	chr8	52567747	52567748	rs534341874	chr14	51401855	51401856	rs201633863	chr11	67116069	67116070	rs191936179	chr19	1837115	1837116	rs559212952	chr10	73520825	73520826	rs41305993
chr17	29141291	29141292	rs147757842	chr17	74722684	74722685	rs578030912	chr10	102120379	102120380	rs190087129	chr17	25680796	25680797	rs189285954	chr14	96011343	96011344	rs551484124	chr9	120466866	120466867	rs545577232
chr1	111757093	111757094	rs139635248	chr7	66461923	66461924	rs376084852	chr22	45072859	45072860	rs573063061	chr13	103259142	103259143	rs548040535	chr20	30268427	30268428	rs558021179	chr17	8826350	8826351	rs116550663
chr11	60783803	60783804	rs2074230	chr10	93358404	93358405	rs138566243	chr20	48811865	48811866	rs527509830	chr3	9438218	9438219	rs554615925	chr19	13213448	13213449	rs534758339	chr3	53197494	53197495	rs557223280
chr13	31309718	31309719	rs17245407	chr11	72893740	72893741	rs535078029	chr11	76504835	76504836	rs527854868	chr7	140396370	140396371	rs563990803	chr16	11066193	11066194	rs139857084	chr12	51716037	51716038	rs564377774
chr11	60785037	60785038	rs2074232	chr18	33888210	33888211	rs533014889	chr6	31624386	31624387	rs529627933	chr11	62572899	62572900	rs369663429	chr12	111843339	111843340	rs571693889	chr5	138855467	138855468	rs142365260
chr11	60785463	60785464	rs2074233	chr14	105039995	105039996	rs115699993	chr22	19958201	19958202	rs112601269	chr8	42911434	42911435	rs532759293	chr1	28837502	28837503	rs574777301	chr16	57118739	57118740	rs562129615
chr14	22382102	22382103	rs561218786	chr2	101429928	101429929	rs72968157	chr4	139936913	139936914	rs114611744	chr19	8454929	8454930	rs573154931	chr4	6828602	6828603	rs534920472	chr2	113939394	113939395	rs45585637
chr13	25085380	25085381	rs115683669	chr10	103721941	103721942	rs556458717	chr20	30157237	30157238	rs576186153	chr12	93963525	93963526	rs76681885	chr3	186715240	186715241	rs181037606	chr19	51629112	51629113	rs61739508
chr2	231281199	231281200	rs569589224	chr1	145395652	145395653	rs587642961	chr17	80054037	80054038	rs538669995	chr3	47356816	47356817	rs548800537	chr8	128972567	128972568	rs114795844	chr1	202125471	202125472	rs558720225
chr1	160538210	160538211	rs549800872	chr12	56110849	56110850	rs545239805	chr8	126446868	126446869	rs569584798	chr1	204370205	204370206	rs564127493	chr9	130698042	130698043	rs6781	chr16	57096097	57096098	rs79546662
chr19	42637120	42637121	rs190955735	chr10	112438325	112438326	rs191711520	chr1	44012251	44012252	rs117834225	chr15	52273822	52273823	rs17649826	chr10	75534487	75534488	rs4746148	chr1	11792484	11792485	rs530083920
chr17	33818166	33818167	rs570814177	chr5	71724878	71724879	rs576686871	chr6	119662808	119662809	rs148434291	chr22	50946629	50946630	rs553185573	chr20	39663170	39663171	rs536866128	chr15	63773668	63773669	rs549560880
chr17	47296272	47296273	rs659377	chr4	186487617	186487618	rs565236098	chr16	2203366	2203367	rs138528554	chr18	9404712	9404713	rs568282601	chr9	135860062	135860063	rs7853926	chr17	28017218	28017219	rs140256897
chr20	57828925	57828926	rs556601373	chr1	145096312	145096313	rs587624613	chr1	9309593	9309594	rs111790103	chr1	45480570	45480571	rs537467364	chr16	88557961	88557962	rs80348840	chr8	27231942	27231943	rs374517950
chr7	50341423	50341424	rs529042082	chr1	101574089	101574090	rs538054168	chr21	35917540	35917541	rs575671003	chr8	144623606	144623607	rs200038514	chr5	43065135	43065136	rs553923081	chr11	67808828	67808829	rs549532182
chr3	108526221	108526222	rs150272932	chr3	69133333	69133334	rs552297829	chr20	56157310	56157311	rs527511971	chr11	65266478	65266479	rs534539647	chr16	88558557	88558558	rs568330080	chr19	1068023	1068024	rs567772198
chr14	91843011	91843012	rs192301787	chr11	1969529	1969530	rs553242299	chr15	80165367	80165368	rs2586154	chr10	5937071	5937072	rs547418764	chr4	57334029	57334030	rs561139735	chr11	67052915	67052916	rs200632343
chr6	29676609	29676610	rs560409379	chr2	135167044	135167045	rs576481380	chr3	15642171	15642172	rs116153339	chr10	11654616	11654617	rs541505843	chr4	174210432	174210433	rs150032868	chr19	16260603	16260604	rs150315221
chr1	202129934	202129935	rs558674900	chr1	237212846	237212847	rs561754706	chr15	80176348	80176349	rs2586152	chr3	5022320	5022321	rs190202014	chr16	14724072	14724073	rs549811750	chr6	170151785	170151786	rs201286282
chr8	82065954	82065955	rs544481746	chr7	158650086	158650087	rs76246461	chr15	41576240	41576241	rs11267024	chr7	105172631	105172632	rs560716421	chr2	238611728	238611729	rs548263286	chr11	63979337	63979338	rs555471361
chr21	43835331	43835332	rs530557675	chr18	32673520	32673521	rs560948069	chr3	186756878	186756879	rs79951406	chr6	161647504	161647505	rs149444924	chr14	105167321	105167322	rs550289073	chr12	15117271	15117272	rs373162337
chr17	8815157	8815158	rs142264401	chr4	174459236	174459237	rs151334202	chr21	40182546	40182547	rs561049544	chr16	31470598	31470599	rs531990046	chr2	20548419	20548420	rs538599275	chr9	95829056	95829057	rs556783865
chr1	28211354	28211355	rs573885878	chr6	45933020	45933021	rs539491117	chr10	25305675	25305676	rs535222790	chr3	4801950	4801951	rs375024063	chr19	18268001	18268002	rs544327102	chr15	75086867	75086868	rs548154411
chr20	1603295	1603296	rs540185415	chr6	34624333	34624334	rs191861402	chr9	19117303	19117304	rs571047668	chr1	212782124	212782125	rs536056160	chr3	50649532	50649533	rs574503994	chr16	57079110	57079111	rs189627606
chr12	104850659	104850660	rs530449596	chr9	4743476	4743477	rs12352385	chr15	80176775	80176776	rs137976641	chr6	86388399	86388400	rs149824362	chr1	35744687	35744688	rs538817626	chr5	100232885	100232886	rs560552839
chr1	111755746	111755747	rs549323819	chr9	139305099	139305100	rs201914797	chr8	144618708	144618709	rs540411896	chr19	19599512	19599513	rs544277844	chr10	49678075	49678076	rs144347204	chr1	111420186	111420187	rs560968536
chr1	167632270	167632271	rs1229373	chr12	94208150	94208151	rs543476889	chr6	31915490	31915491	rs547384497	chr1	43855447	43855448	rs546252586	chr16	47495634	47495635	rs535588857	chr11	48039918	48039919	rs2930185
chr1	111758705	111758706	rs60492444	chr5	122373214	122373215	rs545102100	chr17	80054010	80054011	rs535017218	chr11	69259132	69259133	rs373408929	chr8	11719995	11719996	rs570496764	chr20	62709540	62709541	rs543449345
chr2	202060153	202060154	rs564238197	chr5	140027763	140027764	rs115249726	chr5	32170054	32170055	rs76587062	chr1	115259468	115259469	rs2273267	chr8	6286454	6286455	rs548676117	chr9	130540040	130540041	rs572730909
chr22	50628229	50628230	rs565022714	chr3	188056037	188056038	rs565900623	chr20	36663576	36663577	rs6022521	chr11	43715366	43715367	rs535188850	chr8	144376064	144376065	rs4332150	chr6	29909218	29909219	rs1632886
chr15	89178547	89178548	rs551205233	chr6	30615205	30615206	rs535688451	chr12	104350955	104350956	rs2293620	chr4	39368144	39368145	rs55645790	chr11	57509048	57509049	rs114953011	chr2	69014805	69014806	rs566325620
chr1	89739002	89739003	rs548927829	chr3	192443118	192443119	rs542095201	chr16	8957206	8957207	rs184782809	chr6	30524981	30524982	rs41272993	chr11	57509051	57509052	rs562627998	chr10	129858240	129858241	rs377601559
chr16	57071128	57071129	rs192115112	chr18	33986687	33986688	rs530059648	chr9	101986131	101986132	rs147149633	chr18	5237822	5237823	rs1201525	chr17	61848095	61848096	rs530564268	chr12	32028516	32028517	rs10844039
chr8	37739905	37739906	rs561541607	chr5	173345227	173345228	rs536709515	chr17	40718439	40718440	rs145519299	chr16	24147314	24147315	rs149194816	chr16	70462496	70462497	rs146117267	chr11	64623320	64623321	rs550458455
chr11	117847442	117847443	rs188730025	chr8	30027481	30027482	rs570953837	chr8	22872503	22872504	rs545211652	chr1	32421908	32421909	rs530611163	chr9	4862860	4862861	rs534854268	chr5	171577937	171577938	rs543680108
chr16	57077058	57077059	rs138357830	chr6	46406357	46406358	rs550171484	chr20	61589110	61589111	rs533503212	chr19	18812016	18812017	rs148013194	chr9	135859635	135859636	rs530826104	chr1	160808502	160808503	rs373549716
chr15	75091663	75091664	rs2229729	chr3	42060938	42060939	rs569803935	chr2	165599435	165599436	rs563306135	chr20	31169041	31169042	rs528093214	chr5	96077701	96077702	rs185065746	chr19	2274407	2274408	rs576197536
chr5	1313503	1313504	rs549869416	chr11	19215455	19215456	rs539538005	chr5	177658603	177658604	rs556356896	chr22	21942388	21942389	rs139429893	chr1	35744975	35744976	rs531025546	chr1	85038319	85038320	rs192141341
chr12	1913970	1913971	rs560394266	chr12	2612430	2612431	rs529393025	chr5	177659848	177659849	rs529558826	chr7	148680988	148680989	rs2709331	chr3	40351241	40351242	rs562799459	chr17	80409019	80409020	rs559446190
chr1	167407378	167407379	rs559848985	chr15	57947441	57947442	rs529789817	chr7	134849759	134849760	rs551320074	chr16	30961482	30961483	rs574301474	chr1	28837700	28837701	rs546565759	chr20	47377337	47377338	rs73909703
chr5	169712759	169712760	rs566141394	chr5	138730535	138730536	rs145817341	chr14	51403026	51403027	rs2356729	chr11	58345839	58345840	rs577624219	chr12	1020877	1020878	rs544155698	chr16	31366341	31366342	rs151008861
chr22	40348822	40348823	rs145723193	chr15	64270817	64270818	rs557897642	chr9	130566538	130566539	rs7856096	chr17	76378188	76378189	rs550597002	chr1	228333689	228333690	rs201642075	chr5	171576121	171576122	rs560471282
chr3	183231336	183231337	rs530215617	chr12	102092305	102092306	rs184944114	chr16	8957017	8957018	rs12149807	chr6	42898007	42898008	rs80353219	chr1	166810121	166810122	rs571542783	chr1	45196680	45196681	rs115583756
chr5	76150084	76150085	rs141089659	chr11	17035487	17035488	rs532618168	chr3	194205857	194205858	rs543726831	chr5	81653241	81653242	rs139038722	chr10	80938497	80938498	rs530392191	chr1	160682259	160682260	rs548701504
chr6	108035788	108035789	rs562424358	chr12	93577812	93577813	rs543754734	chr2	208630442	208630443	rs182855924	chr1	68152387	68152388	rs681673	chr3	12994785	12994786	rs148992872	chr20	56193294	56193295	rs576077449
chr1	117307334	117307335	rs543276445	chr3	27004917	27004918	rs529653012	chr6	3135840	3135841	rs191537122	chr7	19748852	19748853	rs6945045	chr5	130709025	130709026	rs569992151	chr2	101914445	101914446	rs78048380
chr17	33865265	33865266	rs566460311	chr10	81110108	81110109	rs540813355	chr3	49460198	49460199	rs562256798	chr5	130506556	130506557	rs574990084	chr12	125399200	125399201	rs188324692	chr6	167366066	167366067	rs185143113
chr2	198126747	198126748	rs541092263	chr7	158823301	158823302	rs532381564	chr6	26026751	26026752	rs575651840	chr7	157132932	157132933	rs115491504	chr16	88558610	88558611	rs554520855	chr1	111759142	111759143	rs544478713
chr1	114404814	114404815	rs533443403	chr5	53754539	53754540	rs79562859	chr11	118964329	118964330	rs640603	chr19	51308213	51308214	rs575521793	chr5	134181750	134181751	rs539052149	chr3	196361924	196361925	rs183767998
chr16	68040574	68040575	rs554207694	chr10	112435416	112435417	rs188376531	chr15	80452528	80452529	rs576372957	chr4	926041	926042	rs541604803	chr5	139049622	139049623	rs576372979	chr14	93131512	93131513	rs534563178
chr2	232410188	232410189	rs531369928	chr19	2783369	2783370	rs556184938	chr9	130860726	130860727	rs192815286	chr1	55181649	55181650	rs144220243	chr14	96011236	96011237	rs559303886	chr22	24058465	24058466	rs147948055
chr10	26727619	26727620	rs564575740	chr19	45825514	45825515	rs561953225	chr10	131268565	131268566	rs148977167	chr1	161735942	161735943	rs186063803	chr22	40342923	40342924	rs528499598	chr1	9746588	9746589	rs570902322
chr16	57032480	57032481	rs543004054	chr9	97634181	97634182	rs545659289	chr16	8956434	8956435	rs550257637	chr7	101591383	101591384	rs114516012	chr10	5937365	5937366	rs558776424	chr12	6901778	6901779	rs28917471
chr2	197978302	197978303	rs573552977	chr12	57032657	57032658	rs534012557	chr9	19117691	19117692	rs554901445	chr15	72530137	72530138	rs541674232	chr11	65267836	65267837	rs545784568	chr7	106510716	106510717	rs528008624
chr1	31223465	31223466	rs565256971	chr6	2970943	2970944	rs115679677	chr16	8956647	8956648	rs557221168	chr10	124740078	124740079	rs79913180	chr11	876319	876320	rs542373841	chr8	21771526	21771527	rs553625092
chr20	57758079	57758080	rs4810161	chr19	48613543	48613544	rs251696	chr1	55331358	55331359	rs528713398	chr15	55611330	55611331	rs59887243	chr10	17704887	17704888	rs2357293	chr1	31219347	31219348	rs141401901
chr2	136890846	136890847	rs538323138	chr19	55666082	55666083	rs370088299	chr9	19154183	19154184	rs528160500	chr1	12043876	12043877	rs145496880	chr10	30726179	30726180	rs182932469	chr9	92151900	92151901	rs560317826
chr14	91769601	91769602	rs543389952	chr6	13120729	13120730	rs142178740	chr16	10546693	10546694	rs557477519	chr13	103498032	103498033	rs192649904	chr12	122523709	122523710	rs188831426	chr2	68942041	68942042	rs149195188
chr1	161033900	161033901	rs12080904	chr11	16847972	16847973	rs78500033	chr10	102116501	102116502	rs140338666	chr21	36270361	36270362	rs184287154	chr12	1020970	1020971	rs61917172	chr2	68998043	68998044	rs78550981
chr19	42408187	42408188	rs147783681	chr15	40340306	40340307	rs549730833	chr8	126447797	126447798	rs572480412	chr6	17701037	17701038	rs9396792	chr17	27506417	27506418	rs572875633	chr11	58344153	58344154	rs562110954
chr6	106564683	106564684	rs375513240	chr12	110704747	110704748	rs568481570	chr19	4717807	4717808	rs188679797	chr15	55696062	55696063	rs536971791	chr20	47894990	47894991	rs192020873	chr8	134075917	134075918	rs552361591
chr2	197046078	197046079	rs532769264	chr10	116423048	116423049	rs550004208	chr19	41261089	41261090	rs548088749	chr19	2263856	2263857	rs13345053	chr15	67383719	67383720	rs554407619	chr8	56906204	56906205	rs148887503
chr5	176859535	176859536	rs572005965	chr8	11595428	11595429	rs191658590	chr17	80052540	80052541	rs529011951	chr6	26305674	26305675	rs553617303	chr6	158463481	158463482	rs569906533	chr12	104854334	104854335	rs555487225
chr7	50322724	50322725	rs568760386	chr9	14030897	14030898	rs529731477	chr7	155439204	155439205	rs569448376	chr6	41907343	41907344	rs544331922	chr6	36035555	36035556	rs149334610	chr1	12244683	12244684	rs567688414
chr2	202077218	202077219	rs534690483	chr1	237563100	237563101	rs567216800	chr2	209116996	209116997	rs3769522	chr1	36103189	36103190	rs184590037	chr19	1837101	1837102	rs534187362	chr19	8605668	8605669	rs76234175
chr20	47404585	47404586	rs529146200	chr11	119249079	119249080	rs574830060	chr19	11204877	11204878	rs571711951	chr19	45959321	45959322	rs117034857	chr9	130698418	130698419	rs79583590	chr20	47392015	47392016	rs549854838
chr14	91789916	91789917	rs560516516	chr15	92441850	92441851	rs529754240	chr20	57570927	57570928	rs552691341	chr16	2054039	2054040	rs578001227	chr1	35745094	35745095	rs146159226	chr21	45774189	45774190	rs555435631
chr6	159076706	159076707	rs549060781	chr3	69774099	69774100	rs529660915	chr2	209116752	209116753	rs3769521	chr3	4783381	4783382	rs142609734	chr2	15698243	15698244	rs183531310	chr19	39820031	39820032	rs542194581
chr7	150386537	150386538	rs565435887	chr5	43699851	43699852	rs188362919	chr19	41257624	41257625	rs574993577	chr5	154214538	154214539	rs557297691	chr4	6911209	6911210	rs576004978	chr11	67172307	67172308	rs530016262
chr12	47610149	47610150	rs572070227	chr19	10362659	10362660	rs60373514	chr11	65381662	65381663	rs552152634	chr6	35227449	35227450	rs547369357	chr10	5975988	5975989	rs376991887	chr14	78047787	78047788	rs143171234
chr17	8866599	8866600	rs561038523	chr19	48866385	48866386	rs187585043	chr6	119667337	119667338	rs531894056	chr6	53213833	53213834	rs536951365	chr9	4863125	4863126	rs573092410	chr3	50273382	50273383	rs144135429
chr14	91849071	91849072	rs140154254	chr8	124655363	124655364	rs148363795	chr21	40182072	40182073	rs148078116	chr2	109335833	109335834	rs545800291	chr19	40970866	40970867	rs144749380	chr21	42733842	42733843	rs144540963
chr5	150465510	150465511	rs534690488	chr1	116297291	116297292	rs60464721	chr4	140610672	140610673	rs191851622	chr6	157744500	157744501	rs200607408	chr19	1837147	1837148	rs184575572	chr19	48752789	48752790	rs11883363
chr16	57054237	57054238	rs76648417	chr8	25868224	25868225	rs548493324	chr21	33034240	33034241	rs556456850	chr7	30510053	30510054	rs570161294	chr3	50649845	50649846	rs148685070	chr21	42741952	42741953	rs557440856
chr5	14594247	14594248	rs182030278	chr3	66528708	66528709	rs544037304	chr9	19152079	19152080	rs118118503	chr5	39167330	39167331	rs561605508	chr20	56965841	56965842	rs539273645	chr1	114414407	114414408	rs185537537
chr6	32822800	32822801	rs60316937	chr1	31856506	31856507	rs559909461	chr8	134502373	134502374	rs11996748	chr9	96328896	96328897	rs534002173	chr22	37638821	37638822	rs141074733	chr22	50628753	50628754	rs531564891
chr2	7863343	7863344	rs114755432	chr4	23880571	23880572	rs536008596	chr2	43169548	43169549	rs181515686	chr6	34241090	34241091	rs191328422	chr3	50329284	50329285	rs587658235	chr19	36399937	36399938	rs142760556
chr19	6778443	6778444	rs562419952	chr4	114477200	114477201	rs143732216	chr11	93472969	93472970	rs76245836	chr3	185652037	185652038	rs534640937	chr12	125399103	125399104	rs141277453	chr20	47335850	47335851	rs561901925
chr17	76118369	76118370	rs3818149	chr1	205474586	205474587	rs57432051	chr6	31914686	31914687	rs188810089	chr6	36086447	36086448	rs547367028	chr12	57933517	57933518	rs570228941	chr19	1036202	1036203	rs376183060
chr5	150466053	150466054	rs78053854	chr1	237691389	237691390	rs2247192	chr19	11346642	11346643	rs140027161	chr1	184020750	184020751	rs533605777	chr1	47646713	47646714	rs553586092	chr21	34606334	34606335	rs554353237
chr1	111759185	111759186	rs545660427	chr1	216978634	216978635	rs2789723	chr17	7486284	7486285	rs552704707	chr2	28578653	28578654	rs550671804	chr1	68154399	68154400	rs557549587	chr2	182323438	182323439	rs533677448
chr16	57050188	57050189	rs9937672	chr1	117112956	117112957	rs3176852	chr3	194207770	194207771	rs534872935	chr21	36261179	36261180	rs530191680	chr10	51594416	51594417	rs181874085	chr4	174255490	174255491	rs148737622
chr6	149803583	149803584	rs568285094	chr17	15193738	15193739	rs189615854	chr1	226000213	226000214	rs541390250	chr1	150534604	150534605	rs587692073	chr4	53581283	53581284	rs181317108	chr19	51626991	51626992	rs538117862
chr11	60773513	60773514	rs145863950	chr1	184923136	184923137	rs151290852	chr3	186759513	186759514	rs149292195	chr20	48552804	48552805	rs572809160	chr12	125399106	125399107	rs534085685	chr17	76385523	76385524	rs551613897
chr5	150454963	150454964	rs551499935	chr9	504046	504047	rs12002676	chr6	53224417	53224418	rs146625534	chr6	26056664	26056665	rs200023478	chr19	50881185	50881186	rs576488905	chr5	39175763	39175764	rs147980567
chr3	14420131	14420132	rs139285992	chr17	4902582	4902583	rs544259858	chr16	56967264	56967265	rs552577354	chr9	94877678	94877679	rs558203491	chr9	132625350	132625351	rs553566049	chr5	39195692	39195693	rs139928859
chr1	92942840	92942841	rs141541846	chr6	137537078	137537079	rs377720673	chr1	155105339	155105340	rs138260020	chr15	49447950	49447951	rs552396498	chr19	18485257	18485258	rs8107264	chr9	100869595	100869596	rs115765021
chr2	233936388	233936389	rs191086668	chr10	123763248	123763249	rs558588627	chr20	61588246	61588247	rs114626579	chr12	42820812	42820813	rs560272356	chr1	150592378	150592379	rs80278093	chr1	161033697	161033698	rs187058186
chr2	202098118	202098119	rs552218203	chr6	123939453	123939454	rs114066306	chr11	62343666	62343667	rs118073625	chr6	37027231	37027232	rs9366927	chr11	64038108	64038109	rs187500259	chr9	140172311	140172312	rs538567155
chr11	60738830	60738831	rs367965901	chr6	53536309	53536310	rs140816249	chr11	77784250	77784251	rs115571499	chr2	55276221	55276222	rs193001368	chr2	99224695	99224696	rs568259400	chr22	37682720	37682721	rs556521680
chr11	117870156	117870157	rs370255112	chr10	3956521	3956522	rs566063957	chr20	48810299	48810300	rs567718800	chr1	45205460	45205461	rs574381305	chr20	3877772	3877773	rs76745212	chr12	105067884	105067885	rs146420990
chr1	92938533	92938534	rs186705797	chr14	32943598	32943599	rs560825018	chr14	54908152	54908153	rs573328354	chr1	39679889	39679890	rs189292838	chr22	32022839	32022840	rs113341672	chr17	61819092	61819093	rs555344595
chr11	60767676	60767677	rs79149699	chr9	71612626	71612627	rs545230687	chr3	52020005	52020006	rs559727384	chr16	57724077	57724078	rs9929288	chr9	114855998	114855999	rs192583869	chr14	93124858	93124859	rs143629491
chr2	202073745	202073746	rs527364250	chr6	39031988	39031989	rs2003132	chr5	132203775	132203776	rs566109217	chr5	73928322	73928323	rs530093041	chr19	47729945	47729946	rs552413445	chr17	74494854	74494855	rs531076786
chr5	150472720	150472721	rs185808010	chr3	123106923	123106924	rs4678022	chr20	61589075	61589076	rs560673390	chr2	178107497	178107498	rs538934163	chr2	99224842	99224843	rs11537555	chr12	105113658	105113659	rs551216478
chr2	234072185	234072186	rs529998032	chr17	9706072	9706073	rs552386600	chr16	11350154	11350155	rs33977706	chr22	22006595	22006596	rs564893929	chr9	35728498	35728499	rs548068127	chr14	91853833	91853834	rs574268257
chr3	46007722	46007723	rs540943829	chr1	117459285	117459286	rs572286798	chr17	56594459	56594460	rs11079354	chr19	59031249	59031250	rs568179303	chr1	45103933	45103934	rs146005651	chr2	69055524	69055525	rs145684890
chr14	91829374	91829375	rs571097282	chr1	226460597	226460598	rs77159985	chr11	93476967	93476968	rs115129359	chr18	13726815	13726816	rs11080684	chr19	3985199	3985200	rs540657433	chr9	91990949	91990950	rs34731447
chr6	36974692	36974693	rs578079280	chr1	237221256	237221257	rs188637881	chr5	132210152	132210153	rs536726305	chr12	109022319	109022320	rs553767285	chr12	109093989	109093990	rs532382274	chr7	117823327	117823328	rs3757799
chr19	48759977	48759978	rs12459322	chr4	174468917	174468918	rs567424939	chr1	9299759	9299760	rs565525450	chr15	34394139	34394140	rs542176202	chr22	30817835	30817836	rs577798374	chr2	175454862	175454863	rs530344638
chr16	30499827	30499828	rs565302254	chr12	3334988	3334989	rs116715279	chr10	102116013	102116014	rs3793769	chr3	4856203	4856204	rs200562410	chr1	28837061	28837062	rs573373414	chr11	117850950	117850951	rs150592524
chr16	50702419	50702420	rs139269826	chr20	25208435	25208436	rs527824543	chr10	102115773	102115774	rs3793768	chr2	15701578	15701579	rs567171695	chr1	234740709	234740710	rs555011783	chr19	18286184	18286185	rs147477761
chr2	152148206	152148207	rs151027366	chr5	66305436	66305437	rs554521811	chr8	23021380	23021381	rs189314147	chr4	1037444	1037445	rs560375342	chr20	49520394	49520395	rs146383815	chr17	76385942	76385943	rs149494447
chr20	43700998	43700999	rs189335960	chr8	131654195	131654196	rs4477042	chr1	55325615	55325616	rs201142319	chr16	84150035	84150036	rs141449589	chr18	9803765	9803766	rs72959319	chr16	27358506	27358507	rs568349065
chr6	159467879	159467880	rs529485132	chr2	40595874	40595875	rs11678256	chr6	53224441	53224442	rs576776406	chr1	32667224	32667225	rs536986205	chr9	137230800	137230801	rs575564246	chr12	105039003	105039004	rs184569510
chr9	215268	215269	rs636922	chr2	169614001	169614002	rs546714691	chr10	102115745	102115746	rs3793767	chr14	23775987	23775988	rs530315712	chr11	65342791	65342792	rs559134008	chr11	64110635	64110636	rs563252980
chr12	104999013	104999014	rs559355570	chr6	166776949	166776950	rs561051940	chr10	102115242	102115243	rs3793766	chr12	125401865	125401866	rs142389448	chr9	138842223	138842224	rs547064939	chr6	41697607	41697608	rs571266269
chr6	29676598	29676599	rs540717382	chr8	125630027	125630028	rs114388648	chr22	37941990	37941991	rs546746668	chr16	89070659	89070660	rs545196693	chr17	40471979	40471980	rs3809758	chr1	12258054	12258055	rs17885868
chr19	42382100	42382101	rs571315519	chr1	6660855	6660856	rs553250649	chr8	22924209	22924210	rs577936615	chr19	53439873	53439874	rs562254043	chr10	75005102	75005103	rs80251151	chr11	104839891	104839892	rs56236283
chr2	204756157	204756158	rs567536049	chr6	6701088	6701089	rs555647186	chr5	177633541	177633542	rs537105338	chr7	104655779	104655780	rs188284788	chr20	3877863	3877864	rs556031195	chr21	40375800	40375801	rs74363728
chr3	122279878	122279879	rs533714599	chr10	103591231	103591232	rs150351231	chr19	4717802	4717803	rs571885530	chr20	48782763	48782764	rs563001741	chr16	70462376	70462377	rs547637043	chr9	91990673	91990674	rs115495945
chr9	117137481	117137482	rs146370619	chr18	32663533	32663534	rs60175190	chr5	173216198	173216199	rs11746010	chr11	6704686	6704687	rs549051418	chr16	87888427	87888428	rs190800201	chr20	43595997	43595998	rs546677472
chr8	126948947	126948948	rs35689688	chr12	117486639	117486640	rs573895164	chr9	130860922	130860923	rs149387961	chr22	22293123	22293124	rs528610153	chr1	43415485	43415486	rs543689763	chr17	76111412	76111413	rs567912416
chr1	114356095	114356096	rs55940960	chr5	136984877	136984878	rs148594378	chr6	31918871	31918872	rs146329167	chr1	45478697	45478698	rs191872916	chr5	118666398	118666399	rs527283610	chr16	88767768	88767769	rs2306049
chr15	94850010	94850011	rs142894605	chr9	14304061	14304062	rs554744399	chr12	125262520	125262521	rs147388758	chr1	27755196	27755197	rs141745863	chr11	9596868	9596869	rs540085376	chr21	34639368	34639369	rs532369580
chr8	37751441	37751442	rs573422179	chr12	96028087	96028088	rs539041585	chr1	53392971	53392972	rs566646314	chr8	145156999	145157000	rs554127010	chr10	126406660	126406661	rs142432908	chr22	38032226	38032227	rs376886848
chr3	45990565	45990566	rs116684889	chr10	88453873	88453874	rs2675691	chr14	51409598	51409599	rs148508203	chr6	17962999	17963000	rs555239855	chr11	61732172	61732173	rs566003862	chr11	104839099	104839100	rs539122154
chr2	197030397	197030398	rs559084336	chr2	101523112	101523113	rs145852448	chr10	102133366	102133367	rs148316393	chr2	15701449	15701450	rs372060208	chr17	73773326	73773327	rs73997619	chr11	118090756	118090757	rs567804936
chr5	156638436	156638437	rs186200576	chr17	55910717	55910718	rs192893512	chr16	8944281	8944282	rs560080687	chr1	12290050	12290051	rs528538806	chr17	73773288	73773289	rs73997618	chr17	61710400	61710401	rs573654180
chr3	14466760	14466761	rs556017050	chr3	27387007	27387008	rs66854845	chr5	177657119	177657120	rs140011299	chr8	22932208	22932209	rs556092636	chr9	138844049	138844050	rs547940451	chr3	14459981	14459982	rs533252938
chr9	117664443	117664444	rs2295801	chr3	69821829	69821830	rs560447206	chr9	116150582	116150583	rs188845125	chr2	171943473	171943474	rs553762102	chr19	13180985	13180986	rs147756497	chr16	31213617	31213618	rs146349221
chr19	48761954	48761955	rs562269899	chr12	57628010	57628011	rs371899328	chr16	69362451	69362452	rs2242413	chr6	13355888	13355889	rs560576275	chr17	56406888	56406889	rs560569777	chr12	51685880	51685881	rs147701707
chr2	234074820	234074821	rs556061215	chr7	75933492	75933493	rs546870273	chr5	89825715	89825716	rs115308990	chr11	3859301	3859302	rs140640533	chr5	176421900	176421901	rs527792506	chr2	158291538	158291539	rs10497185
chr2	68946638	68946639	rs562297986	chr14	32871038	32871039	rs149943663	chr2	38969053	38969054	rs139102548	chr9	97489025	97489026	rs575124650	chr4	40207189	40207190	rs17586314	chr12	15114008	15114009	rs566078837
chr16	88752885	88752886	rs529868024	chr4	95399962	95399963	rs141902484	chr8	22923311	22923312	rs75371822	chr1	20834610	20834611	rs190603480	chr17	40471859	40471860	rs368875914	chr16	88716936	88716937	rs72558352
chr5	55884854	55884855	rs557762059	chr12	106676133	106676134	rs200314885	chr22	29194983	29194984	rs567549010	chr1	11968353	11968354	rs189515800	chr8	146016989	146016990	rs191620954	chr8	27246615	27246616	rs17057073
chr16	50714830	50714831	rs58374306	chr13	20702015	20702016	rs149349017	chr3	101571035	101571036	rs538327374	chr3	10018718	10018719	rs566452461	chr17	74733776	74733777	rs538940595	chr20	47342139	47342140	rs539298681
chr15	89184246	89184247	rs144962598	chr8	33419689	33419690	rs539838536	chr6	167415074	167415075	rs560774766	chr6	147235960	147235961	rs555042443	chr1	230279245	230279246	rs540773741	chr3	196359350	196359351	rs55770563
chr5	35860659	35860660	rs547786840	chr1	120173276	120173277	rs587656820	chr16	56967132	56967133	rs530227711	chr19	1266528	1266529	rs561578500	chr6	37143693	37143694	rs78975893	chr12	109013126	109013127	rs78837102
chr2	69001566	69001567	rs563319506	chr14	69783492	69783493	rs200480280	chr10	5009187	5009188	rs140966911	chr6	14735186	14735187	rs557949416	chr3	195808683	195808684	rs41300401	chr7	139468113	139468114	rs193130521
chr6	108052777	108052778	rs146143049	chr17	65989975	65989976	rs564051897	chr8	126445771	126445772	rs149162682	chr10	12307893	12307894	rs11257655	chr22	40342848	40342849	rs182079808	chr3	32525706	32525707	rs537394910
chr3	183256964	183256965	rs114698873	chr3	58521587	58521588	rs557631725	chr19	2475586	2475587	rs560745517	chr12	102101188	102101189	rs192351033	chr17	80419723	80419724	rs11077995	chr10	73528516	73528517	rs527242203
chr4	2789037	2789038	rs150860535	chr10	88429021	88429022	rs182511854	chr6	26126330	26126331	rs73393405	chr1	198603092	198603093	rs72738008	chr1	35745069	35745070	rs188951114	chr9	117159519	117159520	rs144893595
chr17	76109893	76109894	rs553429574	chr11	16868736	16868737	rs426085	chr5	177633950	177633951	rs117643211	chr1	198603145	198603146	rs72738009	chr17	40463670	40463671	rs117202666	chr21	45575338	45575339	rs534885405
chr3	32992964	32992965	rs539315269	chr4	84456919	84456920	rs189377027	chr1	1690550	1690551	rs146614907	chr1	231664325	231664326	rs188926748	chr3	4867621	4867622	rs58386249	chr1	12230218	12230219	rs558464806
chr19	1088284	1088285	rs6843	chr10	78191035	78191036	rs11001779	chr6	26125170	26125171	rs73393403	chr22	20117097	20117098	rs576314190	chr1	156467910	156467911	rs543254745	chr5	176327783	176327784	rs576584429
chr1	117046538	117046539	rs117359405	chr2	240963947	240963948	rs376392869	chr6	26126276	26126277	rs369997612	chr2	114514338	114514339	rs547615511	chr4	10108572	10108573	rs181923121	chr1	111734299	111734300	rs574005558
chr9	447374	447375	rs147973322	chr11	47205225	47205226	rs539671829	chr1	45097588	45097589	rs115027833	chr1	198603083	198603084	rs72738007	chr7	157194417	157194418	rs575168806	chr8	56837110	56837111	rs56136409
chr16	68033100	68033101	rs183768350	chr3	183365725	183365726	rs28525108	chr9	38394562	38394563	rs7846941	chr1	147806965	147806966	rs587737437	chr11	12222664	12222665	rs533136451	chr17	43314593	43314594	rs544206078
chr20	56205547	56205548	rs560169890	chr18	32628977	32628978	rs566446206	chr2	113925139	113925140	rs80312044	chr19	5720382	5720383	rs72979079	chr17	74262969	74262970	rs190124792	chr21	15917222	15917223	rs370472397
chr22	37703956	37703957	rs56272035	chr15	92710052	92710053	rs149934604	chr19	59023438	59023439	rs539803876	chr1	22095006	22095007	rs542383464	chr9	127623571	127623572	rs541663306	chr5	40841232	40841233	rs570218314
chr6	32921023	32921024	rs575677640	chr8	17179480	17179481	rs527681330	chr1	93646004	93646005	rs560053007	chr2	220144444	220144445	rs532031093	chr1	22076637	22076638	rs7538354	chr1	111423500	111423501	rs117909761
chr7	50440234	50440235	rs145366605	chr17	46124275	46124276	rs72823594	chr1	9310317	9310318	rs370111096	chr19	18485451	18485452	rs78070100	chr22	45710073	45710074	rs116984967	chr15	65151560	65151561	rs536785950
chr16	57077190	57077191	rs557044688	chr4	141933674	141933675	rs188451864	chr1	1689533	1689534	rs373078713	chr10	30707911	30707912	rs551935086	chr5	118666660	118666661	rs576146716	chr4	48130048	48130049	rs565568919
chr22	37677948	37677949	rs8141057	chr12	21809770	21809771	rs371918902	chr14	103801746	103801747	rs147092160	chr1	228290939	228290940	rs537899957	chr19	50000956	50000957	rs576237562	chr21	34851443	34851444	rs186434775
chr22	30988243	30988244	rs552029814	chr5	1126060	1126061	rs193086851	chr19	11353811	11353812	rs199717792	chr5	131755417	131755418	rs545062540	chr1	12065800	12065801	rs376598131	chr17	66283329	66283330	rs546652508
chr1	167465353	167465354	rs35057783	chr3	179066841	179066842	rs544870531	chr11	47289961	47289962	rs138970059	chr17	73267506	73267507	rs140502809	chr1	12664521	12664522	rs180777273	chr1	27963217	27963218	rs149262490
chr19	10489038	10489039	rs144960992	chr14	55037424	55037425	rs11628105	chr9	115986961	115986962	rs547627746	chr17	74265150	74265151	rs548163667	chr8	144376200	144376201	rs574388025	chr1	26945613	26945614	rs193041092
chr2	7872383	7872384	rs547460391	chr4	186653098	186653099	rs541598278	chr16	23463998	23463999	rs572990655	chr19	38807786	38807787	rs534759061	chr17	42287811	42287812	rs143551416	chr22	37698832	37698833	rs76709549
chr13	31314455	31314456	rs561021448	chr16	82661522	82661523	rs111493279	chr3	172035224	172035225	rs561254528	chr3	47517500	47517501	rs558772164	chr3	50648375	50648376	rs139332468	chr19	8567354	8567355	rs540827052
chr2	202129373	202129374	rs538228125	chr8	29954248	29954249	rs532599672	chr8	145060501	145060502	rs368557720	chr1	90368077	90368078	rs77760849	chr1	227936860	227936861	rs546966231	chr17	28068747	28068748	rs182542012
chr3	150919949	150919950	rs546360989	chr5	156186346	156186347	rs563686455	chr11	1318969	1318970	rs551899938	chr10	82263953	82263954	rs12411484	chr9	19380411	19380412	rs116598818	chr14	93116047	93116048	rs535299073
chr19	48760228	48760229	rs7248320	chr20	42769834	42769835	rs569357612	chr5	128430165	128430166	rs541052866	chr6	15482280	15482281	rs566561761	chr4	6911110	6911111	rs536177379	chr2	202056489	202056490	rs577256303
chr3	150916438	150916439	rs80187285	chr7	35425235	35425236	rs117918059	chr9	130866274	130866275	rs547276062	chr6	20213957	20213958	rs563838503	chr11	118894857	118894858	rs185952221	chr9	130529401	130529402	rs180961636
chr18	2661133	2661134	rs76939686	chr1	161284388	161284389	rs573098854	chr16	450114	450115	rs79334115	chr1	29508468	29508469	rs28372802	chr1	15954893	15954894	rs115340702	chr17	76374808	76374809	rs544668560
chr1	223317133	223317134	rs570038120	chr13	20706127	20706128	rs530577685	chr20	3026662	3026663	rs533851174	chr17	76837205	76837206	rs571712477	chr19	5690488	5690489	rs199582837	chr5	171605466	171605467	rs80230192
chr20	57737198	57737199	rs148966797	chr17	1010685	1010686	rs534075001	chr4	8204141	8204142	rs566458211	chr7	72395665	72395666	rs559447703	chr6	44193725	44193726	rs577992645	chr2	175449890	175449891	rs138736069
chr6	31319299	31319300	rs571405686	chr15	83468766	83468767	rs545180601	chr11	111635641	111635642	rs77026396	chr2	68290067	68290068	rs17034905	chr7	100028766	100028767	rs201654959	chr19	6482321	6482322	rs114735307
chr6	159461936	159461937	rs543075575	chr9	14204232	14204233	rs188085195	chr2	73116051	73116052	rs185482002	chr12	109022213	109022214	rs141150182	chr19	38760929	38760930	rs560256236	chr4	185328329	185328330	rs529094182
chr2	68959723	68959724	rs143620635	chr4	6888664	6888665	rs577166179	chr10	102107703	102107704	rs561945905	chr9	114835378	114835379	rs540193536	chr10	49678573	49678574	rs530248705	chr12	109025730	109025731	rs568508597
chr2	136894997	136894998	rs533142362	chr2	62282729	62282730	rs13425453	chr6	26126262	26126263	rs577579561	chr14	75355487	75355488	rs149252672	chr1	29483421	29483422	rs183010122	chr16	31273095	31273096	rs147195093
chr2	202125154	202125155	rs116684269	chr8	97208402	97208403	rs555694791	chr22	19164242	19164243	rs375374950	chr3	46990735	46990736	rs186309855	chr6	3157754	3157755	rs528639900	chr3	183260126	183260127	rs562727268
chr11	48013677	48013678	rs184047622	chr4	186059892	186059893	rs12506141	chr11	76498026	76498027	rs78001436	chr3	46988900	46988901	rs542047990	chr9	138842532	138842533	rs554228848	chr5	176858635	176858636	rs55685230
chr1	28189798	28189799	rs190592842	chr12	119618732	119618733	rs535843146	chr22	19159312	19159313	rs571003569	chr5	43065135	43065136	rs553923081	chr9	139557329	139557330	rs35874494	chr5	171587798	171587799	rs567605987
chr19	16449975	16449976	rs193118552	chr1	237247891	237247892	rs547760311	chr8	22872471	22872472	rs536626568	chr10	30707734	30707735	rs561886165	chr19	18268254	18268255	rs184350213	chr22	37625092	37625093	rs552149372
chr16	50310665	50310666	rs537450533	chr1	237161564	237161565	rs555676809	chr8	134577290	134577291	rs188529909	chr1	38455716	38455717	rs555174710	chr1	223976651	223976652	rs192994585	chr6	149803724	149803725	rs186600322
chr3	112183359	112183360	rs56224196	chr3	69171943	69171944	rs142037392	chr10	102113774	102113775	rs562586138	chr9	130922575	130922576	rs114849954	chr17	27506366	27506367	rs536310925	chr17	8125873	8125874	rs146639260
chr2	198141736	198141737	rs567523404	chr6	5093117	5093118	rs528248257	chr1	12670229	12670230	rs535674513	chr1	204381021	204381022	rs4245733	chr17	62084217	62084218	rs547582736	chr17	73828129	73828130	rs543052174
chr22	40352453	40352454	rs143953599	chr14	73278404	73278405	rs115220175	chr15	80453979	80453980	rs563430508	chr7	132937950	132937951	rs369121330	chr14	74222385	74222386	rs549621723	chr11	1872753	1872754	rs147325053
chr5	150446150	150446151	rs183941965	chr9	116346354	116346355	rs532447042	chr17	80696621	80696622	rs7216058	chr13	27550713	27550714	rs563032550	chr14	96011050	96011051	rs546456975	chr6	31555766	31555767	rs370797345
chr2	69022385	69022386	rs183772040	chr10	17659197	17659198	rs549497722	chr4	8227634	8227635	rs147054120	chr1	222885392	222885393	rs559629433	chr1	234741060	234741061	rs562601794	chr17	73394541	73394542	rs532636561
chr2	68945332	68945333	rs560937571	chr8	125378187	125378188	rs560511780	chr11	57192427	57192428	rs180824864	chr1	21588557	21588558	rs556833895	chr6	10750213	10750214	rs148358182	chr5	1513494	1513495	rs566211253
chr8	23077162	23077163	rs7814465	chr3	187996589	187996590	rs576005175	chr6	167415088	167415089	rs151008845	chr20	54994064	54994065	rs147051647	chr8	38648044	38648045	rs111587155	chr15	81605235	81605236	rs146506417
chr22	42177261	42177262	rs184386977	chr7	90290827	90290828	rs550147027	chr1	12670395	12670396	rs4846128	chr1	235111062	235111063	rs180752339	chr11	65274522	65274523	rs141862009	chr22	17594892	17594893	rs556662790
chr7	150375225	150375226	rs1949696	chr3	37285748	37285749	rs558647141	chr11	14665485	14665486	rs543637510	chr16	21610940	21610941	rs539247118	chr20	56965679	56965680	rs143722203	chr10	45913695	45913696	rs189067644
chr17	37055593	37055594	rs536381368	chr3	52484579	52484580	rs148932902	chr16	8962880	8962881	rs547157901	chr17	62223445	62223446	rs370213406	chr1	32856649	32856650	rs573002274	chr20	47422301	47422302	rs549385354
chr14	91867322	91867323	rs543573265	chr4	174448094	174448095	rs535075696	chr1	55331232	55331233	rs529475196	chr18	33552571	33552572	rs533344306	chr19	11205950	11205951	rs190726429	chr17	8858836	8858837	rs10048192
chr18	2682406	2682407	rs532158219	chr12	19387803	19387804	rs534600205	chr16	20909667	20909668	rs576511211	chr17	1619791	1619792	rs187476833	chr3	186501473	186501474	rs200462080	chr17	73840305	73840306	rs202020609
chr2	198070244	198070245	rs532501963	chr15	42204526	42204527	rs139275523	chr6	30737589	30737590	rs534479615	chr8	11719995	11719996	rs570496764	chr21	47647381	47647382	rs999691	chr3	38181842	38181843	rs560025144
chr9	117124422	117124423	rs565752787	chr3	38563248	38563249	rs56858708	chr19	11207352	11207353	rs75550392	chr20	30192017	30192018	rs139203365	chr2	15698082	15698083	rs7574879	chr22	37696934	37696935	rs537766550
chr3	53202332	53202333	rs144162308	chr2	220437006	220437007	rs568350719	chr2	20811219	20811220	rs548404003	chr2	62115777	62115778	rs533334223	chr22	37638959	37638960	rs2213430	chr6	31326789	31326790	rs116269252
chr6	42898007	42898008	rs80353219	chr4	174453090	174453091	rs183672789	chr1	55328414	55328415	rs374981201	chr1	110527222	110527223	rs78251135	chr20	54987510	54987511	rs568097945	chr14	24808700	24808701	rs188388321
chr6	32811719	32811720	rs552634755	chr17	55917614	55917615	rs530971697	chr3	172036544	172036545	rs563142665	chr19	2042094	2042095	rs564651332	chr9	138843898	138843899	rs577150448	chr17	62008830	62008831	rs533568517
chr1	89778722	89778723	rs564974493	chr17	55184724	55184725	rs553186992	chr7	150020294	150020295	rs998920	chr19	1897755	1897756	rs150646384	chr16	88866725	88866726	rs180904713	chr9	95799140	95799141	rs563186958
chr19	48747182	48747183	rs182766915	chr13	43701776	43701777	rs184371023	chr14	51408317	51408318	rs72685360	chr17	15902972	15902973	rs199843558	chr9	4862850	4862851	rs566271214	chr13	46756020	46756021	rs73189847
chr17	33846865	33846866	rs544201126	chr3	167799845	167799846	rs530841457	chr11	75479824	75479825	rs570891875	chr22	42078456	42078457	rs78092457	chr10	49678146	49678147	rs7093726	chr15	94831512	94831513	rs76548398
chr2	192483028	192483029	rs374862222	chr2	179887595	179887596	rs142965978	chr6	31915042	31915043	rs577473439	chr9	80602045	80602046	rs72738421	chr20	39663036	39663037	rs192304028	chr16	50710783	50710784	rs550630276
chr1	160492269	160492270	rs6689237	chr20	43177812	43177813	rs190810222	chr16	8958247	8958248	rs142391994	chr16	85595013	85595014	rs564820783	chr16	2203529	2203530	rs143578676	chr12	25206161	25206162	rs571381395
chr6	42898906	42898907	rs142537477	chr10	23383569	23383570	rs188355123	chr4	7068276	7068277	rs114167052	chr15	44117031	44117032	rs190409991	chr3	40351139	40351140	rs5004340	chr2	144020755	144020756	rs533114246
chr3	113941156	113941157	rs189799127	chr12	19284474	19284475	rs186035078	chr22	45076589	45076590	rs7289354	chr1	26611422	26611423	rs534818839	chr18	9803640	9803641	rs552493834	chr7	138795972	138795973	rs151128049
chr1	117345726	117345727	rs182544401	chr9	112604847	112604848	rs75467842	chr1	9299820	9299821	rs569530951	chr1	1310823	1310824	rs150041542	chr12	57933162	57933163	rs79376910	chr19	35504555	35504556	rs146626930
chr6	108059125	108059126	rs186602510	chr9	134173320	134173321	rs12339452	chr15	80455864	80455865	rs533160137	chr10	80938497	80938498	rs530392191	chr16	74700173	74700174	rs561543394	chr4	185365539	185365540	rs890195
chr14	91871439	91871440	rs6575192	chr7	136628097	136628098	rs560801740	chr8	103819798	103819799	rs555585547	chr1	11968168	11968169	rs573926907	chr17	75360337	75360338	rs531371727	chr6	159463689	159463690	rs559089275
chr5	157026930	157026931	rs538661973	chr1	26392866	26392867	rs200811483	chr6	31895384	31895385	rs150299426	chr20	34638850	34638851	rs558313945	chr10	80938689	80938690	rs568987987	chr19	18229724	18229725	rs552239141
chr19	14144549	14144550	rs541457390	chr13	50696853	50696854	rs527555747	chr14	51401966	51401967	rs141226870	chr13	52768712	52768713	rs112661020	chr16	88558492	88558493	rs550321751	chr1	28198889	28198890	rs139715843
chr1	111417655	111417656	rs150914103	chr5	66299769	66299770	rs142842912	chr20	36664694	36664695	rs77242529	chr20	54967633	54967634	rs532757185	chr6	41996702	41996703	rs202142727	chr2	68980629	68980630	rs575288039
chr3	114015931	114015932	rs9825904	chr22	34235068	34235069	rs145256299	chr5	39401020	39401021	rs532199341	chr4	6944032	6944033	rs142325589	chr5	118666461	118666462	rs536366474	chr11	128617129	128617130	rs569394150
chr7	150372662	150372663	rs563273013	chr12	33044251	33044252	rs140749387	chr14	23445500	23445501	rs531837997	chr5	34915585	34915586	rs549303534	chr20	36154911	36154912	rs544050373	chr1	27160277	27160278	rs75099667
chr1	200844867	200844868	rs536870829	chr4	141907033	141907034	rs111820794	chr14	65405455	65405456	rs144553961	chr4	185655515	185655516	rs542870566	chr1	166810013	166810014	rs567309010	chr9	92042493	92042494	rs565564253
chr19	42689701	42689702	rs141804516	chr8	25901529	25901530	rs1466563	chr18	71933703	71933704	rs548210641	chr6	37142952	37142953	rs537193396	chr2	238611792	238611793	rs139913826	chr6	25016430	25016431	rs567386267
chr22	37680707	37680708	rs73884199	chr1	184928164	184928165	rs234123	chr3	52017364	52017365	rs542934203	chr19	47287925	47287926	rs537654693	chr19	49377254	49377255	rs377143682	chr19	1069611	1069612	rs570645737
chr2	198108765	198108766	rs552698797	chr13	41345108	41345109	rs181496355	chr21	46949264	46949265	rs144944011	chr19	1438445	1438446	rs369933692	chr19	1837121	1837122	rs577487442	chr14	91815840	91815841	rs185000959
chr2	231337371	231337372	rs573918843	chr3	69920332	69920333	rs528341371	chr12	89747654	89747655	rs528618029	chr11	62328163	62328164	rs111936218	chr8	145157028	145157029	rs192614290	chr9	92070600	92070601	rs571365471
chr3	150923394	150923395	rs186587374	chr8	41517063	41517064	rs16890723	chr7	197619	197620	rs185861957	chr17	26926008	26926009	rs182590098	chr19	1837032	1837033	rs115068941	chr1	9790882	9790883	rs12354258
chr22	40354548	40354549	rs559329316	chr4	186669266	186669267	rs117698266	chr17	38080227	38080228	rs142463900	chr15	93461368	93461369	rs371215405	chr6	41996451	41996452	rs76459603	chr17	47295161	47295162	rs142527437
chr1	28210600	28210601	rs558380843	chr5	156974012	156974013	rs553054543	chr19	11345485	11345486	rs577182526	chr3	14481724	14481725	rs551113188	chr1	1243698	1243699	rs571678536	chr20	1445564	1445565	rs534765607
chr5	150447452	150447453	rs149770933	chr7	101601548	101601549	rs118078515	chr9	19116588	19116589	rs72561715	chr11	12138158	12138159	rs7937630	chr19	18484766	18484767	rs539353465	chr3	196361699	196361700	rs77453405
chr2	202137667	202137668	rs201822314	chr15	42262475	42262476	rs546695953	chr8	23017707	23017708	rs147892016	chr22	23540184	23540185	rs530763279	chr3	15094475	15094476	rs548182564	chr5	169729957	169729958	rs570019371
chr7	50333557	50333558	rs546868472	chr1	64166287	64166288	rs2819158	chr10	102120405	102120406	rs542196124	chr6	15509995	15509996	rs114110917	chr2	43454008	43454009	rs574222280	chr17	73388818	73388819	rs543729950
chr9	117656285	117656286	rs192297306	chr15	44185375	44185376	rs143997893	chr7	65609172	65609173	rs537565014	chr3	5055139	5055140	rs12630368	chr11	118899805	118899806	rs544496406	chr4	185331307	185331308	rs532145494
chr6	24940943	24940944	rs555580630	chr7	136558174	136558175	rs530341036	chr17	48940905	48940906	rs528956204	chr16	31470672	31470673	rs139912838	chr6	36035752	36035753	rs115513538	chr5	171543365	171543366	rs535375748
chr19	6813513	6813514	rs80126952	chr1	167645445	167645446	rs192079431	chr2	61245353	61245354	rs576400403	chr4	148605248	148605249	rs148792887	chr19	18272019	18272020	rs536421132	chr2	233945931	233945932	rs142062991
chr6	32816385	32816386	rs184850092	chr19	56118522	56118523	rs529698442	chr1	1689344	1689345	rs148550769	chr22	18121578	18121579	rs558904418	chr8	38648198	38648199	rs189666757	chr10	129858166	129858167	rs573922446
chr14	91874213	91874214	rs28408375	chr8	133777703	133777704	rs546907802	chr8	126442361	126442362	rs550848284	chr7	148680858	148680859	rs146500940	chr11	3856111	3856112	rs185881410	chr4	38857895	38857896	rs117985012
chr17	76123076	76123077	rs529839099	chr16	4292101	4292102	rs569556033	chr14	51401134	51401135	rs551148085	chr13	114988292	114988293	rs143718904	chr14	96011108	96011109	rs45560940	chr15	77292607	77292608	rs552207727
chr3	113951749	113951750	rs186465233	chr2	40546379	40546380	rs535368458	chr6	31623909	31623910	rs536808624	chr7	44887129	44887130	rs546270688	chr9	136036698	136036699	rs78657678	chr16	88767520	88767521	rs141704187
chr1	117301736	117301737	rs189915458	chr3	52572348	52572349	rs560345111	chr11	118899341	118899342	rs191826326	chr14	103112519	103112520	rs185716692	chr17	7482600	7482601	rs577538291	chr5	169740480	169740481	rs569059171
chr8	82004636	82004637	rs115554294	chr17	36898392	36898393	rs4795311	chr17	38078302	38078303	rs543481664	chr19	29704252	29704253	rs575815128	chr10	75534663	75534664	rs143445830	chr9	117153147	117153148	rs184930774
chr3	38193468	38193469	rs575417509	chr1	116308093	116308094	rs114083532	chr6	7239467	7239468	rs12526689	chr2	219433572	219433573	rs575870129	chr13	103259260	103259261	rs192882966	chr3	13456127	13456128	rs116008354
chr11	60738792	60738793	rs571765859	chr12	94174264	94174265	rs186842995	chr16	11348035	11348036	rs183323217	chr5	40835424	40835425	rs564699329	chr20	45960225	45960226	rs531526498	chr6	32809363	32809364	rs547653681
chr16	3123134	3123135	rs192924107	chr7	10978574	10978575	rs534127199	chr19	4704939	4704940	rs570046644	chr3	196295355	196295356	rs572537238	chr22	32022847	32022848	rs56318295	chr17	8849686	8849687	rs186902195
chr1	53833718	53833719	rs2275320	chr14	55045878	55045879	rs535940757	chr10	102106854	102106855	rs202110963	chr1	8940197	8940198	rs142348259	chr16	68114197	68114198	rs569125065	chr20	48429877	48429878	rs529213869
chr5	66500768	66500769	rs1428470	chr6	122449465	122449466	rs544267755	chr4	39453591	39453592	rs544647242	chr4	160072319	160072320	rs538872373	chr1	230279410	230279411	rs11122395	chr16	81870017	81870018	rs536126219
chr18	2658842	2658843	rs562007749	chr4	75942421	75942422	rs143243397	chr14	50090098	50090099	rs537612516	chr10	17258208	17258209	rs564192940	chr16	47495915	47495916	rs9328591	chr17	76121934	76121935	rs145262917
chr8	126925087	126925088	rs577954236	chr15	99996497	99996498	rs566898791	chr16	11813297	11813298	rs188485786	chr11	66278127	66278128	rs549210746	chr20	62530370	62530371	rs138965033	chr17	73830524	73830525	rs564709979
chr2	202074317	202074318	rs188971325	chr13	32682940	32682941	rs548273493	chr19	49403641	49403642	rs576228264	chr12	95598556	95598557	rs187604065	chr20	48809042	48809043	rs370088659	chr10	26727471	26727472	rs191245059
chr3	113952479	113952480	rs145100848	chr8	74658446	74658447	rs552733604	chr6	31624553	31624554	rs183968326	chr16	89436014	89436015	rs533512528	chr6	36446104	36446105	rs114892399	chr12	111866108	111866109	rs573331537
chr9	117688412	117688413	rs563649347	chr10	116481335	116481336	rs574644270	chr19	11347463	11347464	rs150276162	chr1	110881178	110881179	rs536204463	chr6	30584867	30584868	rs540584737	chr3	158520190	158520191	rs562165907
chr8	126958390	126958391	rs564420582	chr10	75006955	75006956	rs553473051	chr16	69361857	69361858	rs551173721	chr6	159291048	159291049	rs542233360	chr8	141629262	141629263	rs531104872	chr17	81005642	81005643	rs185729136
chr2	231126950	231126951	rs554586002	chr1	206902469	206902470	rs112707769	chr8	96037205	96037206	rs202043750	chr7	16697679	16697680	rs547638009	chr19	5690309	5690310	rs568723208	chr1	112014151	112014152	rs551355937
chr14	93117525	93117526	rs149449097	chr9	130611904	130611905	rs1998923	chr16	8962825	8962826	rs181126672	chr19	572279	572280	rs541980541	chr6	41904280	41904281	rs539140009	chr14	23426659	23426660	rs548638810
chr22	40342703	40342704	rs146496517	chr8	97286085	97286086	rs544941638	chr1	55331553	55331554	rs80277697	chr19	41328847	41328848	rs11668989	chr16	88575669	88575670	rs188269503	chr3	122286409	122286410	rs189818445
chr22	50977741	50977742	rs566272844	chr9	38069490	38069491	rs182665197	chr3	194204941	194204942	rs114251695	chr6	41903962	41903963	rs140718705	chr20	32673381	32673382	rs139786646	chr22	50630870	50630871	rs578044963
chr1	114416715	114416716	rs577811691	chr12	4398561	4398562	rs3217856	chr12	50496531	50496532	rs531127831	chr1	23885114	23885115	rs555121436	chr13	103259277	103259278	rs139796758	chr5	100177333	100177334	rs555656497
chr15	75073120	75073121	rs35290121	chr3	16952169	16952170	rs372467080	chr3	150458497	150458498	rs190426617	chr7	150066586	150066587	rs541102978	chr1	46770473	46770474	rs181552909	chr9	92051971	92051972	rs577495718
chr16	4463767	4463768	rs553237385	chr6	129209815	129209816	rs6919352	chr6	26027285	26027286	rs115249469	chr12	100594629	100594630	rs202245183	chr10	75004875	75004876	rs529596925	chr9	92023918	92023919	rs12554450
chr11	60770276	60770277	rs529815754	chr3	64889872	64889873	rs540896610	chr6	44079923	44079924	rs146923500	chr1	198131590	198131591	rs6661405	chr10	103872063	103872064	rs142673914	chr9	95891233	95891234	rs536408422
chr17	8813257	8813258	rs554285325	chr7	151325121	151325122	rs556167597	chr10	102107654	102107655	rs576301144	chr1	55181472	55181473	rs546908483	chr3	128135171	128135172	rs185738784	chr6	149803782	149803783	rs149324638
chr5	131830503	131830504	rs186596228	chr6	76195511	76195512	rs188030270	chr17	79816084	79816085	rs182574569	chr1	32671233	32671234	rs16834929	chr1	11857886	11857887	rs539847811	chr3	183270459	183270460	rs560677828
chr7	45018425	45018426	rs574396902	chr10	115387550	115387551	rs529735729	chr1	155106759	155106760	rs537630211	chr8	42911334	42911335	rs73675449	chr7	138775620	138775621	rs75808578	chr6	32862207	32862208	rs538449199
chr2	202134856	202134857	rs567835129	chr3	123135949	123135950	rs551038028	chr12	89747982	89747983	rs576726652	chr9	127703239	127703240	rs534534839	chr5	118666532	118666533	rs569461764	chr1	31214387	31214388	rs149909342
chr2	69001375	69001376	rs185830491	chr11	118273952	118273953	rs184108360	chr9	97770076	97770077	rs184994169	chr22	20307602	20307603	rs113667770	chr19	49376973	49376974	rs533691597	chr1	108595109	108595110	rs60300598
chr17	76745237	76745238	rs560206710	chr1	100136687	100136688	rs529459864	chr5	132209574	132209575	rs80243369	chr19	18485257	18485258	rs8107264	chr16	30961458	30961459	rs147730023	chr15	75080202	75080203	rs557384569
chr19	6788515	6788516	rs35514362	chr2	101494289	101494290	rs75104264	chr8	126442673	126442674	rs187451972	chr17	42188744	42188745	rs534310724	chr19	11205911	11205912	rs527528520	chr19	10445213	10445214	rs567833372
chr2	198144755	198144756	rs144141035	chr9	134205618	134205619	rs566807691	chr6	26027250	26027251	rs552641204	chr1	150592378	150592379	rs80278093	chr19	18271894	18271895	rs571606151	chr14	77503546	77503547	rs205818
chr9	117105890	117105891	rs539635881	chr4	114578867	114578868	rs534185555	chr11	93469956	93469957	rs369156642	chr7	102082180	102082181	rs574150204	chr20	30258813	30258814	rs10439608	chr5	176930650	176930651	rs337366
chr19	1087100	1087101	rs538945877	chr4	95513857	95513858	rs558678996	chr16	69361398	69361399	rs548923034	chr2	122288505	122288506	rs188343279	chr1	28833162	28833163	rs116385865	chr11	118078076	118078077	rs146249141
chr11	118216796	118216797	rs369501842	chr4	23884972	23884973	rs57531196	chr17	73970779	73970780	rs141119543	chr4	54232423	54232424	rs550976497	chr15	31658141	31658142	rs576679060	chr1	9743853	9743854	rs528754941
chr12	6555966	6555967	rs576203813	chr11	833974	833975	rs28507856	chr17	73975708	73975709	rs552871785	chr16	8962227	8962228	rs545816214	chr14	81770728	81770729	rs139241661	chr11	48038416	48038417	rs144827086
chr5	35868078	35868079	rs184730478	chr1	167597284	167597285	rs113848504	chr4	88312421	88312422	rs537022669	chr8	101322407	101322408	rs555193312	chr19	18390252	18390253	rs41446250	chr14	93126746	93126747	rs188847155
chr17	29144596	29144597	rs529828726	chr13	42270704	42270705	rs563879287	chr10	5005801	5005802	rs540468825	chr14	90863261	90863262	rs550205215	chr7	135349047	135349048	rs142862253	chr1	159886141	159886142	rs548219604
chr22	47170245	47170246	rs532284957	chr18	32716136	32716137	rs146770048	chr4	39452766	39452767	rs567697264	chr12	106695682	106695683	rs187297930	chr21	47647399	47647400	rs538761300	chr1	40866857	40866858	rs423295
chr2	136965029	136965030	rs571978386	chr22	34173718	34173719	rs116358485	chr8	27462436	27462437	rs79390242	chr16	4357704	4357705	rs552442979	chr17	62501013	62501014	rs113492176	chr20	47395277	47395278	rs6012527
chr4	71872103	71872104	rs560384261	chr3	179375363	179375364	rs368771142	chr9	19116736	19116737	rs534694278	chr17	30771226	30771227	rs186205363	chr17	71225288	71225289	rs150722181	chr17	29146573	29146574	rs528606742
chr17	62008300	62008301	rs141392053	chr12	4383234	4383235	rs200897111	chr17	38076461	38076462	rs559703242	chr17	40540927	40540928	rs530258438	chr1	203651250	203651251	rs114389965	chr22	17587562	17587563	rs528570842
chr6	32825727	32825728	rs557892734	chr11	12028462	12028463	rs539187213	chr16	56970234	56970235	rs546063287	chr1	8021495	8021496	rs573775715	chr8	11720501	11720502	rs140542070	chr12	105036432	105036433	rs116654317
chr1	160535154	160535155	rs200517127	chr17	17847347	17847348	rs116174842	chr20	61438123	61438124	rs7266174	chr11	65667906	65667907	rs557461987	chr1	27070784	27070785	rs540218813	chr9	134142742	134142743	rs186613131
chr2	204729457	204729458	rs192030534	chr5	142128368	142128369	rs548492870	chr14	23445567	23445568	rs189945692	chr17	16342368	16342369	rs554769527	chr1	43402461	43402462	rs529966425	chr7	50355877	50355878	rs533729963
chr6	159109931	159109932	rs192544898	chr12	49162181	49162182	rs527658229	chr3	186757451	186757452	rs2268534	chr2	178977066	178977067	rs566849804	chr1	27869252	27869253	rs571020780	chr6	41908499	41908500	rs560165519
chr1	167464934	167464935	rs527952944	chr10	123763230	123763231	rs139530098	chr3	186757082	186757083	rs2268535	chr15	66679111	66679112	rs528081649	chr5	134181626	134181627	rs549601380	chr12	51705028	51705029	rs150393385
chr8	126937847	126937848	rs558116388	chr21	38445068	38445069	rs2298683	chr3	186756907	186756908	rs2268536	chr1	37945381	37945382	rs180722734	chr3	16346793	16346794	rs9852431	chr17	80452681	80452682	rs572673228
chr19	6480476	6480477	rs79545054	chr1	150986899	150986900	rs142195036	chr9	130862712	130862713	rs4837238	chr2	122288669	122288670	rs540477004	chr16	85080861	85080862	rs539458887	chr9	117111380	117111381	rs117065295
chr17	29141001	29141002	rs560235269	chr12	4273991	4273992	rs116157058	chr3	186759849	186759850	rs2268530	chr1	28499454	28499455	rs139769978	chr8	27219875	27219876	rs534505803	chr12	104958972	104958973	rs553954857
chr1	117342672	117342673	rs573579904	chr5	1125187	1125188	rs553840827	chr3	186759346	186759347	rs2268531	chr3	38206862	38206863	rs35389011	chr19	1872634	1872635	rs537149550	chr1	167639396	167639397	rs141976206
chr4	100742431	100742432	rs115463352	chr15	65376598	65376599	rs547765925	chr3	186757994	186757995	rs2268532	chr22	26984495	26984496	rs576705101	chr16	88866648	88866649	rs115923979	chr20	47332934	47332935	rs117759875
chr2	136895108	136895109	rs546424801	chr8	145157912	145157913	rs377585461	chr3	186757809	186757810	rs2268533	chr1	36396701	36396702	rs148583974	chr19	1207686	1207687	rs561827453	chr14	93142246	93142247	rs113399942
chr20	56194984	56194985	rs140542508	chr12	120972265	120972266	rs536753633	chr8	27452789	27452790	rs139208407	chr4	44680332	44680333	rs545253990	chr12	120667137	120667138	rs534862805	chr17	26875676	26875677	rs145710399
chr17	43486671	43486672	rs193222486	chr10	123950732	123950733	rs191775979	chr19	11254631	11254632	rs11670740	chr3	193807712	193807713	rs190261982	chr9	4852312	4852313	rs552057985	chr9	114823561	114823562	rs548473285
chr3	183260498	183260499	rs569066006	chr15	92434245	92434246	rs78756708	chr1	1707270	1707271	rs554889275	chr15	83735903	83735904	rs200228998	chr6	119633395	119633396	rs540415051	chr19	14499376	14499377	rs10410377
chr2	231094126	231094127	rs180911997	chr9	107539423	107539424	rs550997249	chr12	121163666	121163667	rs550148611	chr11	65342791	65342792	rs559134008	chr3	23850268	23850269	rs552816835	chr11	117880725	117880726	rs558558397
chr1	167604628	167604629	rs144346792	chr12	110733350	110733351	rs149887516	chr6	167414595	167414596	rs538641722	chr4	129209446	129209447	rs201667613	chr1	28837406	28837407	rs75857106	chr4	84005650	84005651	rs558264796
chr7	150367899	150367900	rs371056092	chr5	70928300	70928301	rs149853484	chr9	19117275	19117276	rs552867434	chr6	131949291	131949292	rs568939389	chr6	34249758	34249759	rs74725952	chr15	94776264	94776265	rs12595780
chr5	150473626	150473627	rs139248471	chr9	5450473	5450474	rs142555137	chr8	103820918	103820919	rs185782504	chr2	202298499	202298500	rs111557260	chr19	1207988	1207989	rs571455034	chr4	154409115	154409116	rs559527147
chr3	67048498	67048499	rs571992963	chr2	179665650	179665651	rs543780229	chr11	75494099	75494100	rs564532030	chr10	74033807	74033808	rs539795790	chr4	57333623	57333624	rs143095371	chr22	37632495	37632496	rs55743339
chr19	6480308	6480309	rs563870587	chr18	34028635	34028636	rs189140873	chr6	96025822	96025823	rs563044761	chr19	5791376	5791377	rs574491121	chr17	71224892	71224893	rs574194613	chr13	46754194	46754195	rs9562641
chr1	247573688	247573689	rs535448851	chr5	71726069	71726070	rs183929493	chr9	19126493	19126494	rs558943812	chr4	48700648	48700649	rs558834848	chr10	80938498	80938499	rs16937003	chr11	48027085	48027086	rs566389459
chr2	233940950	233940951	rs11674113	chr4	114355077	114355078	rs144275253	chr5	132204111	132204112	rs193054991	chr16	30007259	30007260	rs556692775	chr10	43891564	43891565	rs539205201	chr7	50361880	50361881	rs555629951
chr14	91786172	91786173	rs35228917	chr11	22646397	22646398	rs45451294	chr19	4716790	4716791	rs561893201	chr6	106773818	106773819	rs539006100	chr8	145156999	145157000	rs554127010	chr8	131010149	131010150	rs572269009
chr2	69014883	69014884	rs571623216	chr17	55927393	55927394	rs139716390	chr9	130862495	130862496	rs534375623	chr4	87857468	87857469	rs188394947	chr4	57333809	57333810	rs529395062	chr6	41938713	41938714	rs57729711
chr1	207510800	207510801	rs566046443	chr12	106676092	106676093	rs534173477	chr8	144617922	144617923	rs10098046	chr7	99679294	99679295	rs113683483	chr4	10108156	10108157	rs531641579	chr1	160680577	160680578	rs551558575
chr14	91863694	91863695	rs539403085	chr3	69140041	69140042	rs569447764	chr11	57264477	57264478	rs569425829	chr10	35668449	35668450	rs535399601	chr17	27506454	27506455	rs181308689	chr6	167366511	167366512	rs145749551
chr3	113941807	113941808	rs562084717	chr21	46130366	46130367	rs566132721	chr9	19114464	19114465	rs369202912	chr7	74064548	74064549	rs587660061	chr19	4376098	4376099	rs80016274	chr16	50279556	50279557	rs528604677
chr15	77305914	77305915	rs186109649	chr7	16703920	16703921	rs79709886	chr19	49467269	49467270	rs568011422	chr4	89445035	89445036	rs78551699	chr20	49520005	49520006	rs571874965	chr9	95785233	95785234	rs537768922
chr22	40336440	40336441	rs537458380	chr19	46284730	46284731	rs533971633	chr1	44011586	44011587	rs564113707	chr2	97198125	97198126	rs572420892	chr4	186123908	186123909	rs532165995	chr5	100236800	100236801	rs573003589
chr5	50040468	50040469	rs557049041	chr10	123898375	123898376	rs190792789	chr6	44079805	44079806	rs75979902	chr1	28834120	28834121	rs201569316	chr2	219152478	219152479	rs114233237	chr6	41700710	41700711	rs546894196
chr11	60767555	60767556	rs542773286	chr5	113520867	113520868	rs189087295	chr20	61588960	61588961	rs555908157	chr10	106100054	106100055	rs553860652	chr8	144376047	144376048	rs555944703	chr16	50713746	50713747	rs538187292
chr6	31237448	31237449	rs68037221	chr4	174591334	174591335	rs537298576	chr9	19161789	19161790	rs542861676	chr14	61447867	61447868	rs546074528	chr11	63975105	63975106	rs547477693	chr19	13258685	13258686	rs576120430
chr6	149806732	149806733	rs147083577	chr2	40665135	40665136	rs554180614	chr5	138629982	138629983	rs116378789	chr3	14246563	14246564	rs186525239	chr11	65274375	65274376	rs140730626	chr7	43625266	43625267	rs534770265
chr4	154442175	154442176	rs577545844	chr3	69905038	69905039	rs566943726	chr21	47575497	47575498	rs527340180	chr1	109633238	109633239	rs543595120	chr1	43402483	43402484	rs549650921	chr5	39180080	39180081	rs186838051
chr1	117544541	117544542	rs536952129	chr2	238801040	238801041	rs563260694	chr22	50964100	50964101	rs553249815	chr1	101723677	101723678	rs76323447	chr1	45478561	45478562	rs377193477	chr19	17958766	17958767	rs199713123
chr7	138783222	138783223	rs7786094	chr2	179917000	179917001	rs148349244	chr12	53576061	53576062	rs149572040	chr2	122288612	122288613	rs548176558	chr17	40463755	40463756	rs371020166	chr12	117502214	117502215	rs148623544
chr11	128625041	128625042	rs534479285	chr17	74732138	74732139	rs538819582	chr22	19958291	19958292	rs376216779	chr19	13949824	13949825	rs528592650	chr10	105379004	105379005	rs76238407	chr16	4398467	4398468	rs191066200
chr16	88764023	88764024	rs533149288	chr17	73007623	73007624	rs150946028	chr5	132209456	132209457	rs181586071	chr1	212965226	212965227	rs180739415	chr11	65270589	65270590	rs538579405	chr11	5646240	5646241	rs551672735
chr11	73685635	73685636	rs575527486	chr2	134934399	134934400	rs4954112	chr2	85787752	85787753	rs564559661	chr1	150952064	150952065	rs587624643	chr19	49991009	49991010	rs180749858	chr4	106075881	106075882	rs537124819
chr8	126923875	126923876	rs12678431	chr11	16867668	16867669	rs555654141	chr2	220114967	220114968	rs532913310	chr16	31470778	31470779	rs559310544	chr1	45098655	45098656	rs562656143	chr1	28212461	28212462	rs202034885
chr2	233924674	233924675	rs529562071	chr6	16259209	16259210	rs561014518	chr8	134502321	134502322	rs16904932	chr12	104904272	104904273	rs188888135	chr8	129061440	129061441	rs368654133	chr19	2062605	2062606	rs548515869
chr6	129993111	129993112	rs542772772	chr20	43208116	43208117	rs573288155	chr8	27460443	27460444	rs377153358	chr19	6061069	6061070	rs531774049	chr1	22233388	22233389	rs372571857	chr11	47381173	47381174	rs534073599
chr1	150737966	150737967	rs200709526	chr6	45885318	45885319	rs144834196	chr8	144619990	144619991	rs557696225	chr6	28864118	28864119	rs142217420	chr9	71802472	71802473	rs73449202	chr12	32112474	32112475	rs539429200
chr8	22932208	22932209	rs556092636	chr20	36706811	36706812	rs139678670	chr10	102114738	102114739	rs190842111	chr15	49447989	49447990	rs376158843	chr8	146016481	146016482	rs375971649	chr2	136870090	136870091	rs527361487
chr4	8230488	8230489	rs142155991	chr11	11996698	11996699	rs540908082	chr12	53345639	53345640	rs548315492	chr5	39167472	39167473	rs144370677	chr21	46273916	46273917	rs149423972	chr2	197026768	197026769	rs1519601
chr12	108692256	108692257	rs114334845	chr6	76198204	76198205	rs556437702	chr11	64900039	64900040	rs548232907	chr4	159731092	159731093	rs573823777	chr22	20013072	20013073	rs370050221	chr19	41257826	41257827	rs561905894
chr20	52228246	52228247	rs115155576	chr13	76362738	76362739	rs7321748	chr22	37965239	37965240	rs201507112	chr9	131419096	131419097	rs568974447	chr10	105378735	105378736	rs548452063	chr9	114935071	114935072	rs563364865
chr17	8852988	8852989	rs567573846	chr13	76390583	76390584	rs545104202	chr3	49394399	49394400	rs111812549	chr4	48700460	48700461	rs535186358	chr13	95926914	95926915	rs529688129	chr2	233932481	233932482	rs550748233
chr1	117296413	117296414	rs534681311	chr12	3384056	3384057	rs146130769	chr7	134832796	134832797	rs568466045	chr16	68113687	68113688	rs557420261	chr10	82263848	82263849	rs537880165	chr16	57023098	57023099	rs559305887
chr20	43662474	43662475	rs571904181	chr10	116409495	116409496	rs75729656	chr3	172035225	172035226	rs528822831	chr22	47000509	47000510	rs58085896	chr1	166810258	166810259	rs554173028	chr8	145059172	145059173	rs148855843
chr16	50362362	50362363	rs564853511	chr1	165616862	165616863	rs547173205	chr21	43430064	43430065	rs575789496	chr17	25902368	25902369	rs534394106	chr16	85411366	85411367	rs550508860	chr17	56367214	56367215	rs554174179
chr2	69040954	69040955	rs568191276	chr5	138262208	138262209	rs548568797	chr6	167414990	167414991	rs559277872	chr11	65270589	65270590	rs538579405	chr1	145438550	145438551	rs587636012	chr11	63977831	63977832	rs78035833
chr14	102187100	102187101	rs539213836	chr12	96042417	96042418	rs144355420	chr17	40696952	40696953	rs150454478	chr18	33078088	33078089	rs566973820	chr1	145438577	145438578	rs833392	chr4	154573806	154573807	rs571222739
chr7	138728690	138728691	rs575455635	chr1	26409777	26409778	rs550662800	chr16	696146	696147	rs571051211	chr22	50946709	50946710	rs530638587	chr8	27219752	27219753	rs75439501	chr14	35310485	35310486	rs546422893
chr21	34673996	34673997	rs187687685	chr9	14241098	14241099	rs370443513	chr20	61583937	61583938	rs145665192	chr3	4573379	4573380	rs549582017	chr17	42287765	42287766	rs532805762	chr1	12233844	12233845	rs571220886
chr2	233942411	233942412	rs563741364	chr10	13341924	13341925	rs186015759	chr11	2924628	2924629	rs566905402	chr6	33245204	33245205	rs72654490	chr1	45098696	45098697	rs571352415	chr7	104582155	104582156	rs562969203
chr16	3123503	3123504	rs116987268	chr12	94208572	94208573	rs138557976	chr17	79817009	79817010	rs567276561	chr1	201123103	201123104	rs560639310	chr19	5828562	5828563	rs368961910	chr7	102071946	102071947	rs537591692
chr3	38193530	38193531	rs561106089	chr9	112561918	112561919	rs10816872	chr10	12238201	12238202	rs186669832	chr4	169931528	169931529	rs374023787	chr19	5690492	5690493	rs562491060	chr11	104837356	104837357	rs371934646
chr1	198603092	198603093	rs72738008	chr5	126307972	126307973	rs564091709	chr8	22871949	22871950	rs539696637	chr19	1021724	1021725	rs7251792	chr16	88866610	88866611	rs115109618	chr10	73508561	73508562	rs553179847
chr1	198603145	198603146	rs72738009	chr17	17840762	17840763	rs576308406	chr21	33034891	33034892	rs4998557	chr1	39679716	39679717	rs531886019	chr3	40351082	40351083	rs527511706	chr8	27220839	27220840	rs140561123
chr19	3185780	3185781	rs145817691	chr16	4290265	4290266	rs183731562	chr20	56157340	56157341	rs6025645	chr15	35262013	35262014	rs532524465	chr6	34250167	34250168	rs182164242	chr5	169078782	169078783	rs531201921
chr17	76767779	76767780	rs188926745	chr3	66543349	66543350	rs188053998	chr16	455879	455880	rs537879607	chr8	38796150	38796151	rs529047853	chr1	43418208	43418209	rs542067338	chr7	104602907	104602908	rs145194740
chr12	47610006	47610007	rs539683095	chr15	35089961	35089962	rs533225	chr9	19122011	19122012	rs541862066	chr17	57762617	57762618	rs148398714	chr10	3825230	3825231	rs542974540	chr21	46325690	46325691	rs9980361
chr1	198603083	198603084	rs72738007	chr10	76972271	76972272	rs190370232	chr16	8953447	8953448	rs553102939	chr11	64889626	64889627	rs527578637	chr1	207197550	207197551	rs566178975	chr19	54874995	54874996	rs565554606
chr19	1090533	1090534	rs549343609	chr6	17934051	17934052	rs186602911	chr16	8958859	8958860	rs78297536	chr10	17705023	17705024	rs368297927	chr11	118956481	118956482	rs562933216	chr4	154452792	154452793	rs183877813
chr11	118754517	118754518	rs2276344	chr10	18760822	18760823	rs550412998	chr19	50019254	50019255	rs148189459	chr19	56186611	56186612	rs537044775	chr11	62619007	62619008	rs561531718	chr17	76110637	76110638	rs545221829
chr11	1874319	1874320	rs549036107	chr1	26389731	26389732	rs190217169	chr9	130866169	130866170	rs184862643	chr9	127624298	127624299	rs571973555	chr7	157198049	157198050	rs142986752	chr6	32814046	32814047	rs567098829
chr2	231309561	231309562	rs558302596	chr22	51022067	51022068	rs572800429	chr19	11353073	11353074	rs529575712	chr12	65563436	65563437	rs529619321	chr19	13180460	13180461	rs370361510	chr16	4465713	4465714	rs79615494
chr7	150413426	150413427	rs78997397	chr4	95395582	95395583	rs558435387	chr2	220115065	220115066	rs142720001	chr19	1021687	1021688	rs75840974	chr1	223959977	223959978	rs41315613	chr6	24925020	24925021	rs181183237
chr9	100864350	100864351	rs192771026	chr18	33910642	33910643	rs372625935	chr8	126445576	126445577	rs201548983	chr22	22006439	22006440	rs3804071	chr22	32023008	32023009	rs16989336	chr9	95823800	95823801	rs546657024
chr16	3130226	3130227	rs146472655	chr2	207024601	207024602	rs569620316	chr19	50018654	50018655	rs188091145	chr2	88990932	88990933	rs533109138	chr6	10725468	10725469	rs2275493	chr19	2072863	2072864	rs112760145
chr20	50097800	50097801	rs374907048	chr22	34306229	34306230	rs5994809	chr7	155439776	155439777	rs76546798	chr1	168435744	168435745	rs146955248	chr19	13180862	13180863	rs11881337	chr8	131026645	131026646	rs554416890
chr11	60861992	60861993	rs192507717	chr3	167806687	167806688	rs533258114	chr2	209116676	209116677	rs550007005	chr3	156877958	156877959	rs534054107	chr1	223959912	223959913	rs201100784	chr1	26606487	26606488	rs529487179
chr14	52372747	52372748	rs145050340	chr13	75945175	75945176	rs535835316	chr14	103801708	103801709	rs561799621	chr21	39848577	39848578	rs564398678	chr6	32940262	32940263	rs566677580	chr8	142171237	142171238	rs148870055
chr3	108525499	108525500	rs6787790	chr6	13421629	13421630	rs148797440	chr17	72426861	72426862	rs140235136	chr12	49110659	49110660	rs570542753	chr20	54987279	54987280	rs75067914	chr8	56801387	56801388	rs557139826
chr3	45922733	45922734	rs58065025	chr18	3254232	3254233	rs528693262	chr11	75494188	75494189	rs531404250	chr3	5054932	5054933	rs11923462	chr20	62530330	62530331	rs568443184	chr8	38793234	38793235	rs550176734
chr17	76121575	76121576	rs531340110	chr8	38790509	38790510	rs553621527	chr1	1700436	1700437	rs546870640	chr3	5022293	5022294	rs561285913	chr3	186714976	186714977	rs184125818	chr1	27946308	27946309	rs112055047
chr7	50321602	50321603	rs577177917	chr1	9654096	9654097	rs114888788	chr10	5006741	5006742	rs556711560	chr3	13025961	13025962	rs565274041	chr16	87888305	87888306	rs529014226	chr17	72459572	72459573	rs555232128
chr2	68950323	68950324	rs190156177	chr15	91260734	91260735	rs28364256	chr14	51402166	51402167	rs374663185	chr7	5566253	5566254	rs143397394	chr19	49990890	49990891	rs570610827	chr15	75501909	75501910	rs535134544
chr22	37877707	37877708	rs562093909	chr3	49578173	49578174	rs548396010	chr7	73029555	73029556	rs72649045	chr1	167597408	167597409	rs570502463	chr11	126216301	126216302	rs577703145	chr18	43578709	43578710	rs113668126
chr3	46009500	46009501	rs116404907	chr19	46284280	46284281	rs540212663	chr7	73029206	73029207	rs72649044	chr6	3157754	3157755	rs528639900	chr10	82263803	82263804	rs186362788	chr19	51628797	51628798	rs575753553
chr9	117128906	117128907	rs555071319	chr14	33092726	33092727	rs72642563	chr1	12676506	12676507	rs533510865	chr11	46615553	46615554	rs575694260	chr20	30268620	30268621	rs555431519	chr10	49893235	49893236	rs539582305
chr1	160535531	160535532	rs544642873	chr2	134976093	134976094	rs529055980	chr20	48806894	48806895	rs565830208	chr9	74357445	74357446	rs118079430	chr11	61731442	61731443	rs374722361	chr10	6108154	6108155	rs546522233
chr6	36997499	36997500	rs193078831	chr11	1970098	1970099	rs563479796	chr14	51398965	51398966	rs12432519	chr1	233249014	233249015	rs576917633	chr9	132641834	132641835	rs141840203	chr12	51685901	51685902	rs138741584
chr19	42380687	42380688	rs144910914	chr7	31930332	31930333	rs192174521	chr1	226039296	226039297	rs116112121	chr16	88367178	88367179	rs147382596	chr1	27070607	27070608	rs538875871	chr8	27199625	27199626	rs545123148
chr15	75092237	75092238	rs558516800	chr22	35997408	35997409	rs539983791	chr7	134849022	134849023	rs181519334	chr1	28499324	28499325	rs575544178	chr11	65342955	65342956	rs183283061	chr4	8230048	8230049	rs145120083
chr19	42399591	42399592	rs537572082	chr17	56022122	56022123	rs549156327	chr5	36180315	36180316	rs567253679	chr2	85553620	85553621	rs74626070	chr19	1872542	1872543	rs113188519	chr4	2821030	2821031	rs150383589
chr11	117864841	117864842	rs202082961	chr8	42324920	42324921	rs566821695	chr16	450243	450244	rs139380705	chr19	44529364	44529365	rs142310264	chr7	101500594	101500595	rs540019645	chr1	203256638	203256639	rs190681564
chr8	126956785	126956786	rs555318391	chr3	69142281	69142282	rs555952537	chr8	27461155	27461156	rs9331925	chr7	157191271	157191272	rs564352361	chr21	47740414	47740415	rs9647243	chr2	202131974	202131975	rs565952184
chr6	139454408	139454409	rs184931465	chr2	40621170	40621171	rs184361773	chr9	19125087	19125088	rs559923518	chr11	77791049	77791050	rs542919981	chr19	50881245	50881246	rs559989780	chr14	78075425	78075426	rs571956073
chr11	117840536	117840537	rs192504068	chr8	2075814	2075815	rs117305676	chr8	27460886	27460887	rs9331927	chr6	159274550	159274551	rs571831988	chr8	124195199	124195200	rs199747294	chr19	7411536	7411537	rs183366718
chr16	3115304	3115305	rs549446162	chr8	67038699	67038700	rs189840049	chr4	39452725	39452726	rs571896802	chr12	49658855	49658856	rs563936714	chr3	128134478	128134479	rs150869561	chr17	72458165	72458166	rs77624376
chr18	12839124	12839125	rs539712306	chr14	73181140	73181141	rs545502195	chr8	27461262	27461263	rs9331923	chr1	2479604	2479605	rs568462181	chr22	44442648	44442649	rs529825364	chr22	37692177	37692178	rs140445521
chr2	198174044	198174045	rs572631727	chr20	36759573	36759574	rs199563008	chr8	27461332	27461333	rs9331922	chr6	75994666	75994667	rs562458055	chr1	45103915	45103916	rs542469081	chr1	183601648	183601649	rs531788922
chr2	204865296	204865297	rs568779529	chr11	126224067	126224068	rs541387230	chr9	19125298	19125299	rs533009026	chr6	31632899	31632900	rs118127996	chr6	3157853	3157854	rs9501929	chr6	137541679	137541680	rs538686606
chr17	8847723	8847724	rs559476553	chr2	88377479	88377480	rs529513920	chr12	89740863	89740864	rs796051	chr19	1266431	1266432	rs572610049	chr6	158463761	158463762	rs574364382	chr6	24951886	24951887	rs148318548
chr6	106541249	106541250	rs183309444	chr6	13360877	13360878	rs550593682	chr6	28888105	28888106	rs570542591	chr19	41829789	41829790	rs547925693	chr6	10749952	10749953	rs202070310	chr3	183268360	183268361	rs148400406
chr6	31439190	31439191	rs565173298	chr5	149983326	149983327	rs114503433	chr1	226001239	226001240	rs563695732	chr5	40756239	40756240	rs576875856	chr1	1243997	1243998	rs538919886	chr9	134153938	134153939	rs571504885
chr1	31218409	31218410	rs542791072	chr10	123910796	123910797	rs530622797	chr12	56390999	56391000	rs537181221	chr18	21033147	21033148	rs547739894	chr19	12902528	12902529	rs532513702	chr19	14516866	14516867	rs534689441
chr7	138764273	138764274	rs530439298	chr19	14218555	14218556	rs150735079	chr1	149224033	149224034	rs587772931	chr17	40714060	40714061	rs191362307	chr17	56407194	56407195	rs371978029	chr14	52782442	52782443	rs149240255
chr5	169727989	169727990	rs550367581	chr14	105191793	105191794	rs571577454	chr22	50963258	50963259	rs559662044	chr6	36997341	36997342	rs115779638	chr12	122582627	122582628	rs537748581	chr12	94566479	94566480	rs76152013
chr2	204738183	204738184	rs139105990	chr5	133340552	133340553	rs572340750	chr15	89007918	89007919	rs554963544	chr17	67089745	67089746	rs577378558	chr6	20410300	20410301	rs566362466	chr17	8862687	8862688	rs564649014
chr2	204862599	204862600	rs116539205	chr2	134955355	134955356	rs576604711	chr17	79817370	79817371	rs554730863	chr11	68606817	68606818	rs140741552	chr10	74035908	74035909	rs148581551	chr16	68039773	68039774	rs3859055
chr1	31222988	31222989	rs115594638	chr2	40427812	40427813	rs138777865	chr1	55327963	55327964	rs531965351	chr9	96328822	96328823	rs185778131	chr2	86416728	86416729	rs556385711	chr10	73504128	73504129	rs75920512
chr2	233938086	233938087	rs112571361	chr6	43746638	43746639	rs201365646	chr4	8204927	8204928	rs531762335	chr4	83350852	83350853	rs574496554	chr6	74225876	74225877	rs574999371	chr12	122068339	122068340	rs540027184
chr5	96216794	96216795	rs541962807	chr10	112560968	112560969	rs530757950	chr12	89743820	89743821	rs78601602	chr2	30372528	30372529	rs116364632	chr20	32673604	32673605	rs139236828	chr11	47970971	47970972	rs553934146
chr6	32636432	32636433	rs35800511	chr14	94421190	94421191	rs544347050	chr9	139745289	139745290	rs151002588	chr17	40465078	40465079	rs537355292	chr2	27285780	27285781	rs117815485	chr21	46299987	46299988	rs151248132
chr6	32814615	32814616	rs553892005	chr9	38019702	38019703	rs72726022	chr12	53576094	53576095	rs144216997	chr9	127534007	127534008	rs545934321	chr4	57333790	57333791	rs544390040	chr10	45869533	45869534	rs552827408
chr16	57043523	57043524	rs1618910	chr1	205463030	205463031	rs373799366	chr17	40716313	40716314	rs573242618	chr3	40351139	40351140	rs5004340	chr17	62501102	62501103	rs559536952	chr19	3177035	3177036	rs375420617
chr9	117141881	117141882	rs533135241	chr6	145694842	145694843	rs537628889	chr22	50964135	50964136	rs574821003	chr11	6640806	6640807	rs531294512	chr2	15698193	15698194	rs192765015	chr10	30817436	30817437	rs145870395
chr10	115441712	115441713	rs118010518	chr2	62114423	62114424	rs551295403	chr9	130876971	130876972	rs534377371	chr6	2991311	2991312	rs150760414	chr1	68154367	68154368	rs185103193	chr3	52277749	52277750	rs573797304
chr6	6588110	6588111	rs115636705	chr5	175843964	175843965	rs532395853	chr4	48018249	48018250	rs558350516	chr11	77706149	77706150	rs556524907	chr3	4867634	4867635	rs143248485	chr4	100776350	100776351	rs552522183
chr2	192542252	192542253	rs115128177	chr8	134503631	134503632	rs544078609	chr6	31915881	31915882	rs199869435	chr12	123459387	123459388	rs143967031	chr16	85080953	85080954	rs192409967	chr2	136890247	136890248	rs572223376
chr4	100738303	100738304	rs554977615	chr9	134165356	134165357	rs536685030	chr4	39524220	39524221	rs190005411	chr4	73935409	73935410	rs572854905	chr2	54816681	54816682	rs149076626	chr6	24939135	24939136	rs574231125
chr16	85969792	85969793	rs544870115	chr7	35485315	35485316	rs540184996	chr1	1690775	1690776	rs140512718	chr1	111423697	111423698	rs543247026	chr9	132641769	132641770	rs546618076	chr1	45188126	45188127	rs573604853
chr1	112019556	112019557	rs564088323	chr4	41615036	41615037	rs114716783	chr11	74875683	74875684	rs554129248	chr7	47522064	47522065	rs530134962	chr2	127431773	127431774	rs539646919	chr6	32817240	32817241	rs530670917
chr7	50418003	50418004	rs117288656	chr10	116407126	116407127	rs386508591	chr17	40718370	40718371	rs140423595	chr16	84766420	84766421	rs553761022	chr19	907454	907455	rs570524602	chr12	47754651	47754652	rs527781006
chr2	233936645	233936646	rs182879389	chr3	16944856	16944857	rs7638320	chr7	134851202	134851203	rs373360039	chr7	1200044	1200045	rs556824911	chr2	127417578	127417579	rs573585112	chr12	6901389	6901390	rs551827928
chr17	8818877	8818878	rs139523195	chr1	232716128	232716129	rs189949641	chr12	104327147	104327148	rs535230559	chr4	10183157	10183158	rs560594902	chr22	44442708	44442709	rs546268603	chr16	21659317	21659318	rs575415894
chr8	144640832	144640833	rs528470275	chr22	43079771	43079772	rs536336194	chr5	32171400	32171401	rs73752828	chr6	31628315	31628316	rs551424002	chr16	88866390	88866391	rs548190510	chr8	56800486	56800487	rs567760499
chr3	111388957	111388958	rs576532796	chr12	3386251	3386252	rs560334699	chr15	76603648	76603649	rs201980346	chr1	110577218	110577219	rs575581066	chr21	47740748	47740749	rs576613861	chr2	233982216	233982217	rs534681219
chr7	50370018	50370019	rs143356916	chr10	116425663	116425664	rs187292229	chr2	208631759	208631760	rs543895505	chr13	44833301	44833302	rs567504922	chr19	47291989	47291990	rs531647640	chr19	933383	933384	rs560923105
chr6	31240145	31240146	rs115573554	chr6	13426566	13426567	rs9395768	chr16	8954680	8954681	rs575029270	chr2	27593388	27593389	rs3795976	chr1	203651198	203651199	rs182226484	chr14	91869845	91869846	rs563760766
chr2	204863243	204863244	rs552073768	chr9	71355340	71355341	rs554907254	chr3	194206109	194206110	rs73073177	chr16	85604839	85604840	rs560559341	chr21	46274828	46274829	rs532703080	chr16	84650927	84650928	rs150356410
chr6	108045461	108045462	rs192323961	chr3	46922927	46922928	rs544749621	chr20	5988908	5988909	rs577914520	chr7	16697677	16697678	rs537681273	chr6	36086450	36086451	rs559627311	chr8	134072563	134072564	rs188358693
chr17	7338565	7338566	rs541320770	chr1	167077784	167077785	rs574206381	chr14	51411826	51411827	rs536146979	chr20	10492463	10492464	rs72623521	chr6	119633282	119633283	rs147129684	chr8	27209944	27209945	rs189001386
chr1	235116671	235116672	rs568029729	chr5	41316465	41316466	rs75481887	chr17	80052700	80052701	rs568182739	chr20	60757934	60757935	rs149556465	chr19	574892	574893	rs138039913	chr6	41168227	41168228	rs184847085
chr11	128575242	128575243	rs142573863	chr2	169401277	169401278	rs11695350	chr14	65406266	65406267	rs370990000	chr22	41842875	41842876	rs570081790	chr16	87888321	87888322	rs117322866	chr12	25205736	25205737	rs537436570
chr6	108077023	108077024	rs192116212	chr5	41528193	41528194	rs546588870	chr19	30199732	30199733	rs558177160	chr1	1407231	1407232	rs561701000	chr20	30298768	30298769	rs193019304	chr11	128583595	128583596	rs142761088
chr1	89753554	89753555	rs143870642	chr14	33032260	33032261	rs183803581	chr9	114397267	114397268	rs555387188	chr7	99160844	99160845	rs544699565	chr16	87888303	87888304	rs561667920	chr11	72424965	72424966	rs373584905
chr6	36972432	36972433	rs9380633	chr4	186576243	186576244	rs553888977	chr2	208632226	208632227	rs144525693	chr8	26248776	26248777	rs530744465	chr3	128135272	128135273	rs574182134	chr2	219081379	219081380	rs530049794
chr5	157026540	157026541	rs528530762	chr9	139621953	139621954	rs567634092	chr19	11203634	11203635	rs563211595	chr2	70369853	70369854	rs145778707	chr19	4372582	4372583	rs561099791	chr19	39823284	39823285	rs75165044
chr14	65672295	65672296	rs574195985	chr4	156588175	156588176	rs538189107	chr1	1700939	1700940	rs115225674	chr12	124118388	124118389	rs199831647	chr7	6433421	6433422	rs146543179	chr19	2074224	2074225	rs536057891
chr2	204810241	204810242	rs183955916	chr9	14316764	14316765	rs57656979	chr17	79817105	79817106	rs145332986	chr21	47878156	47878157	rs551667065	chr1	29483667	29483668	rs563419939	chr11	117870989	117870990	rs539723044
chr19	6477031	6477032	rs374379397	chr3	119015106	119015107	rs577086847	chr9	139745133	139745134	rs536909311	chr19	59011075	59011076	rs577652039	chr20	3911846	3911847	rs528900822	chr19	8557868	8557869	rs116432219
chr20	43700304	43700305	rs10485454	chr22	46744477	46744478	rs112200427	chr1	45097732	45097733	rs575920485	chr20	2644960	2644961	rs558459753	chr11	3855756	3855757	rs7101788	chr11	128576578	128576579	rs534734871
chr7	65445810	65445811	rs578103004	chr10	18751245	18751246	rs564304483	chr2	85787119	85787120	rs72923003	chr1	24285669	24285670	rs572898329	chr8	124194888	124194889	rs183639465	chr19	35500886	35500887	rs569643439
chr2	61193743	61193744	rs114997735	chr6	122721853	122721854	rs151061260	chr2	38969516	38969517	rs535285508	chr6	28351292	28351293	rs140504045	chr3	46989835	46989836	rs57313197	chr21	45775305	45775306	rs183607779
chr7	50307759	50307760	rs114729294	chr16	82666332	82666333	rs577623472	chr16	56969051	56969052	rs184898566	chr18	21121117	21121118	rs145362908	chr9	4850667	4850668	rs529478089	chr15	101709778	101709779	rs139899868
chr9	117113222	117113223	rs139755326	chr9	27150305	27150306	rs113438424	chr8	27461545	27461546	rs188770824	chr8	131368507	131368508	rs150962712	chr22	32022652	32022653	rs547770147	chr21	15855728	15855729	rs575564739
chr3	53194320	53194321	rs151079563	chr6	16238984	16238985	rs536919884	chr17	80053407	80053408	rs570320772	chr6	26188878	26188879	rs76079017	chr1	43402086	43402087	rs534413608	chr20	47426308	47426309	rs115088578
chr2	98330201	98330202	rs56372550	chr12	110745137	110745138	rs148668919	chr9	107621602	107621603	rs563117197	chr16	85650564	85650565	rs555236430	chr1	10460860	10460861	rs181191205	chr22	37633798	37633799	rs569972703
chr2	233930825	233930826	rs551722111	chr4	53579250	53579251	rs148992476	chr4	140005365	140005366	rs201421889	chr20	48809042	48809043	rs370088659	chr16	85568922	85568923	rs531472710	chr22	37621268	37621269	rs9798725
chr2	198173749	198173750	rs193146362	chr13	24154375	24154376	rs138158873	chr8	74204919	74204920	rs372630541	chr17	66016200	66016201	rs534937683	chr11	57298612	57298613	rs186973565	chr2	175439156	175439157	rs562888581
chr2	68970010	68970011	rs536388605	chr1	116307108	116307109	rs553069333	chr16	11350776	11350777	rs367963852	chr5	134094242	134094243	rs558016933	chr16	72047861	72047862	rs190497377	chr7	50424939	50424940	rs532673193
chr5	49741292	49741293	rs139981655	chr2	101722714	101722715	rs143885238	chr3	38172333	38172334	rs104650	chr18	11851251	11851252	rs543840421	chr16	22227577	22227578	rs186777709	chr6	32813863	32813864	rs11257
chr19	14153143	14153144	rs541646499	chr1	167596936	167596937	rs575261842	chr4	139937071	139937072	rs116182834	chr3	13025883	13025884	rs559583960	chr1	27118170	27118171	rs35615194	chr5	39215642	39215643	rs554359615
chr16	3118941	3118942	rs551525801	chr8	11555438	11555439	rs556477047	chr20	32888664	32888665	rs559508350	chr6	41904280	41904281	rs539140009	chr1	203650815	203650816	rs575354477	chr5	171532370	171532371	rs539750717
chr1	31203590	31203591	rs568606463	chr3	49209057	49209058	rs13096406	chr4	8227758	8227759	rs138426182	chr13	27557438	27557439	rs551560502	chr11	61568094	61568095	rs149991368	chr5	171602693	171602694	rs531966897
chr3	33001692	33001693	rs72852897	chr7	131239015	131239016	rs536556033	chr1	44012852	44012853	rs117138307	chr12	96769913	96769914	rs143091061	chr11	3856129	3856130	rs145855016	chr19	14493113	14493114	rs576230604
chr1	161035534	161035535	rs563191085	chr2	201981828	201981829	rs531953615	chr16	2202164	2202165	rs575048399	chr11	18548509	18548510	rs541125760	chr3	128134381	128134382	rs76596157	chr22	22297955	22297956	rs144704101
chr22	40346684	40346685	rs192781875	chr1	167617821	167617822	rs76149425	chr4	39524283	39524284	rs549085871	chr21	26979903	26979904	rs551009737	chr2	99124991	99124992	rs371173058	chr3	46404332	46404333	rs138943143
chr6	29908752	29908753	rs72498365	chr5	148530341	148530342	rs538688211	chr4	77230160	77230161	rs560301324	chr1	45241149	45241150	rs560601724	chr12	48171513	48171514	rs114905705	chr3	5239169	5239170	rs113484124
chr3	107853917	107853918	rs542569880	chr7	101668037	101668038	rs150202346	chr7	134852550	134852551	rs140271713	chr10	6205691	6205692	rs535709189	chr6	74226285	74226286	rs554409799	chr1	9743233	9743234	rs56338585
chr1	26641170	26641171	rs544632097	chr2	128428383	128428384	rs13423678	chr17	40716583	40716584	rs551629036	chr12	120729611	120729612	rs537173863	chr19	10922838	10922839	rs532384245	chr12	109015791	109015792	rs553983048
chr6	42895869	42895870	rs548955543	chr3	42696609	42696610	rs542979650	chr16	2086468	2086469	rs62038800	chr7	64460020	64460021	rs569878075	chr16	15979960	15979961	rs560892028	chr14	93053427	93053428	rs190034954
chr11	104915820	104915821	rs560532938	chr19	39971563	39971564	rs559860803	chr9	19116616	19116617	rs183420763	chr20	42286232	42286233	rs112063298	chr20	3989999	3990000	rs557057918	chr2	182260179	182260180	rs572062343
chr2	68943468	68943469	rs184734887	chr9	14298613	14298614	rs550884040	chr1	225999903	225999904	rs547623417	chr16	30961458	30961459	rs147730023	chr9	135860185	135860186	rs570293244	chr5	169728442	169728443	rs189280146
chr21	34671090	34671091	rs192185899	chr5	16466727	16466728	rs533858175	chr5	132210851	132210852	rs1634959	chr19	47287884	47287885	rs113386484	chr17	75360293	75360294	rs147946940	chr6	30650818	30650819	rs183107230
chr14	91873785	91873786	rs112229737	chr7	35292611	35292612	rs139500683	chr9	139745080	139745081	rs557981334	chr14	65509913	65509914	rs566930218	chr19	18484620	18484621	rs556412699	chr2	113940839	113940840	rs138237414
chr19	15565946	15565947	rs186128628	chr8	126103706	126103707	rs553091810	chr16	11031551	11031552	rs146686519	chr1	228352447	228352448	rs568459898	chr8	146016570	146016571	rs545751832	chr16	30407317	30407318	rs564587908
chr15	45010894	45010895	rs187254176	chr12	104235836	104235837	rs549375480	chr9	19123831	19123832	rs62563650	chr19	9649444	9649445	rs149326526	chr12	120667192	120667193	rs537022624	chr19	17530206	17530207	rs578252777
chr11	327293	327294	rs188596148	chr7	25161726	25161727	rs544094714	chr5	176777304	176777305	rs544406973	chr17	56429674	56429675	rs62082090	chr22	36764664	36764665	rs529280382	chr6	27834721	27834722	rs150391922
chr3	183234735	183234736	rs200511957	chr7	8324920	8324921	rs555733517	chr3	50394555	50394556	rs587730519	chr5	56059934	56059935	rs551123677	chr2	99224976	99224977	rs563664082	chr5	176729957	176729958	rs559486618
chr2	65046642	65046643	rs182112771	chr10	112546836	112546837	rs138238816	chr7	65608415	65608416	rs316329	chr1	33115988	33115989	rs375447418	chr19	4372734	4372735	rs556929959	chr4	154412851	154412852	rs562706743
chr5	176859580	176859581	rs531620992	chr3	178102392	178102393	rs144211045	chr14	65405351	65405352	rs549293629	chr1	61545687	61545688	rs1984296	chr20	54987639	54987640	rs571011329	chr9	35112103	35112104	rs528062004
chr7	3019158	3019159	rs377177097	chr11	11994922	11994923	rs551030690	chr9	130863904	130863905	rs527682325	chr7	102082150	102082151	rs117522738	chr9	114835719	114835720	rs570766194	chr12	66634414	66634415	rs1152913
chr20	56178578	56178579	rs560303739	chr3	121315939	121315940	rs13098081	chr5	177635514	177635515	rs527506769	chr19	8483084	8483085	rs541195872	chr10	80938632	80938633	rs74876819	chr19	14886845	14886846	rs540346238
chr9	117122203	117122204	rs552766486	chr9	100294022	100294023	rs562402997	chr6	26124984	26124985	rs549274388	chr2	29093074	29093075	rs142184846	chr10	75534943	75534944	rs188389972	chr1	40848977	40848978	rs190531574
chr2	197017992	197017993	rs576997281	chr9	71556573	71556574	rs183981890	chr4	8240667	8240668	rs574833357	chr12	69080727	69080728	rs2259702	chr12	109094218	109094219	rs548902876	chr11	48104537	48104538	rs566450579
chr5	150465419	150465420	rs570410253	chr6	43140484	43140485	rs184131028	chr2	38959205	38959206	rs148045171	chr12	22199870	22199871	rs12827678	chr19	39167140	39167141	rs2368476	chr22	37882479	37882480	rs566705760
chr5	76149664	76149665	rs563437062	chr3	32150490	32150491	rs149631509	chr8	126447903	126447904	rs147370471	chr16	70380826	70380827	rs190797951	chr8	146016937	146016938	rs189928670	chr6	167362349	167362350	rs112847997
chr17	33817115	33817116	rs568112410	chr6	3929452	3929453	rs565686382	chr8	144601625	144601626	rs560899079	chr7	135349047	135349048	rs142862253	chr7	150657532	150657533	rs536772386	chr11	73691493	73691494	rs79758917
chr1	26637925	26637926	rs533423437	chr14	105190531	105190532	rs539976868	chr5	118788217	118788218	rs565384147	chr6	157041248	157041249	rs182701339	chr9	132641482	132641483	rs77277468	chr17	76118389	76118390	rs142821858
chr1	160522786	160522787	rs41266913	chr10	78188392	78188393	rs74148475	chr5	32170628	32170629	rs529306511	chr6	106761173	106761174	rs568623169	chr2	47403611	47403612	rs200169692	chr10	45870822	45870823	rs145120608
chr7	138773834	138773835	rs12532665	chr4	42399930	42399931	rs189508415	chr16	8954347	8954348	rs563888854	chr2	228316171	228316172	rs76128711	chr1	43418380	43418381	rs532982872	chr11	72525773	72525774	rs576447825
chr16	57035119	57035120	rs143361625	chr2	11011298	11011299	rs574496791	chr15	89680261	89680262	rs141959752	chr10	73512932	73512933	rs3747857	chr19	1837087	1837088	rs558188568	chr4	2797451	2797452	rs371018001
chr17	3597428	3597429	rs567316563	chr14	55238203	55238204	rs567570934	chr9	19116542	19116543	rs2229536	chr19	2783280	2783281	rs115744778	chr14	105167454	105167455	rs147683425	chr9	92023774	92023775	rs140426740
chr19	10489605	10489606	rs280499	chr9	124920975	124920976	rs7041444	chr17	38605201	38605202	rs568041819	chr1	174968537	174968538	rs3213579	chr19	13056527	13056528	rs539898961	chr15	77288856	77288857	rs376034586
chr14	91870803	91870804	rs562483778	chr11	16879208	16879209	rs573471618	chr5	132209965	132209966	rs372038420	chr21	26979864	26979865	rs551787791	chr12	54689863	54689864	rs539004091	chr11	67770704	67770705	rs576191117
chr5	169718428	169718429	rs80284635	chr9	132331195	132331196	rs539912442	chr1	226040374	226040375	rs189143578	chr16	89392793	89392794	rs7187307	chr22	18463423	18463424	rs528835494	chr11	128622790	128622791	rs116964374
chr7	50429582	50429583	rs148623773	chr3	66550262	66550263	rs568247361	chr17	40718071	40718072	rs571442410	chr2	88991224	88991225	rs533290865	chr20	39662972	39662973	rs182919040	chr7	50473907	50473908	rs79622819
chr16	50715784	50715785	rs564195719	chr1	232702227	232702228	rs141764575	chr19	49470706	49470707	rs146042233	chr5	7869327	7869328	rs148267849	chr20	3989985	3989986	rs535195113	chr2	182322069	182322070	rs6741016
chr2	204730475	204730476	rs116741158	chr12	94166927	94166928	rs139822288	chr8	144104070	144104071	rs78883032	chr6	35694363	35694364	rs183266162	chr22	36730502	36730503	rs547713988	chr12	51716629	51716630	rs553400449
chr11	60770497	60770498	rs191085129	chr1	198155961	198155962	rs185503419	chr6	30737476	30737477	rs549755113	chr11	77790862	77790863	rs499799	chr19	1208288	1208289	rs1978728	chr6	25009360	25009361	rs575859417
chr1	111760772	111760773	rs149496370	chr12	93560630	93560631	rs573453814	chr15	80166273	80166274	rs568917289	chr15	35262122	35262123	rs189502934	chr9	4863173	4863174	rs112924231	chr17	80196573	80196574	rs566543388
chr6	106590320	106590321	rs576296681	chr7	21978896	21978897	rs534175458	chr22	19159359	19159360	rs558644693	chr7	158533793	158533794	rs543241463	chr19	44278937	44278938	rs550696252	chr5	66511615	66511616	rs377392046
chr5	131771948	131771949	rs566247054	chr12	50510887	50510888	rs566708844	chr11	118895028	118895029	rs150999046	chr16	30103935	30103936	rs144322733	chr6	41904361	41904362	rs201272551	chr12	15103570	15103571	rs146450912
chr2	198016126	198016127	rs547524142	chr7	35267207	35267208	rs192696183	chr6	43744079	43744080	rs532261341	chr19	39888448	39888449	rs519575	chr19	49376833	49376834	rs73942337	chr15	77278845	77278846	rs546021300
chr12	32121404	32121405	rs35324032	chr5	66181268	66181269	rs112097009	chr14	51411004	51411005	rs200370162	chr17	62159665	62159666	rs551464515	chr1	113241905	113241906	rs578074885	chr11	48083222	48083223	rs75008648
chr6	29913483	29913484	rs572546465	chr9	13267275	13267276	rs146896234	chr5	32166324	32166325	rs558977657	chr6	32825347	32825348	rs2071477	chr1	223960075	223960076	rs16842173	chr9	117134542	117134543	rs55819665
chr21	43825072	43825073	rs565963886	chr10	61899351	61899352	rs543808504	chr16	2203184	2203185	rs138858515	chr6	32825378	32825379	rs2071476	chr5	130709289	130709290	rs566219573	chr3	50291048	50291049	rs9851719
chr1	117301881	117301882	rs545924446	chr5	41371264	41371265	rs541818188	chr9	97785763	97785764	rs570163369	chr2	58958767	58958768	rs191049584	chr5	96077916	96077917	rs189029507	chr7	50478588	50478589	rs184867217
chr11	60772623	60772624	rs566967552	chr3	192320979	192320980	rs1827547	chr14	65409133	65409134	rs17882875	chr1	40915662	40915663	rs142859967	chr11	65267896	65267897	rs142149322	chr5	131756177	131756178	rs531980903
chr1	15742429	15742430	rs141071275	chr15	42211316	42211317	rs141927995	chr12	89744992	89744993	rs180927263	chr4	79593229	79593230	rs147743481	chr2	192701736	192701737	rs567181325	chr6	116785009	116785010	rs564345423
chr9	117688541	117688542	rs542244879	chr5	82372985	82372986	rs187545809	chr16	69362309	69362310	rs539326111	chr1	11968383	11968384	rs533607286	chr19	50881056	50881057	rs372736536	chr19	17635096	17635097	rs55817899
chr10	11278475	11278476	rs182722759	chr7	80260599	80260600	rs566622143	chr4	8204869	8204870	rs115975845	chr2	179279656	179279657	rs566493371	chr20	39663073	39663074	rs569296220	chr19	3176433	3176434	rs531313701
chr7	142190596	142190597	rs554659479	chr5	170867874	170867875	rs565977169	chr6	151763454	151763455	rs375380937	chr1	159880409	159880410	rs549742429	chr4	10108164	10108165	rs550059513	chr11	1901814	1901815	rs553275888
chr22	37706026	37706027	rs536729390	chr10	18433123	18433124	rs571373089	chr14	51411260	51411261	rs561085767	chr15	76196152	76196153	rs573343275	chr17	25901455	25901456	rs572072443	chr5	39156473	39156474	rs75836152
chr9	117693407	117693408	rs576739024	chr10	60029431	60029432	rs546721700	chr6	7239525	7239526	rs2714336	chr4	164087953	164087954	rs936562	chr19	39166836	39166837	rs141399540	chr20	47376011	47376012	rs569399164
chr16	57079567	57079568	rs117354574	chr3	187958414	187958415	rs552184122	chr10	5008808	5008809	rs12264914	chr11	118187545	118187546	rs116983166	chr2	127419413	127419414	rs376565412	chr16	85969158	85969159	rs553854057
chr1	161039430	161039431	rs566657538	chr3	177011732	177011733	rs559419599	chr6	119668767	119668768	rs138626311	chr1	213225197	213225198	rs566390526	chr21	47740397	47740398	rs149518559	chr18	43650804	43650805	rs139620439
chr15	89180981	89180982	rs111594380	chr12	96069673	96069674	rs145144531	chr9	19116690	19116691	rs570797474	chr17	75360122	75360123	rs190246139	chr11	46563487	46563488	rs142609061	chr8	25202903	25202904	rs567545856
chr22	37620173	37620174	rs185237323	chr4	95397941	95397942	rs192584934	chr11	75479782	75479783	rs554199251	chr19	16369463	16369464	rs528665648	chr19	14648492	14648493	rs144872220	chr1	27946393	27946394	rs186691423
chr19	1071902	1071903	rs554075034	chr9	738321	738322	rs114055800	chr8	23017758	23017759	rs569237792	chr10	45474442	45474443	rs3818713	chr9	114835186	114835187	rs539746884	chr2	231081595	231081596	rs527400856
chr11	104904343	104904344	rs143315227	chr7	132739103	132739104	rs543859602	chr1	12674158	12674159	rs549358200	chr8	30013991	30013992	rs529484142	chr17	54987382	54987383	rs372778469	chr14	91797026	91797027	rs185568600
chr7	144539607	144539608	rs548627537	chr10	112596125	112596126	rs565412002	chr6	7165310	7165311	rs564916075	chr3	71276585	71276586	rs567440595	chr8	27219814	27219815	rs180874541	chr19	36393935	36393936	rs556268459
chr5	100116061	100116062	rs532272980	chr7	120494826	120494827	rs529688722	chr19	4716261	4716262	rs76887206	chr1	207483362	207483363	rs6671058	chr5	179127688	179127689	rs181224149	chr14	35325418	35325419	rs144896015
chr1	21619715	21619716	rs75684134	chr16	66958488	66958489	rs372064444	chr11	34460471	34460472	rs7943316	chr18	21120916	21120917	rs371570182	chr1	28836203	28836204	rs529148692	chr12	105146046	105146047	rs555100583
chr16	88769757	88769758	rs75410747	chr13	32839952	32839953	rs530812210	chr9	130863204	130863205	rs116967765	chr2	102844513	102844514	rs144960650	chr1	29506383	29506384	rs146451393	chr9	100870792	100870793	rs147414629
chr16	3132211	3132212	rs118180952	chr14	94424461	94424462	rs543104650	chr7	105924008	105924009	rs141464682	chr13	49822095	49822096	rs556298852	chr5	154214626	154214627	rs573797308	chr22	37269301	37269302	rs116572673
chr10	135090504	135090505	rs112252254	chr12	111005889	111005890	rs528274462	chr20	62366947	62366948	rs369566538	chr15	75661059	75661060	rs192581369	chr16	88540628	88540629	rs148084799	chr19	933060	933061	rs544482672
chr1	111764014	111764015	rs542739447	chr12	110759081	110759082	rs149638279	chr20	48810210	48810211	rs535057743	chr10	4891949	4891950	rs573432559	chr1	1243397	1243398	rs550738047	chr1	26608781	26608782	rs34209692
chr11	117850618	117850619	rs536774198	chr5	102136766	102136767	rs258146	chr9	97770694	97770695	rs188667965	chr3	142720290	142720291	rs559996903	chr9	137230256	137230257	rs567787581	chr17	73336738	73336739	rs550081091
chr6	29855061	29855062	rs1611607	chr4	169428063	169428064	rs548270681	chr3	172025174	172025175	rs531768294	chr4	87882933	87882934	rs187535955	chr11	61734404	61734405	rs115280577	chr17	54985101	54985102	rs561755901
chr19	6795237	6795238	rs554180403	chr1	156710209	156710210	rs145665073	chr20	36664839	36664840	rs554977056	chr19	49977395	49977396	rs542400913	chr5	118666442	118666443	rs567326430	chr1	160808412	160808413	rs111332135
chr15	45008692	45008693	rs570228942	chr1	46494223	46494224	rs139617600	chr4	8202908	8202909	rs557095865	chr4	39367952	39367953	rs545822275	chr19	11205772	11205773	rs185638029	chr4	2812844	2812845	rs438524
chr3	32456145	32456146	rs670744	chr8	133777661	133777662	rs561107218	chr6	43737829	43737830	rs1570360	chr12	121124647	121124648	rs145945698	chr10	80938454	80938455	rs78936318	chr21	46953291	46953292	rs2330183
chr1	89732388	89732389	rs567349374	chr10	121011997	121011998	rs187850752	chr16	31469332	31469333	rs139347613	chr9	101011459	101011460	rs567463761	chr21	45304317	45304318	rs150337530	chr16	31214756	31214757	rs191130847
chr8	126943337	126943338	rs376167351	chr1	2458575	2458576	rs535955982	chr7	105925926	105925927	rs145311312	chr12	122238146	122238147	rs151237143	chr8	144376199	144376200	rs555984967	chr1	111756706	111756707	rs1886652
chr6	29854518	29854519	rs1611601	chr3	42112220	42112221	rs567035638	chr17	2614096	2614097	rs548742571	chr21	36280995	36280996	rs189297231	chr19	50323642	50323643	rs141508790	chr1	9750814	9750815	rs74969407
chr14	50467366	50467367	rs564111632	chr2	197453781	197453782	rs4241190	chr16	2085807	2085808	rs141198636	chr4	122722618	122722619	rs199990114	chr19	49122727	49122728	rs185449639	chr16	50303231	50303232	rs538713716
chr19	18231972	18231973	rs552173085	chr10	121427081	121427082	rs10886529	chr8	74205608	74205609	rs62509785	chr15	66083916	66083917	rs567517376	chr6	7165724	7165725	rs143611891	chr1	12231484	12231485	rs555067788
chr11	60792180	60792181	rs11230574	chr18	32673500	32673501	rs77553913	chr19	50015840	50015841	rs573447020	chr18	11851424	11851425	rs569502716	chr19	4372343	4372344	rs542906574	chr3	196348261	196348262	rs184087738
chr11	60796489	60796490	rs11230575	chr3	192165453	192165454	rs75729016	chr18	71917090	71917091	rs1788570	chr11	6640855	6640856	rs573628915	chr11	118900008	118900009	rs569831771	chr4	84031729	84031730	rs559036580
chr9	117678926	117678927	rs113426385	chr4	156536011	156536012	rs116472532	chr1	211748907	211748908	rs184650127	chr3	141030560	141030561	rs77837956	chr1	159891786	159891787	rs553221909	chr7	50433668	50433669	rs141439770
chr7	50455206	50455207	rs189937880	chr7	21983558	21983559	rs140320043	chr11	93472765	93472766	rs532880209	chr6	133135384	133135385	rs140027906	chr6	32940137	32940138	rs554133752	chr17	8867502	8867503	rs531087908
chr6	29676822	29676823	rs7762253	chr20	36662167	36662168	rs566792124	chr10	5007356	5007357	rs529203160	chr9	132646894	132646895	rs576398796	chr6	159238493	159238494	rs561492107	chr6	32808428	32808429	rs556797226
chr7	3103116	3103117	rs565698994	chr12	93773000	93773001	rs536641705	chr1	55328872	55328873	rs559867849	chr10	11728016	11728017	rs1994779	chr9	71802517	71802518	rs535507034	chr1	27943431	27943432	rs561642004
chr16	88761034	88761035	rs577156510	chr11	47545510	47545511	rs143820215	chr9	19126979	19126980	rs529761867	chr15	72766080	72766081	rs575794807	chr19	18268221	18268222	rs553717561	chr16	84642098	84642099	rs538088629
chr1	161510420	161510421	rs565698999	chr11	118274391	118274392	rs141346727	chr5	173190134	173190135	rs180902386	chr16	11706447	11706448	rs528719088	chr9	130677386	130677387	rs145472155	chr17	73336621	73336622	rs545035316
chr17	76111263	76111264	rs560813194	chr20	42780385	42780386	rs567247611	chr19	2476942	2476943	rs557128384	chr3	177075207	177075208	rs535631262	chr1	25559639	25559640	rs567787366	chr9	95825393	95825394	rs561839256
chr2	137067881	137067882	rs148200070	chr2	179776019	179776020	rs544603640	chr4	7069917	7069918	rs535841301	chr3	33833411	33833412	rs566664717	chr9	4850330	4850331	rs533430622	chr6	41938663	41938664	rs12204399
chr1	209930139	209930140	rs565327384	chr9	106838457	106838458	rs556511430	chr9	107651969	107651970	rs536476938	chr19	52531591	52531592	rs114245368	chr16	22227814	22227815	rs562514393	chr12	51713673	51713674	rs567928741
chr16	50305740	50305741	rs547087982	chr3	39230480	39230481	rs200486615	chr17	7486807	7486808	rs140324347	chr10	11753065	11753066	rs192409375	chr10	51594399	51594400	rs140723207	chr21	46328237	46328238	rs73906941
chr6	139493777	139493778	rs577138894	chr8	105601554	105601555	rs535026871	chr11	118963981	118963982	rs144949995	chr12	106695648	106695649	rs117938824	chr20	56965731	56965732	rs146263147	chr2	175451641	175451642	rs556685976
chr1	167480435	167480436	rs547456538	chr1	236914375	236914376	rs182807472	chr1	226013040	226013041	rs3738040	chr2	9771443	9771444	rs549017202	chr8	67574622	67574623	rs528381387	chr5	1489767	1489768	rs184717774
chr7	50424732	50424733	rs572214653	chr15	64263840	64263841	rs547903146	chr11	93476060	93476061	rs555777058	chr13	45563688	45563689	rs556036149	chr11	10477938	10477939	rs139421685	chr1	45196677	45196678	rs148744909
chr1	117350990	117350991	rs553551661	chr1	232715659	232715660	rs192741606	chr19	33793494	33793495	rs528742989	chr4	10183061	10183062	rs551870101	chr17	75360183	75360184	rs577796289	chr20	47421164	47421165	rs372463261
chr6	106542316	106542317	rs548382424	chr4	47706635	47706636	rs114436035	chr8	126448088	126448089	rs2980877	chr17	75422684	75422685	rs75305374	chr11	908893	908894	rs555090116	chr8	131000164	131000165	rs530229783
chr11	67764634	67764635	rs148327744	chr20	36770482	36770483	rs2229471	chr8	126444787	126444788	rs2980874	chr1	45480344	45480345	rs113237487	chr5	139597374	139597375	rs547717358	chr6	31171580	31171581	rs9263879
chr19	14145236	14145237	rs532717265	chr2	106105029	106105030	rs547229235	chr22	50962939	50962940	rs111623618	chr1	26324869	26324870	rs537248000	chr18	9803794	9803795	rs137964635	chr15	75071168	75071169	rs180723562
chr16	57031646	57031647	rs138544153	chr15	25106860	25106861	rs111877124	chr9	19124595	19124596	rs10757027	chr12	120729340	120729341	rs534476865	chr20	3878073	3878074	rs116550922	chr19	3155196	3155197	rs148564510
chr10	50387397	50387398	rs115840977	chr17	56034318	56034319	rs558920971	chr19	49404897	49404898	rs142900130	chr20	62694237	62694238	rs549219167	chr5	118666589	118666590	rs578199817	chr1	167639956	167639957	rs574270067
chr15	55515077	55515078	rs532340301	chr5	156989108	156989109	rs560345331	chr5	1106216	1106217	rs77601032	chr14	31699232	31699233	rs191606862	chr1	22231909	22231910	rs573863033	chr5	176937115	176937116	rs337399
chr10	6110660	6110661	rs527339118	chr12	656992	656993	rs557876047	chr2	120191662	120191663	rs145110675	chr1	228327877	228327878	rs116709961	chr12	109085409	109085410	rs17040870	chr11	6640689	6640690	rs576582372
chr17	29136250	29136251	rs543199713	chr8	19540659	19540660	rs17090692	chr12	125336980	125336981	rs549595251	chr3	47462807	47462808	rs535600103	chr19	18268173	18268174	rs76744457	chr7	128049621	128049622	rs567690250
chr11	60869877	60869878	rs529459761	chr13	42273145	42273146	rs571020761	chr19	2476126	2476127	rs566028546	chr16	19130325	19130326	rs187402460	chr10	80938426	80938427	rs187562622	chr11	48009509	48009510	rs575625513
chr6	31326054	31326055	rs9266269	chr10	88449828	88449829	rs536433899	chr2	208631565	208631566	rs572731070	chr1	45285507	45285508	rs140837482	chr2	10510263	10510264	rs566944128	chr16	81852438	81852439	rs138248642
chr17	8845262	8845263	rs183506729	chr10	76970789	76970790	rs560637503	chr3	42847152	42847153	rs190453852	chr19	45981859	45981860	rs78660790	chr10	97291675	97291676	rs147308751	chr8	134104925	134104926	rs377205672
chr11	67808937	67808938	rs7116924	chr5	66257467	66257468	rs542834748	chr9	130863972	130863973	rs191222463	chr17	38231834	38231835	rs547213612	chr12	104861273	104861274	rs193027575	chr17	4616305	4616306	rs34126206
chr6	31318583	31318584	rs113564008	chr7	151370553	151370554	rs144192672	chr2	42360333	42360334	rs545672767	chr11	85862454	85862455	rs557886958	chr10	3825226	3825227	rs543537560	chr9	92079349	92079350	rs76051934
chr1	92939529	92939530	rs12072804	chr5	175842174	175842175	rs571321778	chr1	55325902	55325903	rs184141384	chr6	30640962	30640963	rs546316781	chr20	30294667	30294668	rs12624663	chr2	175456746	175456747	rs551300665
chr19	6814344	6814345	rs537476587	chr14	32872207	32872208	rs558868701	chr17	79821635	79821636	rs551461470	chr6	8064764	8064765	rs533491209	chr19	19171036	19171037	rs115048908	chr4	2822038	2822039	rs148780447
chr4	68441198	68441199	rs568356060	chr5	148664188	148664189	rs142231457	chr12	89743549	89743550	rs555077881	chr1	39864490	39864491	rs181714040	chr20	30294807	30294808	rs17093552	chr9	117130134	117130135	rs115112205
chr2	69010771	69010772	rs539949840	chr9	71554164	71554165	rs546843827	chr21	40182222	40182223	rs538685560	chr11	77706050	77706051	rs568468491	chr6	10750382	10750383	rs115343525	chr19	799180	799181	rs577035291
chr14	91842982	91842983	rs144292701	chr7	21984770	21984771	rs569279476	chr3	186766096	186766097	rs9876699	chr4	169931560	169931561	rs142098231	chr18	9191769	9191770	rs571291835	chr17	28054946	28054947	rs543059488
chr1	167403726	167403727	rs577985047	chr22	36006731	36006732	rs5755790	chr6	7165341	7165342	rs542679196	chr1	11968354	11968355	rs375235159	chr12	120106121	120106122	rs78433950	chr16	88751583	88751584	rs561023049
chr17	47292549	47292550	rs564146215	chr15	44179702	44179703	rs2918943	chr17	79924759	79924760	rs535486108	chr8	8860485	8860486	rs566321242	chr18	3596863	3596864	rs377036612	chr19	2080866	2080867	rs150043221
chr6	159438859	159438860	rs75633342	chr15	85396968	85396969	rs191591171	chr2	42360500	42360501	rs74988444	chr1	248018583	248018584	rs75211695	chr20	48715238	48715239	rs150555152	chr8	134066720	134066721	rs146976756
chr2	68965561	68965562	rs555444912	chr2	106054588	106054589	rs543909577	chr17	73970130	73970131	rs59571217	chr1	28441959	28441960	rs181735391	chr10	17704805	17704806	rs530877484	chr15	80262862	80262863	rs560572198
chr5	131822664	131822665	rs17622685	chr5	149994423	149994424	rs568349426	chr14	50089557	50089558	rs118186898	chr16	28565257	28565258	rs543135530	chr18	9803856	9803857	rs555411517	chr2	192483290	192483291	rs540242492
chr1	40870700	40870701	rs541030535	chr10	18765332	18765333	rs147616461	chr22	29192836	29192837	rs558124498	chr15	64540578	64540579	rs188080579	chr17	73775603	73775604	rs568007265	chr1	167623348	167623349	rs538755875
chr5	49993189	49993190	rs187441427	chr5	91635175	91635176	rs75330357	chr6	31918358	31918359	rs371630862	chr8	27219752	27219753	rs75439501	chr1	25574083	25574084	rs540298312	chr12	104995738	104995739	rs143034625
chr1	160541219	160541220	rs561222812	chr12	3259833	3259834	rs7966611	chr5	36180354	36180355	rs191069801	chr11	65267639	65267640	rs574947814	chr1	145438580	145438581	rs9245	chr5	14596256	14596257	rs534061628
chr20	57741759	57741760	rs61148776	chr5	175139191	175139192	rs537373844	chr4	987390	987391	rs3806756	chr19	14530493	14530494	rs529998264	chr4	10108384	10108385	rs544510419	chr6	27840099	27840100	rs190582604
chr19	42055751	42055752	rs539373469	chr9	112543307	112543308	rs79335406	chr19	11204978	11204979	rs542915673	chr6	167368821	167368822	rs571694833	chr19	49377041	49377042	rs77377218	chr21	46328238	46328239	rs73906942
chr2	69037498	69037499	rs565194034	chr8	38792349	38792350	rs572133523	chr5	32167025	32167026	rs538815485	chr21	34915170	34915171	rs529706662	chr1	113241551	113241552	rs41283072	chr2	152147241	152147242	rs567698185
chr1	26858658	26858659	rs190525928	chr10	18702355	18702356	rs115209669	chr8	74205867	74205868	rs373745163	chr17	40467771	40467772	rs568695064	chr1	113241649	113241650	rs41283074	chr1	114392850	114392851	rs540600671
chr16	57077904	57077905	rs538015223	chr3	178101324	178101325	rs565046593	chr19	49404775	49404776	rs535699553	chr11	116943543	116943544	rs7109649	chr16	374569	374570	rs537926389	chr21	45775029	45775030	rs45466600
chr19	6478742	6478743	rs536995091	chr5	172663073	172663074	rs139255099	chr11	64073497	64073498	rs540552530	chr14	35837002	35837003	rs570056176	chr21	47740817	47740818	rs543897622	chr12	104855341	104855342	rs541204093
chr2	233957463	233957464	rs10201551	chr10	121427935	121427936	rs113428653	chr15	80174804	80174805	rs186128550	chr6	143833040	143833041	rs75829429	chr22	18463607	18463608	rs8140977	chr1	161184762	161184763	rs150957027
chr17	76115495	76115496	rs373629998	chr3	38766700	38766701	rs6791171	chr9	19116848	19116849	rs535650997	chr6	119646067	119646068	rs144686292	chr20	47895036	47895037	rs555698582	chr22	37626616	37626617	rs192986866
chr3	183233790	183233791	rs148294007	chr5	66043572	66043573	rs145842970	chr11	1318894	1318895	rs5743931	chr6	157744561	157744562	rs369543657	chr8	27221186	27221187	rs141954710	chr22	37685629	37685630	rs559259258
chr15	77289378	77289379	rs543937260	chr3	123056099	123056100	rs188714462	chr11	1319047	1319048	rs5743930	chr17	58042382	58042383	rs373057504	chr2	86416835	86416836	rs532498794	chr19	51626786	51626787	rs180942010
chr1	89727044	89727045	rs588854	chr9	134145059	134145060	rs576915094	chr10	102107751	102107752	rs542176755	chr12	70637282	70637283	rs542173862	chr11	61734296	61734297	rs536944748	chr13	50069948	50069949	rs113155089
chr2	197996392	197996393	rs564806565	chr10	69429654	69429655	rs180906094	chr17	80051886	80051887	rs566016371	chr14	24685207	24685208	rs564741728	chr8	146016758	146016759	rs1065750	chr19	6887862	6887863	rs561235133
chr7	50441416	50441417	rs571750314	chr12	21928344	21928345	rs527960392	chr19	45352667	45352668	rs570097043	chr10	3825230	3825231	rs542974540	chr1	223959883	223959884	rs544705050	chr6	36019923	36019924	rs558978586
chr1	111764375	111764376	rs552835620	chr7	32108370	32108371	rs555761607	chr11	57264249	57264250	rs146412862	chr20	49548295	49548296	rs552357488	chr1	10460709	10460710	rs534146547	chr4	40245005	40245006	rs146170789
chr7	44087361	44087362	rs370974152	chr5	139682382	139682383	rs192404872	chr17	80055334	80055335	rs538141041	chr19	36618869	36618870	rs577894487	chr19	4376202	4376203	rs557225237	chr1	167612941	167612942	rs538683386
chr22	40323778	40323779	rs140665326	chr10	116472060	116472061	rs531562774	chr14	74550676	74550677	rs555704019	chr11	64013402	64013403	rs575368333	chr20	36155084	36155085	rs189711025	chr16	88750874	88750875	rs145518460
chr14	88471561	88471562	rs10139328	chr7	23373637	23373638	rs530304592	chr16	2085723	2085724	rs539167775	chr7	16700928	16700929	rs573802063	chr4	57333619	57333620	rs556808477	chr11	48083376	48083377	rs181324736
chr17	37932734	37932735	rs191162102	chr4	140839577	140839578	rs570317882	chr9	116150722	116150723	rs192226264	chr1	223959977	223959978	rs41315613	chr3	127795640	127795641	rs561459377	chr17	76119780	76119781	rs574318600
chr7	138791360	138791361	rs191191746	chr20	42817133	42817134	rs566292201	chr10	81109410	81109411	rs557881342	chr11	3860499	3860500	rs4910856	chr10	3825053	3825054	rs149673152	chr17	54994083	54994084	rs549398615
chr15	44961364	44961365	rs572387198	chr19	16556515	16556516	rs147195288	chr6	26124822	26124823	rs116440410	chr9	136735021	136735022	rs571536377	chr7	138775648	138775649	rs553889372	chr7	50353954	50353955	rs191489662
chr5	66483272	66483273	rs571970220	chr16	82666116	82666117	rs141167416	chr17	38061600	38061601	rs529148303	chr3	142167031	142167032	rs550536755	chr1	45098787	45098788	rs536276724	chr14	93031023	93031024	rs544139143
chr4	100738034	100738035	rs715239	chr15	83468036	83468037	rs116021739	chr12	6480243	6480244	rs537656004	chr6	147213805	147213806	rs187884376	chr6	119633005	119633006	rs533367703	chr7	73634294	73634295	rs548651256
chr11	117880974	117880975	rs77174180	chr2	238767203	238767204	rs3754701	chr11	118899552	118899553	rs571272940	chr22	30217581	30217582	rs117687951	chr10	5975972	5975973	rs539943786	chr1	23859934	23859935	rs111422245
chr20	57795749	57795750	rs143825483	chr12	117521012	117521013	rs531396803	chr17	38079741	38079742	rs142793799	chr8	33330628	33330629	rs561011414	chr6	135513151	135513152	rs571725034	chr7	102071833	102071834	rs145103622
chr11	1872013	1872014	rs543047445	chr22	18602027	18602028	rs465067	chr6	7239606	7239607	rs530421801	chr8	30028676	30028677	rs576565705	chr8	145538901	145538902	rs573260666	chr6	31549194	31549195	rs527986770
chr19	42391282	42391283	rs142927574	chr3	183363262	183363263	rs6797002	chr19	43002058	43002059	rs561773815	chr7	129592890	129592891	rs550266164	chr1	12664776	12664777	rs189992483	chr22	50630793	50630794	rs56308603
chr7	99679294	99679295	rs113683483	chr18	32630193	32630194	rs575054433	chr11	77780703	77780704	rs553874809	chr3	186714976	186714977	rs184125818	chr20	30263838	30263839	rs192037327	chr9	117142749	117142750	rs142343576
chr2	231466738	231466739	rs147585823	chr13	29958634	29958635	rs3121739	chr15	69755291	69755292	rs554141576	chr7	95865646	95865647	rs539800877	chr19	3985286	3985287	rs552464199	chr6	42896682	42896683	rs2234183
chr2	68993432	68993433	rs147730927	chr4	3465409	3465410	rs533041832	chr17	38078010	38078011	rs558819576	chr8	101162753	101162754	rs73696156	chr3	128135013	128135014	rs562498991	chr6	30459155	30459156	rs546671217
chr11	60795082	60795083	rs139353597	chr9	100280464	100280465	rs371574686	chr5	132208712	132208713	rs140801189	chr7	23571560	23571561	rs531565382	chr19	1208008	1208009	rs541617330	chr9	139267912	139267913	rs572493624
chr14	91833727	91833728	rs543975838	chr13	76279426	76279427	rs540073228	chr17	38079396	38079397	rs528594771	chr15	49447985	49447986	rs535454664	chr17	54987354	54987355	rs145078373	chr2	231091300	231091301	rs566236360
chr12	1914303	1914304	rs142101844	chr15	71146736	71146737	rs554320448	chr20	30157688	30157689	rs576222527	chr5	36152194	36152195	rs558228170	chr10	49678455	49678456	rs3853762	chr22	37882056	37882057	rs144062050
chr7	104581641	104581642	rs543171369	chr14	77425014	77425015	rs76930885	chr8	23018035	23018036	rs377345272	chr16	28857611	28857612	rs548579608	chr6	159238602	159238603	rs551033176	chr20	47390934	47390935	rs148844079
chr15	44970160	44970161	rs558129160	chr9	128526022	128526023	rs545720254	chr22	50965366	50965367	rs544006109	chr6	75994643	75994644	rs186519876	chr10	3825240	3825241	rs189358208	chr9	91998004	91998005	rs557951270
chr2	158327778	158327779	rs532602749	chr21	45553527	45553528	rs185448871	chr6	31618939	31618940	rs578131447	chr8	1703896	1703897	rs532097704	chr22	45710265	45710266	rs75686226	chr21	34605019	34605020	rs565220031
chr1	167404589	167404590	rs192417154	chr2	40600173	40600174	rs4952613	chr4	39529054	39529055	rs556526529	chr1	22013818	22013819	rs188782029	chr8	37963238	37963239	rs2073351	chr8	131011372	131011373	rs555604307
chr6	137546105	137546106	rs12529779	chr12	3371591	3371592	rs186300284	chr10	51572414	51572415	rs559065853	chr3	53381545	53381546	rs141367465	chr10	126406527	126406528	rs188804376	chr19	3186292	3186293	rs574684113
chr7	50468554	50468555	rs115476644	chr9	14205914	14205915	rs538483518	chr6	26027460	26027461	rs560733180	chr19	39894464	39894465	rs371265385	chr17	61848076	61848077	rs543322395	chr1	89735235	89735236	rs189309170
chr17	43484936	43484937	rs547453945	chr18	34026488	34026489	rs559048601	chr1	55331479	55331480	rs143941772	chr1	27070607	27070608	rs538875871	chr6	10725680	10725681	rs567959385	chr17	56357135	56357136	rs528678354
chr19	14153183	14153184	rs530830131	chr18	48181690	48181691	rs545119769	chr17	17734995	17734996	rs532816791	chr1	110438764	110438765	rs115695318	chr1	203661945	203661946	rs557060412	chr11	104916040	104916041	rs200512282
chr17	33827575	33827576	rs144662453	chr16	25121276	25121277	rs11642659	chr16	11352929	11352930	rs62023594	chr3	13041046	13041047	rs577610099	chr5	134181514	134181515	rs552056075	chr3	5239104	5239105	rs78007758
chr1	117337861	117337862	rs544023169	chr17	15194103	15194104	rs566489069	chr8	22932208	22932209	rs556092636	chr19	909439	909440	rs184736204	chr15	31658211	31658212	rs528223653	chr4	1726905	1726906	rs534811597
chr1	117302208	117302209	rs537022647	chr5	78782562	78782563	rs143579546	chr1	211749023	211749024	rs193271589	chr19	38807856	38807857	rs186754461	chr3	12994728	12994729	rs530365357	chr3	14483275	14483276	rs546952594
chr7	26193883	26193884	rs184521700	chr4	140737996	140737997	rs574233580	chr9	4793078	4793079	rs7020617	chr15	63796710	63796711	rs570210855	chr12	124204401	124204402	rs10744157	chr5	39181150	39181151	rs187270718
chr16	27332657	27332658	rs117147429	chr6	45982914	45982915	rs563050082	chr14	23444158	23444159	rs116945987	chr12	120729513	120729514	rs550500652	chr12	51640278	51640279	rs186212058	chr14	21251456	21251457	rs555201384
chr17	76108783	76108784	rs145932555	chr1	205769999	205770000	rs543477652	chr6	43743174	43743175	rs542709424	chr22	21213251	21213252	rs530150584	chr8	22462018	22462019	rs533903380	chr1	26867409	26867410	rs188857171
chr6	108107319	108107320	rs144668143	chr2	174014110	174014111	rs573132129	chr6	43742305	43742306	rs539091130	chr5	112849325	112849326	rs574538661	chr12	125399487	125399488	rs534105171	chr3	47009047	47009048	rs536299573
chr1	117315280	117315281	rs566932133	chr9	134166115	134166116	rs556327230	chr14	51402792	51402793	rs530089715	chr6	26104164	26104165	rs200804123	chr10	99424543	99424544	rs573238218	chr11	46260271	46260272	rs147558407
chr11	117881124	117881125	rs116324117	chr1	202325065	202325066	rs186137777	chr20	56133739	56133740	rs112844160	chr1	16276457	16276458	rs78442776	chr16	14723855	14723856	rs369091621	chr1	40859208	40859209	rs182492686
chr1	150737775	150737776	rs12061988	chr5	41796133	41796134	rs567896264	chr2	113938148	113938149	rs12463787	chr22	44442648	44442649	rs529825364	chr22	37638520	37638521	rs574195945	chr14	93117194	93117195	rs367937564
chr5	118676645	118676646	rs540123781	chr6	129668017	129668018	rs188997996	chr17	17732880	17732881	rs111412713	chr2	157199884	157199885	rs375393333	chr10	105378459	105378460	rs561147901	chr16	84629313	84629314	rs2914838
chr14	91793727	91793728	rs551422110	chr1	74935681	74935682	rs543187803	chr8	126444759	126444760	rs550793664	chr2	109335915	109335916	rs141903748	chr1	43415549	43415550	rs527757701	chr11	47414078	47414079	rs77690953
chr17	76119823	76119824	rs577059185	chr18	33986396	33986397	rs73949480	chr11	62343129	62343130	rs34320415	chr12	98987351	98987352	rs544120856	chr4	57333819	57333820	rs17524437	chr7	43689700	43689701	rs189780703
chr21	34640694	34640695	rs377541013	chr2	207024656	207024657	rs535986547	chr15	80454487	80454488	rs77412812	chr7	101591387	101591388	rs553710215	chr11	73691933	73691934	rs45585032	chr17	72462316	72462317	rs574457515
chr8	126985101	126985102	rs140527165	chr8	66754683	66754684	rs375911895	chr2	120436898	120436899	rs560487847	chr2	114514330	114514331	rs183215853	chr11	65343074	65343075	rs535313460	chr21	46337544	46337545	rs115397927
chr21	46970384	46970385	rs11908961	chr3	58292578	58292579	rs4681842	chr3	50639470	50639471	rs531218247	chr1	12040441	12040442	rs2180182	chr2	232574983	232574984	rs527271008	chr15	65128067	65128068	rs75454665
chr6	106557664	106557665	rs536189708	chr22	36008092	36008093	rs45441992	chr6	31915312	31915313	rs375609671	chr1	12040403	12040404	rs2180181	chr2	46542611	46542612	rs542284183	chr4	113205375	113205376	rs527845337
chr2	231279497	231279498	rs182078176	chr3	123096029	123096030	rs565919054	chr17	7486758	7486759	rs533314756	chr6	53413071	53413072	rs548986855	chr12	122582528	122582529	rs141912944	chr5	39274337	39274338	rs188499564
chr2	198056824	198056825	rs183757348	chr3	66500744	66500745	rs17832650	chr2	120127448	120127449	rs372739491	chr6	27114903	27114904	rs201765332	chr2	20548476	20548477	rs556907173	chr17	43485010	43485011	rs148862169
chr5	156655123	156655124	rs142018804	chr13	75768903	75768904	rs185608151	chr17	27071580	27071581	rs148800124	chr3	33138763	33138764	rs17522953	chr5	139597175	139597176	rs182421928	chr19	36402636	36402637	rs182590873
chr8	27238344	27238345	rs191679665	chr4	141968169	141968170	rs566076648	chr1	155105359	155105360	rs554414939	chr17	56407194	56407195	rs371978029	chr14	100609131	100609132	rs576190114	chr3	101657664	101657665	rs573211645
chr2	202136988	202136989	rs113164702	chr1	46497271	46497272	rs561122311	chr21	34697260	34697261	rs545774977	chr9	108006808	108006809	rs538809231	chr1	43418626	43418627	rs530899215	chr11	67038587	67038588	rs61759806
chr17	8843486	8843487	rs113164700	chr9	139608928	139608929	rs557974972	chr12	121165564	121165565	rs368432072	chr19	47747430	47747431	rs531071493	chr19	907345	907346	rs543161827	chr15	45010939	45010940	rs17235843
chr2	68996890	68996891	rs112786142	chr12	4396998	4396999	rs567595155	chr9	133376152	133376153	rs2282219	chr7	64460014	64460015	rs556076050	chr19	47240253	47240254	rs530088832	chr1	167603807	167603808	rs1229394
chr15	70433608	70433609	rs190007732	chr2	46768168	46768169	rs560653964	chr15	41056012	41056013	rs188273228	chr19	14474405	14474406	rs539532075	chr2	99124768	99124769	rs77287522	chr14	91864020	91864021	rs577578238
chr2	233949716	233949717	rs528595925	chr8	134418038	134418039	rs191071696	chr12	53340767	53340768	rs184855804	chr19	9879583	9879584	rs2336090	chr6	158461627	158461628	rs535982575	chr7	99955209	99955210	rs533478402
chr6	42902105	42902106	rs571795516	chr4	6841996	6841997	rs545622494	chr8	126447180	126447181	rs541760200	chr12	110011008	110011009	rs560094739	chr6	36446073	36446074	rs541627895	chr11	64626353	64626354	rs535774474
chr7	138771821	138771822	rs538747748	chr1	113496200	113496201	rs553757853	chr4	140004037	140004038	rs535233308	chr1	59362509	59362510	rs546514474	chr6	30690555	30690556	rs560378408	chr18	2658090	2658091	rs538074012
chr7	138791220	138791221	rs35923157	chr3	135740876	135740877	rs553524051	chr5	176755435	176755436	rs553533384	chr10	127505386	127505387	rs550424631	chr17	25897350	25897351	rs577389949	chr5	169065213	169065214	rs577119812
chr22	40342848	40342849	rs182079808	chr12	94196156	94196157	rs570803289	chr16	8957731	8957732	rs566860737	chr6	30028806	30028807	rs7769930	chr19	14648358	14648359	rs116137689	chr12	54892993	54892994	rs562777540
chr16	4462835	4462836	rs11647946	chr3	178102880	178102881	rs182700111	chr17	80051740	80051741	rs147636810	chr12	110486467	110486468	rs560415921	chr3	4867597	4867598	rs76610571	chr2	197027064	197027065	rs528960757
chr2	69003957	69003958	rs533792982	chr2	106029854	106029855	rs553230603	chr22	19163305	19163306	rs559356411	chr8	146017970	146017971	rs534082462	chr6	139695391	139695392	rs77653058	chr1	198625128	198625129	rs144883975
chr15	81605589	81605590	rs200163674	chr11	112047772	112047773	rs75939364	chr4	39453069	39453070	rs531171572	chr3	4867634	4867635	rs143248485	chr20	30298715	30298716	rs188023420	chr1	114405201	114405202	rs182318050
chr6	108114100	108114101	rs550170125	chr14	32971198	32971199	rs73269408	chr1	12585515	12585516	rs554297068	chr20	30148226	30148227	rs574310809	chr4	87883252	87883253	rs566684242	chr19	54877856	54877857	rs555355634
chr17	8125884	8125885	rs539786579	chr22	34293522	34293523	rs559966715	chr16	8953295	8953296	rs561005067	chr1	112298304	112298305	rs563012378	chr4	40206883	40206884	rs182609112	chr6	32827006	32827007	rs549152464
chr2	68999274	68999275	rs540622375	chr7	151324565	151324566	rs542959396	chr4	39452700	39452701	rs551627083	chr1	115300745	115300746	rs566670068	chr12	58176579	58176580	rs201857657	chr2	65087546	65087547	rs72898795
chr5	49961154	49961155	rs566460844	chr10	121136660	121136661	rs77321422	chr9	116149522	116149523	rs542817534	chr3	126630389	126630390	rs189457644	chr8	128972373	128972374	rs560242114	chr1	27949759	27949760	rs145117244
chr11	5713708	5713709	rs530322912	chr13	50654978	50654979	rs77591481	chr1	55330713	55330714	rs528457934	chr18	9849703	9849704	rs563110786	chr19	49375979	49375980	rs375871401	chr17	8865420	8865421	rs181531872
chr1	117284334	117284335	rs184149395	chr10	116280076	116280077	rs536480601	chr22	37958743	37958744	rs191374719	chr13	45915289	45915290	rs543602973	chr4	6828640	6828641	rs557908673	chr19	35496821	35496822	rs80163042
chr11	118211951	118211952	rs543267271	chr4	142001007	142001008	rs570587560	chr21	40181856	40181857	rs563325856	chr5	43007861	43007862	rs571609091	chr19	11206085	11206086	rs554758347	chr16	57072678	57072679	rs561223964
chr9	117123532	117123533	rs181177877	chr3	119393098	119393099	rs539926034	chr2	38958758	38958759	rs534224465	chr15	91498333	91498334	rs569545990	chr11	65403805	65403806	rs370154830	chr4	2837723	2837724	rs170763
chr2	233948559	233948560	rs4353640	chr1	113499853	113499854	rs144549116	chr1	53480713	53480714	rs201094447	chr4	100485129	100485130	rs546481406	chr6	74225934	74225935	rs546172016	chr17	4849733	4849734	rs148930718
chr7	50352669	50352670	rs146877739	chr14	73160019	73160020	rs191851698	chr11	76480744	76480745	rs551992989	chr6	82916001	82916002	rs147107295	chr8	11720441	11720442	rs536068737	chr3	14477297	14477298	rs562198700
chr1	26641403	26641404	rs370070162	chr3	49208723	49208724	rs554775107	chr11	64882040	64882041	rs573336393	chr2	43405255	43405256	rs529789718	chr6	158461579	158461580	rs183705107	chr2	68974588	68974589	rs4395274
chr5	156999815	156999816	rs146781067	chr3	66527429	66527430	rs7629545	chr10	5008040	5008041	rs544886226	chr5	145826697	145826698	rs542108585	chr4	10108463	10108464	rs560446576	chr19	35496409	35496410	rs535533209
chr6	32815309	32815310	rs199970837	chr12	94286709	94286710	rs185283873	chr16	2203747	2203748	rs527749237	chr5	138855285	138855286	rs541792683	chr22	30817685	30817686	rs537614054	chr11	104904887	104904888	rs558517105
chr7	150385960	150385961	rs536162436	chr17	77022526	77022527	rs140010102	chr11	77784033	77784034	rs192918394	chr7	44925289	44925290	rs186612746	chr1	234740602	234740603	rs569156285	chr5	57786588	57786589	rs139469128
chr14	91835000	91835001	rs143029259	chr11	126221439	126221440	rs549143146	chr3	186757670	186757671	rs116641402	chr3	124449168	124449169	rs533081508	chr7	158654223	158654224	rs569965708	chr19	54715729	54715730	rs71365434
chr6	106537749	106537750	rs6923419	chr10	112516280	112516281	rs530522651	chr1	211753272	211753273	rs574091814	chr1	28832586	28832587	rs539266427	chr1	28837080	28837081	rs192964385	chr19	54900042	54900043	rs79185679
chr14	65757954	65757955	rs143485472	chr17	79670305	79670306	rs541436335	chr14	100795203	100795204	rs148725599	chr21	40203605	40203606	rs114410777	chr7	101500491	101500492	rs187218588	chr6	2841110	2841111	rs574472896
chr1	16292670	16292671	rs538949168	chr5	172675797	172675798	rs115995829	chr10	5005702	5005703	rs200972237	chr11	76155604	76155605	rs74674126	chr2	10510000	10510001	rs184054566	chr7	138780515	138780516	rs370717408
chr17	76110826	76110827	rs150454418	chr10	123875552	123875553	rs563478332	chr9	139688181	139688182	rs57351966	chr12	117480262	117480263	rs73403270	chr2	43453994	43453995	rs75265833	chr17	76109485	76109486	rs553115230
chr9	117140506	117140507	rs59506038	chr3	98480170	98480171	rs114847299	chr19	49469322	49469323	rs150366665	chr1	150577322	150577323	rs373143313	chr11	61732264	61732265	rs371388537	chr4	154410490	154410491	rs548903590
chr21	43835221	43835222	rs571729003	chr9	97782561	97782562	rs551544965	chr14	51411252	51411253	rs190343764	chr10	76613850	76613851	rs138614534	chr14	96011170	96011171	rs372143757	chr6	137538897	137538898	rs17181674
chr11	118217631	118217632	rs552098789	chr4	95377637	95377638	rs113597018	chr6	119668711	119668712	rs140982171	chr1	40915656	40915657	rs547861951	chr8	141629305	141629306	rs13259761	chr2	68599039	68599040	rs549806848
chr19	42391406	42391407	rs138045345	chr14	33132764	33132765	rs560814411	chr19	35771280	35771281	rs116802601	chr20	50158050	50158051	rs548532059	chr19	4375894	4375895	rs561319004	chr11	64643700	64643701	rs180884951
chr16	3119464	3119465	rs574564850	chr3	124748007	124748008	rs372061303	chr19	11201402	11201403	rs370150698	chr8	55047820	55047821	rs115113743	chr21	45304503	45304504	rs545067372	chr8	21765523	21765524	rs73221532
chr17	8796546	8796547	rs143123557	chr15	35106208	35106209	rs555722752	chr1	226012576	226012577	rs2854450	chr3	42003542	42003543	rs567344152	chr19	49376602	49376603	rs143549142	chr12	51719972	51719973	rs191646966
chr5	156977121	156977122	rs72811341	chr1	217313775	217313776	rs547432415	chr10	5008070	5008071	rs117982876	chr1	45285472	45285473	rs532550980	chr7	101500296	101500297	rs572798802	chr15	75088031	75088032	rs576710039
chr5	156975190	156975191	rs72811340	chr6	76204233	76204234	rs188177241	chr6	3118840	3118841	rs548465655	chr17	73663371	73663372	rs820156	chr6	3157562	3157563	rs543381074	chr15	70388042	70388043	rs563165750
chr19	6814755	6814756	rs148374760	chr14	73336181	73336182	rs535675065	chr7	134849786	134849787	rs190331994	chr3	187463021	187463022	rs562159033	chr17	56084881	56084882	rs189331466	chr6	30648816	30648817	rs151155542
chr22	18259983	18259984	rs528921686	chr4	152616012	152616013	rs543295694	chr21	47575599	47575600	rs553882718	chr19	8386407	8386408	rs548607846	chr1	159892004	159892005	rs546752434	chr19	35502110	35502111	rs8111507
chr17	33832364	33832365	rs72828013	chr1	65357846	65357847	rs143433370	chr22	45073894	45073895	rs574359389	chr9	111696430	111696431	rs568907421	chr1	28836726	28836727	rs188163869	chr2	158278186	158278187	rs539087119
chr9	100872836	100872837	rs190619480	chr22	30166436	30166437	rs140140	chr7	918257	918258	rs568407591	chr7	23145260	23145261	rs529965747	chr1	11858566	11858567	rs143764348	chr7	44087404	44087405	rs563838106
chr2	198074701	198074702	rs200280627	chr20	19770234	19770235	rs540567170	chr9	139745011	139745012	rs149543778	chr7	1199755	1199756	rs547020961	chr12	123372142	123372143	rs531105311	chr19	45263707	45263708	rs186330485
chr2	68949397	68949398	rs549539458	chr3	192433198	192433199	rs1505443	chr16	8956432	8956433	rs532239908	chr9	139622747	139622748	rs113982899	chr9	19123977	19123978	rs555090253	chr12	111115065	111115066	rs188425090
chr7	150380645	150380646	rs575887639	chr4	95422514	95422515	rs2452560	chr14	51401230	51401231	rs536886249	chr22	21925660	21925661	rs144663776	chr19	18267939	18267940	rs542374064	chr17	76375986	76375987	rs563670349
chr2	233971856	233971857	rs529543155	chr1	74865592	74865593	rs561463975	chr11	76482225	76482226	rs537985080	chr1	151030487	151030488	rs74125064	chr1	43415481	43415482	rs60437192	chr9	117148762	117148763	rs559243152
chr7	43673670	43673671	rs533321122	chr20	42793489	42793490	rs542367279	chr16	56970291	56970292	rs187860783	chr6	31697616	31697617	rs185838547	chr16	72048079	72048080	rs4788600	chr5	169064434	169064435	rs532658563
chr17	8843311	8843312	rs181852448	chr1	229409411	229409412	rs574688872	chr21	35894000	35894001	rs150206281	chr12	120680264	120680265	rs571236534	chr3	186501587	186501588	rs531633791	chr17	43308182	43308183	rs58744688
chr6	159460531	159460532	rs566408127	chr3	122687621	122687622	rs558409134	chr9	139687875	139687876	rs563037256	chr12	120729607	120729608	rs575168828	chr7	6063747	6063748	rs564832184	chr17	62009537	62009538	rs373437028
chr2	202074599	202074600	rs181329207	chr3	37218424	37218425	rs539074426	chr3	50340929	50340930	rs587733437	chr11	77349017	77349018	rs151226247	chr1	12043581	12043582	rs574063808	chr9	95846148	95846149	rs535248685
chr3	46005797	46005798	rs188569356	chr3	192446036	192446037	rs13089551	chr7	76022628	76022629	rs559267318	chr8	33371104	33371105	rs144794780	chr16	30961618	30961619	rs545835715	chr2	231089749	231089750	rs566652409
chr21	43827845	43827846	rs555079551	chr7	90350919	90350920	rs185661980	chr19	11200018	11200019	rs549995837	chr16	718165	718166	rs529048063	chr13	97912128	97912129	rs188772791	chr11	65408707	65408708	rs3741379
chr2	198163526	198163527	rs7422899	chr2	177258026	177258027	rs192626745	chr8	22923389	22923390	rs541260457	chr4	140187923	140187924	rs545809486	chr5	43065015	43065016	rs556219188	chr22	37686847	37686848	rs553010229
chr22	44586521	44586522	rs2272942	chr15	57881887	57881888	rs1908201	chr4	77230255	77230256	rs563036076	chr3	9757604	9757605	rs530508692	chr1	228333671	228333672	rs184259638	chr3	32526512	32526513	rs571740646
chr7	128581386	128581387	rs144550899	chr10	112459604	112459605	rs182088668	chr1	17222748	17222749	rs10157942	chr3	39448033	39448034	rs577782882	chr17	74733380	74733381	rs184792585	chr2	158268998	158268999	rs563771091
chr22	44577682	44577683	rs2272941	chr5	138261578	138261579	rs570322944	chr15	80178764	80178765	rs550907395	chr1	220220049	220220050	rs555992867	chr6	7165338	7165339	rs572371767	chr20	47367219	47367220	rs111505473
chr15	70315676	70315677	rs575057963	chr15	65376389	65376390	rs143111881	chr17	17734199	17734200	rs545980923	chr1	31956480	31956481	rs560555430	chr19	50880879	50880880	rs375078500	chr1	23856837	23856838	rs536543246
chr7	138768456	138768457	rs186110249	chr7	101499525	101499526	rs550941791	chr8	134501545	134501546	rs145991856	chr1	27216777	27216778	rs557258104	chr2	46542626	46542627	rs140172440	chr6	31321699	31321700	rs186928221
chr2	233953113	233953114	rs560278557	chr2	71680043	71680044	rs542983731	chr6	43742498	43742499	rs138983825	chr16	11828279	11828280	rs544359088	chr17	27192651	27192652	rs543348669	chr17	78238540	78238541	rs535839301
chr14	50511162	50511163	rs180724198	chr11	67397004	67397005	rs544590083	chr12	121165633	121165634	rs572637093	chr1	246741269	246741270	rs565717169	chr16	30961235	30961236	rs568668661	chr11	128595366	128595367	rs73015311
chr2	204773678	204773679	rs11571311	chr19	1383509	1383510	rs562654562	chr9	37424689	37424690	rs540067928	chr17	75360293	75360294	rs147946940	chr2	232575068	232575069	rs569322472	chr20	47329056	47329057	rs570938129
chr2	204731088	204731089	rs11571316	chr6	150559789	150559790	rs541615824	chr19	41260547	41260548	rs553649145	chr9	130860582	130860583	rs568992796	chr6	32940297	32940298	rs547637084	chr17	28034653	28034654	rs141301881
chr5	131794586	131794587	rs184645470	chr3	25521961	25521962	rs570358524	chr6	31918153	31918154	rs149101394	chr12	109249634	109249635	rs188961721	chr1	54678468	54678469	rs34189705	chr18	43593706	43593707	rs552651789
chr2	204730900	204730901	rs11571315	chr7	8323668	8323669	rs142031510	chr8	144640832	144640833	rs528470275	chr3	151986601	151986602	rs539920091	chr6	30584807	30584808	rs187294105	chr6	159076765	159076766	rs317792
chr2	204737320	204737321	rs11571318	chr18	25691135	25691136	rs45612936	chr17	17475616	17475617	rs536974223	chr1	181057956	181057957	rs562777916	chr6	158463535	158463536	rs116577263	chr8	134065435	134065436	rs561990803
chr1	12220153	12220154	rs190402058	chr5	141334584	141334585	rs375930414	chr14	51401573	51401574	rs551445695	chr20	57596316	57596317	rs79189281	chr12	111875987	111875988	rs184148759	chr15	45014637	45014638	rs547985905
chr19	45519984	45519985	rs547971192	chr2	40646867	40646868	rs186580243	chr4	166256435	166256436	rs574910890	chr19	13265210	13265211	rs111958427	chr6	36086444	36086445	rs183711528	chr17	8838505	8838506	rs549676357
chr2	192540469	192540470	rs571806091	chr4	140735784	140735785	rs568499962	chr11	47737181	47737182	rs554747614	chr7	92219698	92219699	rs182483445	chr19	1872807	1872808	rs546301121	chr12	109018967	109018968	rs567869373
chr20	56195262	56195263	rs567958668	chr3	159581355	159581356	rs370059809	chr19	45253974	45253975	rs139552723	chr19	532936	532937	rs184774019	chr16	88558274	88558275	rs181788782	chr1	183603542	183603543	rs147183181
chr2	98334126	98334127	rs191638338	chr15	92407520	92407521	rs28639605	chr5	132209682	132209683	rs374449377	chr4	152020731	152020732	rs183409309	chr10	17704964	17704965	rs557951216	chr15	75316144	75316145	rs570435809
chr1	25283713	25283714	rs191211461	chr4	95398225	95398226	rs181872609	chr5	43313471	43313472	rs112169902	chr6	106760995	106760996	rs551841649	chr5	96077639	96077640	rs562284986	chr4	2819842	2819843	rs554675521
chr16	57037084	57037085	rs533321411	chr5	148656810	148656811	rs185635494	chr6	43741607	43741608	rs74633831	chr1	45196584	45196585	rs75488002	chr19	1207812	1207813	rs537163345	chr6	2840622	2840623	rs560732263
chr22	39381314	39381315	rs148863408	chr7	23159296	23159297	rs532749248	chr1	44012004	44012005	rs544333716	chr20	52294814	52294815	rs569895066	chr17	25901488	25901489	rs2037514	chr11	47971091	47971092	rs78579462
chr22	37880555	37880556	rs544800615	chr10	106022046	106022047	rs189377518	chr7	73029644	73029645	rs537711579	chr10	80938632	80938633	rs74876819	chr6	7165782	7165783	rs571545239	chr14	93127478	93127479	rs537609068
chr14	52791990	52791991	rs560520941	chr2	192711453	192711454	rs61735646	chr2	209116609	209116610	rs73983720	chr19	39167140	39167141	rs2368476	chr19	4375826	4375827	rs139017489	chr19	35659680	35659681	rs576350146
chr11	48019186	48019187	rs185211271	chr4	114598260	114598261	rs140994878	chr6	151763701	151763702	rs34957378	chr22	50364464	50364465	rs146661152	chr11	65342994	65342995	rs533055279	chr2	127415855	127415856	rs571483677
chr20	57748887	57748888	rs562907209	chr3	69919590	69919591	rs1807409	chr12	89743858	89743859	rs551551379	chr21	36386948	36386949	rs529016674	chr17	62084130	62084131	rs143869313	chr1	111427144	111427145	rs545007656
chr4	2789169	2789170	rs555730146	chr4	159726344	159726345	rs4130344	chr7	65445810	65445811	rs578103004	chr10	122610928	122610929	rs200683907	chr19	49122705	49122706	rs552751176	chr2	136872789	136872790	rs199713103
chr1	26867047	26867048	rs113734097	chr7	128472649	128472650	rs186516144	chr8	23018248	23018249	rs556910142	chr9	94877835	94877836	rs10992234	chr22	40342772	40342773	rs548481273	chr1	12242758	12242759	rs17881409
chr12	53594710	53594711	rs574174916	chr3	37215604	37215605	rs571444384	chr6	43772343	43772344	rs139999693	chr17	48474852	48474853	rs139954005	chr1	207198234	207198235	rs79235823	chr11	73089832	73089833	rs559005699
chr3	108537443	108537444	rs572660524	chr5	155380485	155380486	rs546311228	chr3	52003500	52003501	rs547228802	chr3	196230467	196230468	rs531906014	chr5	176421889	176421890	rs542406398	chr1	167613603	167613604	rs189474423
chr1	111330520	111330521	rs78884549	chr20	8002216	8002217	rs571788987	chr19	35741261	35741262	rs533002839	chr2	122354000	122354001	rs539255880	chr16	85080827	85080828	rs547055781	chr3	46401289	46401290	rs3918387
chr1	16302549	16302550	rs577520280	chr15	92468409	92468410	rs568163671	chr2	38968434	38968435	rs529824527	chr6	30313028	30313029	rs45626136	chr8	145156707	145156708	rs531819911	chr20	47354877	47354878	rs547208811
chr22	50631503	50631504	rs545378536	chr5	78790957	78790958	rs141130784	chr9	130877169	130877170	rs193006558	chr22	22307179	22307180	rs565192320	chr11	57508984	57508985	rs568875392	chr6	31323470	31323471	rs73731903
chr14	91752507	91752508	rs529766867	chr2	40605262	40605263	rs184364378	chr4	8203012	8203013	rs141317490	chr2	7148281	7148282	rs147152736	chr16	163728	163729	rs190867146	chr7	106511043	106511044	rs539089172
chr12	32120010	32120011	rs560119066	chr3	192262085	192262086	rs144546268	chr19	11207582	11207583	rs563429250	chr1	204485611	204485612	rs562269146	chr22	20013205	20013206	rs562238956	chr9	95737874	95737875	rs12684600
chr6	109770766	109770767	rs565705897	chr14	74354052	74354053	rs150060864	chr11	118899460	118899461	rs551109633	chr1	43290863	43290864	rs370219830	chr10	11541585	11541586	rs554245087	chr16	88768439	88768440	rs552984645
chr10	23653413	23653414	rs545550107	chr3	39229661	39229662	rs73826265	chr19	35741257	35741258	rs141731488	chr20	45946270	45946271	rs527873136	chr9	132625576	132625577	rs373465499	chr2	202122063	202122064	rs552467904
chr11	65410950	65410951	rs554583608	chr12	4385208	4385209	rs560009483	chr9	19122483	19122484	rs142332755	chr2	105953654	105953655	rs532886717	chr10	99424534	99424535	rs561258693	chr7	50420308	50420309	rs576906744
chr22	40358419	40358420	rs542057527	chr6	122448338	122448339	rs371464051	chr5	154241319	154241320	rs577639801	chr17	504977	504978	rs10521105	chr4	186123974	186123975	rs568782375	chr4	154411626	154411627	rs552864951
chr11	117848644	117848645	rs4505099	chr3	192353166	192353167	rs180792048	chr1	17378981	17378982	rs555572652	chr1	27216805	27216806	rs75350638	chr1	43418589	43418590	rs115215762	chr11	2323888	2323889	rs570184736
chr21	43828287	43828288	rs535849673	chr14	55094860	55094861	rs184279503	chr17	40718291	40718292	rs554919057	chr1	178986398	178986399	rs561660962	chr1	207198160	207198161	rs71635119	chr11	1875196	1875197	rs190912044
chr11	48192070	48192071	rs11039557	chr4	95455676	95455677	rs527959532	chr3	172035118	172035119	rs558355062	chr11	65149989	65149990	rs530185824	chr1	150592209	150592210	rs114321702	chr22	44587241	44587242	rs554718769
chr3	46411407	46411408	rs529547367	chr8	58910376	58910377	rs555115022	chr19	4721947	4721948	rs546947550	chr5	172192342	172192343	rs548382983	chr9	132641772	132641773	rs540733631	chr11	104906716	104906717	rs186602920
chr1	26633152	26633153	rs3795682	chr15	85371970	85371971	rs565084745	chr22	50964052	50964053	rs558622946	chr1	114355099	114355100	rs549106115	chr7	137647627	137647628	rs540611105	chr5	169704704	169704705	rs147463156
chr1	26632780	26632781	rs3795684	chr22	36806415	36806416	rs556929131	chr8	144618277	144618278	rs574141430	chr17	2527782	2527783	rs527348635	chr6	159238500	159238501	rs188380362	chr6	24951728	24951729	rs564014574
chr14	91780785	91780786	rs76832288	chr1	184927729	184927730	rs561021070	chr6	26127582	26127583	rs182332087	chr1	111422617	111422618	rs566114089	chr10	75534925	75534926	rs185475914	chr10	26729947	26729948	rs16926975
chr1	117543980	117543981	rs554941925	chr17	45283830	45283831	rs555208170	chr22	45076936	45076937	rs73889601	chr12	109248433	109248434	rs140730454	chr19	50003252	50003253	rs2077300	chr17	56367259	56367260	rs572366710
chr2	197012549	197012550	rs572065887	chr4	95442584	95442585	rs543780666	chr2	85785820	85785821	rs553234800	chr1	167684794	167684795	rs568980284	chr11	9596951	9596952	rs531222333	chr5	131827205	131827206	rs566401519
chr16	57078762	57078763	rs118092024	chr18	3253966	3253967	rs550586109	chr17	38077411	38077412	rs3169572	chr17	4607492	4607493	rs527511111	chr19	4455469	4455470	rs190652552	chr12	110883798	110883799	rs12311902
chr16	30482494	30482495	rs542626070	chr10	123909547	123909548	rs564260493	chr6	31625426	31625427	rs535923322	chr22	19167078	19167079	rs5746674	chr20	49548205	49548206	rs547497476	chr6	31325493	31325494	rs9266234
chr1	117543633	117543634	rs560362944	chr9	134141812	134141813	rs541111468	chr14	103802769	103802770	rs149880753	chr1	200638681	200638682	rs542722525	chr9	139557090	139557091	rs527881878	chr15	77288855	77288856	rs533071764
chr7	43688695	43688696	rs192512447	chr3	25525528	25525529	rs573296327	chr20	57570656	57570657	rs538357999	chr12	106752380	106752381	rs562949004	chr20	30258573	30258574	rs190438853	chr5	176860193	176860194	rs144732874
chr3	183260758	183260759	rs11922733	chr15	92521692	92521693	rs544664506	chr8	27460520	27460521	rs551462153	chr2	145353164	145353165	rs539230345	chr21	46273976	46273977	rs182583437	chr20	1603430	1603431	rs562283215
chr7	50451608	50451609	rs117503895	chr3	192294675	192294676	rs568570958	chr9	4849646	4849647	rs17803780	chr7	127225637	127225638	rs561256562	chr3	186715001	186715002	rs143322862	chr19	42625959	42625960	rs530079339
chr2	204796921	204796922	rs537761175	chr7	35426343	35426344	rs542820362	chr1	45097512	45097513	rs115545367	chr8	118532860	118532861	rs537485379	chr16	30961689	30961690	rs568732313	chr16	27325854	27325855	rs571325600
chr2	69008101	69008102	rs553577833	chr1	237331059	237331060	rs114745695	chr17	79821005	79821006	rs187711726	chr19	19030300	19030301	rs2231989	chr2	127417717	127417718	rs575163364	chr12	123914944	123914945	rs112185720
chr9	117687518	117687519	rs564255888	chr15	92599831	92599832	rs138285701	chr11	76505001	76505002	rs1149619	chr16	85089084	85089085	rs566899867	chr20	30264092	30264093	rs568716390	chr3	39188727	39188728	rs28419326
chr17	33816117	33816118	rs546169196	chr1	236671498	236671499	rs564419386	chr11	45827873	45827874	rs141379070	chr6	34664750	34664751	rs560783560	chr19	4372707	4372708	rs571320850	chr16	27332324	27332325	rs573405712
chr7	138727024	138727025	rs148857735	chr9	97713645	97713646	rs554613267	chr16	8956814	8956815	rs529619283	chr3	101396067	101396068	rs183893718	chr1	234741858	234741859	rs529876055	chr22	37638763	37638764	rs535299913
chr5	169066868	169066869	rs535956266	chr12	21971423	21971424	rs112173463	chr16	11348041	11348042	rs186494296	chr2	220144314	220144315	rs187888122	chr17	7379616	7379617	rs4796420	chr1	161510178	161510179	rs12033634
chr8	56902257	56902258	rs529411971	chr8	124665942	124665943	rs536776701	chr16	20910206	20910207	rs182615709	chr16	30366647	30366648	rs532036971	chr17	7379649	7379650	rs4796421	chr16	28200272	28200273	rs142017662
chr5	169720382	169720383	rs200941456	chr7	112918953	112918954	rs576048483	chr11	76498779	76498780	rs1149617	chr6	31509769	31509770	rs553895415	chr16	68114201	68114202	rs536664146	chr1	16279171	16279172	rs568633879
chr15	94773130	94773131	rs560868628	chr3	188188722	188188723	rs560632454	chr9	139687928	139687929	rs150997799	chr9	37592795	37592796	rs111949223	chr6	139695345	139695346	rs553214344	chr8	38795611	38795612	rs528980909
chr1	167476530	167476531	rs564188504	chr8	134554642	134554643	rs536689949	chr12	32113872	32113873	rs540324847	chr8	27219814	27219815	rs180874541	chr20	3911692	3911693	rs114315294	chr16	50300422	50300423	rs55644649
chr4	48130413	48130414	rs561770899	chr4	142142541	142142542	rs534484813	chr1	44013435	44013436	rs562861613	chr3	15140627	15140628	rs543561752	chr1	12228264	12228265	rs72863459	chr3	196347873	196347874	rs573160802
chr11	73702334	73702335	rs539107769	chr2	239335850	239335851	rs34337994	chr2	120125991	120125992	rs540185851	chr1	44116190	44116191	rs112299555	chr19	1207952	1207953	rs576058755	chr1	27950560	27950561	rs547806642
chr10	98480332	98480333	rs562756920	chr3	167742093	167742094	rs555120093	chr17	40718262	40718263	rs572515727	chr6	6750373	6750374	rs558077344	chr16	85411701	85411702	rs141195810	chr7	50424509	50424510	rs532757244
chr19	1066349	1066350	rs547565283	chr1	214182366	214182367	rs552806003	chr3	50395653	50395654	rs140258063	chr1	19806006	19806007	rs147617809	chr11	94842407	94842408	rs534250494	chr6	41995120	41995121	rs148865474
chr5	14598892	14598893	rs150167653	chr4	95463086	95463087	rs531990317	chr22	19163248	19163249	rs73392796	chr9	35727626	35727627	rs114079892	chr1	12043782	12043783	rs138772890	chr19	2272492	2272493	rs150313055
chr1	31238081	31238082	rs527354395	chr10	13341269	13341270	rs75791134	chr11	65381685	65381686	rs565998898	chr15	57998752	57998753	rs183855864	chr12	125399453	125399454	rs573132840	chr18	2653353	2653354	rs553537304
chr2	204570158	204570159	rs186315732	chr9	109491402	109491403	rs139143330	chr1	155106094	155106095	rs41264899	chr7	30634468	30634469	rs527307703	chr17	74733736	74733737	rs79269320	chr19	14548674	14548675	rs540737281
chr14	91835797	91835798	rs568859328	chr5	1127317	1127318	rs56221185	chr9	19123957	19123958	rs117561316	chr1	40723749	40723750	rs187549487	chr3	12994732	12994733	rs375462131	chr12	66628997	66628998	rs528839711
chr20	56203601	56203602	rs563699624	chr12	20521523	20521524	rs145844723	chr17	79821520	79821521	rs143841724	chr1	59349673	59349674	rs76491283	chr20	49548032	49548033	rs140904672	chr3	47003343	47003344	rs4683283
chr22	40303330	40303331	rs567683197	chr5	167374168	167374169	rs60646204	chr20	43965541	43965542	rs528218820	chr9	130856652	130856653	rs564700024	chr19	50323672	50323673	rs180674074	chr19	54886112	54886113	rs182803301
chr6	31439487	31439488	rs190206366	chr2	28233094	28233095	rs568701866	chr10	102107082	102107083	rs562916412	chr14	61201520	61201521	rs540011235	chr1	25559623	25559624	rs557473327	chr7	100274042	100274043	rs114794307
chr6	32591628	32591629	rs73728619	chr1	31842674	31842675	rs550643313	chr8	74205063	74205064	rs75277687	chr5	171569823	171569824	rs111961846	chr9	4862847	4862848	rs552545817	chr4	185334756	185334757	rs530297790
chr6	32591566	32591567	rs73728618	chr4	63795811	63795812	rs544908749	chr14	65409675	65409676	rs36206353	chr17	28054061	28054062	rs141796982	chr6	41996495	41996496	rs190823993	chr16	21662674	21662675	rs567495916
chr1	200844836	200844837	rs568221703	chr10	116389031	116389032	rs565012141	chr19	45253311	45253312	rs538050958	chr1	90361961	90361962	rs77463039	chr21	47647276	47647277	rs561209217	chr12	15115100	15115101	rs2075267
chr1	159058451	159058452	rs569841131	chr4	41615626	41615627	rs200346208	chr4	140610632	140610633	rs555581225	chr12	6277028	6277029	rs547647328	chr3	152016763	152016764	rs576088589	chr20	43601573	43601574	rs114557939
chr3	114013853	114013854	rs569437583	chr12	49958268	49958269	rs541272412	chr10	102111142	102111143	rs150109401	chr1	159891786	159891787	rs553221909	chr20	37576622	37576623	rs77993973	chr10	129848026	129848027	rs532462492
chr11	60889041	60889042	rs17155684	chr5	102258159	102258160	rs527342034	chr19	45373903	45373904	rs560813325	chr7	644249	644250	rs530254216	chr17	61848077	61848078	rs559058885	chr4	2814521	2814522	rs143030195
chr13	43567821	43567822	rs112546222	chr5	41369736	41369737	rs116474524	chr7	155439625	155439626	rs544472008	chr6	159238493	159238494	rs561492107	chr6	20410324	20410325	rs78750119	chr21	34640787	34640788	rs2834167
chr16	31363979	31363980	rs143089019	chr1	11943968	11943969	rs182811894	chr16	2085806	2085807	rs374612438	chr22	20012955	20012956	rs193107127	chr12	120667071	120667072	rs552311498	chr5	66501458	66501459	rs529531418
chr16	3129144	3129145	rs547034577	chr9	125027118	125027119	rs7035313	chr16	2202447	2202448	rs182943833	chr15	64126730	64126731	rs572519857	chr12	125399528	125399529	rs569293867	chr1	160655007	160655008	rs564803872
chr2	204736359	204736360	rs79971295	chr4	23820012	23820013	rs57104536	chr1	12588609	12588610	rs566110078	chr1	31501299	31501300	rs564535153	chr20	30538012	30538013	rs531722192	chr15	65175395	65175396	rs572342726
chr9	117111165	117111166	rs192491462	chr17	80695072	80695073	rs192394719	chr4	986585	986586	rs538625119	chr1	26758640	26758641	rs566102709	chr1	65330232	65330233	rs536069615	chr1	9747168	9747169	rs560732986
chr8	21771212	21771213	rs530987001	chr2	40411654	40411655	rs567792109	chr3	50639525	50639526	rs113370197	chr11	118187628	118187629	rs571635669	chr9	4850717	4850718	rs530408157	chr17	72465055	72465056	rs183438297
chr16	3123451	3123452	rs560854789	chr8	17472661	17472662	rs73666197	chr1	204347454	204347455	rs186688948	chr7	134853887	134853888	rs11761021	chr4	10108401	10108402	rs192893054	chr19	14886875	14886876	rs1108016
chr7	50352441	50352442	rs188199085	chr15	71788222	71788223	rs112890534	chr10	64893077	64893078	rs368417523	chr7	66309899	66309900	rs551506596	chr1	223960021	223960022	rs183219480	chr6	137537948	137537949	rs149151360
chr1	26642235	26642236	rs560515549	chr11	47562318	47562319	rs528564722	chr22	30815025	30815026	rs572644542	chr7	26220485	26220486	rs560442329	chr17	27506536	27506537	rs373301923	chr7	128050396	128050397	rs539748271
chr9	117662440	117662441	rs538672963	chr1	101490560	101490561	rs531331624	chr3	186759183	186759184	rs144663703	chr1	29253462	29253463	rs565810454	chr3	195805833	195805834	rs538457692	chr12	66634554	66634555	rs552717769
chr5	35869427	35869428	rs544387610	chr10	112576993	112576994	rs186934473	chr17	38077260	38077261	rs531449787	chr1	21588601	21588602	rs560370609	chr8	6286432	6286433	rs375001782	chr11	48006189	48006190	rs147527696
chr16	57032658	57032659	rs533111779	chr7	158935929	158935930	rs187473223	chr17	80054291	80054292	rs531042325	chr7	138775861	138775862	rs527385401	chr19	54712483	54712484	rs575016752	chr8	131029299	131029300	rs576001366
chr2	233951088	233951089	rs186631946	chr20	43180009	43180010	rs529899914	chr12	89745963	89745964	rs570195466	chr19	14682850	14682851	rs45628939	chr10	82264422	82264423	rs2343550	chr20	47431881	47431882	rs564853758
chr21	43835620	43835621	rs34602288	chr7	107573522	107573523	rs541246029	chr5	10760485	10760486	rs557241491	chr6	157041083	157041084	rs190317390	chr3	23850364	23850365	rs79912074	chr21	46334373	46334374	rs542242625
chr5	544264	544265	rs74321153	chr3	177801164	177801165	rs567990038	chr9	114393521	114393522	rs559148779	chr10	69644399	69644400	rs575321146	chr3	128134845	128134846	rs371632452	chr16	31276890	31276891	rs4889643
chr6	29857098	29857099	rs2517818	chr2	159852258	159852259	rs76437262	chr12	89744112	89744113	rs189213778	chr11	65149980	65149981	rs371392535	chr2	220082761	220082762	rs540542754	chr1	45196489	45196490	rs144647389
chr6	29856692	29856693	rs2517819	chr2	159995698	159995699	rs371091846	chr6	31624464	31624465	rs113947529	chr12	120680308	120680309	rs567315596	chr20	30263748	30263749	rs529970765	chr1	167589200	167589201	rs552193281
chr5	55884752	55884753	rs575908085	chr3	192431300	192431301	rs554201014	chr17	40717494	40717495	rs547608928	chr1	52831844	52831845	rs536092136	chr1	36628513	36628514	rs142607685	chr9	95789264	95789265	rs553749239
chr17	37923665	37923666	rs146797067	chr8	91012879	91012880	rs577368908	chr12	112215443	112215444	rs543116783	chr3	15839406	15839407	rs189030539	chr19	18268052	18268053	rs555500535	chr6	24908126	24908127	rs541223356
chr17	74267150	74267151	rs570664584	chr5	149972317	149972318	rs185474685	chr4	140609746	140609747	rs34414569	chr16	58283836	58283837	rs543944602	chr20	55985011	55985012	rs527676099	chr6	24935751	24935752	rs79290877
chr6	108143382	108143383	rs540113294	chr10	75407926	75407927	rs200938828	chr19	6730839	6730840	rs546441496	chr17	37010013	37010014	rs144071223	chr11	3856017	3856018	rs533760403	chr14	75989576	75989577	rs175723
chr22	40338787	40338788	rs139832692	chr12	70005346	70005347	rs115291811	chr1	44011736	44011737	rs951740	chr10	80938426	80938427	rs187562622	chr11	45939640	45939641	rs2280330	chr17	28034897	28034898	rs140739049
chr14	91846136	91846137	rs546013174	chr15	86044485	86044486	rs571347080	chr7	116444708	116444709	rs572234722	chr4	71553912	71553913	rs543390529	chr10	99424345	99424346	rs184019897	chr1	167605822	167605823	rs146529566
chr11	60759595	60759596	rs544895137	chr17	66462021	66462022	rs535849475	chr16	449824	449825	rs529331883	chr2	10510263	10510264	rs566944128	chr1	114456829	114456830	rs2761793	chr11	67203030	67203031	rs544131075
chr1	160537201	160537202	rs186643135	chr9	14299988	14299989	rs41405149	chr19	50018916	50018917	rs543411443	chr1	89149969	89149970	rs570149660	chr3	4867645	4867646	rs532999205	chr16	88716008	88716009	rs144766018
chr19	18214397	18214398	rs141189406	chr11	62559426	62559427	rs182678917	chr11	47290106	47290107	rs116074611	chr18	32559349	32559350	rs544007080	chr19	47347460	47347461	rs181040561	chr11	48083228	48083229	rs180867505
chr19	42081584	42081585	rs571208509	chr5	193017	193018	rs546723840	chr3	51425480	51425481	rs2304512	chr17	75456401	75456402	rs56127609	chr1	28836906	28836907	rs566879879	chr5	40437301	40437302	rs148354301
chr7	50354383	50354384	rs79338324	chr1	205889579	205889580	rs531788178	chr10	102107935	102107936	rs150416868	chr6	37467549	37467550	rs568093346	chr21	46274651	46274652	rs567593210	chr11	128609791	128609792	rs535369990
chr8	56919296	56919297	rs560398543	chr19	39420462	39420463	rs578083306	chr10	135185580	135185581	rs148408333	chr10	32635167	32635168	rs563363247	chr2	70305682	70305683	rs551997513	chr16	84626350	84626351	rs11866958
chr16	68029814	68029815	rs146208626	chr5	16538964	16538965	rs558496797	chr16	8952235	8952236	rs201170923	chr2	8818069	8818070	rs144326548	chr22	29666641	29666642	rs75108416	chr11	128671612	128671613	rs182015610
chr7	45017118	45017119	rs57367343	chr12	94198611	94198612	rs17021591	chr4	48018423	48018424	rs183403003	chr5	34924119	34924120	rs560179328	chr8	38648115	38648116	rs564563271	chr11	118096129	118096130	rs189525101
chr6	32825299	32825300	rs573044454	chr10	112514250	112514251	rs541559389	chr9	32426915	32426916	rs192538261	chr1	12538296	12538297	rs557633660	chr16	72047883	72047884	rs181574494	chr6	24919170	24919171	rs544660867
chr11	60858791	60858792	rs561935307	chr8	19538416	19538417	rs191247100	chr8	144623851	144623852	rs59151473	chr1	26362102	26362103	rs565375547	chr10	49678447	49678448	rs573546452	chr16	81779863	81779864	rs573764786
chr1	117282866	117282867	rs190370204	chr7	116041071	116041072	rs564565171	chr1	17222095	17222096	rs6586521	chr20	44420434	44420435	rs565378312	chr3	12994795	12994796	rs571571483	chr11	71709271	71709272	rs3814721
chr2	198111486	198111487	rs576050310	chr9	115140814	115140815	rs186709560	chr16	455824	455825	rs551603006	chr18	3596863	3596864	rs377036612	chr19	13180401	13180402	rs117277299	chr5	156999803	156999804	rs543088631
chr9	100865006	100865007	rs536527184	chr19	49655289	49655290	rs572467597	chr22	19161935	19161936	rs145293559	chr5	64331623	64331624	rs149321405	chr3	128134907	128134908	rs144968587	chr7	139365725	139365726	rs552304679
chr10	6092301	6092302	rs372975017	chr9	97691276	97691277	rs527347215	chr1	44012532	44012533	rs187175255	chr7	55434114	55434115	rs182366592	chr3	186501501	186501502	rs266720	chr6	137552392	137552393	rs577994467
chr11	60769397	60769398	rs539019046	chr18	71818173	71818174	rs75350492	chr5	177656571	177656572	rs78915852	chr4	73935627	73935628	rs565672491	chr6	13678743	13678744	rs190516360	chr16	28223776	28223777	rs551618224
chr11	117858696	117858697	rs190748979	chr7	136558027	136558028	rs534652508	chr17	80053804	80053805	rs528393989	chr1	54519278	54519279	rs563575915	chr20	47894965	47894966	rs3818066	chr21	46301003	46301004	rs116316653
chr6	29914204	29914205	rs550818146	chr3	37096783	37096784	rs549646475	chr8	126445486	126445487	rs531793500	chr3	185655297	185655298	rs561178806	chr1	234740756	234740757	rs534283886	chr11	48008267	48008268	rs192395934
chr1	31226841	31226842	rs528960253	chr6	150463873	150463874	rs190797361	chr1	12674758	12674759	rs11589038	chr22	50364458	50364459	rs557619253	chr20	47894893	47894894	rs3818064	chr22	37270501	37270502	rs738148
chr17	8861011	8861012	rs112434395	chr3	119014578	119014579	rs560282807	chr5	89825614	89825615	rs572682438	chr8	144630678	144630679	rs560789124	chr20	47894895	47894896	rs3818065	chr1	151132817	151132818	rs587764627
chr11	128628372	128628373	rs150313969	chr14	55203761	55203762	rs571595465	chr1	155106445	155106446	rs139969988	chr9	33001664	33001665	rs79649832	chr19	4372453	4372454	rs112217274	chr4	2800514	2800515	rs9994090
chr1	31214237	31214238	rs370947046	chr1	74877740	74877741	rs142398360	chr8	27461488	27461489	rs570123084	chr15	49447784	49447785	rs576328029	chr3	40351276	40351277	rs11541150	chr14	91829098	91829099	rs546489454
chr19	42397450	42397451	rs575384035	chr14	55187455	55187456	rs537356586	chr15	76603715	76603716	rs575416593	chr11	119189458	119189459	rs554675504	chr16	85569486	85569487	rs114147303	chr12	51713363	51713364	rs538445005
chr16	88765392	88765393	rs558365512	chr3	64669977	64669978	rs186394724	chr17	48762308	48762309	rs568757120	chr7	150102602	150102603	rs550969424	chr22	36730712	36730713	rs543593238	chr21	46348594	46348595	rs537910464
chr7	50343181	50343182	rs187871869	chr15	57990025	57990026	rs558649463	chr1	12674133	12674134	rs546595585	chr3	33138861	33138862	rs538383177	chr1	10461072	10461073	rs562597384	chr9	117721456	117721457	rs542283128
chr6	6588270	6588271	rs527926300	chr1	237423077	237423078	rs569017230	chr2	38968876	38968877	rs555831826	chr1	111423698	111423699	rs74359217	chr3	128134111	128134112	rs552999125	chr5	131819898	131819899	rs543934422
chr3	172310282	172310283	rs528340237	chr12	94204730	94204731	rs564433689	chr10	64893326	64893327	rs577077529	chr1	54304168	54304169	rs551737902	chr1	150592249	150592250	rs587695505	chr2	113944571	113944572	rs548874245
chr3	108552033	108552034	rs551244286	chr4	186066810	186066811	rs545817298	chr4	159644371	159644372	rs571167516	chr16	88636687	88636688	rs571206005	chr1	234740974	234740975	rs72749964	chr2	68989629	68989630	rs540904210
chr2	202102852	202102853	rs562716991	chr3	72847457	72847458	rs555169110	chr5	176522015	176522016	rs551764907	chr20	47895036	47895037	rs555698582	chr1	223976981	223976982	rs574341697	chr3	32452092	32452093	rs548600150
chr3	14471743	14471744	rs569109906	chr10	93353144	93353145	rs573642049	chr1	55331061	55331062	rs200173011	chr2	86416835	86416836	rs532498794	chr3	50649859	50649860	rs559569240	chr9	95726016	95726017	rs550517936
chr6	159528619	159528620	rs144246059	chr1	60381928	60381929	rs57853756	chr14	103802847	103802848	rs563330695	chr6	14729082	14729083	rs189614835	chr19	13180534	13180535	rs187019609	chr2	152145092	152145093	rs532871611
chr22	44578406	44578407	rs564563230	chr3	37215729	37215730	rs180867084	chr6	43741664	43741665	rs537303704	chr19	53439908	53439909	rs539410910	chr1	114455747	114455748	rs541159813	chr16	28191578	28191579	rs535154413
chr8	82069323	82069324	rs554377505	chr12	20523933	20523934	rs188780714	chr22	29180231	29180232	rs182934572	chr1	115124328	115124329	rs555645558	chr12	124204433	124204434	rs530677390	chr12	104874892	104874893	rs537797086
chr2	136894985	136894986	rs564074819	chr14	73359336	73359337	rs144565870	chr16	8958956	8958957	rs186067771	chr6	6713051	6713052	rs190902121	chr19	49376011	49376012	rs60927724	chr22	37629689	37629690	rs558417971
chr1	209942065	209942066	rs552263312	chr12	94078136	94078137	rs560948394	chr2	27436347	27436348	rs569586910	chr17	28443731	28443732	rs561151608	chr5	130709134	130709135	rs180775188	chr3	13454894	13454895	rs549867659
chr1	200850383	200850384	rs574739132	chr15	35960537	35960538	rs74859821	chr1	149224025	149224026	rs587643765	chr1	212965286	212965287	rs200093236	chr9	4862902	4862903	rs568193187	chr14	23426616	23426617	rs549746713
chr22	40304505	40304506	rs548217472	chr19	52799892	52799893	rs536874606	chr1	17222524	17222525	rs532562463	chr7	5526788	5526789	rs4724700	chr17	73775746	73775747	rs561707330	chr10	45876000	45876001	rs534115369
chr11	117883601	117883602	rs139617030	chr2	224824048	224824049	rs533198555	chr22	19165938	19165939	rs576953743	chr11	62657430	62657431	rs148389523	chr1	10460566	10460567	rs199971575	chr7	138797284	138797285	rs551496453
chr20	43596716	43596717	rs139224437	chr10	115825201	115825202	rs555532458	chr20	36665195	36665196	rs191681941	chr1	25573796	25573797	rs75911021	chr16	88575835	88575836	rs190383736	chr5	40411574	40411575	rs146038424
chr2	68994709	68994710	rs549989075	chr3	64891362	64891363	rs556818043	chr16	27225676	27225677	rs75470674	chr5	7869235	7869236	rs542841318	chr19	39155732	39155733	rs559624728	chr17	72458186	72458187	rs550827690
chr19	6772160	6772161	rs370157494	chr16	83934033	83934034	rs185523460	chr9	136239351	136239352	rs587670203	chr2	48338516	48338517	rs144855189	chr8	124194777	124194778	rs113019555	chr7	50411766	50411767	rs568359126
chr2	198018180	198018181	rs2579384	chr10	50510867	50510868	rs139928876	chr8	144623762	144623763	rs6987130	chr11	65668093	65668094	rs542034435	chr9	33165808	33165809	rs542201730	chr6	30485339	30485340	rs532392079
chr2	198002373	198002374	rs2579386	chr2	128430806	128430807	rs148706680	chr19	11202568	11202569	rs8104576	chr7	75933111	75933112	rs201897299	chr19	50881062	50881063	rs191100781	chr9	95826521	95826522	rs182000908
chr2	233931806	233931807	rs116779412	chr15	35092182	35092183	rs78186304	chr16	2087273	2087274	rs140350911	chr16	66651979	66651980	rs76037591	chr19	14648242	14648243	rs114498959	chr6	167371939	167371940	rs367733789
chr14	91785656	91785657	rs11626672	chr6	133563114	133563115	rs546047189	chr2	70359966	70359967	rs189067283	chr17	78228837	78228838	rs112301496	chr1	29506418	29506419	rs139884747	chr16	31276741	31276742	rs552204837
chr17	62138604	62138605	rs186007660	chr8	102029459	102029460	rs186316857	chr1	55331867	55331868	rs565267991	chr20	30263838	30263839	rs192037327	chr6	108884078	108884079	rs76694677	chr19	14474653	14474654	rs116910289
chr2	198018487	198018488	rs2579383	chr5	78810198	78810199	rs56134801	chr1	55328054	55328055	rs34292018	chr1	246741093	246741094	rs151221809	chr3	186501568	186501569	rs554807495	chr14	91834577	91834578	rs557292315
chr1	160678132	160678133	rs533532897	chr6	118825889	118825890	rs531303320	chr22	50963547	50963548	rs538781754	chr3	128135013	128135014	rs562498991	chr1	25573949	25573950	rs117314913	chr11	67044653	67044654	rs545083993
chr18	2663557	2663558	rs150517522	chr4	186582119	186582120	rs142027375	chr22	50964188	50964189	rs369012029	chr10	111970974	111970975	rs570841450	chr3	10020735	10020736	rs9814624	chr2	113463877	113463878	rs144186631
chr1	200851728	200851729	rs139144980	chr2	202303676	202303677	rs569168964	chr8	27461504	27461505	rs190633097	chr1	115259401	115259402	rs565403770	chr11	74170905	74170906	rs553895154	chr7	106511824	106511825	rs537214410
chr2	233981154	233981155	rs56152518	chr18	13678420	13678421	rs533313949	chr10	5007706	5007707	rs543835888	chr22	19418119	19418120	rs184025300	chr16	81685732	81685733	rs182217777	chr3	196377840	196377841	rs534632549
chr17	37950665	37950666	rs4239224	chr3	50686176	50686177	rs551734621	chr15	80179181	80179182	rs544512131	chr19	36103672	36103673	rs574097995	chr5	176075960	176075961	rs139291188	chr8	131008973	131008974	rs570485913
chr4	48105260	48105261	rs57619089	chr10	112420251	112420252	rs572689858	chr11	76505047	76505048	rs548083783	chr1	212965261	212965262	rs115784129	chr17	71225061	71225062	rs544066369	chr1	12232805	12232806	rs496888
chr2	136873326	136873327	rs533290861	chr7	56034581	56034582	rs530621170	chr11	77780683	77780684	rs539228998	chr3	46990917	46990918	rs75723305	chr3	17772207	17772208	rs187095267	chr16	31367472	31367473	rs572888614
chr5	169706376	169706377	rs57240240	chr10	112523413	112523414	rs546515842	chr16	69361173	69361174	rs190610890	chr1	147806939	147806940	rs587612259	chr4	40207396	40207397	rs566557173	chr16	28157730	28157731	rs529409579
chr5	157023882	157023883	rs557805462	chr8	11570223	11570224	rs2409813	chr19	45253802	45253803	rs569214587	chr19	1208008	1208009	rs541617330	chr19	4372802	4372803	rs147691930	chr14	76007753	76007754	rs542722659
chr5	35835662	35835663	rs532392847	chr2	40453038	40453039	rs181727152	chr16	8954168	8954169	rs534296045	chr20	30147951	30147952	rs6120700	chr8	144376212	144376213	rs150955736	chr8	56800496	56800497	rs76988198
chr6	31439681	31439682	rs576350587	chr3	14161600	14161601	rs557629081	chr15	80189171	80189172	rs555805556	chr8	21818324	21818325	rs545123158	chr16	88558055	88558056	rs552660325	chr17	1530866	1530867	rs545899092
chr8	82043695	82043696	rs533756905	chr12	93775210	93775211	rs184035868	chr5	132210156	132210157	rs550686037	chr1	32856690	32856691	rs60153925	chr7	5569081	5569082	rs199575986	chr15	80259435	80259436	rs190356560
chr5	76151483	76151484	rs77203867	chr22	36865830	36865831	rs539556382	chr20	61587117	61587118	rs568323060	chr2	11884590	11884591	rs528410693	chr10	49678405	49678406	rs182891021	chr9	92060438	92060439	rs7040550
chr2	233935534	233935535	rs183318039	chr15	92410274	92410275	rs574935177	chr16	8954352	8954353	rs575983290	chr1	167657498	167657499	rs73033856	chr1	25574121	25574122	rs546379521	chr5	39190816	39190817	rs149343201
chr15	45008393	45008394	rs138763809	chr8	38793867	38793868	rs187377237	chr19	4668987	4668988	rs184739106	chr3	50637833	50637834	rs181484946	chr11	57192192	57192193	rs533219012	chr1	28189692	28189693	rs554421875
chr22	40338041	40338042	rs370218230	chr3	123056617	123056618	rs184343383	chr8	134578094	134578095	rs4736697	chr19	2171984	2171985	rs539438223	chr17	56084791	56084792	rs540207435	chr22	17578627	17578628	rs547188499
chr7	43690963	43690964	rs185168275	chr12	19387481	19387482	rs114190824	chr12	89742166	89742167	rs571116070	chr3	156877987	156877988	rs181889628	chr12	51640033	51640034	rs547467009	chr15	75067877	75067878	rs532930954
chr16	4397977	4397978	rs570932722	chr14	73041310	73041311	rs575522767	chr19	11346322	11346323	rs200378092	chr10	82265403	82265404	rs191579964	chr6	34249861	34249862	rs117426174	chr1	112015421	112015422	rs191886456
chr6	32825347	32825348	rs2071477	chr8	100905429	100905430	rs542317434	chr16	69363058	69363059	rs560916783	chr6	147523078	147523079	rs570168708	chr7	5569098	5569099	rs181570809	chr9	95793940	95793941	rs555469995
chr6	32825378	32825379	rs2071476	chr1	167062339	167062340	rs542355798	chr6	30737344	30737345	rs547494936	chr4	40200066	40200067	rs142735290	chr5	154198288	154198289	rs141979780	chr16	81857801	81857802	rs150896141
chr20	56205129	56205130	rs565157721	chr3	39224682	39224683	rs542121726	chr12	112215111	112215112	rs567761047	chr7	106505961	106505962	rs548539082	chr1	1243866	1243867	rs560321459	chr1	167597516	167597517	rs535247641
chr7	100271249	100271250	rs150645974	chr7	16696174	16696175	rs550460579	chr5	132209689	132209690	rs556112485	chr4	74965279	74965280	rs529468957	chr11	63974965	63974966	rs149000560	chr20	56196123	56196124	rs531531503
chr2	152147947	152147948	rs139570662	chr5	139682084	139682085	rs559445517	chr20	61438079	61438080	rs7275041	chr19	52531592	52531593	rs533990405	chr2	127431677	127431678	rs28369984	chr22	37623071	37623072	rs370715463
chr3	108582405	108582406	rs143082549	chr20	24484051	24484052	rs6036826	chr10	102111267	102111268	rs682217	chr2	74781597	74781598	rs578125385	chr2	127431479	127431480	rs28369983	chr12	104992198	104992199	rs187336786
chr20	43596611	43596612	rs2267853	chr4	186644587	186644588	rs531380801	chr8	134584045	134584046	rs543073004	chr21	43315479	43315480	rs116959120	chr11	2325020	2325021	rs529261310	chr9	92090694	92090695	rs541339247
chr1	89777429	89777430	rs530138059	chr9	13265278	13265279	rs116333736	chr3	52244766	52244767	rs566792921	chr1	59249935	59249936	rs4647005	chr1	12664338	12664339	rs559386638	chr1	159888443	159888444	rs530323201
chr1	159880409	159880410	rs549742429	chr10	33588860	33588861	rs528464261	chr16	27376192	27376193	rs566589925	chr16	29816708	29816709	rs542699957	chr10	126738006	126738007	rs565237646	chr17	47817902	47817903	rs562719446
chr20	43597032	43597033	rs2267854	chr3	121313304	121313305	rs553788962	chr19	11254326	11254327	rs529040006	chr1	59249686	59249687	rs4647006	chr1	28837691	28837692	rs180724878	chr2	113933290	113933291	rs554525096
chr6	41929563	41929564	rs143379285	chr3	128086101	128086102	rs192498376	chr14	24565103	24565104	rs528431203	chr1	147806803	147806804	rs191735643	chr19	49470761	49470762	rs532692183	chr5	1489579	1489580	rs189591953
chr1	167637523	167637524	rs58844384	chr15	92685421	92685422	rs570799467	chr6	167415444	167415445	rs111961270	chr3	47058689	47058690	rs199973330	chr3	183903517	183903518	rs140756283	chr19	6801988	6801989	rs534742354
chr10	14993884	14993885	rs548082281	chr1	167654363	167654364	rs140273896	chr9	19115232	19115233	rs576147192	chr6	42713749	42713750	rs547002427	chr9	4852536	4852537	rs550593208	chr11	48131985	48131986	rs563424952
chr3	108581464	108581465	rs536649980	chr1	74896815	74896816	rs1341573	chr8	144618254	144618255	rs116232760	chr6	31802480	31802481	rs532061706	chr7	6063929	6063930	rs113931908	chr12	57864658	57864659	rs148497133
chr17	8798724	8798725	rs572833421	chr1	217157655	217157656	rs535073369	chr2	43169580	43169581	rs538157426	chr12	49524365	49524366	rs555184205	chr11	61734059	61734060	rs564670671	chr19	51634598	51634599	rs141109871
chr14	52778540	52778541	rs17125329	chr15	64274654	64274655	rs535730880	chr9	4839704	4839705	rs553633300	chr21	36280860	36280861	rs560246967	chr15	41038119	41038120	rs146898735	chr22	37626427	37626428	rs546045065
chr14	91783618	91783619	rs144914148	chr22	34225680	34225681	rs193101135	chr15	80179338	80179339	rs182367789	chr11	64889757	64889758	rs368211890	chr11	9596913	9596914	rs369346788	chr20	43625779	43625780	rs185133727
chr5	156966014	156966015	rs6874797	chr1	232687016	232687017	rs114652446	chr12	104326861	104326862	rs117886928	chr14	90863371	90863372	rs111249181	chr21	46274045	46274046	rs186857852	chr7	50360885	50360886	rs182223484
chr11	118208258	118208259	rs45553141	chr1	198143758	198143759	rs536999770	chr1	226000390	226000391	rs193014857	chr19	54960270	54960271	rs150221266	chr1	28836890	28836891	rs147098292	chr1	27942192	27942193	rs539636022
chr11	102165954	102165955	rs145407752	chr17	48189952	48189953	rs847689	chr1	55329731	55329732	rs72903516	chr12	122582528	122582529	rs141912944	chr1	27071019	27071020	rs181531337	chr1	117048582	117048583	rs540230499
chr6	159463804	159463805	rs560445365	chr1	57125380	57125381	rs534657904	chr3	126191400	126191401	rs555736465	chr2	46727338	46727339	rs548743474	chr11	118958868	118958869	rs1006195	chr17	37909423	37909424	rs554761798
chr1	117311661	117311662	rs148305763	chr5	82700116	82700117	rs552301429	chr13	52586054	52586055	rs556245766	chr3	45009984	45009985	rs539776797	chr1	45103895	45103896	rs573750406	chr16	3073998	3073999	rs538447802
chr1	167460450	167460451	rs139338530	chr11	67374452	67374453	rs546633194	chr19	45372483	45372484	rs531495274	chr1	147806651	147806652	rs2992458	chr17	40463717	40463718	rs527940414	chr17	74496510	74496511	rs571004731
chr2	202113301	202113302	rs180835564	chr4	159739241	159739242	rs573778599	chr14	51403757	51403758	rs535684226	chr9	124049452	124049453	rs562230457	chr12	51640304	51640305	rs554269029	chr2	69009159	69009160	rs542617968
chr22	40357386	40357387	rs551993566	chr9	524238	524239	rs139402917	chr9	97770787	97770788	rs117182547	chr3	185303949	185303950	rs572136971	chr12	122582653	122582654	rs574531159	chr12	109030818	109030819	rs377069782
chr1	207095465	207095466	rs12074421	chr2	40573475	40573476	rs546602329	chr16	69361428	69361429	rs149712373	chr12	121454500	121454501	rs76585208	chr16	374432	374433	rs3900804	chr17	76129725	76129726	rs187681620
chr17	76138569	76138570	rs529697094	chr20	36701276	36701277	rs79685704	chr4	8240341	8240342	rs529989499	chr12	56511953	56511954	rs566901931	chr5	43065239	43065240	rs76711005	chr15	94831160	94831161	rs562861621
chr3	15313445	15313446	rs375013263	chr1	161167116	161167117	rs150468670	chr11	66374804	66374805	rs185467132	chr11	63342026	63342027	rs566427664	chr17	54987624	54987625	rs538375563	chr16	50306167	50306168	rs558233892
chr16	57038029	57038030	rs556053148	chr2	40508142	40508143	rs114347026	chr9	19120407	19120408	rs545081263	chr6	126111156	126111157	rs541528427	chr1	1243814	1243815	rs540248850	chr7	150264173	150264174	rs182922985
chr11	48028465	48028466	rs552056277	chr9	38061777	38061778	rs528444943	chr17	38083818	38083819	rs571399130	chr16	29674927	29674928	rs11574555	chr3	4867741	4867742	rs568391443	chr1	31229319	31229320	rs550758139
chr17	73240834	73240835	rs556935284	chr2	135165579	135165580	rs56355383	chr2	120126896	120126897	rs181789531	chr2	122288634	122288635	rs150222516	chr2	86416813	86416814	rs565170229	chr12	51710732	51710733	rs549931737
chr7	138773763	138773764	rs77429073	chr9	116340263	116340264	rs555228217	chr16	10546778	10546779	rs117344225	chr1	203275554	203275555	rs545240887	chr19	40779076	40779077	rs557659074	chr2	202109798	202109799	rs370093187
chr14	65770568	65770569	rs575359201	chr1	184941489	184941490	rs77599208	chr19	11201427	11201428	rs557933294	chr6	3002293	3002294	rs28383597	chr2	27286177	27286178	rs532814952	chr10	6107878	6107879	rs115277667
chr15	89179198	89179199	rs114268479	chr13	34184953	34184954	rs537142726	chr4	8203180	8203181	rs559140823	chr19	36618946	36618947	rs527548862	chr17	61848116	61848117	rs183075227	chr16	50305132	50305133	rs183866787
chr12	32121511	32121512	rs559264080	chr1	198157702	198157703	rs188304639	chr3	38180252	38180253	rs563686976	chr10	94516202	94516203	rs185979010	chr4	6828690	6828691	rs557382424	chr11	67046539	67046540	rs570629180
chr1	26639992	26639993	rs531067435	chr1	100135937	100135938	rs78582400	chr1	225997748	225997749	rs545373314	chr6	15254394	15254395	rs144125203	chr6	41996706	41996707	rs562701505	chr13	31311773	31311774	rs574161684
chr17	74509730	74509731	rs189147410	chr1	12041752	12041753	rs370767932	chr9	74292928	74292929	rs78720216	chr12	124118346	124118347	rs556198143	chr22	36764650	36764651	rs566810466	chr6	159076896	159076897	rs148289626
chr19	6803251	6803252	rs187639334	chr5	66256325	66256326	rs569473152	chr8	74205573	74205574	rs149436371	chr15	93352410	93352411	rs530200577	chr20	56965440	56965441	rs138154248	chr7	128580098	128580099	rs189866950
chr15	44970207	44970208	rs529407798	chr22	17652284	17652285	rs117624076	chr12	53576530	53576531	rs116037672	chr12	102090600	102090601	rs538705209	chr19	18484880	18484881	rs554719311	chr17	28044025	28044026	rs184654293
chr21	43846627	43846628	rs186067909	chr1	28561860	28561861	rs191415399	chr6	43774950	43774951	rs150092762	chr5	121297586	121297587	rs546935320	chr16	47495917	47495918	rs143534862	chr9	92003652	92003653	rs150937324
chr3	150918277	150918278	rs116192001	chr1	120174950	120174951	rs60283961	chr17	79925863	79925864	rs576647769	chr1	21588602	21588603	rs212532	chr5	118666510	118666511	rs549933055	chr1	117044988	117044989	rs570976465
chr1	160543150	160543151	rs144814759	chr9	13915578	13915579	rs142491873	chr14	103801532	103801533	rs538529400	chr2	70141710	70141711	rs577664923	chr1	227937065	227937066	rs571749368	chr4	2804256	2804257	rs71614995
chr20	57723425	57723426	rs552047078	chr10	112441697	112441698	rs192219101	chr7	134851439	134851440	rs200688123	chr5	39399904	39399905	rs541352307	chr9	130677553	130677554	rs151056431	chr1	27941120	27941121	rs527745563
chr2	136886371	136886372	rs7588118	chr20	25227099	25227100	rs556729332	chr9	19119115	19119116	rs533490494	chr2	11606275	11606276	rs533224060	chr12	122582292	122582293	rs191150025	chr5	131759274	131759275	rs534308172
chr2	204806085	204806086	rs577668320	chr8	105600499	105600500	rs535171067	chr16	23464086	23464087	rs564594344	chr3	170587991	170587992	rs544475773	chr1	116198142	116198143	rs77145378	chr8	56812912	56812913	rs542315050
chr3	111042956	111042957	rs75346040	chr15	34330746	34330747	rs114411704	chr22	45076769	45076770	rs62230573	chr8	42911302	42911303	rs543217869	chr15	67383643	67383644	rs192914288	chr19	10489454	10489455	rs576292425
chr2	202119003	202119004	rs569764984	chr5	150618535	150618536	rs185857915	chr9	19125746	19125747	rs7851199	chr11	82719051	82719052	rs186252125	chr2	127431698	127431699	rs553865860	chr15	75087673	75087674	rs530479357
chr1	117543611	117543612	rs532915464	chr6	5765840	5765841	rs537158098	chr7	134851197	134851198	rs549944349	chr7	12755682	12755683	rs181961964	chr18	9191841	9191842	rs553535012	chr11	3858283	3858284	rs150581912
chr17	8846593	8846594	rs8067159	chr7	116504848	116504849	rs548738512	chr16	69362407	69362408	rs7186150	chr3	47356838	47356839	rs187151889	chr18	9191790	9191791	rs565437251	chr16	84642122	84642123	rs534041137
chr2	202101876	202101877	rs572816711	chr9	139606201	139606202	rs570604886	chr1	55330249	55330250	rs534725814	chr12	116997208	116997209	rs572452352	chr1	11858671	11858672	rs4845885	chr1	161018357	161018358	rs538205862
chr16	57032946	57032947	rs564470910	chr3	69799156	69799157	rs150113392	chr11	93470822	93470823	rs574168984	chr1	28241300	28241301	rs531462024	chr16	88866732	88866733	rs74667485	chr1	16766950	16766951	rs539441788
chr2	197017803	197017804	rs536348593	chr13	31784222	31784223	rs144754835	chr5	177657118	177657119	rs200416755	chr22	22089659	22089660	rs565973330	chr6	41996510	41996511	rs563493234	chr1	27952347	27952348	rs187611569
chr1	26880574	26880575	rs529238707	chr2	40709189	40709190	rs568987728	chr6	119668693	119668694	rs138894661	chr9	134609054	134609055	rs373644606	chr1	54678569	54678570	rs145683324	chr7	138779517	138779518	rs550886560
chr2	204732209	204732210	rs533622266	chr3	183342837	183342838	rs113632731	chr10	102132839	102132840	rs114092264	chr1	12538533	12538534	rs528541958	chr10	74035839	74035840	rs559334129	chr1	150731978	150731979	rs587689760
chr18	74777631	74777632	rs572523622	chr22	34295281	34295282	rs77557632	chr8	22872486	22872487	rs112589415	chr22	36726898	36726899	rs577559701	chr4	57333360	57333361	rs189604737	chr5	156536769	156536770	rs543170125
chr20	43620119	43620120	rs576173150	chr4	95401402	95401403	rs542528644	chr22	29192018	29192019	rs184075569	chr10	73621015	73621016	rs73281609	chr11	61731879	61731880	rs75281081	chr14	91861927	91861928	rs558790856
chr17	8849733	8849734	rs373460653	chr2	33765212	33765213	rs543340388	chr17	80052031	80052032	rs560391945	chr2	228316106	228316107	rs190148033	chr11	62619319	62619320	rs115037834	chr22	37679923	37679924	rs2284041
chr10	50394531	50394532	rs537541485	chr15	85362237	85362238	rs189427034	chr16	10546851	10546852	rs549637381	chr10	73620938	73620939	rs73281607	chr10	3825202	3825203	rs185088638	chr1	28202861	28202862	rs576499730
chr11	48131992	48131993	rs137938668	chr3	159507044	159507045	rs10470475	chr19	11205360	11205361	rs536446124	chr7	99098067	99098068	rs543737843	chr13	113862942	113862943	rs115957258	chr12	123917111	123917112	rs573424401
chr22	37269810	37269811	rs34028655	chr10	123837581	123837582	rs531570414	chr3	38176475	38176476	rs144640973	chr5	176881798	176881799	rs566806464	chr2	219152647	219152648	rs553111929	chr3	183274251	183274252	rs75678585
chr2	69026471	69026472	rs188082835	chr1	167655945	167655946	rs574427496	chr15	80454432	80454433	rs534944051	chr4	154449935	154449936	rs565068345	chr10	49678578	49678579	rs547961673	chr7	50475246	50475247	rs139020510
chr19	42395834	42395835	rs531478120	chr10	116443543	116443544	rs78011423	chr1	12673774	12673775	rs578256353	chr7	148684373	148684374	rs148669443	chr1	11858699	11858700	rs528636301	chr2	101927568	101927569	rs529305390
chr7	138782111	138782112	rs527364359	chr10	88454095	88454096	rs571521265	chr17	17733408	17733409	rs558274961	chr1	94375171	94375172	rs736762	chr1	213034068	213034069	rs554508338	chr2	175482564	175482565	rs144283113
chr3	114026596	114026597	rs551474490	chr3	69920589	69920590	rs572653418	chr6	31624946	31624947	rs558987938	chr8	128754140	128754141	rs545977969	chr7	137647638	137647639	rs560333897	chr1	28204542	28204543	rs571286275
chr16	3124495	3124496	rs142956654	chr7	35262423	35262424	rs539083011	chr4	39529052	39529053	rs138453860	chr1	24104517	24104518	rs370357850	chr1	223959831	223959832	rs190994778	chr15	80264234	80264235	rs112444828
chr2	233978430	233978431	rs555174653	chr15	85368531	85368532	rs542100575	chr22	37419993	37419994	rs369953448	chr17	45727187	45727188	rs568121942	chr19	4372294	4372295	rs144760760	chr3	32440017	32440018	rs57627330
chr8	37760997	37760998	rs187898850	chr10	89987597	89987598	rs184730583	chr2	120126493	120126494	rs539785849	chr19	4375405	4375406	rs541412833	chr6	108884156	108884157	rs569573110	chr2	233980220	233980221	rs188918175
chr2	69010755	69010756	rs575018900	chr2	198758929	198758930	rs148867003	chr6	26027068	26027069	rs148474361	chr6	28908936	28908937	rs537841623	chr15	64754357	64754358	rs552467426	chr11	118084544	118084545	rs561579223
chr7	50304947	50304948	rs544943022	chr3	105393826	105393827	rs544764919	chr3	44400845	44400846	rs561145841	chr6	36409504	36409505	rs185811212	chr1	29483496	29483497	rs557691908	chr9	114938081	114938082	rs566960974
chr2	192613667	192613668	rs7561098	chr8	17474081	17474082	rs562970310	chr7	105923481	105923482	rs529721899	chr19	11206085	11206086	rs554758347	chr6	158461769	158461770	rs539678208	chr8	56853662	56853663	rs16922451
chr17	33852058	33852059	rs530272902	chr6	5261333	5261334	rs150784522	chr9	116149741	116149742	rs528302155	chr6	28908814	28908815	rs568372176	chr14	100609269	100609270	rs147516292	chr6	41675515	41675516	rs575202448
chr19	18155823	18155824	rs183253663	chr3	160282929	160282930	rs185098198	chr17	80052630	80052631	rs140237045	chr8	11720441	11720442	rs536068737	chr19	44278980	44278981	rs141424796	chr1	27670495	27670496	rs538386786
chr8	126941135	126941136	rs184592757	chr15	71787606	71787607	rs559193113	chr5	177658094	177658095	rs575852375	chr9	140131190	140131191	rs533161139	chr6	158463741	158463742	rs554637402	chr17	80195271	80195272	rs547809481
chr2	68960019	68960020	rs566097931	chr7	151573058	151573059	rs543007861	chr9	137326340	137326341	rs34703525	chr16	88695337	88695338	rs4782388	chr20	37576768	37576769	rs186178791	chr1	28213639	28213640	rs544848948
chr11	117842867	117842868	rs186425982	chr1	36623451	36623452	rs569457502	chr7	134849767	134849768	rs201469043	chr4	170533703	170533704	rs550632789	chr11	63975416	63975417	rs574220906	chr8	27186722	27186723	rs80019681
chr3	113936045	113936046	rs557608016	chr17	36861301	36861302	rs115655470	chr15	80165667	80165668	rs572726748	chr16	88695299	88695300	rs4782387	chr1	25573923	25573924	rs567356973	chr1	89776576	89776577	rs72965568
chr1	167571960	167571961	rs143574194	chr22	34233234	34233235	rs145444205	chr9	107662248	107662249	rs553889780	chr1	167657235	167657236	rs190672133	chr17	40472426	40472427	rs147048070	chr12	110889180	110889181	rs570190924
chr1	156786698	156786699	rs563939028	chr11	47360330	47360331	rs114052742	chr17	38079775	38079776	rs560118850	chr5	118651440	118651441	rs546011637	chr19	47292067	47292068	rs78976520	chr6	159125169	159125170	rs551425375
chr6	159106517	159106518	rs554122227	chr5	156009530	156009531	rs150936931	chr8	23018321	23018322	rs184334448	chr11	85854936	85854937	rs555825006	chr10	75534651	75534652	rs113102374	chr16	74734025	74734026	rs183817696
chr16	50371380	50371381	rs569117310	chr10	93371837	93371838	rs527830624	chr9	130864538	130864539	rs532547343	chr1	206845473	206845474	rs111423734	chr16	87888484	87888485	rs577659171	chr5	1490070	1490071	rs145613167
chr14	70161292	70161293	rs79453928	chr2	86413458	86413459	rs528551497	chr11	76496845	76496846	rs539105822	chr7	101500491	101500492	rs187218588	chr19	3985606	3985607	rs576364190	chr8	27224396	27224397	rs144935208
chr7	43659980	43659981	rs560388310	chr6	5509032	5509033	rs115301154	chr16	69361015	69361016	rs182126101	chr6	136610331	136610332	rs148546278	chr12	109083211	109083212	rs562864511	chr12	104918756	104918757	rs75415741
chr19	18154698	18154699	rs187224016	chr6	140762999	140763000	rs374185686	chr6	43743340	43743341	rs558207303	chr7	26239626	26239627	rs112485832	chr11	3854590	3854591	rs185425631	chr3	32436619	32436620	rs148827607
chr2	204865613	204865614	rs190726301	chr19	16527808	16527809	rs186844842	chr8	144645587	144645588	rs114849540	chr17	76378089	76378090	rs187803094	chr17	56407221	56407222	rs569101195	chr7	102072436	102072437	rs528441747
chr2	231096186	231096187	rs187158070	chr19	8457205	8457206	rs548046068	chr22	45076910	45076911	rs181618182	chr3	39448111	39448112	rs555461546	chr11	10477957	10477958	rs201737818	chr17	29142750	29142751	rs535465248
chr9	448176	448177	rs547902626	chr3	66163170	66163171	rs564964941	chr22	24240386	24240387	rs537381352	chr1	150135302	150135303	rs587687796	chr11	63975149	63975150	rs536057240	chr20	47341027	47341028	rs151156880
chr10	6114998	6114999	rs528949599	chr3	69801399	69801400	rs549398058	chr5	154241403	154241404	rs575132298	chr11	66610780	66610781	rs544976376	chr19	3985563	3985564	rs534299757	chr11	314206	314207	rs9667990
chr2	152144620	152144621	rs558178021	chr19	2427889	2427890	rs116680227	chr8	144617837	144617838	rs552517466	chr1	23885034	23885035	rs569634597	chr13	113862902	113862903	rs532925648	chr7	138779736	138779737	rs190196048
chr5	35853682	35853683	rs576564255	chr9	130610979	130610980	rs574561064	chr8	144619337	144619338	rs555565053	chr19	1042352	1042353	rs151054304	chr7	5569293	5569294	rs201298672	chr6	42014000	42014001	rs567526015
chr1	200845520	200845521	rs528118179	chr13	30008228	30008229	rs4238122	chr15	80180656	80180657	rs558171793	chr19	14117826	14117827	rs537340482	chr2	127431873	127431874	rs78128006	chr2	197015050	197015051	rs554076266
chr17	47294562	47294563	rs142756127	chr2	201990280	201990281	rs558440871	chr9	130864916	130864917	rs561875919	chr6	80254825	80254826	rs62413367	chr22	44365720	44365721	rs146196209	chr15	77295809	77295810	rs544973217
chr1	160429665	160429666	rs542677247	chr6	107077657	107077658	rs563550716	chr3	50337301	50337302	rs587701023	chr16	88837740	88837741	rs544614354	chr6	135513179	135513180	rs570864072	chr4	100737820	100737821	rs561556360
chr7	44087233	44087234	rs17136005	chr22	41889603	41889604	rs533068637	chr10	70091892	70091893	rs184558455	chr2	122288556	122288557	rs148828161	chr4	6828894	6828895	rs530666051	chr2	202109934	202109935	rs547996146
chr22	40337285	40337286	rs118117053	chr2	220504775	220504776	rs551042500	chr12	6480356	6480357	rs3782727	chr8	21818315	21818316	rs553264858	chr19	40778775	40778776	rs6508935	chr15	75078332	75078333	rs567521115
chr7	50483761	50483762	rs61219982	chr12	59991346	59991347	rs114628438	chr6	31624632	31624633	rs570654148	chr12	47754652	47754653	rs547443762	chr22	32291985	32291986	rs534303003	chr20	47354819	47354820	rs530987082
chr1	12223637	12223638	rs7521406	chr14	32899575	32899576	rs182437197	chr22	29193057	29193058	rs182389895	chr17	25901008	25901009	rs545365489	chr21	45304280	45304281	rs182679294	chr6	30457977	30457978	rs566220935
chr11	118088403	118088404	rs534230769	chr10	112536945	112536946	rs10885044	chr8	126445643	126445644	rs200241998	chr12	6277359	6277360	rs10774404	chr13	103259146	103259147	rs188292887	chr8	142129478	142129479	rs371946525
chr20	57726474	57726475	rs532182156	chr19	42496498	42496499	rs550851818	chr17	40717686	40717687	rs545238488	chr5	156971734	156971735	rs551915341	chr11	57192482	57192483	rs571965133	chr15	65146708	65146709	rs187299584
chr14	102198380	102198381	rs557031804	chr1	55024927	55024928	rs12061717	chr19	4717533	4717534	rs563940418	chr12	6277310	6277311	rs10774403	chr22	32022610	32022611	rs149269917	chr3	46995168	46995169	rs144870251
chr2	42345499	42345500	rs186849923	chr18	3156974	3156975	rs558803781	chr10	102115194	102115195	rs186265293	chr17	73663379	73663380	rs139318795	chr8	67574624	67574625	rs74197440	chr17	61778393	61778394	rs573950442
chr22	40341364	40341365	rs189742697	chr4	174563723	174563724	rs10520264	chr2	209119591	209119592	rs143826903	chr11	74170650	74170651	rs552453502	chr2	10510039	10510040	rs6755271	chr17	7240314	7240315	rs182188146
chr6	32557485	32557486	rs201540428	chr1	26405067	26405068	rs188058997	chr17	40693469	40693470	rs533632845	chr8	38796105	38796106	rs540466336	chr20	30294656	30294657	rs12624662	chr5	49735766	49735767	rs549609518
chr19	7717794	7717795	rs560716099	chr2	101771261	101771262	rs576309456	chr1	1705125	1705126	rs113751848	chr7	135614611	135614612	rs190658036	chr6	10725558	10725559	rs551925007	chr8	27263037	27263038	rs375756864
chr3	183270785	183270786	rs544656262	chr9	13652451	13652452	rs181261502	chr5	154213722	154213723	rs529065691	chr1	11858566	11858567	rs143764348	chr8	56853773	56853774	rs576345159	chr20	62709594	62709595	rs577017354
chr14	91816431	91816432	rs189168334	chr7	120505142	120505143	rs183089957	chr7	142960761	142960762	rs538542575	chr19	57791695	57791696	rs544237820	chr2	20548446	20548447	rs78226075	chr12	62655142	62655143	rs576687637
chr9	117128709	117128710	rs79369951	chr7	151386622	151386623	rs552393989	chr19	39321887	39321888	rs371084694	chr19	47747552	47747553	rs188917653	chr11	118958554	118958555	rs572728851	chr17	73388844	73388845	rs12940914
chr1	31204511	31204512	rs115386096	chr4	186625567	186625568	rs141695588	chr17	72426997	72426998	rs77528508	chr1	32410159	32410160	rs535299261	chr3	10021041	10021042	rs557990618	chr19	12777474	12777475	rs570341449
chr19	6477421	6477422	rs34482420	chr2	238875391	238875392	rs528534405	chr6	119670963	119670964	rs559382583	chr3	129180825	129180826	rs567719816	chr9	135859651	135859652	rs539785343	chr2	158299246	158299247	rs268777
chr19	44168345	44168346	rs143696935	chr17	55170860	55170861	rs141131210	chr10	102131311	102131312	rs544336109	chr1	206730651	206730652	rs543441644	chr6	37141620	37141621	rs572124688	chr12	105050422	105050423	rs563252819
chr11	60861102	60861103	rs565560466	chr3	119000104	119000105	rs76028504	chr3	50394354	50394355	rs587608729	chr18	268019	268020	rs186687400	chr12	109094006	109094007	rs547860536	chr16	30406478	30406479	rs560036716
chr18	2660094	2660095	rs578228517	chr7	35453364	35453365	rs181535865	chr9	19118570	19118571	rs533230561	chr6	43027173	43027174	rs140858958	chr16	374500	374501	rs147798150	chr16	50280362	50280363	rs543200245
chr20	43599142	43599143	rs140829468	chr5	79021522	79021523	rs77767215	chr21	35917746	35917747	rs545912835	chr16	85650390	85650391	rs532009352	chr5	134181710	134181711	rs574868205	chr10	49893031	49893032	rs117128988
chr16	50711135	50711136	rs574447918	chr7	44168822	44168823	rs571892837	chr4	140587280	140587281	rs567917798	chr19	39894507	39894508	rs566938090	chr16	30961501	30961502	rs530789967	chr22	22291613	22291614	rs62234963
chr20	56195574	56195575	rs191790043	chr1	120173560	120173561	rs587661378	chr8	144645747	144645748	rs181405424	chr1	36352990	36352991	rs149759315	chr7	157197841	157197842	rs576581815	chr1	203260537	203260538	rs144318333
chr17	76118622	76118623	rs536026012	chr17	33473880	33473881	rs537770685	chr17	48941124	48941125	rs201762176	chr1	12043581	12043582	rs574063808	chr6	43744292	43744293	rs538127308	chr11	64628768	64628769	rs183482265
chr9	117672600	117672601	rs577258660	chr3	46897797	46897798	rs182187240	chr5	172264195	172264196	rs181255856	chr10	27531190	27531191	rs368813762	chr20	37576664	37576665	rs537596405	chr12	104879766	104879767	rs142345409
chr2	202135825	202135826	rs554618877	chr2	40359636	40359637	rs190278295	chr12	89746508	89746509	rs534721824	chr4	56303687	56303688	rs560613969	chr8	141629416	141629417	rs183204100	chr12	51710013	51710014	rs535766462
chr19	18158115	18158116	rs552639960	chr20	36716726	36716727	rs146884760	chr2	208632236	208632237	rs541696877	chr19	44669183	44669184	rs187091573	chr11	118899552	118899553	rs571272940	chr11	48008841	48008842	rs527878201
chr2	231314547	231314548	rs571067180	chr12	120731048	120731049	rs147583728	chr16	2204284	2204285	rs530176057	chr1	87379743	87379744	rs370266246	chr21	46274675	46274676	rs139926808	chr12	111871973	111871974	rs542496216
chr17	76109633	76109634	rs189863331	chr16	82701221	82701222	rs142610997	chr9	19116487	19116488	rs564077653	chr7	107204469	107204470	rs565470286	chr4	186123595	186123596	rs554165517	chr12	94597832	94597833	rs558154473
chr16	88763875	88763876	rs567273878	chr5	137071970	137071971	rs148543664	chr8	126447352	126447353	rs141812117	chr10	70092578	70092579	rs558596725	chr20	3877875	3877876	rs187610632	chr3	14474943	14474944	rs543023754
chr16	11678245	11678246	rs541882221	chr5	111677085	111677086	rs550065064	chr12	53576472	53576473	rs74088983	chr10	35688705	35688706	rs546463825	chr10	30726203	30726204	rs8176962	chr20	47387489	47387490	rs148221775
chr2	198063810	198063811	rs192152049	chr19	57988644	57988645	rs117361801	chr1	221890629	221890630	rs116237840	chr6	143485971	143485972	rs368095226	chr10	30725944	30725945	rs8176961	chr14	93140534	93140535	rs531217402
chr17	74488452	74488453	rs542028240	chr4	47839012	47839013	rs6823184	chr6	43740512	43740513	rs191003050	chr5	1068019	1068020	rs548391347	chr16	374345	374346	rs578015002	chr19	8636517	8636518	rs531340057
chr2	233939032	233939033	rs146798829	chr18	33964271	33964272	rs548462426	chr11	62343699	62343700	rs549823952	chr16	89164710	89164711	rs76633252	chr9	4862757	4862758	rs138977074	chr4	84138574	84138575	rs181590732
chr1	26878200	26878201	rs547546931	chr6	17973152	17973153	rs578097848	chr19	11254399	11254400	rs186375632	chr15	65282397	65282398	rs74865106	chr6	13678576	13678577	rs186410406	chr8	131006000	131006001	rs566883439
chr15	89194950	89194951	rs566133790	chr9	112834563	112834564	rs559161613	chr17	80051939	80051940	rs574680991	chr3	44397295	44397296	rs539924954	chr20	39663296	39663297	rs576602869	chr5	169724628	169724629	rs190106555
chr2	197030243	197030244	rs558849167	chr4	169434573	169434574	rs17054281	chr8	126448032	126448033	rs144784930	chr14	24685192	24685193	rs115026058	chr5	139597290	139597291	rs76364496	chr19	50019051	50019052	rs142425351
chr11	48036534	48036535	rs567549235	chr16	23153806	23153807	rs118151956	chr6	31619023	31619024	rs3115669	chr2	122288479	122288480	rs570265345	chr19	34663156	34663157	rs528997370	chr11	67065692	67065693	rs61180657
chr3	113937072	113937073	rs539038267	chr12	93570446	93570447	rs541547362	chr18	71959605	71959606	rs142038406	chr15	66790259	66790260	rs569008295	chr17	7482653	7482654	rs141268900	chr2	182169095	182169096	rs192166419
chr2	233933554	233933555	rs138990323	chr2	40514158	40514159	rs374925207	chr19	11202269	11202270	rs557642611	chr1	11968362	11968363	rs552435152	chr19	50003338	50003339	rs565531768	chr17	29150579	29150580	rs558077679
chr2	69039328	69039329	rs148286251	chr5	156012042	156012043	rs141860072	chr16	27226087	27226088	rs573015847	chr10	74017105	74017106	rs75787191	chr19	18272169	18272170	rs575718040	chr14	91868971	91868972	rs557650273
chr2	197030780	197030781	rs574562479	chr2	197403552	197403553	rs78636435	chr18	77696901	77696902	rs150092569	chr1	179851936	179851937	rs571502268	chr19	1490777	1490778	rs573254741	chr2	192547445	192547446	rs143057087
chr3	150923580	150923581	rs566231792	chr2	106120064	106120065	rs370801571	chr15	67340804	67340805	rs79381272	chr4	25863374	25863375	rs6831024	chr10	11541522	11541523	rs571723128	chr1	167609348	167609349	rs148020741
chr6	159475048	159475049	rs184066515	chr1	167654998	167654999	rs149044882	chr1	44014050	44014051	rs551801687	chr8	1708447	1708448	rs557628305	chr5	179127340	179127341	rs544964170	chr12	109011806	109011807	rs116400421
chr16	57055482	57055483	rs189421715	chr18	33907762	33907763	rs574298030	chr7	134850172	134850173	rs142417405	chr11	108094420	108094421	rs115521862	chr21	47740725	47740726	rs144011889	chr21	45579585	45579586	rs187683997
chr2	158326006	158326007	rs183940389	chr8	135808477	135808478	rs189249700	chr6	28888511	28888512	rs562218474	chr6	119030682	119030683	rs545826946	chr22	37638924	37638925	rs576533479	chr11	128590000	128590001	rs375721177
chr21	34673602	34673603	rs186298963	chr12	3191051	3191052	rs556131025	chr9	136654788	136654789	rs12551616	chr17	55927502	55927503	rs565500993	chr20	55985524	55985525	rs547775881	chr6	167368641	167368642	rs555673848
chr21	46344863	46344864	rs560325294	chr10	33601660	33601661	rs530966647	chr14	24566227	24566228	rs201059299	chr12	110010912	110010913	rs67449922	chr2	15698199	15698200	rs115540341	chr16	29752358	29752359	rs567077297
chr6	108058503	108058504	rs118033085	chr10	123839135	123839136	rs566753241	chr22	19958701	19958702	rs189765808	chr11	118230228	118230229	rs571841119	chr1	11857933	11857934	rs563755549	chr5	131830380	131830381	rs181140309
chr1	160542012	160542013	rs376192854	chr3	25529122	25529123	rs541386462	chr12	112214299	112214300	rs78617366	chr3	142166895	142166896	rs549637779	chr10	80908765	80908766	rs567553798	chr21	15916623	15916624	rs79508038
chr16	57576149	57576150	rs56224253	chr3	69170833	69170834	rs538516960	chr14	65410300	65410301	rs537458781	chr1	225616621	225616622	rs79344882	chr17	62084321	62084322	rs550004446	chr1	206757447	206757448	rs569945436
chr20	43607497	43607498	rs550203139	chr1	167066560	167066561	rs571654608	chr6	31913326	31913327	rs537649951	chr7	5526532	5526533	rs186824810	chr6	44193809	44193810	rs561153827	chr17	47269887	47269888	rs376469117
chr2	137133891	137133892	rs560977974	chr4	110650214	110650215	rs17040795	chr12	125346901	125346902	rs549816093	chr22	21213379	21213380	rs1061063	chr12	123634042	123634043	rs949142	chr9	117156727	117156728	rs16928692
chr14	50532558	50532559	rs575242229	chr1	57124502	57124503	rs545883180	chr20	48811362	48811363	rs569111758	chr12	109217618	109217619	rs559433773	chr1	11857925	11857926	rs45608437	chr19	3183761	3183762	rs138786806
chr1	160537451	160537452	rs872405	chr9	14298830	14298831	rs539674174	chr3	49393835	49393836	rs527845714	chr5	73928386	73928387	rs558797628	chr2	86416810	86416811	rs540115232	chr22	39437754	39437755	rs546097646
chr1	160537557	160537558	rs872406	chr2	100020741	100020742	rs6711073	chr14	65406430	65406431	rs200627946	chr6	170125386	170125387	rs141238408	chr16	22227739	22227740	rs117712707	chr6	24941258	24941259	rs148443902
chr1	160537187	160537188	rs872407	chr14	96000754	96000755	rs548989505	chr19	11350063	11350064	rs116548501	chr11	102218024	102218025	rs538351971	chr2	74757854	74757855	rs186272815	chr14	91817508	91817509	rs185932379
chr1	160537202	160537203	rs872408	chr9	103340985	103340986	rs562008418	chr7	105924607	105924608	rs555965204	chr12	56520164	56520165	rs570861792	chr10	49678488	49678489	rs565241998	chr14	52783700	52783701	rs45469899
chr5	169708557	169708558	rs535449465	chr15	73668808	73668809	rs576332900	chr16	2203824	2203825	rs62038840	chr6	37145288	37145289	rs75743490	chr8	129061489	129061490	rs182972453	chr8	56802184	56802185	rs575068267
chr1	167483385	167483386	rs550604028	chr16	4263128	4263129	rs184129657	chr19	50018876	50018877	rs145086233	chr22	19097072	19097073	rs111948349	chr19	49470983	49470984	rs548546091	chr19	42721102	42721103	rs200962283
chr21	34580224	34580225	rs530717828	chr12	70002096	70002097	rs17106822	chr6	119661905	119661906	rs547698344	chr11	118286648	118286649	rs545668903	chr7	157194533	157194534	rs540291153	chr19	1107581	1107582	rs529875476
chr7	142985319	142985320	rs562085140	chr5	156986999	156987000	rs191151947	chr12	57625823	57625824	rs551490616	chr6	143832832	143832833	rs568821426	chr12	111843230	111843231	rs556670732	chr17	47296026	47296027	rs193138478
chr7	50302088	50302089	rs562476675	chr3	12839513	12839514	rs138196028	chr5	36153606	36153607	rs532241356	chr1	45285553	45285554	rs577425751	chr6	3158033	3158034	rs550738000	chr19	35646735	35646736	rs527670495
chr8	126982857	126982858	rs147404531	chr11	130324948	130324949	rs116910233	chr5	95200753	95200754	rs528740769	chr18	11851440	11851441	rs551906243	chr3	127795591	127795592	rs554191778	chr6	31241001	31241002	rs13191099
chr11	60752188	60752189	rs140272389	chr8	145925848	145925849	rs534522020	chr2	27436690	27436691	rs555519976	chr11	62313071	62313072	rs538083390	chr7	100028836	100028837	rs200815895	chr19	16222860	16222861	rs372769177
chr5	96215717	96215718	rs571158626	chr11	66234001	66234002	rs55955243	chr4	8203880	8203881	rs116256472	chr19	12895390	12895391	rs558922107	chr10	99424523	99424524	rs543179590	chr19	2083266	2083267	rs557494182
chr2	198172586	198172587	rs190415279	chr16	2301192	2301193	rs571549146	chr4	39450419	39450420	rs139319166	chr12	70637181	70637182	rs556508407	chr16	81685713	81685714	rs538063717	chr9	77720269	77720270	rs569992972
chr16	31213140	31213141	rs574943389	chr2	159941659	159941660	rs145594687	chr20	61438995	61438996	rs531087727	chr8	116439997	116439998	rs553202769	chr19	3985432	3985433	rs563082396	chr14	91790945	91790946	rs147887749
chr5	169718492	169718493	rs142744355	chr2	134895305	134895306	rs539798944	chr8	23019248	23019249	rs10102276	chr16	89571960	89571961	rs545661888	chr9	132641618	132641619	rs551482613	chr9	77757230	77757231	rs568593122
chr1	92948371	92948372	rs191770152	chr3	122677798	122677799	rs374542974	chr19	11345829	11345830	rs184213093	chr3	9438048	9438049	rs549433732	chr9	4850612	4850613	rs460182	chr17	28010816	28010817	rs527607684
chr20	56178514	56178515	rs144419044	chr9	589574	589575	rs115604567	chr16	8956671	8956672	rs149761615	chr20	44564113	44564114	rs4141957	chr6	32940276	32940277	rs532001094	chr17	72460524	72460525	rs137987751
chr10	135088558	135088559	rs190216814	chr3	192391511	192391512	rs571712319	chr9	37424565	37424566	rs527998291	chr8	56854015	56854016	rs17515910	chr11	57508990	57508991	rs539044191	chr16	28204307	28204308	rs529544470
chr17	33852207	33852208	rs532817078	chr9	14280507	14280508	rs145871878	chr1	155104024	155104025	rs530256566	chr6	86388389	86388390	rs570883286	chr3	23850329	23850330	rs183261159	chr21	15919049	15919050	rs540633602
chr2	204745189	204745190	rs576257247	chr22	41885983	41885984	rs550930669	chr9	123816095	123816096	rs7855998	chr14	93673456	93673457	rs562162527	chr5	134723033	134723034	rs192951356	chr2	219081730	219081731	rs554707177
chr2	198128114	198128115	rs554265383	chr4	114536171	114536172	rs374057176	chr1	55326841	55326842	rs78917547	chr17	38083902	38083903	rs371448632	chr20	55984950	55984951	rs149220916	chr1	111745496	111745497	rs564950821
chr2	231184408	231184409	rs562158848	chr6	39054588	39054589	rs10305516	chr12	89738062	89738063	rs186760071	chr11	61602453	61602454	rs577679109	chr2	99124825	99124826	rs13408378	chr7	138791559	138791560	rs550117484
chr12	47750324	47750325	rs187980401	chr3	25510639	25510640	rs545578744	chr12	112215163	112215164	rs556699179	chr3	45709511	45709512	rs531313864	chr1	68154567	68154568	rs189034093	chr2	69033438	69033439	rs181920743
chr9	117135383	117135384	rs185998202	chr5	148535679	148535680	rs547315548	chr2	61245278	61245279	rs555142113	chr19	10947001	10947002	rs184397989	chr6	10725708	10725709	rs550601159	chr12	15101677	15101678	rs188612056
chr2	152143999	152144000	rs546944748	chr19	9939095	9939096	rs577171358	chr11	47276404	47276405	rs555566501	chr17	73663402	73663403	rs540485570	chr16	88540494	88540495	rs539155475	chr1	40562870	40562871	rs550492793
chr5	110866161	110866162	rs542361320	chr3	46029133	46029134	rs542871025	chr19	4704742	4704743	rs562426660	chr1	234743979	234743980	rs200231014	chr4	106382751	106382752	rs114974643	chr17	76136766	76136767	rs562345759
chr3	46008892	46008893	rs145238648	chr3	188209008	188209009	rs73890523	chr22	24240017	24240018	rs114495820	chr2	3605982	3605983	rs113011558	chr19	54712235	54712236	rs536573399	chr22	37572906	37572907	rs369783722
chr2	233924922	233924923	rs4073603	chr7	35296068	35296069	rs568865020	chr4	77230116	77230117	rs112954002	chr4	185373174	185373175	rs552137278	chr22	36730820	36730821	rs562491828	chr11	128601896	128601897	rs200057282
chr19	6777308	6777309	rs547119669	chr9	93983191	93983192	rs547093326	chr11	57265773	57265774	rs549032827	chr6	26157990	26157991	rs563149168	chr2	15698011	15698012	rs188192423	chr20	62198785	62198786	rs569191240
chr12	6535070	6535071	rs542036286	chr3	119219108	119219109	rs564831804	chr21	43430068	43430069	rs138631540	chr17	47838532	47838533	rs535577655	chr11	65403952	65403953	rs532256304	chr3	183231027	183231028	rs140183358
chr3	45995006	45995007	rs372825552	chr1	116304819	116304820	rs4143098	chr3	186760981	186760982	rs144486229	chr19	954976	954977	rs557402676	chr12	51640017	51640018	rs527317430	chr9	114942550	114942551	rs73542642
chr9	117113736	117113737	rs10739408	chr3	98455059	98455060	rs190115197	chr16	11032843	11032844	rs559952079	chr7	138146250	138146251	rs558684857	chr5	154214631	154214632	rs542794389	chr17	8850090	8850091	rs555183643
chr22	17700860	17700861	rs142438035	chr9	613098	613099	rs116106173	chr16	11031882	11031883	rs560893521	chr1	234811975	234811976	rs115860628	chr3	50649717	50649718	rs565597678	chr6	137554981	137554982	rs546606843
chr1	117360056	117360057	rs140462324	chr17	13972893	13972894	rs373184679	chr6	119667905	119667906	rs141263982	chr5	118651550	118651551	rs78004134	chr19	1872616	1872617	rs575054232	chr4	6690701	6690702	rs76131792
chr14	22392628	22392629	rs186083191	chr3	69871738	69871739	rs549595594	chr16	448699	448700	rs575037747	chr1	231664204	231664205	rs537546406	chr20	54987390	54987391	rs113602189	chr14	52776912	52776913	rs533923272
chr1	198590635	198590636	rs546936625	chr9	112889519	112889520	rs150172616	chr22	50962513	50962514	rs75485962	chr11	67080385	67080386	rs578190321	chr7	123193121	123193122	rs552840140	chr12	105046686	105046687	rs530999314
chr15	45013038	45013039	rs538695814	chr14	34552469	34552470	rs572322772	chr11	118899308	118899309	rs545184707	chr1	100598442	100598443	rs76504879	chr6	3157909	3157910	rs532751507	chr8	134070770	134070771	rs181662554
chr6	32828654	32828655	rs537655157	chr9	535455	535456	rs184631816	chr12	6480282	6480283	rs76026410	chr19	10305840	10305841	rs143796354	chr4	10108506	10108507	rs74981083	chr11	3859071	3859072	rs114268143
chr5	66511458	66511459	rs77096595	chr2	105994172	105994173	rs538876793	chr12	53576676	53576677	rs78577511	chr1	11072717	11072718	rs553792909	chr9	4852604	4852605	rs76635833	chr16	21661701	21661702	rs548953390
chr7	50416974	50416975	rs570281110	chr8	52566491	52566492	rs181857920	chr2	208634973	208634974	rs576378485	chr3	4575490	4575491	rs146852388	chr19	50003559	50003560	rs553896488	chr22	44578638	44578639	rs3810623
chr1	114404705	114404706	rs570827461	chr7	150651042	150651043	rs551722675	chr4	140004527	140004528	rs371519463	chr8	144623596	144623597	rs568094577	chr5	96078137	96078138	rs78442492	chr17	66294722	66294723	rs559414711
chr2	202136458	202136459	rs528060396	chr4	186577962	186577963	rs184180275	chr10	5008460	5008461	rs543537415	chr19	18499279	18499280	rs374606889	chr3	186501550	186501551	rs572207234	chr17	26875408	26875409	rs145478346
chr17	33837007	33837008	rs57784242	chr15	85871933	85871934	rs193231970	chr20	36661992	36661993	rs550518253	chr7	65958715	65958716	rs75577046	chr6	74225967	74225968	rs77163422	chr20	43619914	43619915	rs557694161
chr1	160489832	160489833	rs183366165	chr3	187983123	187983124	rs560561890	chr19	45372207	45372208	rs565333064	chr4	79593112	79593113	rs140197871	chr3	50649816	50649817	rs532513488	chr12	15102229	15102230	rs527376161
chr7	43674710	43674711	rs13221586	chr9	101720328	101720329	rs182490441	chr19	4722025	4722026	rs549442694	chr1	178986243	178986244	rs545995687	chr2	74757553	74757554	rs72470544	chr16	31209451	31209452	rs191671122
chr14	91788204	91788205	rs77129302	chr12	95397516	95397517	rs188761751	chr5	36180495	36180496	rs142361890	chr1	202128600	202128601	rs61757798	chr7	16707749	16707750	rs186042382	chr12	15106264	15106265	rs543226881
chr22	23207615	23207616	rs542132576	chr11	16841562	16841563	rs557711559	chr19	41260694	41260695	rs116399568	chr5	171571365	171571366	rs545033443	chr9	90125065	90125066	rs536771255	chr3	196358873	196358874	rs552413934
chr1	117048329	117048330	rs4143029	chr2	135036473	135036474	rs188908226	chr16	88718773	88718774	rs573704183	chr11	34127260	34127261	rs138370978	chr9	132641767	132641768	rs538672098	chr2	113936938	113936939	rs139989329
chr16	3122822	3122823	rs2259214	chr3	16813464	16813465	rs544353824	chr1	45099899	45099900	rs142529224	chr18	9849488	9849489	rs60751938	chr14	96011054	96011055	rs558189718	chr4	8201387	8201388	rs6827523
chr1	28210829	28210830	rs528422719	chr2	159902452	159902453	rs561999299	chr17	40714060	40714061	rs191362307	chr6	143771843	143771844	rs550782819	chr12	57933404	57933405	rs552722245	chr8	56836319	56836320	rs574031886
chr1	198568154	198568155	rs575524641	chr4	89264974	89264975	rs535296007	chr16	11348118	11348119	rs556916757	chr11	65627821	65627822	rs572841227	chr16	87888099	87888100	rs573779376	chr16	50699572	50699573	rs552233933
chr17	76112448	76112449	rs559644425	chr2	238769860	238769861	rs3769048	chr19	11205950	11205951	rs190726429	chr1	6259833	6259834	rs533444172	chr6	30585013	30585014	rs568036097	chr12	104964395	104964396	rs554141976
chr1	92939007	92939008	rs564460208	chr10	121012723	121012724	rs193000623	chr18	71919101	71919102	rs550460342	chr12	62642786	62642787	rs553646698	chr3	33095885	33095886	rs56987316	chr11	2318819	2318820	rs79569867
chr2	65046755	65046756	rs187199107	chr8	1999017	1999018	rs76672876	chr9	19119001	19119002	rs573508529	chr11	78063470	78063471	rs529487219	chr20	30538206	30538207	rs201307468	chr4	154443796	154443797	rs550741638
chr2	69055042	69055043	rs537120923	chr10	3112747	3112748	rs536696164	chr3	172036770	172036771	rs573389121	chr16	16092544	16092545	rs144254815	chr9	19380376	19380377	rs182422751	chr17	43323334	43323335	rs534181387
chr6	108044216	108044217	rs9400137	chr1	74860739	74860740	rs567585353	chr3	186693588	186693589	rs561000558	chr6	138249277	138249278	rs77835451	chr11	45939542	45939543	rs182089309	chr16	28215219	28215220	rs570617426
chr2	68978638	68978639	rs563034837	chr8	2023513	2023514	rs3779850	chr11	74915366	74915367	rs151046741	chr19	3670211	3670212	rs191909236	chr11	9596830	9596831	rs150591782	chr22	17700860	17700861	rs142438035
chr17	74492394	74492395	rs572684481	chr3	48075539	48075540	rs566914587	chr16	8958074	8958075	rs574289683	chr22	20863730	20863731	rs183484790	chr7	157198014	157198015	rs569672932	chr2	68974547	68974548	rs77218940
chr17	62008923	62008924	rs62070880	chr14	104291138	104291139	rs553701101	chr15	40699900	40699901	rs529886241	chr15	60771320	60771321	rs528535655	chr20	56965768	56965769	rs537179518	chr12	104961441	104961442	rs528310216
chr11	5719334	5719335	rs190470646	chr5	145451076	145451077	rs573687743	chr3	186692647	186692648	rs544805407	chr6	26189326	26189327	rs201593114	chr10	3825068	3825069	rs147762922	chr5	171572765	171572766	rs550788213
chr6	108077467	108077468	rs9400139	chr1	205883972	205883973	rs199950091	chr22	36648156	36648157	rs535341659	chr3	101396120	101396121	rs147942975	chr3	17771930	17771931	rs183809294	chr6	35277565	35277566	rs141861681
chr6	108075660	108075661	rs9400138	chr13	76034630	76034631	rs539798196	chr1	44007699	44007700	rs535927650	chr11	118230158	118230159	rs553939936	chr4	106382749	106382750	rs570744159	chr16	88752149	88752150	rs373807406
chr9	117665921	117665922	rs530765966	chr3	167768306	167768307	rs143764614	chr16	449761	449762	rs201748048	chr1	156076365	156076366	rs368894409	chr19	40779043	40779044	rs528642267	chr4	2839077	2839078	rs180680428
chr3	111029524	111029525	rs577142015	chr14	32982336	32982337	rs537450817	chr1	55328388	55328389	rs540452864	chr17	4607592	4607593	rs539689969	chr22	45710282	45710283	rs150874326	chr8	27243233	27243234	rs568239039
chr13	46964335	46964336	rs141623318	chr16	4526046	4526047	rs549580465	chr14	51411028	51411029	rs17123244	chr3	50637756	50637757	rs144659199	chr12	109085528	109085529	rs147449734	chr1	167614842	167614843	rs541835320
chr17	33852378	33852379	rs533750545	chr1	214163682	214163683	rs570849153	chr12	53339709	53339710	rs568563027	chr12	104879716	104879717	rs182095741	chr1	27024985	27024986	rs574885488	chr9	140502904	140502905	rs549791577
chr2	42351433	42351434	rs184406937	chr10	134331990	134331991	rs117201288	chr15	80453082	80453083	rs111852050	chr20	3890848	3890849	rs146891224	chr1	159891921	159891922	rs181032142	chr12	62659357	62659358	rs186502551
chr6	32806578	32806579	rs558075257	chr10	18715435	18715436	rs535005506	chr9	19115884	19115885	rs563558986	chr17	73267426	73267427	rs116305767	chr9	138842115	138842116	rs34065736	chr6	41170814	41170815	rs550268428
chr6	29915169	29915170	rs7763052	chr9	109491780	109491781	rs187312369	chr14	51410517	51410518	rs17123242	chr15	89182210	89182211	rs146969831	chr11	73691660	73691661	rs184670388	chr4	26862125	26862126	rs56169951
chr12	6562261	6562262	rs201962928	chr10	123942346	123942347	rs531921775	chr16	8962935	8962936	rs576150167	chr6	139695696	139695697	rs534725143	chr4	57333824	57333825	rs552135994	chr19	14144633	14144634	rs532611423
chr17	76121248	76121249	rs112743475	chr10	88446825	88446826	rs562263201	chr6	7139479	7139480	rs148587873	chr3	185655719	185655720	rs564688811	chr14	105167316	105167317	rs7159866	chr5	131759450	131759451	rs181720297
chr22	18260625	18260626	rs4819633	chr15	85891495	85891496	rs72748857	chr1	226039977	226039978	rs561184190	chr1	12043782	12043783	rs138772890	chr10	105379033	105379034	rs143049080	chr1	202124450	202124451	rs569863081
chr1	31223448	31223449	rs10914192	chr2	238794053	238794054	rs374415407	chr18	19282301	19282302	rs563504275	chr11	28131910	28131911	rs554518500	chr7	150924635	150924636	rs528480621	chr16	30484554	30484555	rs532263892
chr22	18260603	18260604	rs4819631	chr9	97575589	97575590	rs188680585	chr16	56972712	56972713	rs2562126	chr5	179520926	179520927	rs545150538	chr19	39897590	39897591	rs201683010	chr20	43665326	43665327	rs141299393
chr9	117668753	117668754	rs142442449	chr15	91307229	91307230	rs541211731	chr16	2089350	2089351	rs148945428	chr17	76837161	76837162	rs538620806	chr19	1207678	1207679	rs191827595	chr4	8206614	8206615	rs77616041
chr9	117670882	117670883	rs528488355	chr19	3933327	3933328	rs571085433	chr8	22926582	22926583	rs560269319	chr5	172234237	172234238	rs188150198	chr16	67228194	67228195	rs551383517	chr10	98479844	98479845	rs566931727
chr1	31231332	31231333	rs10914193	chr8	11570089	11570090	rs558203582	chr4	39524067	39524068	rs550501733	chr1	41157699	41157700	rs34027220	chr11	65244837	65244838	rs115050658	chr19	42719235	42719236	rs200589376
chr15	77296444	77296445	rs79289903	chr7	151368449	151368450	rs544212524	chr6	31914412	31914413	rs191597562	chr12	69080878	69080879	rs202182252	chr1	43418641	43418642	rs550690931	chr7	128573479	128573480	rs189765123
chr14	91821661	91821662	rs536949061	chr2	160018638	160018639	rs62171110	chr1	45099728	45099729	rs574022077	chr6	34855999	34856000	rs543230620	chr17	8286707	8286708	rs370916608	chr6	31706454	31706455	rs569734173
chr5	49990789	49990790	rs544369688	chr15	86168620	86168621	rs145121924	chr9	4839667	4839668	rs41279563	chr1	45196776	45196777	rs143518054	chr3	40350966	40350967	rs559884190	chr15	75397120	75397121	rs561047092
chr6	31466775	31466776	rs530050521	chr5	140719440	140719441	rs141252229	chr16	2203175	2203176	rs192091078	chr4	54232231	54232232	rs559683344	chr17	75360399	75360400	rs539545393	chr20	47381682	47381683	rs544087048
chr17	76123735	76123736	rs561040206	chr4	114534364	114534365	rs7692220	chr20	43966083	43966084	rs541586590	chr4	38530860	38530861	rs554970951	chr10	106021121	106021122	rs562177403	chr2	175483615	175483616	rs144578759
chr19	6813166	6813167	rs3105703	chr9	134174442	134174443	rs551650168	chr2	188415060	188415061	rs574462817	chr1	167684811	167684812	rs75490799	chr19	40778994	40778995	rs551560126	chr14	35339054	35339055	rs539364369
chr1	92944979	92944980	rs548443630	chr3	40331445	40331446	rs555467535	chr19	11346177	11346178	rs115949195	chr9	132597721	132597722	rs571348027	chr11	65274366	65274367	rs528624624	chr5	131831889	131831890	rs527448459
chr19	6805177	6805178	rs185026747	chr12	19187474	19187475	rs544637118	chr19	11346704	11346705	rs540306681	chr1	20834779	20834780	rs16824064	chr22	36876401	36876402	rs563323664	chr1	117046538	117046539	rs117359405
chr17	74490509	74490510	rs114450931	chr15	63355021	63355022	rs144670024	chr1	149224204	149224205	rs587676184	chr6	8064659	8064660	rs370308610	chr7	6063561	6063562	rs575634604	chr21	34672023	34672024	rs569913846
chr15	89177500	89177501	rs185026744	chr2	15780421	15780422	rs548423827	chr1	53387301	53387302	rs200299177	chr19	14661445	14661446	rs554876287	chr22	36730630	36730631	rs574792636	chr10	73526906	73526907	rs144325574
chr21	46348159	46348160	rs714947	chr7	151386492	151386493	rs561082488	chr9	19114144	19114145	rs185794348	chr2	74198189	74198190	rs181821360	chr3	4867916	4867917	rs189521239	chr15	65142243	65142244	rs142490322
chr11	60873551	60873552	rs57362092	chr1	28570348	28570349	rs534121	chr1	12669665	12669666	rs6698026	chr3	5470854	5470855	rs189084934	chr1	145438613	145438614	rs139982558	chr1	9715787	9715788	rs575516979
chr9	117121547	117121548	rs141732874	chr10	121441010	121441011	rs149155915	chr21	46945345	46945346	rs151154847	chr10	43951192	43951193	rs545963079	chr17	71306039	71306040	rs558738765	chr19	10451569	10451570	rs543221667
chr3	122294964	122294965	rs576091662	chr12	110725330	110725331	rs543613809	chr11	47279149	47279150	rs146975164	chr1	22352366	22352367	rs191797926	chr15	41037946	41037947	rs530348660	chr1	92941270	92941271	rs191572929
chr2	98349090	98349091	rs140593843	chr1	236873414	236873415	rs149331297	chr17	38077784	38077785	rs143014308	chr6	37467440	37467441	rs533451458	chr20	48715136	48715137	rs116298417	chr8	134089970	134089971	rs373893650
chr2	204679609	204679610	rs141879984	chr15	63291355	63291356	rs569023773	chr20	36664970	36664971	rs541211254	chr2	202645907	202645908	rs370907904	chr6	20410162	20410163	rs561826738	chr13	50209117	50209118	rs558688117
chr21	34755597	34755598	rs531318725	chr18	12365118	12365119	rs117503462	chr16	450258	450259	rs112762651	chr1	11969824	11969825	rs145039696	chr12	123371759	123371760	rs182342526	chr6	32634354	32634355	rs1049072
chr1	161025259	161025260	rs535934875	chr6	139578226	139578227	rs189263477	chr1	9310509	9310510	rs569894644	chr15	64864134	64864135	rs546019586	chr8	129061349	129061350	rs576289744	chr1	198623972	198623973	rs561440337
chr1	160492131	160492132	rs141106773	chr10	112444114	112444115	rs181006223	chr9	136238922	136238923	rs147067920	chr19	532934	532935	rs570349789	chr6	44193783	44193784	rs577704843	chr2	68993496	68993497	rs142614024
chr2	136998810	136998811	rs565246617	chr20	33564688	33564689	rs6087657	chr2	38959362	38959363	rs531791881	chr3	20082353	20082354	rs9849842	chr2	220082774	220082775	rs73993546	chr3	47049614	47049615	rs144664865
chr7	138788112	138788113	rs573498246	chr1	940450	940451	rs556110422	chr5	89825297	89825298	rs528982363	chr1	23695572	23695573	rs549566334	chr16	88866685	88866686	rs12596224	chr17	3868411	3868412	rs546177771
chr9	100871219	100871220	rs571377853	chr2	159953203	159953204	rs151262476	chr6	119663109	119663110	rs544761688	chr7	150066629	150066630	rs192971594	chr1	12065878	12065879	rs190705310	chr9	134139876	134139877	rs115915990
chr6	31321577	31321578	rs7762909	chr18	25695875	25695876	rs535628427	chr20	56157119	56157120	rs187687806	chr1	16213005	16213006	rs568483979	chr11	65244949	65244950	rs140608085	chr14	93131302	93131303	rs142051466
chr6	159474889	159474890	rs563893421	chr5	102278808	102278809	rs115131019	chr1	19221764	19221765	rs571699814	chr3	171757467	171757468	rs534336307	chr16	88540444	88540445	rs558208566	chr19	1064906	1064907	rs556266958
chr7	43671711	43671712	rs568935013	chr5	102136319	102136320	rs79528314	chr17	48762259	48762260	rs559788942	chr2	55496339	55496340	rs531238024	chr1	22231893	22231894	rs183103824	chr20	47422113	47422114	rs562943333
chr5	118677564	118677565	rs567024970	chr11	47204812	47204813	rs542276780	chr1	44012558	44012559	rs562660311	chr6	52368904	52368905	rs560822757	chr8	11720548	11720549	rs141137195	chr8	130898506	130898507	rs531772613
chr17	76129107	76129108	rs554721346	chr15	71983006	71983007	rs554320182	chr11	64881607	64881608	rs7949780	chr2	43449208	43449209	rs187241073	chr19	38760884	38760885	rs551348263	chr19	1076122	1076123	rs114354700
chr17	76111013	76111014	rs549762938	chr12	578146	578147	rs577674707	chr1	19221172	19221173	rs561319538	chr6	31697697	31697698	rs150732898	chr7	104653109	104653110	rs188333404	chr6	41938827	41938828	rs558058448
chr2	192490264	192490265	rs570334980	chr2	73459909	73459910	rs114101558	chr20	20529070	20529071	rs542049257	chr4	41992458	41992459	rs550142001	chr11	61731617	61731618	rs142482048	chr6	24998110	24998111	rs188475376
chr6	26401437	26401438	rs6912853	chr3	188067544	188067545	rs79446792	chr16	56969465	56969466	rs183144809	chr5	134074037	134074038	rs571280664	chr16	81686077	81686078	rs566284480	chr19	18285425	18285426	rs372953483
chr1	167460595	167460596	rs370501731	chr22	34229382	34229383	rs368793951	chr1	12668636	12668637	rs557324011	chr16	2054135	2054136	rs183246122	chr13	97912294	97912295	rs112617384	chr6	144537870	144537871	rs181683836
chr2	202137233	202137234	rs563080569	chr14	35184859	35184860	rs186981264	chr17	73975452	73975453	rs540810399	chr1	936309	936310	rs558112210	chr22	20013221	20013222	rs2531719	chr16	88770009	88770010	rs753286
chr20	47439649	47439650	rs565563347	chr15	65056094	65056095	rs141164066	chr19	11353445	11353446	rs574225024	chr1	100598514	100598515	rs528204892	chr22	20012967	20012968	rs2531718	chr16	68035267	68035268	rs189535446
chr7	50366472	50366473	rs191640536	chr2	106032505	106032506	rs114765077	chr6	119666415	119666416	rs540273466	chr6	14734920	14734921	rs185640094	chr1	29483430	29483431	rs573024767	chr16	30390511	30390512	rs113348440
chr3	46448868	46448869	rs558123046	chr2	198747794	198747795	rs186339191	chr6	151762874	151762875	rs13437285	chr6	44026280	44026281	rs577616838	chr10	74036017	74036018	rs548791732	chr2	175498554	175498555	rs144220017
chr3	113950842	113950843	rs182009433	chr18	34008240	34008241	rs558404612	chr21	34697263	34697264	rs2850015	chr17	8076712	8076713	rs575739369	chr12	54679700	54679701	rs575713387	chr1	111756090	111756091	rs571706312
chr7	106509618	106509619	rs142822484	chr4	152720288	152720289	rs528459316	chr19	50015892	50015893	rs577688335	chr6	30028912	30028913	rs7770505	chr6	43599122	43599123	rs554061305	chr1	9717835	9717836	rs571952898
chr2	136873560	136873561	rs537049589	chr3	16930082	16930083	rs575419039	chr17	202543	202544	rs553368474	chr19	13950035	13950036	rs345635	chr2	20548428	20548429	rs558803782	chr14	77507204	77507205	rs10873301
chr2	202135342	202135343	rs367725274	chr12	6642613	6642614	rs192301390	chr11	76499830	76499831	rs541088937	chr22	19842624	19842625	rs554416283	chr10	126406738	126406739	rs146495720	chr20	47434266	47434267	rs185404686
chr2	233926415	233926416	rs182784391	chr1	41229143	41229144	rs145040282	chr5	173193732	173193733	rs557669006	chr9	33001529	33001530	rs535449788	chr1	43415452	43415453	rs55740947	chr19	10974935	10974936	rs568395713
chr8	126923870	126923871	rs115502458	chr13	75981282	75981283	rs534552456	chr4	169926799	169926800	rs562978880	chr12	6454991	6454992	rs191171812	chr9	4862748	4862749	rs530545660	chr15	65145855	65145856	rs562189771
chr15	89182549	89182550	rs552242478	chr10	123912869	123912870	rs542759750	chr22	21128302	21128303	rs138575931	chr12	109023888	109023889	rs570639107	chr8	27219663	27219664	rs146090530	chr15	77303583	77303584	rs553762507
chr3	46249884	46249885	rs566160448	chr15	85385415	85385416	rs192811159	chr11	93470245	93470246	rs529433660	chr6	30464441	30464442	rs139371002	chr5	139049795	139049796	rs76495308	chr9	91991575	91991576	rs149963775
chr12	105037129	105037130	rs541873774	chr5	137910163	137910164	rs41294560	chr1	55326764	55326765	rs538306059	chr6	26157606	26157607	rs532845868	chr1	203661925	203661926	rs537120760	chr11	48076473	48076474	rs528935032
chr2	98347340	98347341	rs537866679	chr10	116426280	116426281	rs188662245	chr16	23464051	23464052	rs544609530	chr9	100395054	100395055	rs149043093	chr1	68154741	68154742	rs565206780	chr22	37880049	37880050	rs185495701
chr16	88766300	88766301	rs529364871	chr19	33158078	33158079	rs74587484	chr11	118899805	118899806	rs544496406	chr4	185655441	185655442	rs543780768	chr9	4863154	4863155	rs76563876	chr1	111424668	111424669	rs533558034
chr19	1065562	1065563	rs2242437	chr1	46376895	46376896	rs553293624	chr14	65406237	65406238	rs200477436	chr2	114514247	114514248	rs372570784	chr20	32673500	32673501	rs143212371	chr16	50298849	50298850	rs4785397
chr9	215134	215135	rs574378835	chr19	29376264	29376265	rs116145138	chr10	102108890	102108891	rs181499924	chr10	79803692	79803693	rs533978284	chr8	124195016	124195017	rs28694222	chr22	17718137	17718138	rs145447689
chr19	45519531	45519532	rs540094775	chr6	26224283	26224284	rs565204883	chr12	89751825	89751826	rs569881263	chr4	56303741	56303742	rs560073485	chr3	40351411	40351412	rs201406756	chr19	933379	933380	rs542979104
chr1	92945146	92945147	rs568189407	chr1	237254849	237254850	rs141591348	chr7	73037530	73037531	rs559877303	chr6	170125644	170125645	rs571072674	chr20	37576921	37576922	rs6101352	chr7	117823328	117823329	rs537636745
chr10	6113781	6113782	rs1887027	chr22	34003263	34003264	rs536528888	chr16	8952695	8952696	rs368260468	chr1	46806496	46806497	rs548838519	chr2	220082846	220082847	rs551637880	chr1	40853719	40853720	rs542021333
chr5	131824796	131824797	rs555045189	chr6	45967974	45967975	rs566184735	chr17	17733825	17733826	rs11657130	chr1	45285392	45285393	rs545259790	chr19	54712072	54712073	rs565703712	chr14	93135001	93135002	rs148122930
chr14	91795485	91795486	rs140540629	chr11	16826106	16826107	rs542331526	chr2	120126341	120126342	rs78034120	chr5	10763147	10763148	rs542887897	chr3	50329210	50329211	rs587723445	chr15	80260070	80260071	rs186741461
chr2	7867618	7867619	rs530117139	chr11	128766650	128766651	rs185361063	chr19	11352866	11352867	rs545584008	chr9	100684546	100684547	rs550386343	chr3	183903768	183903769	rs567034998	chr1	114392393	114392394	rs552374679
chr2	68974572	68974573	rs537046602	chr8	131616866	131616867	rs578240665	chr16	2203360	2203361	rs200678863	chr1	246378433	246378434	rs562806632	chr1	213034448	213034449	rs10779585	chr19	8569564	8569565	rs184115398
chr1	117312520	117312521	rs529780637	chr15	44069319	44069320	rs557851267	chr16	8954682	8954683	rs542536343	chr16	47502294	47502295	rs552674852	chr14	105167121	105167122	rs79333546	chr12	47603030	47603031	rs371974139
chr2	204677941	204677942	rs150010499	chr13	50665501	50665502	rs548602534	chr16	46953199	46953200	rs546942172	chr7	23145405	23145406	rs555113492	chr17	4741832	4741833	rs533563346	chr16	30482681	30482682	rs565474646
chr5	156681617	156681618	rs528358361	chr22	33999558	33999559	rs190437952	chr11	76500060	76500061	rs141466792	chr8	33371202	33371203	rs562340271	chr7	150924520	150924521	rs574289054	chr7	139475898	139475899	rs188835973
chr14	102175309	102175310	rs79117931	chr9	100364899	100364900	rs145024955	chr3	186693305	186693306	rs75262495	chr19	56028586	56028587	rs111983651	chr3	186715129	186715130	rs535770136	chr19	2062306	2062307	rs574794793
chr17	8868705	8868706	rs564711501	chr7	136622963	136622964	rs574345978	chr1	12676648	12676649	rs558863214	chr7	12755534	12755535	rs561157292	chr10	80938713	80938714	rs567468820	chr6	6594266	6594267	rs80323732
chr7	50365577	50365578	rs539654584	chr10	116437385	116437386	rs551377060	chr20	61588136	61588137	rs147072738	chr12	98987444	98987445	rs28372744	chr16	70462353	70462354	rs567684480	chr5	176935594	176935595	rs527258496
chr7	3102962	3102963	rs570405281	chr3	49509790	49509791	rs192667305	chr10	102115451	102115452	rs190725813	chr11	62606963	62606964	rs150613372	chr6	43744382	43744383	rs568742884	chr2	233978644	233978645	rs187071327
chr5	35853923	35853924	rs189552682	chr15	100012753	100012754	rs193276149	chr2	120127541	120127542	rs11123519	chr6	99873860	99873861	rs550925461	chr6	74226033	74226034	rs77224446	chr1	206641590	206641591	rs72752976
chr19	1040307	1040308	rs554559522	chr4	152730957	152730958	rs72964965	chr2	120127179	120127180	rs11123518	chr3	171847960	171847961	rs535613230	chr1	68152329	68152330	rs530412054	chr14	52792495	52792496	rs570566569
chr2	204814895	204814896	rs56381406	chr1	156183409	156183410	rs572571036	chr19	45373938	45373939	rs543577976	chr20	37433712	37433713	rs547751574	chr11	3854913	3854914	rs576037888	chr6	29914949	29914950	rs2524037
chr11	128626971	128626972	rs550386961	chr8	22299821	22299822	rs553556306	chr8	134500471	134500472	rs115584689	chr9	93927242	93927243	rs377740892	chr14	105167309	105167310	rs192456229	chr16	57060009	57060010	rs370396132
chr11	60749966	60749967	rs544845235	chr2	152681886	152681887	rs533713610	chr12	125346569	125346570	rs556496135	chr1	45805815	45805816	rs3219467	chr11	65267964	65267965	rs181032965	chr6	42013128	42013129	rs568980045
chr6	108140136	108140137	rs6568505	chr20	633117	633118	rs572050273	chr19	11206203	11206204	rs537755802	chr10	70287308	70287309	rs2488044	chr6	37143476	37143477	rs190283164	chr5	171600021	171600022	rs370954163
chr15	77281263	77281264	rs191368490	chr2	197454947	197454948	rs552654728	chr11	77781172	77781173	rs689195	chr1	67224143	67224144	rs115231723	chr21	46273819	46273820	rs531229745	chr17	4618124	4618125	rs534721700
chr21	43829787	43829788	rs116976169	chr6	82431236	82431237	rs147616307	chr16	1879096	1879097	rs238682	chr10	3846317	3846318	rs145485340	chr3	40351429	40351430	rs200636808	chr2	234074952	234074953	rs562448975
chr6	108142876	108142877	rs6568506	chr2	11010327	11010328	rs568618340	chr6	26127884	26127885	rs555893521	chr6	26206383	26206384	rs537063636	chr3	186501519	186501520	rs556136114	chr1	89775771	89775772	rs539137766
chr22	50051122	50051123	rs530131579	chr1	62534714	62534715	rs572624587	chr17	7487538	7487539	rs527965417	chr6	106773618	106773619	rs564753971	chr1	114457091	114457092	rs557934513	chr20	47403945	47403946	rs150433465
chr19	49469160	49469161	rs184528142	chr3	57937119	57937120	rs546038772	chr2	85786730	85786731	rs539896360	chr5	95297915	95297916	rs186110702	chr10	17704813	17704814	rs549099383	chr19	1130197	1130198	rs149885655
chr22	40359094	40359095	rs189150978	chr4	169435326	169435327	rs17613060	chr16	455950	455951	rs142521997	chr2	70369825	70369826	rs575020306	chr19	18267994	18267995	rs116536251	chr9	35115234	35115235	rs545855329
chr19	6802093	6802094	rs2546135	chr5	16498021	16498022	rs544047383	chr16	8956632	8956633	rs117038397	chr1	40042427	40042428	rs559786820	chr9	35109411	35109412	rs140546210	chr6	27870295	27870296	rs144291396
chr19	6802080	6802081	rs2546134	chr20	56015162	56015163	rs542655545	chr12	125347120	125347121	rs186060299	chr16	70729628	70729629	rs182474605	chr12	58176737	58176738	rs536772464	chr8	27215026	27215027	rs560745805
chr6	108143765	108143766	rs6568508	chr2	40631245	40631246	rs372664402	chr4	39453690	39453691	rs115018495	chr22	21240107	21240108	rs165905	chr7	5569313	5569314	rs572281765	chr4	8208035	8208036	rs562303328
chr22	37696933	37696934	rs56810112	chr18	34063339	34063340	rs561591355	chr3	194205687	194205688	rs535808291	chr19	47234508	47234509	rs149093609	chr1	27048633	27048634	rs533742167	chr21	34602239	34602240	rs75912764
chr11	118216614	118216615	rs547513954	chr8	134514622	134514623	rs11778572	chr17	80053432	80053433	rs556141110	chr6	136611607	136611608	rs574509192	chr16	28833745	28833746	rs142046774	chr11	128645966	128645967	rs541972500
chr16	3121425	3121426	rs578195629	chr15	78559749	78559750	rs73465132	chr15	80175372	80175373	rs544002985	chr15	42840928	42840929	rs118132322	chr17	74262800	74262801	rs572636213	chr18	43636428	43636429	rs112101833
chr1	89739341	89739342	rs575282747	chr12	93615845	93615846	rs574165713	chr9	130865600	130865601	rs545028414	chr1	167684919	167684920	rs575365701	chr13	113862897	113862898	rs547326301	chr2	175496941	175496942	rs184875576
chr19	6802214	6802215	rs2546136	chr2	18741312	18741313	rs571182423	chr1	155106767	155106768	rs6694256	chr3	134215556	134215557	rs573957550	chr1	43401967	43401968	rs527480528	chr1	1711620	1711621	rs532214784
chr6	149803547	149803548	rs150196435	chr11	119232544	119232545	rs569682468	chr17	73750778	73750779	rs546010811	chr1	44998086	44998087	rs74756809	chr19	50003324	50003325	rs573156386	chr17	72460084	72460085	rs570147746
chr22	22307179	22307180	rs565192320	chr22	33868140	33868141	rs530415780	chr10	131269423	131269424	rs74162156	chr3	44803099	44803100	rs112626673	chr3	128134927	128134928	rs114507155	chr15	77286698	77286699	rs77105246
chr17	76718553	76718554	rs7219351	chr4	8285569	8285570	rs529538198	chr20	61438401	61438402	rs564174548	chr1	59349587	59349588	rs577357186	chr5	148923362	148923363	rs549669733	chr20	47372061	47372062	rs143670457
chr2	69038274	69038275	rs369463514	chr9	14236853	14236854	rs188950947	chr19	11201423	11201424	rs562341986	chr18	33552423	33552424	rs546006015	chr5	157159968	157159969	rs146250610	chr6	137546472	137546473	rs191743138
chr8	82017857	82017858	rs148713815	chr3	66167513	66167514	rs552036691	chr6	43741784	43741785	rs138319459	chr16	21623274	21623275	rs74357675	chr3	10020802	10020803	rs184392956	chr5	171576523	171576524	rs538612481
chr11	60861420	60861421	rs545869967	chr9	32573130	32573131	rs141060013	chr4	7067723	7067724	rs543364963	chr6	26305670	26305671	rs117748040	chr8	145538766	145538767	rs147236238	chr3	14472061	14472062	rs578164057
chr7	50425596	50425597	rs530884511	chr2	43302392	43302393	rs145551675	chr16	8951957	8951958	rs138458502	chr10	79803825	79803826	rs151205188	chr11	62619029	62619030	rs549849602	chr15	75335274	75335275	rs574269557
chr5	169718159	169718160	rs569912118	chr4	25861350	25861351	rs568855113	chr1	93645994	93645995	rs539867594	chr1	46153790	46153791	rs543013110	chr19	50880851	50880852	rs200112208	chr8	56843512	56843513	rs192061493
chr7	50413980	50413981	rs543765071	chr15	85973068	85973069	rs78909664	chr22	37958890	37958891	rs182103019	chr1	9777870	9777871	rs529167205	chr9	4862928	4862929	rs537081557	chr6	31170803	31170804	rs9263874
chr2	98349079	98349080	rs571320872	chr7	116516026	116516027	rs536683186	chr10	102115772	102115773	rs568068997	chr5	43007844	43007845	rs192516486	chr17	73773154	73773155	rs1060113	chr12	32029231	32029232	rs543402504
chr5	156639479	156639480	rs533436592	chr4	75943922	75943923	rs144386960	chr9	115986909	115986910	rs529331948	chr5	148725068	148725069	rs199701997	chr4	184366112	184366113	rs201746352	chr4	154452343	154452344	rs114818104
chr6	159139772	159139773	rs148458148	chr12	826399	826400	rs144260559	chr8	144619890	144619891	rs150000049	chr15	66790024	66790025	rs140752701	chr17	40465040	40465041	rs548405954	chr17	8827761	8827762	rs373256424
chr5	66495894	66495895	rs555865516	chr1	236869251	236869252	rs549389519	chr15	89008427	89008428	rs113508518	chr3	5470590	5470591	rs184428411	chr1	45103861	45103862	rs142629328	chr11	128577470	128577471	rs648566
chr3	32474826	32474827	rs184928360	chr17	952034	952035	rs190270829	chr9	130877107	130877108	rs537269046	chr1	235114793	235114794	rs541909974	chr17	71224918	71224919	rs541467886	chr8	131000243	131000244	rs560348382
chr11	128626857	128626858	rs189174723	chr9	14205512	14205513	rs575125619	chr10	102116861	102116862	rs188133855	chr5	142587337	142587338	rs571565640	chr1	28836516	28836517	rs79586854	chr3	121376726	121376727	rs375575405
chr4	48107563	48107564	rs73151628	chr12	3261145	3261146	rs536816996	chr17	7489155	7489156	rs576802605	chr1	221890482	221890483	rs559113558	chr8	67574417	67574418	rs563435010	chr16	50719242	50719243	rs574369696
chr4	48107588	48107589	rs73151629	chr3	179376010	179376011	rs533946394	chr20	61589112	61589113	rs191722603	chr2	227700123	227700124	rs531883026	chr12	111843138	111843139	rs538050493	chr6	31326323	31326324	rs2596475
chr22	40345242	40345243	rs527884349	chr2	128416778	128416779	rs57494252	chr5	32166853	32166854	rs556289917	chr5	40835494	40835495	rs189079512	chr9	138843963	138843964	rs144700638	chr16	50710193	50710194	rs373917862
chr12	778399	778400	rs569321756	chr8	2023013	2023014	rs193005290	chr11	34461280	34461281	rs536287638	chr6	56954668	56954669	rs148616216	chr5	134181813	134181814	rs540028951	chr21	46301642	46301643	rs184642030
chr20	56192776	56192777	rs565651224	chr7	23161179	23161180	rs544181049	chr12	32112409	32112410	rs550787184	chr3	4856338	4856339	rs557367882	chr10	5937067	5937068	rs538251763	chr1	198648736	198648737	rs538837315
chr7	50348474	50348475	rs183264036	chr9	14301593	14301594	rs78646511	chr16	8953375	8953376	rs535848181	chr22	23624268	23624269	rs77641529	chr19	47347455	47347456	rs572714978	chr9	139930051	139930052	rs537568026
chr15	89189775	89189776	rs533079912	chr3	69860485	69860486	rs550750380	chr6	151763733	151763734	rs139042580	chr6	108884078	108884079	rs76694677	chr6	30585041	30585042	rs533548299	chr2	231082017	231082018	rs577208416
chr6	108039965	108039966	rs537016172	chr5	41366589	41366590	rs553897958	chr19	51854206	51854207	rs143222588	chr3	193853967	193853968	rs543207541	chr6	3157811	3157812	rs6915357	chr7	50419548	50419549	rs183896846
chr9	92079602	92079603	rs555323662	chr6	13355242	13355243	rs11758235	chr1	44012388	44012389	rs546720387	chr19	47234425	47234426	rs563216763	chr9	19380199	19380200	rs184998286	chr6	26032300	26032301	rs201974900
chr5	35874602	35874603	rs201268331	chr16	77755996	77755997	rs308931	chr6	26027079	26027080	rs566795018	chr10	70848761	70848762	rs568639944	chr11	118956167	118956168	rs543135066	chr6	41699252	41699253	rs573972153
chr4	8203962	8203963	rs373946782	chr9	116231043	116231044	rs549028759	chr19	11205911	11205912	rs527528520	chr1	9779321	9779322	rs369504279	chr1	25574092	25574093	rs6681356	chr14	78055977	78055978	rs138781258
chr5	156676642	156676643	rs556705693	chr2	241374520	241374521	rs570275107	chr20	61588744	61588745	rs2427457	chr6	14735128	14735129	rs2472788	chr20	30294686	30294687	rs536540599	chr8	56841298	56841299	rs527647801
chr2	98333900	98333901	rs183189514	chr6	2949823	2949824	rs145124490	chr6	31938119	31938120	rs45531831	chr21	38827861	38827862	rs564408873	chr19	49990874	49990875	rs533514670	chr6	31326584	31326585	rs568470660
chr10	50397609	50397610	rs117534120	chr6	53532421	53532422	rs148755734	chr5	36154185	36154186	rs180979176	chr15	50716469	50716470	rs80120836	chr5	131651672	131651673	rs549327511	chr16	81870116	81870117	rs540773577
chr3	121796626	121796627	rs182944953	chr3	25598392	25598393	rs545316185	chr4	7067826	7067827	rs550638010	chr7	5614544	5614545	rs852492	chr2	10510147	10510148	rs575837367	chr12	123914534	123914535	rs371677550
chr6	159069668	159069669	rs186288212	chr10	92675330	92675331	rs183061595	chr12	110024495	110024496	rs191620549	chr17	71225061	71225062	rs544066369	chr19	13058831	13058832	rs62109869	chr5	156982597	156982598	rs562839583
chr7	50356418	50356419	rs79814380	chr8	40011078	40011079	rs6474226	chr4	7069909	7069910	rs183780533	chr7	75795904	75795905	rs567302826	chr19	4375962	4375963	rs372327604	chr12	111872131	111872132	rs529066866
chr2	68960860	68960861	rs551592748	chr6	129586078	129586079	rs534687572	chr8	145729816	145729817	rs544522423	chr1	248018589	248018590	rs185065278	chr16	22227949	22227950	rs184839305	chr22	37639405	37639406	rs537058156
chr19	6481856	6481857	rs556661362	chr3	98469995	98469996	rs182405583	chr6	151762709	151762710	rs564323773	chr15	64540412	64540413	rs79785640	chr5	134722787	134722788	rs117039567	chr16	27357927	27357928	rs568385218
chr20	57727894	57727895	rs191848834	chr9	14313628	14313629	rs539990881	chr8	126445846	126445847	rs531999672	chr11	65338001	65338002	rs534353748	chr10	82257390	82257391	rs553716262	chr16	74731257	74731258	rs546067290
chr2	202118606	202118607	rs182496560	chr21	26980545	26980546	rs181441341	chr20	61438880	61438881	rs200688146	chr2	39351542	39351543	rs559825984	chr8	145538860	145538861	rs144646549	chr19	42720576	42720577	rs369672988
chr6	109794514	109794515	rs545463142	chr1	228555958	228555959	rs373853522	chr8	134578179	134578180	rs553022629	chr19	45256555	45256556	rs115660616	chr1	234741041	234741042	rs539926821	chr22	35777184	35777185	rs2071747
chr2	101927903	101927904	rs189809370	chr7	157179983	157179984	rs149122921	chr9	115986737	115986738	rs549775573	chr10	65029001	65029002	rs554718780	chr8	27219590	27219591	rs117423666	chr17	73368241	73368242	rs4789178
chr16	3116052	3116053	rs540346009	chr12	114843907	114843908	rs541207525	chr17	73750772	73750773	rs563670896	chr7	44120868	44120869	rs181233259	chr22	43579498	43579499	rs575409032	chr1	175157039	175157040	rs561986203
chr19	1040925	1040926	rs181695318	chr10	75406964	75406965	rs144401446	chr9	137327540	137327541	rs535426010	chr8	10697457	10697458	rs558687865	chr6	119633431	119633432	rs528137179	chr3	107850866	107850867	rs162074
chr6	32405361	32405362	rs2395178	chr4	41572336	41572337	rs140469276	chr8	22932257	22932258	rs574624511	chr6	36997143	36997144	rs529301655	chr14	74192894	74192895	rs538588321	chr6	24939437	24939438	rs550145984
chr1	160540907	160540908	rs189974331	chr14	34506462	34506463	rs540750901	chr16	8952247	8952248	rs988065	chr6	53224417	53224418	rs146625534	chr11	12222623	12222624	rs117195299	chr15	77300699	77300700	rs140787369
chr17	33817421	33817422	rs9909601	chr2	106026049	106026050	rs143261432	chr16	8952646	8952647	rs988066	chr11	102962968	102962969	rs561306177	chr9	137230504	137230505	rs112048342	chr2	68615485	68615486	rs191535753
chr22	40295901	40295902	rs114400315	chr10	18819010	18819011	rs145939034	chr3	172036710	172036711	rs77437901	chr7	66767697	66767698	rs534317461	chr1	45478201	45478202	rs192417733	chr17	66283187	66283188	rs7212016
chr2	192482071	192482072	rs145016638	chr8	33423485	33423486	rs560045026	chr10	102108382	102108383	rs186379046	chr17	73267431	73267432	rs145539737	chr1	27118151	27118152	rs554409734	chr8	56905538	56905539	rs575762972
chr6	25405335	25405336	rs573141570	chr14	55098907	55098908	rs572092522	chr8	22872028	22872029	rs562647199	chr1	1510364	1510365	rs193055090	chr9	135859805	135859806	rs368483185	chr11	118084219	118084220	rs139626764
chr2	204815835	204815836	rs563622976	chr2	197454529	197454530	rs186565894	chr16	2301604	2301605	rs561290323	chr22	43356076	43356077	rs143482042	chr9	138842234	138842235	rs115575748	chr1	209923330	209923331	rs535122058
chr13	30963552	30963553	rs547216310	chr3	69838259	69838260	rs533263139	chr5	132209234	132209235	rs77899083	chr9	128047345	128047346	rs566809500	chr14	55850754	55850755	rs112231368	chr2	69010142	69010143	rs529724967
chr18	2637376	2637377	rs556227056	chr7	151428270	151428271	rs141936800	chr6	31918079	31918080	rs138207668	chr1	16339418	16339419	rs12404144	chr8	129061407	129061408	rs555358194	chr2	175498787	175498788	rs548261787
chr7	106512063	106512064	rs538610895	chr8	28565912	28565913	rs529685188	chr20	20528841	20528842	rs575950494	chr17	77800234	77800235	rs560248728	chr7	101500442	101500443	rs544980768	chr21	45575716	45575717	rs915774
chr2	233972514	233972515	rs537110326	chr9	116356417	116356418	rs188503664	chr14	50087484	50087485	rs554754840	chr15	49447780	49447781	rs151074018	chr8	97266380	97266381	rs531473030	chr8	27204080	27204081	rs147057502
chr17	33849015	33849016	rs532802112	chr18	48180324	48180325	rs182403525	chr12	112204857	112204858	rs200369180	chr7	5526787	5526788	rs568914621	chr1	45103828	45103829	rs188088010	chr19	1038848	1038849	rs550557896
chr2	68965723	68965724	rs139751572	chr4	174441550	174441551	rs145983712	chr3	186759721	186759722	rs141772791	chr16	24998506	24998507	rs368877575	chr1	156468137	156468138	rs559050957	chr1	31225266	31225267	rs566720319
chr2	242785073	242785074	rs115583780	chr10	112468895	112468896	rs192419600	chr17	40715919	40715920	rs550992012	chr4	129209470	129209471	rs567012130	chr20	56965370	56965371	rs552955941	chr8	56858319	56858320	rs148531538
chr2	192483012	192483013	rs139812937	chr10	18786796	18786797	rs11816303	chr3	186757068	186757069	rs79555482	chr22	32058268	32058269	rs16989379	chr6	74226091	74226092	rs570129661	chr10	73515592	73515593	rs552705314
chr1	89741250	89741251	rs370413299	chr12	3369474	3369475	rs142655819	chr8	144104263	144104264	rs564400529	chr1	89150087	89150088	rs571149431	chr19	3155234	3155235	rs185639792	chr15	45013648	45013649	rs550780374
chr17	29137467	29137468	rs116139336	chr9	97630510	97630511	rs77928923	chr16	8954384	8954385	rs563165513	chr11	14541873	14541874	rs566878004	chr11	65270649	65270650	rs114213656	chr2	113938764	113938765	rs570474411
chr1	117292811	117292812	rs531925978	chr12	39787501	39787502	rs191702946	chr20	32890697	32890698	rs564188860	chr5	14664750	14664751	rs188541468	chr16	85411541	85411542	rs574118453	chr12	117502341	117502342	rs78915172
chr15	75149932	75149933	rs528602065	chr2	159992501	159992502	rs560687571	chr22	45076450	45076451	rs9614876	chr7	35731946	35731947	rs570595739	chr11	118956464	118956465	rs183664318	chr1	27957979	27957980	rs553577229
chr5	169066465	169066466	rs146744151	chr4	142054671	142054672	rs556262355	chr14	65406454	65406455	rs556146089	chr1	234737567	234737568	rs188672739	chr20	30538066	30538067	rs550341207	chr15	77306120	77306121	rs79704510
chr9	77757536	77757537	rs568634914	chr8	11605619	11605620	rs187541477	chr1	1689260	1689261	rs144845651	chr17	17753683	17753684	rs145741752	chr20	37576809	37576810	rs191849209	chr12	109016237	109016238	rs376560714
chr1	23941616	23941617	rs548370715	chr1	184874513	184874514	rs541944997	chr17	38079871	38079872	rs556926134	chr11	61584364	61584365	rs537676548	chr16	16116635	16116636	rs374154378	chr19	932568	932569	rs570019877
chr2	198138522	198138523	rs561653685	chr9	696579	696580	rs530886630	chr11	34462105	34462106	rs191003914	chr15	66097722	66097723	rs564097979	chr22	30817847	30817848	rs191096750	chr19	35496966	35496967	rs73597406
chr22	40315509	40315510	rs553951356	chr2	101448819	101448820	rs531451483	chr17	79817047	79817048	rs552920510	chr19	16369447	16369448	rs560025500	chr9	19380319	19380320	rs79596293	chr12	109028584	109028585	rs554751938
chr20	43672954	43672955	rs548412341	chr7	32999190	32999191	rs568464670	chr3	171975397	171975398	rs559675407	chr17	8076731	8076732	rs184947265	chr8	146016893	146016894	rs562530966	chr16	57068865	57068866	rs80110993
chr11	118095527	118095528	rs546902986	chr2	40680165	40680166	rs566668691	chr8	27452811	27452812	rs116982004	chr12	46777257	46777258	rs566792396	chr9	132641394	132641395	rs117754534	chr16	28206356	28206357	rs12102469
chr6	42016447	42016448	rs376708892	chr4	95389838	95389839	rs574357042	chr11	65381929	65381930	rs568072531	chr11	2421556	2421557	rs576784377	chr19	49471177	49471178	rs534434167	chr17	73384718	73384719	rs143587622
chr3	14471838	14471839	rs375963874	chr12	93569491	93569492	rs138863680	chr17	38080051	38080052	rs540453891	chr16	29666284	29666285	rs575483415	chr11	9596426	9596427	rs548606620	chr2	192542836	192542837	rs545348715
chr2	68960828	68960829	rs186667136	chr15	63233594	63233595	rs182239627	chr8	144620767	144620768	rs566613895	chr8	30028838	30028839	rs77094404	chr9	135860171	135860172	rs551689973	chr17	47818089	47818090	rs191854471
chr18	2716875	2716876	rs552421661	chr7	116506048	116506049	rs139773131	chr6	33172638	33172639	rs547049883	chr11	68606956	68606957	rs528969674	chr10	82257289	82257290	rs535630968	chr11	72424662	72424663	rs539406602
chr7	43674256	43674257	rs562794519	chr6	24403199	24403200	rs536015384	chr5	177658630	177658631	rs541504516	chr16	89571953	89571954	rs572033421	chr6	139695416	139695417	rs557250064	chr1	9745196	9745197	rs536027778
chr4	100768652	100768653	rs115517016	chr12	108955908	108955909	rs11113991	chr10	81109940	81109941	rs556532635	chr10	73512852	73512853	rs114762370	chr1	228273217	228273218	rs533863230	chr1	114392215	114392216	rs75216627
chr3	111388014	111388015	rs576189945	chr3	119217321	119217322	rs566156525	chr17	73972012	73972013	rs574860458	chr10	3894593	3894594	rs7909209	chr4	68587152	68587153	rs545327760	chr8	21771298	21771299	rs539418162
chr16	50716063	50716064	rs76274233	chr11	47544811	47544812	rs566623251	chr5	128430247	128430248	rs568293663	chr9	93955398	93955399	rs550784432	chr4	57333825	57333826	rs571949209	chr21	34640917	34640918	rs8178451
chr2	198082264	198082265	rs182831927	chr18	32627013	32627014	rs522791	chr16	8956075	8956076	rs11640388	chr11	75785730	75785731	rs536629567	chr3	186501594	186501595	rs564880910	chr19	8643546	8643547	rs147692861
chr16	30499819	30499820	rs189220928	chr12	120966844	120966845	rs199752578	chr5	176755379	176755380	rs541223921	chr5	40835348	40835349	rs556741328	chr16	85411596	85411597	rs556821522	chr10	11268137	11268138	rs4747896
chr19	48746066	48746067	rs145265734	chr3	187895718	187895719	rs150814675	chr15	80453046	80453047	rs576086845	chr6	31745180	31745181	rs538559942	chr5	134722672	134722673	rs530998371	chr19	1174678	1174679	rs564584577
chr16	3123672	3123673	rs563326723	chr14	55040824	55040825	rs187533909	chr1	1700257	1700258	rs139026950	chr12	110486500	110486501	rs148412534	chr1	204488324	204488325	rs186654025	chr21	46341794	46341795	rs186049049
chr8	126982767	126982768	rs184013146	chr17	7518510	7518511	rs553972906	chr3	172034217	172034218	rs554824427	chr16	89454633	89454634	rs545472776	chr2	201754343	201754344	rs187827436	chr17	73398254	73398255	rs537955403
chr20	35274638	35274639	rs570074317	chr3	40333733	40333734	rs557123453	chr12	32113731	32113732	rs372683589	chr22	26908497	26908498	rs556849260	chr19	907367	907368	rs533103484	chr1	161509835	161509836	rs576695102
chr8	126925002	126925003	rs142748142	chr12	19339157	19339158	rs569971935	chr16	11031410	11031411	rs547148084	chr15	45341608	45341609	rs2467841	chr6	119632971	119632972	rs117248086	chr5	176870875	176870876	rs545260557
chr14	70119552	70119553	rs557374843	chr3	192357477	192357478	rs13061936	chr14	51403346	51403347	rs555144612	chr19	59031224	59031225	rs548337350	chr19	4455285	4455286	rs188048657	chr1	117298027	117298028	rs183396336
chr16	88761032	88761033	rs540304106	chr11	6413107	6413108	rs61876771	chr15	80456080	80456081	rs192549699	chr11	64653227	64653228	rs533528946	chr22	37638849	37638850	rs114954834	chr16	81864011	81864012	rs538693063
chr11	60770316	60770317	rs562264670	chr4	123608678	123608679	rs145673949	chr4	139936619	139936620	rs575143816	chr2	174828179	174828180	rs78001652	chr3	40351009	40351010	rs568149291	chr21	45579998	45579999	rs532608688
chr11	60789742	60789743	rs534377036	chr20	30194214	30194215	rs541657346	chr6	43741571	43741572	rs140045715	chr12	26427830	26427831	rs142214593	chr14	81770719	81770720	rs150817129	chr4	84139937	84139938	rs4693590
chr7	50458211	50458212	rs115427635	chr11	16831452	16831453	rs146503279	chr1	55327549	55327550	rs72901600	chr6	159238322	159238323	rs553083025	chr1	203651366	203651367	rs569015332	chr16	88771135	88771136	rs542566182
chr9	117683638	117683639	rs559781381	chr4	186656586	186656587	rs116319301	chr10	102108190	102108191	rs531734958	chr8	33330604	33330605	rs138240847	chr21	40178911	40178912	rs540232317	chr16	88714746	88714747	rs536109017
chr1	46010926	46010927	rs543255533	chr6	30781380	30781381	rs915665	chr16	8959519	8959520	rs147738215	chr1	9777831	9777832	rs561396141	chr11	2324796	2324797	rs551532796	chr5	171587876	171587877	rs569887132
chr2	7869184	7869185	rs185358473	chr1	116297297	116297298	rs141462355	chr21	46949422	46949423	rs148568269	chr10	89622203	89622204	rs534352505	chr15	67383787	67383788	rs577468984	chr19	6813616	6813617	rs73484417
chr19	54889814	54889815	rs560263222	chr22	41887975	41887976	rs549471820	chr17	80053339	80053340	rs199926630	chr4	106629894	106629895	rs187963756	chr6	37141695	37141696	rs57187090	chr19	50016875	50016876	rs577325226
chr17	74268179	74268180	rs574399678	chr19	1383595	1383596	rs528495700	chr1	17222498	17222499	rs561293238	chr19	58912787	58912788	rs35138622	chr19	3985436	3985437	rs560636284	chr14	91869689	91869690	rs537921721
chr2	98335643	98335644	rs557566820	chr5	218486	218487	rs187964306	chr14	103801259	103801260	rs532094775	chr1	212408253	212408254	rs548835055	chr6	158464032	158464033	rs546881477	chr20	47353468	47353469	rs150753750
chr20	43614028	43614029	rs543043396	chr15	64276142	64276143	rs8038345	chr1	1690889	1690890	rs115639524	chr12	110486321	110486322	rs61940913	chr10	80908737	80908738	rs145755433	chr1	28214449	28214450	rs544007776
chr15	89189809	89189810	rs182703797	chr4	41367542	41367543	rs73811187	chr1	6642680	6642681	rs183206669	chr5	43065239	43065240	rs76711005	chr17	71306044	71306045	rs376927727	chr2	175500380	175500381	rs114697932
chr5	156646973	156646974	rs548845208	chr8	38793328	38793329	rs538961043	chr18	71950038	71950039	rs77429255	chr18	3660909	3660910	rs188135976	chr1	22233457	22233458	rs191251735	chr14	93080570	93080571	rs552115391
chr11	60750852	60750853	rs575852504	chr1	181060131	181060132	rs139018582	chr3	51425051	51425052	rs560217736	chr12	102090826	102090827	rs562995442	chr1	38462709	38462710	rs575106837	chr5	39190644	39190645	rs564548211
chr6	159139309	159139310	rs543614858	chr3	159582997	159582998	rs537849085	chr4	139936900	139936901	rs548187001	chr3	4867741	4867742	rs568391443	chr1	11858362	11858363	rs72640233	chr5	169070792	169070793	rs115273723
chr3	53205057	53205058	rs559869768	chr7	158648699	158648700	rs57061325	chr2	74729697	74729698	rs549898041	chr16	85600406	85600407	rs567483824	chr6	37143800	37143801	rs1766695	chr11	48054730	48054731	rs560921483
chr7	138771904	138771905	rs12535022	chr9	97795433	97795434	rs185311522	chr2	208632353	208632354	rs145475301	chr10	4890920	4890921	rs191216382	chr16	85411454	85411455	rs572099748	chr1	15744360	15744361	rs539886719
chr1	198568057	198568058	rs59003594	chr7	145388413	145388414	rs537815336	chr8	144618365	144618366	rs559875116	chr4	4250077	4250078	rs192920773	chr8	146016624	146016625	rs573050991	chr11	118071480	118071481	rs73593826
chr1	202129851	202129852	rs561576350	chr17	74699272	74699273	rs7219052	chr16	2301698	2301699	rs551575142	chr8	29107613	29107614	rs10106209	chr22	36876228	36876229	rs148605268	chr1	45189764	45189765	rs554111946
chr1	198619961	198619962	rs117726272	chr12	39787216	39787217	rs556258564	chr22	50963229	50963230	rs532725998	chr11	62313067	62313068	rs570035340	chr8	67574453	67574454	rs141397975	chr15	75079647	75079648	rs114115453
chr2	204863985	204863986	rs181797964	chr6	16246259	16246260	rs528224334	chr14	51401517	51401518	rs79891425	chr6	26158136	26158137	rs149076808	chr7	104652959	104652960	rs189438381	chr1	183602789	183602790	rs554555054
chr17	33865726	33865727	rs544768557	chr22	32454907	32454908	rs538175417	chr1	53393011	53393012	rs140752743	chr6	49431146	49431147	rs188477705	chr10	49678537	49678538	rs577943771	chr22	37635423	37635424	rs56278411
chr2	69004650	69004651	rs538287425	chr2	170684223	170684224	rs2303555	chr9	101986212	101986213	rs545421777	chr1	151030553	151030554	rs587772169	chr16	14724056	14724057	rs562752319	chr2	219087584	219087585	rs115902830
chr11	128602826	128602827	rs1939236	chr3	66546668	66546669	rs550629567	chr9	19121560	19121561	rs548205300	chr9	35731533	35731534	rs557647292	chr10	17704955	17704956	rs565920101	chr3	14468780	14468781	rs137998552
chr3	107844840	107844841	rs556868983	chr14	73279392	73279393	rs531094695	chr1	226000419	226000420	rs570072043	chr2	130938988	130938989	rs573827965	chr8	128748726	128748727	rs535709985	chr2	219257727	219257728	rs74906275
chr5	50036661	50036662	rs568147098	chr2	240894255	240894256	rs111263861	chr3	172023995	172023996	rs572182798	chr1	45452438	45452439	rs534419895	chr17	4741773	4741774	rs538177693	chr18	12841094	12841095	rs78734579
chr16	4402057	4402058	rs111806206	chr9	562472	562473	rs560180925	chr22	45076140	45076141	rs559631295	chr20	46130439	46130440	rs556863810	chr11	65272455	65272456	rs181800306	chr6	30459316	30459317	rs148162840
chr3	114013347	114013348	rs553218670	chr10	112450436	112450437	rs139990078	chr17	2614063	2614064	rs543362354	chr12	120729514	120729515	rs570225406	chr2	127419821	127419822	rs532688131	chr7	101930479	101930480	rs114907546
chr6	108138755	108138756	rs535360127	chr11	63998323	63998324	rs569347865	chr9	19152119	19152120	rs571542941	chr9	33001758	33001759	rs565954205	chr16	85080847	85080848	rs8045387	chr22	37637458	37637459	rs550356688
chr13	30509812	30509813	rs535360120	chr1	100111888	100111889	rs575014063	chr20	49016817	49016818	rs540363886	chr1	45805859	45805860	rs181223290	chr17	73775557	73775558	rs533441841	chr22	18263105	18263106	rs142760690
chr9	134128166	134128167	rs572028016	chr10	33519030	33519031	rs575307815	chr22	19160877	19160878	rs115724694	chr5	118666510	118666511	rs549933055	chr5	134718112	134718113	rs545884807	chr15	77300660	77300661	rs189377003
chr11	117864294	117864295	rs55685458	chr8	134519551	134519552	rs147836643	chr7	105923533	105923534	rs116650369	chr7	99098027	99098028	rs554577201	chr19	13051732	13051733	rs199996394	chr19	35492777	35492778	rs573451005
chr7	138758024	138758025	rs144184280	chr1	237250787	237250788	rs562466067	chr4	25156794	25156795	rs561032938	chr19	12895392	12895393	rs574329358	chr1	45478525	45478526	rs530286865	chr8	130901467	130901468	rs183720981
chr16	50299379	50299380	rs143258684	chr12	54072036	54072037	rs549493319	chr14	50089684	50089685	rs559336604	chr7	72987219	72987220	rs576817468	chr19	4372736	4372737	rs567302409	chr14	91792547	91792548	rs557634539
chr6	139454214	139454215	rs567787991	chr4	186580627	186580628	rs71624710	chr1	19222033	19222034	rs528207507	chr6	43027114	43027115	rs151251145	chr17	73775501	73775502	rs531085486	chr2	113937178	113937179	rs528758697
chr20	47355272	47355273	rs56343427	chr15	92555242	92555243	rs572695119	chr6	119666364	119666365	rs6932339	chr15	41047406	41047407	rs190589871	chr11	57192145	57192146	rs543348231	chr2	85633151	85633152	rs564869031
chr4	100772370	100772371	rs545039247	chr9	106854703	106854704	rs557041358	chr20	57570760	57570761	rs200216191	chr7	158622314	158622315	rs549532668	chr4	57333793	57333794	rs182232069	chr15	75079740	75079741	rs547177762
chr11	63975103	63975104	rs527398808	chr20	33575829	33575830	rs569958822	chr19	17354585	17354586	rs891205	chr11	117857112	117857113	rs185159635	chr21	46273902	46273903	rs538986224	chr9	134129424	134129425	rs141805610
chr7	138773335	138773336	rs555157905	chr6	43148986	43148987	rs9395	chr20	20528851	20528852	rs538157638	chr4	39460662	39460663	rs559528179	chr7	150924200	150924201	rs528489721	chr5	156981268	156981269	rs546926863
chr5	35868561	35868562	rs11567739	chr9	97808389	97808390	rs181087851	chr6	26027632	26027633	rs376333341	chr1	11858671	11858672	rs4845885	chr6	10750111	10750112	rs564543867	chr1	235112833	235112834	rs569065176
chr5	35868506	35868507	rs11567738	chr10	18786183	18786184	rs545850976	chr19	4718466	4718467	rs558602295	chr5	150080556	150080557	rs199525167	chr5	134722832	134722833	rs75925066	chr22	38032723	38032724	rs543398643
chr5	35868496	35868497	rs11567737	chr4	114368610	114368611	rs149531234	chr19	49404755	49404756	rs374653148	chr1	45285430	45285431	rs568351979	chr12	125399210	125399211	rs560435643	chr1	45186731	45186732	rs562257614
chr5	35868389	35868390	rs11567736	chr10	18687839	18687840	rs555384844	chr5	36181399	36181400	rs147629331	chr5	14664644	14664645	rs564576296	chr11	57508753	57508754	rs564566142	chr12	105043590	105043591	rs550084592
chr5	35867524	35867525	rs11567735	chr17	27507081	27507082	rs535291168	chr17	48940759	48940760	rs147295634	chr5	40798349	40798350	rs369832489	chr13	103259399	103259400	rs576727483	chr16	3124801	3124802	rs556894238
chr7	50473058	50473059	rs528615343	chr17	42875807	42875808	rs114002505	chr11	77780860	77780861	rs540933242	chr4	3243780	3243781	rs541860621	chr8	146016573	146016574	rs564141388	chr11	73093272	73093273	rs60741352
chr1	160509059	160509060	rs113416435	chr10	22605156	22605157	rs183092168	chr21	46945424	46945425	rs564667432	chr16	23918833	23918834	rs140363209	chr11	2325002	2325003	rs561995855	chr5	39195766	39195767	rs562835545
chr1	117360381	117360382	rs148164568	chr18	19748690	19748691	rs567781789	chr17	38077826	38077827	rs547009353	chr1	11969966	11969967	rs541717019	chr19	49471205	49471206	rs571358407	chr3	32525388	32525389	rs193223960
chr1	160549916	160549917	rs533242270	chr4	8321804	8321805	rs560100454	chr1	24125656	24125657	rs537835035	chr3	9005077	9005078	rs615967	chr19	18272018	18272019	rs183510863	chr19	51629171	51629172	rs563960012
chr17	33863602	33863603	rs144903227	chr9	14301384	14301385	rs12337337	chr16	8960030	8960031	rs113819616	chr17	54987827	54987828	rs186072848	chr5	96077807	96077808	rs551862177	chr11	1875288	1875289	rs73410935
chr1	25247122	25247123	rs554321635	chr1	165607281	165607282	rs373625895	chr16	27225552	27225553	rs530542700	chr6	26188607	26188608	rs113643910	chr1	22231951	22231952	rs541237622	chr7	38356525	38356526	rs77856657
chr1	31217601	31217602	rs557873787	chr6	4134430	4134431	rs546222479	chr1	1690259	1690260	rs546317781	chr9	140113501	140113502	rs148849906	chr3	4867343	4867344	rs528487658	chr21	46326026	46326027	rs539946554
chr9	117684056	117684057	rs546413794	chr1	205775845	205775846	rs551974072	chr2	42363097	42363098	rs11888787	chr3	49136223	49136224	rs182648538	chr9	19124211	19124212	rs72698318	chr5	43037376	43037377	rs553912235
chr7	150360481	150360482	rs558444940	chr5	173347296	173347297	rs542580038	chr5	36153658	36153659	rs78529515	chr13	27557211	27557212	rs561153102	chr6	158463995	158463996	rs548946127	chr4	2816011	2816012	rs537678304
chr1	167411134	167411135	rs571579201	chr2	101513235	101513236	rs147878881	chr19	49404583	49404584	rs58731305	chr6	151773430	151773431	rs577451907	chr19	49376005	49376006	rs56697799	chr7	98974587	98974588	rs6955490
chr17	8817312	8817313	rs562198607	chr7	8274344	8274345	rs538476636	chr19	50018149	50018150	rs552318196	chr6	34855866	34855867	rs554169155	chr22	37638488	37638489	rs140405812	chr19	7416405	7416406	rs371130077
chr20	57810285	57810286	rs188607182	chr8	91014255	91014256	rs569423858	chr15	80455897	80455898	rs555879695	chr22	19097287	19097288	rs146823992	chr19	50003449	50003450	rs555011733	chr19	46016419	46016420	rs564882271
chr19	42381493	42381494	rs182579240	chr8	25832375	25832376	rs188554729	chr9	19119235	19119236	rs59672763	chr6	31795435	31795436	rs181732231	chr2	99125001	99125002	rs575502042	chr5	39224558	39224559	rs185118202
chr5	55966122	55966123	rs186174460	chr12	119614863	119614864	rs559177552	chr15	80454880	80454881	rs567976412	chr16	29674972	29674973	rs533830562	chr22	43579602	43579603	rs528129746	chr11	48006330	48006331	rs567135827
chr2	98334553	98334554	rs547248327	chr15	63288300	63288301	rs116769792	chr3	38175139	38175140	rs573399621	chr3	5028729	5028730	rs528239630	chr11	3854764	3854765	rs962199	chr1	209923135	209923136	rs563649688
chr6	31241001	31241002	rs13191099	chr3	25517375	25517376	rs146572308	chr10	51572357	51572358	rs192526262	chr10	73557688	73557689	rs537965778	chr7	6062746	6062747	rs117711570	chr11	67177444	67177445	rs528902515
chr2	158310544	158310545	rs565073468	chr5	110409039	110409040	rs530618990	chr3	186759888	186759889	rs567091097	chr6	26537798	26537799	rs548802052	chr16	16116739	16116740	rs562742609	chr7	50476440	50476441	rs183308300
chr16	3123281	3123282	rs373672311	chr10	116399383	116399384	rs551729545	chr3	194204877	194204878	rs191593450	chr5	66300524	66300525	rs533489690	chr16	30961609	30961610	rs527760462	chr10	45914719	45914720	rs565949554
chr14	105536305	105536306	rs74092706	chr3	66507437	66507438	rs538666197	chr5	173216128	173216129	rs73806616	chr7	156685888	156685889	rs186175678	chr19	39167314	39167315	rs556366059	chr6	106533481	106533482	rs566784969
chr14	105536406	105536407	rs74092707	chr4	95470235	95470236	rs140994715	chr5	173216196	173216197	rs73806617	chr10	3825202	3825203	rs185088638	chr19	50003184	50003185	rs567229488	chr9	100867192	100867193	rs148861633
chr8	144630678	144630679	rs560789124	chr17	40153885	40153886	rs538641155	chr11	66725588	66725589	rs374006833	chr1	100598608	100598609	rs550049755	chr8	146016868	146016869	rs11539893	chr17	42425188	42425189	rs573858412
chr14	105536159	105536160	rs74092705	chr21	41160680	41160681	rs16998490	chr16	1990990	1990991	rs147402502	chr2	219152647	219152648	rs553111929	chr8	38655901	38655902	rs550181416	chr12	104939113	104939114	rs1704917
chr7	106513254	106513255	rs199590448	chr17	37310808	37310809	rs566880623	chr3	186692698	186692699	rs192871394	chr3	185647716	185647717	rs528956400	chr16	47495792	47495793	rs3809676	chr12	123915130	123915131	rs141947214
chr2	68998043	68998044	rs78550981	chr3	52563571	52563572	rs4687624	chr16	56716419	56716420	rs57664183	chr12	54656267	54656268	rs60950915	chr1	228333667	228333668	rs538724005	chr19	19738459	19738460	rs577657687
chr11	48017951	48017952	rs568343608	chr5	32710336	32710337	rs530265383	chr7	105923626	105923627	rs569957139	chr17	45727440	45727441	rs545835730	chr19	4376130	4376131	rs372860961	chr1	28203354	28203355	rs12141710
chr16	30489124	30489125	rs561947158	chr2	74376324	74376325	rs151141195	chr10	73107780	73107781	rs2249753	chr7	10980145	10980146	rs543255477	chr20	49520184	49520185	rs117146929	chr19	51640431	51640432	rs568367974
chr8	130896663	130896664	rs371909136	chr4	123608605	123608606	rs553382658	chr16	88718823	88718824	rs143221027	chr13	45563708	45563709	rs563018974	chr5	96077967	96077968	rs11750400	chr5	39195089	39195090	rs575514900
chr19	7419630	7419631	rs137926076	chr10	18768399	18768400	rs190837565	chr8	134577764	134577765	rs143831622	chr7	10980221	10980222	rs6962008	chr11	65272219	65272220	rs377631529	chr3	52279640	52279641	rs538919265
chr1	31214878	31214879	rs143164701	chr10	123909179	123909180	rs534676200	chr3	172035452	172035453	rs180805788	chr7	44646202	44646203	rs571689152	chr19	50003453	50003454	rs528040305	chr8	141608444	141608445	rs75582771
chr2	136892913	136892914	rs146907262	chr9	134166223	134166224	rs544430907	chr1	161193336	161193337	rs12721033	chr6	161647379	161647380	rs538476582	chr12	51415801	51415802	rs562796067	chr9	95786995	95786996	rs546529092
chr1	26874035	26874036	rs534280389	chr1	202322988	202322989	rs562364507	chr20	62360063	62360064	rs112922002	chr18	60117864	60117865	rs574406409	chr1	12664645	12664646	rs558703995	chr19	51634977	51634978	rs556963130
chr7	138765260	138765261	rs548237282	chr2	33684444	33684445	rs552801118	chr10	5007801	5007802	rs141994354	chr6	52368908	52368909	rs181857491	chr16	85081053	85081054	rs147939090	chr5	50004394	50004395	rs544868807
chr11	48033581	48033582	rs150435992	chr7	16459720	16459721	rs540286596	chr20	20528393	20528394	rs184984790	chr6	138231721	138231722	rs192644518	chr9	35109505	35109506	rs577423457	chr22	37692754	37692755	rs145062121
chr19	18215276	18215277	rs551737901	chr9	27151787	27151788	rs569525112	chr4	140608812	140608813	rs557716939	chr15	41047439	41047440	rs555957161	chr19	1837016	1837017	rs189053024	chr7	134846018	134846019	rs565155131
chr15	80260072	80260073	rs78937288	chr19	46858888	46858889	rs142317560	chr2	70359750	70359751	rs538676800	chr8	130594433	130594434	rs563109038	chr5	179127358	179127359	rs556783339	chr17	72472925	72472926	rs562957703
chr19	42396881	42396882	rs367971459	chr20	33566342	33566343	rs558270523	chr15	80180363	80180364	rs535747355	chr1	29483496	29483497	rs557691908	chr1	68154413	68154414	rs571234140	chr2	219080869	219080870	rs536445515
chr2	137086007	137086008	rs562927147	chr3	192123517	192123518	rs147822743	chr5	43313266	43313267	rs560318150	chr16	85587751	85587752	rs547234605	chr6	30584984	30584985	rs531389138	chr13	46775027	46775028	rs149925429
chr2	198152919	198152920	rs546375820	chr1	11994887	11994888	rs373165011	chr19	11352791	11352792	rs374761909	chr11	118112109	118112110	rs549630388	chr16	88866562	88866563	rs536311488	chr1	114405392	114405393	rs147522888
chr1	40863166	40863167	rs545625978	chr3	192379047	192379048	rs111329468	chr15	80166813	80166814	rs529343881	chr11	6640682	6640683	rs377520438	chr12	120667342	120667343	rs530159876	chr12	1905851	1905852	rs540241229
chr10	7514193	7514194	rs149477107	chr10	115389789	115389790	rs540478369	chr14	65406847	65406848	rs549861650	chr5	71616113	71616114	rs369804559	chr21	47647415	47647416	rs550395937	chr1	209921144	209921145	rs181263722
chr16	88767521	88767522	rs535852260	chr1	198237062	198237063	rs190771870	chr16	11350784	11350785	rs7188120	chr11	65266548	65266549	rs374669413	chr16	85568934	85568935	rs8050205	chr8	27265533	27265534	rs538649519
chr2	192490348	192490349	rs189511529	chr7	107115276	107115277	rs191712836	chr20	48811298	48811299	rs6020352	chr1	90361865	90361866	rs534946211	chr1	113241826	113241827	rs565946024	chr14	78056187	78056188	rs529975270
chr6	31464659	31464660	rs573946972	chr8	33418213	33418214	rs532237871	chr17	38079662	38079663	rs540126412	chr20	1099086	1099087	rs192517272	chr16	14724122	14724123	rs532321422	chr13	46753026	46753027	rs137941114
chr2	136876968	136876969	rs17848049	chr1	111992018	111992019	rs2298187	chr14	74550420	74550421	rs75178271	chr7	5497869	5497870	rs374941026	chr11	61731548	61731549	rs62640569	chr5	100164327	100164328	rs572848435
chr17	47286828	47286829	rs556517486	chr9	95947789	95947790	rs566200111	chr2	38969479	38969480	rs192936711	chr8	145747703	145747704	rs558269527	chr6	150049818	150049819	rs189493658	chr19	1035804	1035805	rs111713536
chr14	70091982	70091983	rs551443822	chr12	577835	577836	rs527475667	chr8	23021490	23021491	rs552051585	chr18	9870059	9870060	rs191120595	chr1	213034392	213034393	rs191300370	chr11	1885188	1885189	rs373928465
chr9	100866268	100866269	rs189766993	chr8	1998701	1998702	rs568977056	chr1	12674981	12674982	rs549134769	chr3	4783201	4783202	rs537036375	chr2	99125036	99125037	rs561067251	chr2	233947004	233947005	rs564510685
chr7	38351319	38351320	rs564076756	chr15	92510880	92510881	rs546751164	chr8	144104777	144104778	rs58838424	chr7	127296059	127296060	rs574974203	chr3	12994700	12994701	rs67927247	chr12	104852156	104852157	rs558695074
chr16	88760099	88760100	rs11642704	chr15	57978480	57978481	rs189559245	chr16	56659714	56659715	rs543262786	chr1	9778038	9778039	rs570938920	chr8	146016550	146016551	rs112564392	chr6	31236274	31236275	rs373957038
chr6	29912718	29912719	rs560532297	chr7	107204909	107204910	rs572787225	chr10	102107761	102107762	rs561044091	chr12	109083211	109083212	rs562864511	chr17	4851947	4851948	rs575465945	chr12	62655296	62655297	rs555200703
chr1	117284004	117284005	rs147630150	chr15	85951062	85951063	rs572249452	chr14	50090623	50090624	rs571864353	chr6	31795461	31795462	rs547650914	chr6	30690467	30690468	rs529870283	chr16	30086323	30086324	rs186119035
chr2	204723140	204723141	rs11571290	chr10	33566614	33566615	rs150259403	chr2	138726541	138726542	rs3100703	chr4	26585577	26585578	rs181485058	chr5	118666375	118666376	rs531561229	chr6	26032427	26032428	rs41266783
chr9	139929630	139929631	rs62585837	chr17	2613645	2613646	rs549626556	chr4	140609036	140609037	rs533106129	chr16	30366845	30366846	rs558740628	chr13	97912090	97912091	rs528215462	chr1	198612656	198612657	rs547596038
chr1	31228039	31228040	rs185898706	chr10	3113442	3113443	rs535279252	chr14	51399034	51399035	rs111683812	chr6	13274472	13274473	rs554719395	chr16	88575648	88575649	rs145182451	chr15	94774874	94774875	rs547584079
chr3	108581323	108581324	rs565767185	chr4	186647973	186647974	rs149339937	chr8	22923612	22923613	rs534849131	chr7	124569802	124569803	rs183086185	chr8	128972733	128972734	rs138031770	chr19	802101	802102	rs560740737
chr1	153931151	153931152	rs74477824	chr2	182854082	182854083	rs563511574	chr1	155103784	155103785	rs540289999	chr5	40835464	40835465	rs186168412	chr12	1013562	1013563	rs564906346	chr11	64632242	64632243	rs533394965
chr11	67764696	67764697	rs558163630	chr8	124628359	124628360	rs148661970	chr17	38605055	38605056	rs555853693	chr5	81147698	81147699	rs548781411	chr17	61848000	61848001	rs558270483	chr10	26771280	26771281	rs369487583
chr5	118611323	118611324	rs372903240	chr3	192321798	192321799	rs554662229	chr1	17222639	17222640	rs541061065	chr11	2421513	2421514	rs570918668	chr7	157194782	157194783	rs568207396	chr2	219095739	219095740	rs532679721
chr9	117145439	117145440	rs56698173	chr9	115143709	115143710	rs567417176	chr1	17222765	17222766	rs537012261	chr15	45879196	45879197	rs564947060	chr8	128972470	128972471	rs57964165	chr9	92050930	92050931	rs553181151
chr1	111762742	111762743	rs543223302	chr22	46732241	46732242	rs556273044	chr19	4669021	4669022	rs188898864	chr2	127431873	127431874	rs78128006	chr19	50880979	50880980	rs78100014	chr1	26618891	26618892	rs566171581
chr22	40337319	40337320	rs140639213	chr3	119138410	119138411	rs143592239	chr2	209115414	209115415	rs137929585	chr11	10921136	10921137	rs546045034	chr3	10021076	10021077	rs74279922	chr20	47434280	47434281	rs141555354
chr20	57750521	57750522	rs572615915	chr2	40693097	40693098	rs570811734	chr1	55331640	55331641	rs80336900	chr1	245215276	245215277	rs116717914	chr1	166810263	166810264	rs141874882	chr6	41994587	41994588	rs573778458
chr1	26875267	26875268	rs576465247	chr8	145926436	145926437	rs2956174	chr10	5009343	5009344	rs535103718	chr19	35225514	35225515	rs569150057	chr12	120666924	120666925	rs527738665	chr6	32634031	32634032	rs9274501
chr5	131770911	131770912	rs186237520	chr4	65206244	65206245	rs531932713	chr5	132209805	132209806	rs564564312	chr19	2950023	2950024	rs545666526	chr1	228333908	228333909	rs558640231	chr11	118083324	118083325	rs530249628
chr19	6774968	6774969	rs370198449	chr9	95964573	95964574	rs138154129	chr9	37431214	37431215	rs187055796	chr15	49447786	49447787	rs77933182	chr11	8710335	8710336	rs573780838	chr20	47338321	47338322	rs146612773
chr2	191980905	191980906	rs543672245	chr3	156807147	156807148	rs577752223	chr17	79976816	79976817	rs377084313	chr8	126104162	126104163	rs539134331	chr1	227936816	227936817	rs532025090	chr19	36399163	36399164	rs199931680
chr1	117370141	117370142	rs189075083	chr9	112833942	112833943	rs75756123	chr6	151763596	151763597	rs112694514	chr16	8962251	8962252	rs2437707	chr11	57508894	57508895	rs547224061	chr22	50981229	50981230	rs535916092
chr17	33861054	33861055	rs184611094	chr15	75181465	75181466	rs143343545	chr22	19958321	19958322	rs149727825	chr15	40851636	40851637	rs550640952	chr19	1253571	1253572	rs189903174	chr17	72474154	72474155	rs528204278
chr11	104907688	104907689	rs563544699	chr8	142433408	142433409	rs79777219	chr16	2086942	2086943	rs533819438	chr7	144533251	144533252	rs539077833	chr1	28879493	28879494	rs553792284	chr2	136883897	136883898	rs184255663
chr6	29908803	29908804	rs13203830	chr10	73934730	73934731	rs572534773	chr6	43741725	43741726	rs116456250	chr10	75716320	75716321	rs181252080	chr12	58176590	58176591	rs550227996	chr8	131019429	131019430	rs542780548
chr2	136997562	136997563	rs577760674	chr3	128098989	128098990	rs192554781	chr8	134502256	134502257	rs542521059	chr6	2858604	2858605	rs138104412	chr5	43075695	43075696	rs567822970	chr21	34589524	34589525	rs144686443
chr3	183273258	183273259	rs140563447	chr20	25175809	25175810	rs377736693	chr7	6487728	6487729	rs190598101	chr1	201139903	201139904	rs555301867	chr19	4376071	4376072	rs117889916	chr22	24040089	24040090	rs188214046
chr1	160512555	160512556	rs185003860	chr10	73600127	73600128	rs544256240	chr5	36181634	36181635	rs543580776	chr11	20409154	20409155	rs114151403	chr10	75005123	75005124	rs141124015	chr21	46969695	46969696	rs370691191
chr5	169708518	169708519	rs542543459	chr10	112566317	112566318	rs533125410	chr22	19958258	19958259	rs559014048	chr18	11851231	11851232	rs116862454	chr8	6286416	6286417	rs79352762	chr20	43599657	43599658	rs75251642
chr2	204806649	204806650	rs116745288	chr8	67047952	67047953	rs113103806	chr8	144617913	144617914	rs541711344	chr7	106507411	106507412	rs564288975	chr6	34250070	34250071	rs191090324	chr7	73641791	73641792	rs142287455
chr8	82012735	82012736	rs148346694	chr1	232731253	232731254	rs112517179	chr6	119663331	119663332	rs183083786	chr10	102131063	102131064	rs568294406	chr19	47291993	47291994	rs553608356	chr11	67810663	67810664	rs373332017
chr16	57029796	57029797	rs116204364	chr10	18703161	18703162	rs542811673	chr2	38968479	38968480	rs192954355	chr3	172248501	172248502	rs547558086	chr20	30195494	30195495	rs532097783	chr16	27332703	27332704	rs114894256
chr19	49838892	49838893	rs568006022	chr7	158934352	158934353	rs538895925	chr6	31914672	31914673	rs13194698	chr17	39940741	39940742	rs186211698	chr3	4867807	4867808	rs377105442	chr11	128574114	128574115	rs181515503
chr1	28211776	28211777	rs185853171	chr1	205885252	205885253	rs578050505	chr22	29191252	29191253	rs368786896	chr8	56853773	56853774	rs576345159	chr12	125399343	125399344	rs537722902	chr22	22298278	22298279	rs371536036
chr8	130902740	130902741	rs538532404	chr9	85881476	85881477	rs193093247	chr16	8957905	8957906	rs148210822	chr19	4374801	4374802	rs545487879	chr19	39155701	39155702	rs376356390	chr19	35660027	35660028	rs563963767
chr2	202131640	202131641	rs34978604	chr17	66457487	66457488	rs570433019	chr4	7066978	7066979	rs558018475	chr7	5492777	5492778	rs528189059	chr10	5975977	5975978	rs551447439	chr19	3185232	3185233	rs192905282
chr6	108110619	108110620	rs576084920	chr12	96184542	96184543	rs531746017	chr1	55333452	55333453	rs642737	chr4	25380129	25380130	rs545441900	chr17	71306123	71306124	rs148800625	chr9	92056412	92056413	rs529781298
chr9	117133669	117133670	rs575256893	chr2	173944813	173944814	rs566389388	chr19	39191732	39191733	rs140381330	chr8	37724861	37724862	rs559185965	chr1	54678690	54678691	rs35722912	chr19	13211957	13211958	rs554767683
chr22	50631268	50631269	rs566553649	chr5	78990521	78990522	rs540489171	chr22	37964904	37964905	rs112061003	chr3	4573194	4573195	rs188786863	chr10	49678397	49678398	rs17010496	chr8	134074817	134074818	rs548369515
chr3	150920622	150920623	rs553909380	chr10	116397720	116397721	rs535880637	chr7	134852226	134852227	rs116364282	chr18	9828218	9828219	rs562907630	chr9	4850871	4850872	rs556302597	chr3	14447972	14447973	rs4684216
chr22	37705438	37705439	rs565205064	chr5	41507801	41507802	rs139601851	chr1	44014552	44014553	rs556584698	chr17	72199793	72199794	rs76048827	chr11	2324805	2324806	rs148914734	chr11	73104195	73104196	rs1002126
chr5	1489019	1489020	rs76185195	chr3	192263376	192263377	rs116270699	chr20	48809841	48809842	rs192274878	chr5	150480126	150480127	rs569387701	chr21	40178863	40178864	rs188627740	chr20	43608712	43608713	rs114977286
chr1	1148894	1148895	rs34002153	chr7	44170542	44170543	rs183605362	chr2	209118248	209118249	rs1023751	chr6	35265397	35265398	rs537209236	chr11	63974919	63974920	rs554032088	chr22	37626767	37626768	rs537890841
chr17	8799536	8799537	rs140335914	chr8	133772064	133772065	rs528621590	chr6	3118679	3118680	rs28413177	chr19	13885308	13885309	rs1128749	chr6	30690613	30690614	rs552254580	chr16	88770845	88770846	rs78126305
chr11	1872415	1872416	rs144037043	chr2	40685497	40685498	rs532595603	chr10	51572484	51572485	rs575423001	chr7	130645229	130645230	rs78752205	chr19	1872778	1872779	rs560952582	chr19	1131847	1131848	rs552375163
chr7	138773583	138773584	rs546041486	chr15	86126996	86126997	rs117260739	chr11	320762	320763	rs545033873	chr16	84149979	84149980	rs186731115	chr4	87883240	87883241	rs144458128	chr17	28036270	28036271	rs528239980
chr2	202134455	202134456	rs547238272	chr2	179664869	179664870	rs576172019	chr6	26026799	26026800	rs563487835	chr3	128598563	128598564	rs371199008	chr6	74225910	74225911	rs145449215	chr1	45196767	45196768	rs536913271
chr2	136885155	136885156	rs558304183	chr3	66421092	66421093	rs572360207	chr7	6487590	6487591	rs540260069	chr14	100534957	100534958	rs1190964	chr3	46989863	46989864	rs147805087	chr17	73379233	73379234	rs116243624
chr1	111765692	111765693	rs544921081	chr9	2621208	2621209	rs569936710	chr16	8958380	8958381	rs568047032	chr3	43732458	43732459	rs538545149	chr12	123634147	123634148	rs536289130	chr19	36231630	36231631	rs572422479
chr3	46414175	46414176	rs554369038	chr9	101704377	101704378	rs551989125	chr7	134852342	134852343	rs531965387	chr6	139696551	139696552	rs547354343	chr9	4850773	4850774	rs146006901	chr6	32813204	32813205	rs184522493
chr2	7865526	7865527	rs555775338	chr3	9710868	9710869	rs538152869	chr1	155108062	155108063	rs555688515	chr3	170587982	170587983	rs540334886	chr1	223976845	223976846	rs12044358	chr1	26632054	26632055	rs557677291
chr1	46009945	46009946	rs512026	chr8	42399566	42399567	rs545039381	chr10	131269468	131269469	rs9299871	chr12	70636663	70636664	rs148438045	chr1	45098677	45098678	rs186387098	chr5	131836765	131836766	rs559696185
chr22	40321986	40321987	rs543251946	chr17	46125043	46125044	rs544929198	chr17	40693397	40693398	rs57188545	chr15	49462359	49462360	rs547687166	chr12	123372019	123372020	rs538034110	chr12	104990081	104990082	rs147233487
chr1	117309171	117309172	rs77206601	chr9	4741960	4741961	rs553935079	chr1	45098696	45098697	rs571352415	chr1	28241330	28241331	rs568004711	chr19	54712484	54712485	rs138355779	chr15	75335533	75335534	rs74950526
chr12	47755373	47755374	rs886260	chr1	214194883	214194884	rs7519597	chr14	74003997	74003998	rs544583834	chr5	118666532	118666533	rs569461764	chr2	232574967	232574968	rs529922380	chr13	46915527	46915528	rs545057558
chr20	57725091	57725092	rs566183760	chr1	249132571	249132572	rs532969325	chr16	2202956	2202957	rs533549968	chr12	111842894	111842895	rs554121543	chr1	22231777	22231778	rs578002768	chr17	73379870	73379871	rs185594439
chr19	19745479	19745480	rs367883715	chr10	88435625	88435626	rs187719966	chr5	176776566	176776567	rs529597893	chr11	5617928	5617929	rs551822233	chr6	41996606	41996607	rs9381120	chr17	29144907	29144908	rs556828783
chr1	26880207	26880208	rs533477035	chr2	101744129	101744130	rs534712648	chr20	5986661	5986662	rs573796569	chr19	3374820	3374821	rs539512574	chr19	574650	574651	rs571072379	chr11	72681655	72681656	rs529030676
chr14	91826093	91826094	rs562564466	chr7	136628768	136628769	rs77663626	chr4	139936889	139936890	rs536501947	chr12	47754861	47754862	rs142455483	chr8	97266136	97266137	rs111917763	chr4	185353384	185353385	rs144011637
chr7	138778603	138778604	rs7801123	chr3	188158496	188158497	rs542614281	chr10	131268474	131268475	rs552957426	chr6	26337184	26337185	rs184183848	chr6	43744176	43744177	rs3778497	chr21	15906534	15906535	rs539476679
chr11	4414191	4414192	rs182514622	chr8	11546523	11546524	rs542903480	chr19	2477005	2477006	rs200388410	chr1	51426055	51426056	rs574294467	chr19	34663257	34663258	rs527929724	chr19	42382058	42382059	rs184784551
chr9	446682	446683	rs535452629	chr4	159687804	159687805	rs142768218	chr5	10747865	10747866	rs546775912	chr11	47968685	47968686	rs572834462	chr1	29506718	29506719	rs192568150	chr12	94601388	94601389	rs567180613
chr3	114018526	114018527	rs143771376	chr22	46971107	46971108	rs536924784	chr19	49411197	49411198	rs78120516	chr12	110011097	110011098	rs115069962	chr1	114456803	114456804	rs139114344	chr15	65135691	65135692	rs533655286
chr20	43601042	43601043	rs185842667	chr3	178039224	178039225	rs563006732	chr10	102115438	102115439	rs548386473	chr12	125398738	125398739	rs531131053	chr10	30726218	30726219	rs142989322	chr11	104970379	104970380	rs542157812
chr6	32827898	32827899	rs531669543	chr10	121418287	121418288	rs543788784	chr6	31914528	31914529	rs538855741	chr17	8076838	8076839	rs189731051	chr3	23850340	23850341	rs141408490	chr15	57592162	57592163	rs76975836
chr2	137081811	137081812	rs186415224	chr6	13015843	13015844	rs116699802	chr7	150020357	150020358	rs564048619	chr5	138524594	138524595	rs147096828	chr9	130698015	130698016	rs568108561	chr12	53601664	53601665	rs182372998
chr1	161017081	161017082	rs35251010	chr12	3326229	3326230	rs180916402	chr20	57570790	57570791	rs370129546	chr11	71811481	71811482	rs189350410	chr16	163536	163537	rs151110464	chr1	112012364	112012365	rs61203418
chr20	57827395	57827396	rs73915990	chr15	63338283	63338284	rs138562402	chr16	2086587	2086588	rs533525454	chr1	76251890	76251891	rs550151855	chr1	43152274	43152275	rs556265448	chr14	77510308	77510309	rs189562048
chr20	57828133	57828134	rs73915991	chr20	36780350	36780351	rs188686709	chr5	154216754	154216755	rs552695465	chr16	28937050	28937051	rs147835734	chr3	128134876	128134877	rs539491951	chr17	29634695	29634696	rs561506117
chr14	21248853	21248854	rs12893101	chr14	73292177	73292178	rs4903068	chr8	27461666	27461667	rs140575752	chr4	110736652	110736653	rs187361607	chr22	45710241	45710242	rs185386517	chr8	134105965	134105966	rs577791938
chr8	37761364	37761365	rs548784449	chr4	186593400	186593401	rs537793459	chr19	35741323	35741324	rs202026383	chr12	124086515	124086516	rs555770871	chr19	49990673	49990674	rs572454071	chr3	49396249	49396250	rs41276541
chr11	64108261	64108262	rs71456309	chr1	205881752	205881753	rs182408624	chr17	48764262	48764263	rs138220374	chr17	39845689	39845690	rs562670585	chr9	138843885	138843886	rs565098279	chr14	88474856	88474857	rs567468139
chr2	198064279	198064280	rs559354278	chr7	150672046	150672047	rs549067419	chr11	76483743	76483744	rs539231758	chr9	134609260	134609261	rs570904027	chr8	144698546	144698547	rs571883091	chr2	68972145	68972146	rs548079574
chr6	108109774	108109775	rs143333670	chr10	121174102	121174103	rs569226390	chr9	97785714	97785715	rs190884316	chr1	19536914	19536915	rs528189580	chr2	43454159	43454160	rs566213133	chr11	118091565	118091566	rs552242646
chr22	40329752	40329753	rs570923403	chr3	64671177	64671178	rs567935451	chr20	32888729	32888730	rs529705771	chr1	61515740	61515741	rs77743610	chr20	30294816	30294817	rs576361437	chr3	14476442	14476443	rs183887754
chr16	29674038	29674039	rs11574553	chr3	183356373	183356374	rs183932153	chr1	155107698	155107699	rs568206043	chr6	28908885	28908886	rs191229167	chr9	130698229	130698230	rs545629502	chr5	39210829	39210830	rs570980573
chr6	32407715	32407716	rs201021461	chr13	75984550	75984551	rs73221936	chr1	1707501	1707502	rs577337996	chr12	109490331	109490332	rs570903551	chr6	33165686	33165687	rs140474583	chr21	15898614	15898615	rs534982061
chr16	29673994	29673995	rs11574551	chr1	11998087	11998088	rs188192245	chr1	35325248	35325249	rs543895719	chr10	98378962	98378963	rs185139600	chr4	186123707	186123708	rs369974631	chr8	27264547	27264548	rs188318091
chr16	30491288	30491289	rs565476537	chr3	192208751	192208752	rs533012353	chr19	41260790	41260791	rs564681378	chr10	3828277	3828278	rs575396041	chr22	36730912	36730913	rs552436966	chr3	14468744	14468745	rs75924201
chr14	91783997	91783998	rs528854515	chr3	122677893	122677894	rs565315898	chr1	44012409	44012410	rs536160158	chr1	167604702	167604703	rs562848764	chr16	88558353	88558354	rs74032902	chr16	81830447	81830448	rs28639608
chr16	31045742	31045743	rs201021466	chr9	575906	575907	rs572393680	chr10	81110802	81110803	rs565890085	chr16	21610804	21610805	rs138511654	chr22	36764887	36764888	rs533825490	chr14	91859508	91859509	rs538565150
chr15	70489054	70489055	rs185127263	chr10	86088114	86088115	rs574725938	chr1	1690404	1690405	rs554803128	chr1	11857925	11857926	rs45608437	chr19	6060966	6060967	rs73923434	chr12	111870175	111870176	rs552317738
chr7	150360531	150360532	rs146824218	chr19	49657195	49657196	rs563683911	chr14	103801643	103801644	rs562499593	chr11	59578179	59578180	rs563113167	chr12	122582629	122582630	rs556462264	chr16	28221156	28221157	rs141853915
chr5	169703030	169703031	rs61356594	chr2	241313127	241313128	rs371651221	chr19	41261210	41261211	rs190690183	chr2	86416810	86416811	rs540115232	chr14	68146806	68146807	rs182688859	chr10	45915094	45915095	rs561404059
chr5	35869366	35869367	rs73750059	chr2	40556306	40556307	rs188112081	chr2	231191915	231191916	rs557209538	chr1	114355241	114355242	rs377367574	chr16	68114362	68114363	rs369918113	chr14	88474987	88474988	rs576388454
chr3	114026780	114026781	rs538730611	chr5	140720402	140720403	rs202222956	chr19	11204965	11204966	rs545304764	chr2	24299210	24299211	rs564450783	chr17	40472050	40472051	rs139384992	chr17	25962246	25962247	rs183969175
chr6	106442735	106442736	rs189954988	chr1	237253760	237253761	rs376694930	chr1	155107466	155107467	rs559718333	chr16	22227739	22227740	rs117712707	chr11	9597084	9597085	rs138618203	chr5	49735919	49735920	rs573532760
chr9	117113440	117113441	rs3810934	chr20	42782673	42782674	rs559499653	chr2	43019926	43019927	rs2304657	chr6	35227238	35227239	rs575796586	chr10	75004717	75004718	rs564274535	chr3	53203812	53203813	rs528222217
chr11	63974077	63974078	rs546935328	chr4	141938351	141938352	rs541709602	chr21	16250262	16250263	rs528733637	chr6	35265554	35265555	rs143616508	chr22	40342770	40342771	rs529931667	chr2	202110934	202110935	rs541649076
chr2	233943811	233943812	rs571748032	chr10	123941012	123941013	rs117850176	chr1	2325510	2325511	rs538541437	chr12	104682513	104682514	rs534417916	chr12	109095522	109095523	rs554543477	chr19	38916665	38916666	rs574139938
chr3	150917791	150917792	rs183494399	chr18	19773529	19773530	rs187801088	chr15	80189201	80189202	rs575753275	chr6	43597121	43597122	rs538511624	chr22	36730752	36730753	rs547675016	chr3	14470787	14470788	rs530513563
chr4	100743284	100743285	rs186401826	chr5	131556916	131556917	rs566333388	chr21	33034693	33034694	rs570171978	chr7	116502741	116502742	rs115038026	chr12	111843073	111843074	rs574117302	chr19	10446567	10446568	rs2304237
chr1	45196533	45196534	rs542602766	chr1	173444228	173444229	rs376792064	chr1	44014298	44014299	rs146715335	chr21	34915324	34915325	rs1041746	chr12	122521146	122521147	rs548867960	chr2	68595830	68595831	rs575388543
chr17	76250662	76250663	rs560767687	chr3	38766093	38766094	rs541186547	chr9	139688949	139688950	rs553026840	chr16	75077106	75077107	rs576304072	chr5	134718091	134718092	rs115033370	chr6	31326977	31326978	rs544489683
chr21	43870440	43870441	rs140849167	chr3	124763073	124763074	rs574880516	chr15	41578344	41578345	rs8025218	chr8	125661490	125661491	rs554534932	chr1	27070554	27070555	rs75045193	chr7	139425346	139425347	rs541666137
chr15	77280719	77280720	rs558238908	chr11	112752804	112752805	rs74908263	chr12	104350850	104350851	rs703657	chr4	103940969	103940970	rs181235807	chr6	119633040	119633041	rs138073562	chr5	39181253	39181254	rs575628034
chr1	89753015	89753016	rs545659209	chr22	41868616	41868617	rs565200307	chr2	209116575	209116576	rs547266441	chr17	1620857	1620858	rs556675818	chr17	56429397	56429398	rs200806084	chr16	88717399	88717400	rs554290586
chr6	31439044	31439045	rs181589248	chr12	3315770	3315771	rs553777670	chr4	48018424	48018425	rs540795892	chr18	11851344	11851345	rs375820819	chr16	47495469	47495470	rs9938457	chr14	93053353	93053354	rs549198068
chr1	207098218	207098219	rs184079138	chr15	99997203	99997204	rs8041935	chr7	134852387	134852388	rs566007889	chr19	55629079	55629080	rs370934018	chr6	37141516	37141517	rs184237331	chr9	130531202	130531203	rs117302331
chr11	65409241	65409242	rs564714108	chr1	228397285	228397286	rs531767256	chr11	76504816	76504817	rs140355611	chr8	8203736	8203737	rs574735216	chr11	61568160	61568161	rs527659403	chr19	51875627	51875628	rs200979590
chr2	198159238	198159239	rs546191548	chr9	112612689	112612690	rs182389278	chr16	8956811	8956812	rs145711893	chr11	60658730	60658731	rs148949526	chr11	118958808	118958809	rs185866780	chr1	160651979	160651980	rs55857101
chr1	161037589	161037590	rs570873724	chr6	53519319	53519320	rs368971362	chr1	45097850	45097851	rs533428108	chr4	129730806	129730807	rs555681733	chr12	123634121	123634122	rs884548	chr2	68604197	68604198	rs187074223
chr16	57025914	57025915	rs562206442	chr15	65054882	65054883	rs565747604	chr5	36181321	36181322	rs536781437	chr10	45474212	45474213	rs184920549	chr16	74699929	74699930	rs570690593	chr9	130533853	130533854	rs550895070
chr19	6788182	6788183	rs116127848	chr8	143859706	143859707	rs564527323	chr11	77780224	77780225	rs532558534	chr15	66084802	66084803	rs554921167	chr17	62291534	62291535	rs562126347	chr5	39175925	39175926	rs16868239
chr20	43614050	43614051	rs562881554	chr22	36806324	36806325	rs574706068	chr12	121164945	121164946	rs147442301	chr16	717868	717869	rs577337837	chr6	158461430	158461431	rs193177706	chr4	2803605	2803606	rs182881778
chr1	89739782	89739783	rs141223447	chr17	17827248	17827249	rs541049729	chr8	27452846	27452847	rs17466684	chr2	113463902	113463903	rs557038005	chr9	33165991	33165992	rs532108715	chr15	89184231	89184232	rs116144860
chr22	50980802	50980803	rs571003766	chr6	17278682	17278683	rs552798685	chr17	48764289	48764290	rs566592641	chr17	8023601	8023602	rs573802430	chr12	122523371	122523372	rs570782718	chr1	11799212	11799213	rs77033734
chr7	150329597	150329598	rs181147976	chr10	69915492	69915493	rs542109546	chr10	64893342	64893343	rs545961218	chr17	75084732	75084733	rs540183239	chr16	85081120	85081121	rs550136425	chr14	76008428	76008429	rs148174030
chr9	117121482	117121483	rs7871080	chr1	208085860	208085861	rs571699524	chr11	320916	320917	rs182944990	chr1	17231761	17231762	rs75366749	chr16	11199045	11199046	rs191126356	chr6	36083711	36083712	rs577429230
chr12	32118221	32118222	rs193175329	chr11	8552561	8552562	rs188913130	chr6	43772385	43772386	rs537159286	chr16	3333356	3333357	rs554290080	chr1	207198152	207198153	rs535102308	chr16	84651157	84651158	rs201009101
chr20	43699042	43699043	rs78766208	chr14	73258083	73258084	rs561463931	chr16	72051180	72051181	rs192686562	chr10	65028918	65028919	rs556436412	chr3	23850237	23850238	rs531135312	chr22	17699624	17699625	rs192618432
chr6	108076086	108076087	rs574298663	chr2	198364044	198364045	rs550031281	chr8	126441852	126441853	rs574898174	chr5	67730134	67730135	rs541324176	chr11	2324982	2324983	rs540709749	chr12	104917382	104917383	rs551867430
chr4	40206883	40206884	rs182609112	chr12	4382567	4382568	rs572469703	chr15	90350042	90350043	rs186497689	chr9	140083148	140083149	rs534042066	chr17	56084929	56084930	rs529838208	chr6	29914397	29914398	rs565550312
chr1	160538907	160538908	rs541491430	chr11	16947680	16947681	rs540773322	chr16	11350082	11350083	rs556756303	chr2	145340622	145340623	rs147833233	chr1	230279322	230279323	rs542935884	chr19	42703717	42703718	rs563883289
chr5	49986719	49986720	rs565105467	chr14	99946632	99946633	rs527297041	chr7	76022488	76022489	rs190231088	chr3	52728688	52728689	rs191533148	chr19	49470936	49470937	rs530457267	chr17	76128650	76128651	rs574307321
chr1	167403167	167403168	rs142509993	chr9	13268565	13268566	rs568738039	chr22	24240721	24240722	rs147547408	chr16	89572126	89572127	rs148912697	chr6	30584961	30584962	rs532486596	chr1	203257291	203257292	rs74137604
chr1	160428968	160428969	rs118123316	chr15	85897442	85897443	rs575194228	chr6	43774282	43774283	rs542608222	chr1	17231880	17231881	rs541800432	chr2	220082697	220082698	rs190917307	chr8	130902068	130902069	rs142782011
chr14	91847130	91847131	rs79170399	chr2	40553640	40553641	rs573802022	chr1	45098999	45099000	rs183013345	chr10	17685801	17685802	rs191502047	chr16	88558163	88558164	rs17175830	chr6	31464562	31464563	rs193223477
chr2	69054729	69054730	rs182515342	chr3	187991042	187991043	rs545070216	chr9	19115460	19115461	rs376706665	chr1	25566856	25566857	rs12060509	chr16	81529769	81529770	rs549843174	chr5	100177952	100177953	rs570044814
chr9	134128041	134128042	rs576658291	chr12	33026084	33026085	rs535860217	chr6	26027314	26027315	rs553183619	chr1	33827261	33827262	rs577274899	chr7	150657843	150657844	rs543568070	chr11	48088894	48088895	rs72901559
chr8	134058335	134058336	rs531528313	chr18	56237449	56237450	rs547072949	chr12	112215472	112215473	rs565110485	chr19	54712235	54712236	rs536573399	chr16	70462299	70462300	rs116627314	chr4	38762775	38762776	rs373632518
chr1	161033566	161033567	rs568230966	chr13	75980590	75980591	rs530265468	chr8	126446982	126446983	rs568973673	chr2	10533272	10533273	rs576818476	chr12	109083442	109083443	rs539377717	chr19	54878257	54878258	rs189798170
chr14	91776353	91776354	rs549746911	chr17	47768009	47768010	rs184618647	chr19	11203428	11203429	rs149864767	chr1	55645025	55645026	rs553508425	chr16	374768	374769	rs577815825	chr5	156971419	156971420	rs561532738
chr22	40300664	40300665	rs543698090	chr6	36853308	36853309	rs6934844	chr17	80054503	80054504	rs550184646	chr5	172198210	172198211	rs552378824	chr10	75005070	75005071	rs549172416	chr22	22290812	22290813	rs539795018
chr9	136821099	136821100	rs79762258	chr1	232689543	232689544	rs73097623	chr4	8204383	8204384	rs73079705	chr4	109541760	109541761	rs567821117	chr1	1243521	1243522	rs558694298	chr5	66503882	66503883	rs73766530
chr11	48032989	48032990	rs562648187	chr6	16246675	16246676	rs184696595	chr6	43739279	43739280	rs191171448	chr3	4392844	4392845	rs558601844	chr21	47740313	47740314	rs533546854	chr6	24996337	24996338	rs6935286
chr14	91850926	91850927	rs190352333	chr14	31975588	31975589	rs75820506	chr4	8203817	8203818	rs189015991	chr7	107220712	107220713	rs565122186	chr6	3157573	3157574	rs563370647	chr2	175491696	175491697	rs113785639
chr15	44969743	44969744	rs114037337	chr12	19282365	19282366	rs568382177	chr11	93477487	93477488	rs77700208	chr6	27740315	27740316	rs530902501	chr19	10922867	10922868	rs114867431	chr14	100531452	100531453	rs1190954
chr6	29895732	29895733	rs541995745	chr1	167598636	167598637	rs182732330	chr7	134850587	134850588	rs111327468	chr12	57029872	57029873	rs565174757	chr19	13051335	13051336	rs75453089	chr19	54876714	54876715	rs536161207
chr7	50457545	50457546	rs193132836	chr1	12048465	12048466	rs553202585	chr17	27071507	27071508	rs576683427	chr15	40398753	40398754	rs484943	chr12	111875950	111875951	rs560262381	chr19	49465595	49465596	rs143537619
chr5	169075757	169075758	rs572218267	chr20	48789426	48789427	rs79673718	chr3	172035859	172035860	rs551169814	chr4	130014702	130014703	rs530655031	chr11	65245011	65245012	rs116873289	chr16	66594142	66594143	rs548938082
chr20	56195114	56195115	rs566620282	chr18	3207690	3207691	rs60389783	chr8	126448219	126448220	rs372091208	chr17	25901025	25901026	rs144984712	chr17	61848093	61848094	rs564628874	chr21	40376220	40376221	rs541776390
chr15	44975493	44975494	rs187780425	chr2	106034417	106034418	rs530447902	chr16	11837580	11837581	rs191485241	chr1	32667252	32667253	rs185074532	chr5	179127333	179127334	rs138403987	chr6	116784796	116784797	rs11544160
chr16	57041242	57041243	rs569796288	chr15	89011631	89011632	rs16941911	chr9	19115461	19115462	rs569642736	chr11	65271831	65271832	rs3200401	chr10	105378444	105378445	rs544044541	chr8	56800174	56800175	rs182138983
chr2	192501838	192501839	rs112246953	chr2	106034692	106034693	rs574488390	chr20	61587688	61587689	rs553127408	chr7	120591141	120591142	rs553727631	chr19	47347399	47347400	rs568117732	chr6	41996451	41996452	rs76459603
chr19	36394803	36394804	rs531538169	chr1	237564133	237564134	rs193203190	chr7	73027033	73027034	rs533429020	chr4	6676821	6676822	rs556398484	chr8	124195004	124195005	rs540894291	chr8	131012619	131012620	rs187214181
chr16	89831501	89831502	rs554826129	chr1	28572316	28572317	rs12129745	chr8	134460990	134460991	rs115400413	chr12	120729575	120729576	rs140369273	chr1	29483892	29483893	rs530493918	chr17	54986970	54986971	rs2586524
chr11	67808980	67808981	rs181288551	chr18	34018831	34018832	rs565296823	chr1	12669885	12669886	rs192734082	chr11	2421524	2421525	rs75110597	chr1	35745090	35745091	rs369476291	chr1	15747379	15747380	rs563819548
chr2	198123642	198123643	rs143349640	chr10	71086422	71086423	rs532622319	chr12	89741701	89741702	rs543463714	chr7	152373375	152373376	rs565202031	chr4	57333766	57333767	rs200134121	chr1	117543784	117543785	rs191064609
chr11	117883403	117883404	rs141940044	chr12	3317459	3317460	rs535321677	chr19	50016663	50016664	rs201887538	chr15	101137050	101137051	rs140853736	chr20	30258826	30258827	rs560270801	chr1	108620715	108620716	rs551325276
chr2	158320663	158320664	rs540710804	chr3	187907165	187907166	rs78514144	chr10	102115427	102115428	rs149115370	chr16	29674833	29674834	rs569082314	chr19	49377057	49377058	rs184379585	chr5	43043050	43043051	rs567198318
chr17	29107587	29107588	rs9914499	chr13	32739290	32739291	rs9595045	chr1	17222567	17222568	rs534648741	chr18	3593750	3593751	rs534289929	chr6	119633212	119633213	rs80182200	chr1	12243548	12243549	rs546259422
chr6	159461259	159461260	rs368461188	chr7	75937011	75937012	rs138180406	chr20	5988387	5988388	rs74456246	chr19	59031287	59031288	rs534014274	chr5	150479847	150479848	rs560476803	chr19	2081323	2081324	rs576870157
chr6	29677231	29677232	rs538527043	chr1	9650086	9650087	rs531768689	chr16	8959185	8959186	rs139856541	chr12	57933404	57933405	rs552722245	chr19	1207806	1207807	rs569515679	chr5	176855421	176855422	rs183467754
chr5	156654341	156654342	rs536880756	chr4	140738098	140738099	rs551477838	chr19	49467174	49467175	rs564324357	chr6	37400824	37400825	rs142421875	chr7	150924283	150924284	rs567138711	chr4	2788670	2788671	rs17697570
chr16	23893156	23893157	rs529744960	chr18	12362840	12362841	rs574265704	chr4	77229869	77229870	rs184280868	chr3	101280618	101280619	rs540591537	chr13	95926656	95926657	rs528520311	chr2	197024412	197024413	rs188644561
chr2	98349967	98349968	rs202079520	chr12	112432093	112432094	rs559868505	chr3	50395089	50395090	rs587599563	chr17	16322481	16322482	rs143308576	chr1	45103916	45103917	rs182451448	chr5	39216126	39216127	rs116568203
chr7	150450638	150450639	rs10224410	chr10	92694402	92694403	rs548336510	chr15	80452535	80452536	rs115910162	chr11	63456907	63456908	rs541110375	chr3	152017017	152017018	rs78983327	chr17	7254807	7254808	rs549375660
chr14	91799338	91799339	rs375924662	chr3	187909981	187909982	rs576535149	chr9	19117133	19117134	rs539831358	chr15	58813942	58813943	rs552685469	chr6	30584851	30584852	rs561212227	chr9	92098539	92098540	rs182011875
chr17	76139743	76139744	rs574695553	chr10	112405957	112405958	rs7096012	chr14	74550612	74550613	rs4646853	chr3	12702320	12702321	rs143691701	chr21	47740733	47740734	rs148238699	chr22	24057647	24057648	rs545505228
chr1	160767789	160767790	rs573556167	chr11	12027090	12027091	rs554498505	chr1	161193540	161193541	rs558986077	chr22	26908520	26908521	rs575397800	chr5	176075828	176075829	rs12522169	chr12	105133111	105133112	rs577612935
chr1	9714759	9714760	rs561249638	chr4	174444901	174444902	rs17059534	chr17	80052481	80052482	rs188740378	chr11	86749098	86749099	rs201981774	chr1	43152270	43152271	rs536354471	chr17	76133512	76133513	rs529970256
chr19	1087200	1087201	rs183934264	chr4	23847875	23847876	rs533388102	chr3	52017710	52017711	rs567967475	chr17	73663243	73663244	rs552092533	chr16	88558459	88558460	rs550035020	chr1	45187348	45187349	rs558632218
chr6	106530847	106530848	rs17558727	chr3	66164461	66164462	rs143190803	chr15	80179495	80179496	rs6495454	chr19	55987861	55987862	rs531043304	chr5	139049782	139049783	rs186812838	chr19	1175265	1175266	rs558209377
chr3	49382810	49382811	rs575111695	chr15	25018433	25018434	rs540967618	chr14	65405536	65405537	rs556532840	chr1	160983668	160983669	rs2481082	chr11	62619259	62619260	rs114990197	chr9	92036832	92036833	rs564691307
chr19	48744994	48744995	rs140946217	chr1	232730027	232730028	rs565646402	chr19	49469736	49469737	rs545258189	chr8	142427886	142427887	rs556050436	chr2	202023096	202023097	rs556651603	chr5	169083740	169083741	rs563492904
chr6	32826571	32826572	rs545064870	chr10	121425304	121425305	rs562962048	chr17	40690317	40690318	rs183814832	chr6	13274329	13274330	rs540786371	chr8	141629275	141629276	rs552490945	chr16	3136906	3136907	rs13330204
chr19	42398962	42398963	rs141681527	chr9	134165247	134165248	rs7041276	chr4	7069759	7069760	rs377492651	chr9	36215821	36215822	rs568921977	chr19	1872643	1872644	rs187356059	chr1	117046268	117046269	rs375641143
chr5	169076876	169076877	rs184068493	chr11	16955646	16955647	rs533669090	chr9	116150400	116150401	rs185154701	chr3	87845537	87845538	rs535018286	chr14	74222458	74222459	rs576956530	chr1	23858893	23858894	rs534493229
chr1	111757532	111757533	rs556733003	chr6	30709829	30709830	rs10947088	chr12	32114357	32114358	rs535411294	chr14	23565011	23565012	rs8003631	chr16	22227841	22227842	rs576317720	chr11	67048541	67048542	rs200518241
chr2	198072584	198072585	rs546892983	chr8	102041006	102041007	rs550307099	chr4	39528940	39528941	rs566081445	chr22	40725481	40725482	rs573933573	chr19	5690376	5690377	rs576798419	chr10	6108118	6108119	rs533192765
chr17	38738859	38738860	rs538969462	chr1	173444149	173444150	rs189436417	chr9	19114217	19114218	rs549564874	chr13	114894582	114894583	rs141497708	chr9	130677142	130677143	rs375730478	chr19	41848037	41848038	rs200134934
chr19	16229568	16229569	rs113036838	chr5	1122374	1122375	rs4076796	chr12	89744657	89744658	rs139318648	chr15	63796864	63796865	rs551488327	chr11	62619074	62619075	rs571411827	chr15	65176191	65176192	rs1719263
[truncated: 148,152 more rows]

## Sheet: B No GWAS SNP lists
autoimmune	autoimmune	autoimmune	autoimmune	ECG	ECG	ECG	ECG	lipids	lipids	lipids	lipids	platelets	platelets	platelets	platelets	RBC	RBC	RBC	RBC	WBC	WBC	WBC	WBC
[truncated: 150,001 more rows]

[truncated: 25 more sheets: C Summary, D Autoimmune GO All SNPs, E ECG GO All SNPs, F Lipids GO All SNPs, G Platelets GO All SNPs, H RBC GO All SNPs, I WBC GO All SNPs, J Autoimmune Mouse KO All SNPs, K ECG Mouse KO All SNPs, L Lipids Mouse KO All SNPs, M Platelets Mouse KO All SNPs, N RBC Mouse KO All SNPs, O WBC Mouse KO All SNPs, P Autoimmune GO no GWAS SNPs, Q ECG GO no GWAS SNPs, R Lipids GO no GWAS SNPs, S Platelets GO no GWAS SNPs, T RBC GO no GWAS SNPs, U WBC GO no GWAS SNPs, V AI mouse KO no GWAS SNPs …]
