# Supplementary material for: TSABL: Trait Specific Annotation Based Locus predictor
Source: BMC Genomics. 2022 Jun 15;23:444. doi: 10.1186/s12864-022-08654-x (PMC9202130; doi:10.1186/s12864-022-08654-x)
Supplement: Supplementary file 8 — Additional file 8: Table S8. Credible Sets. Credible sets and credible set reductions calculated using TSABL models. Each tab is a separate phenotype. Columns include SNP reductions at 0.5, 0.75, 0.9, 0.95, and 0.99 thresholds. [file 12864_2022_8654_MOESM8_ESM.xlsx]

## Sheet: BASO
Table_S8_Credible_Sets. Credible sets and credible set reductions calculated using TSABL models. Each tab is a separate phenotype. Columns include SNP reductions at 0.5, 0.75, 0.9, 0.95, and 0.99 thresholds.
lead	lead_in	nsnps	threshold	snplist	nsnps_0.50	snplist_0.50	nsnps_0.75	snplist_0.75	nsnps_0.90	snplist_0.90	nsnps_0.95	snplist_0.95	nsnps_0.99	snplist_0.99
rs11121246	Y	8	0.96542	rs79565040, rs10864368, rs11121246, rs11590606, rs2047094, rs11121245, rs12752838, rs60454710	7	rs12752838, rs10864368, rs2047094, rs11121245, rs11590606, rs79565040, rs11121246	5	rs11590606, rs2047094, rs11121246, rs79565040, rs10864368	1	rs10864368	0		0
rs1537061	Y	19	0.96011	rs1537061, rs6703781, rs6692744, rs12407239, rs6695081, rs113616160, rs7547003, rs4655947, rs4655950, rs7525664, rs35329929, rs11161954, rs4655948, rs12407252, rs6576882, rs4266854, rs7536793, rs7544647, rs72646139	0		0		0		0		0
rs12075	Y	1	1	rs12075	0		0		0		0		0
rs1172129	N	9	0.96642	rs1172139, rs1172158, rs4400674, rs1172152, rs7368327, rs1172147, rs145949073, rs9326600, rs748012	2	rs9326600, rs1172158	0		0		0		0
rs6685188	Y	17	0.955585	rs6685188, rs6593964, rs10751444, rs6676110, rs1172199, rs28721375, rs1094648, rs4951256, rs12023314, rs11580364, rs823107, rs1772136, rs1775153, rs149863706, rs1772134, rs1772135, rs1772137	5	rs1772137, rs6676110, rs1775153, rs6593964, rs10751444	1	rs1772137	0		0		0
rs6701752	Y	8	0.95103	rs6701752, rs10927064, rs370718489, rs10927074, rs1886654, rs10927063, rs6429432, rs71761877	8	rs10927074, rs10927064, rs6701752, rs10927063, rs370718489, rs1886654, rs6429432, rs71761877	8	rs10927074, rs10927064, rs6701752, rs10927063, rs370718489, rs1886654, rs6429432, rs71761877	0		0		0
rs10165200	Y	15	0.953346	rs10165200, rs10174706, rs10204352, rs13390333, rs6737412, rs10174728, rs10192685, rs6734135, rs13386606, rs35687514, rs35181863, rs10207297, rs10204769, rs10168400, rs10206877	15	rs10204769, rs10204352, rs35687514, rs10174706, rs6737412, rs10168400, rs10206877, rs6734135, rs35181863, rs10174728, rs13386606, rs10165200, rs10192685, rs10207297, rs13390333	15	rs10204769, rs10204352, rs35687514, rs10174706, rs6737412, rs10168400, rs10206877, rs6734135, rs35181863, rs10174728, rs13386606, rs10165200, rs10192685, rs10207297, rs13390333	1	rs10174728	0		0
rs62160676	Y	1	1	rs62160676	1	rs62160676	1	rs62160676	0		0		0
rs16823866	Y	17	0.96278	rs16823866, rs6722387, rs13413446, rs16823865, rs59998168, rs10196007, rs4662380, rs1559964, rs10205718, rs72997848, rs16823886, rs4662378, rs4662382, rs16823855, rs77230051, rs74640750, rs4662227	12	rs16823855, rs4662378, rs4662380, rs59998168, rs72997848, rs16823866, rs16823865, rs10205718, rs4662227, rs10196007, rs13413446, rs6722387	3	rs16823865, rs6722387, rs10205718	0		0		0
rs70992176	Y	33	0.960966	rs70992176, rs4972356, rs12053113, rs1424954, rs11889608, rs12469504, rs12464617, rs13025589, rs13017754, rs1424944, rs13026220, rs6760703, rs10581527, rs4972357, rs1014064, rs5835174, rs13013743, rs148982081, rs11311930, rs1364658, rs10628410, rs12998729, rs13013867, rs13034494, rs13004451, rs13025219, rs13028411, rs929939, rs13000597, rs10803523, rs11284106, rs12989083, rs12989596	13	rs13028411, rs13034494, rs5835174, rs1014064, rs1424954, rs929939, rs10628410, rs12998729, rs1364658, rs13000597, rs12053113, rs10803523, rs11311930	1	rs12053113	0		0		0
rs75497452	Y	3	0.985098	rs75497452, rs80000856, rs75262943	0		0		0		0		0
rs144670711	Y	1	1	rs144670711	1	rs144670711	1	rs144670711	0		0		0
rs163563	Y	6	0.968141	rs163574, rs112207865, rs35516956, rs34047966, rs339285, rs163563	0		0		0		0		0
rs3217673	Y	1	0.984165	rs3217673	1	rs3217673	1	rs3217673	0		0		0
rs334782	Y	1	0.977806	rs334782	1	rs334782	1	rs334782	0		0		0
rs17027750	Y	10	0.97087	rs3840225, rs17027750, rs1669340, rs3792414, rs35946356, rs3804784, rs10686810, rs7638187, rs62228659, rs79037974	10	rs35946356, rs3804784, rs10686810, rs3792414, rs7638187, rs3840225, rs1669340, rs17027750, rs62228659, rs79037974	6	rs10686810, rs3840225, rs1669340, rs17027750, rs62228659, rs79037974	0		0		0
rs3181077	Y	3	0.956319	rs3181077, rs1491961, rs2201150	3	rs1491961, rs2201150, rs3181077	3	rs1491961, rs2201150, rs3181077	2	rs1491961, rs3181077	2	rs1491961, rs3181077	2	rs1491961, rs3181077
rs13063578	Y	2	0.98124	rs13063578, rs35053471	2	rs13063578, rs35053471	1	rs35053471	0		0		0
rs4328821	Y	5	1	rs13089722, rs6782812, rs2335235, rs4328821, rs7646596	5	rs7646596, rs4328821, rs13089722, rs6782812, rs2335235	4	rs4328821, rs13089722, rs6782812, rs2335235	0		0		0
rs7439923	Y	23	0.953867	rs7439923, rs6533951, rs11724233, rs10714874, rs1469289, rs77454139, rs13114489, rs111622132, rs4456981, rs7672208, rs7694971, rs2903578, rs28888538, rs1966537, rs1582759, rs1469290, rs6858740, rs10084949, rs71661187, rs28453237, rs112713684, rs11931947, rs6811782	9	rs11931947, rs11724233, rs28453237, rs111622132, rs7694971, rs7672208, rs6533951, rs13114489, rs71661187	1	rs6533951	0		0		0
rs17005891	Y	66	0.954963	rs17005896, rs17006028, rs28476539, rs141560958, rs35409491, rs7691204, rs6813051, rs56396312, rs13102081, rs7669516, rs35614535, rs13138355, rs7669538, rs17006038, rs148141424, rs17005923, rs7691733, rs6832779, rs13135867, rs6822801, rs35974252, rs6851819, rs17005892, rs7679857, rs6812648, rs6832801, rs112981741, rs6832591, rs17005974, rs17005891, rs7655583, rs17005996, rs6813901, rs28483107, rs…	2	rs13135867, rs13102081	0		0		0		0
rs56390363	Y	40	0.952051	rs56390363, rs72667759, rs72667751, rs56005305, rs72667752, rs4693801, rs56406125, rs72667754, rs55787557, rs78969595, rs56050898, rs72667753, rs72667757, rs79619342, rs7695426, rs77110817, rs72667748, rs72667750, rs11300999, rs55879154, rs7682652, rs6840258, rs72667747, rs340650, rs17604480, rs114701347, rs340633, rs340642, rs340637, rs75550773, rs17012234, rs340651, rs57207984, rs340643, rs3406…	40	rs75550773, rs17701999, rs17604480, rs55879154, rs340651, rs340650, rs56406125, rs340638, rs79619342, rs340633, rs56390363, rs767315, rs340637, rs340642, rs78969595, rs7695426, rs56005305, rs4693801, rs72667754, rs72667757, rs72667751, rs72667750, rs72667753, rs72667752, rs114701347, rs72667759, rs11300999, rs55787557, rs56050898, rs340643, rs17012234, rs57207984, rs77110817, rs7682652, rs6840258…	36	rs75550773, rs17701999, rs17604480, rs340651, rs340650, rs56406125, rs340638, rs79619342, rs340633, rs56390363, rs767315, rs340637, rs340642, rs78969595, rs7695426, rs56005305, rs4693801, rs72667754, rs72667757, rs72667751, rs72667750, rs72667753, rs72667752, rs114701347, rs72667759, rs11300999, rs55787557, rs56050898, rs340643, rs77110817, rs7682652, rs6840258, rs3834221, rs72667765, rs10516788,…	4	rs6840258, rs340638, rs340637, rs72667748	0		0
rs2271352	Y	1	0.999803	rs2271352	1	rs2271352	1	rs2271352	0		0		0
rs62384625	Y	14	0.95268	rs62384625, rs62384603, rs1835967, rs55976518, rs56242584, rs1812941, rs56183589, rs17208684, rs35887942, rs17208670, rs12657589, rs11745474, rs1812942, rs56025023	11	rs55976518, rs35887942, rs56025023, rs12657589, rs56242584, rs56183589, rs11745474, rs17208684, rs1812941, rs1812942, rs17208670	3	rs35887942, rs11745474, rs17208670	0		0		0
rs1205896	Y	5	0.961577	rs1205896, rs724744, rs724745, rs849867, rs1205899	5	rs724745, rs724744, rs1205896, rs1205899, rs849867	0		0		0		0
rs171835	Y	2	0.964519	rs171835, rs915125	2	rs171835, rs915125	2	rs171835, rs915125	0		0		0
rs9487023	N	46	0.952683	rs9320282, rs9487053, rs7744284, rs9386787, rs13195816, rs7774377, rs7774390, rs112273618, rs7755970, rs7773815, rs2884012, rs4406271, rs6568567, rs9400266, rs9372208, rs6928622, rs9386788, rs1608042, rs1608044, rs1608041, rs13210424, rs6933326, rs6568566, rs7773775, rs2884013, rs9374077, rs9400268, rs2222392, rs13210693, rs7775206, rs6929438, rs9398193, rs34921854, rs6910119, rs9398196, rs360166…	9	rs7774390, rs112273618, rs7774377, rs9320282, rs7744284, rs9487053, rs7773815, rs2222392, rs7755970	1	rs9487053	0		0		0
rs9376098	Y	13	0.959416	rs9376098, rs529408809, rs1040441, rs9494168, rs6913228, rs36041541, rs1320960, rs6569999, rs6922541, rs9376097, rs7764187, rs7746481, rs9402690	7	rs1320960, rs6913228, rs7764187, rs6569999, rs6922541, rs9376098, rs7746481	2	rs1320960, rs6913228	1	rs6913228	0		0
rs56388170	Y	1	0.999998	rs56388170	1	rs56388170	1	rs56388170	0		0		0
rs1186222	Y	16	0.968621	rs1186222, rs1185883, rs1179633, rs1179630, rs757360, rs1179622, rs1179629, rs1179594, rs35058258, rs1179620, rs13226566, rs2705789, rs2705788, rs1179625, rs1183821, rs1179623	15	rs1185883, rs2705789, rs1179629, rs35058258, rs1179633, rs1179620, rs1179630, rs1186222, rs1179622, rs1179623, rs757360, rs1179625, rs2705788, rs13226566, rs1183821	12	rs1185883, rs2705789, rs35058258, rs1179633, rs1179620, rs1186222, rs1179622, rs1179623, rs757360, rs1179625, rs2705788, rs13226566	5	rs1185883, rs13226566, rs1186222, rs757360, rs2705788	0		0
rs4272	Y	4	0.959413	rs8179, rs42033, rs42031, rs4272	4	rs4272, rs42033, rs42031, rs8179	0		0		0		0
rs445	Y	1	1	rs445	1	rs445	1	rs445	0		0		0
rs11556924	Y	2	1	rs11556924, rs56179563	2	rs56179563, rs11556924	1	rs11556924	0		0		0
rs11772895	Y	2	0.958678	rs11772895, rs7787179	1	rs11772895	1	rs11772895	1	rs11772895	1	rs11772895	1	rs11772895
rs881362	N	45	0.951422	rs9314614, rs4840639, rs2951865, rs2978894, rs4421371, rs141471510, rs202182267, rs2702846, rs2978895, rs2951833, rs2978892, rs2977804, rs9772604, rs2951861, rs2951851, rs2738062, rs11776831, rs4840638, rs2977806, rs2977798, rs10095037, rs2951832, rs2951827, rs2977792, rs2951864, rs2977794, rs2951830, rs4841775, rs60061267, rs2980954, rs2978890, rs2978897, rs2977799, rs4451328, rs3863728, rs11786…	26	rs2980955, rs2980954, rs2951830, rs2951832, rs2951833, rs2951851, rs3863728, rs9772604, rs60061267, rs9314614, rs2977804, rs2977806, rs4840639, rs4840638, rs28668629, rs2702846, rs2978898, rs2977799, rs2977798, rs2978893, rs2978892, rs2978891, rs2978890, rs2978897, rs2978895, rs2978894	9	rs2978898, rs60061267, rs2978897, rs2978895, rs2978894, rs28668629, rs2977804, rs2977806, rs2951851	0		0		0
rs7826487	Y	1	1	rs7826487	1	rs7826487	0		0		0		0
rs10086568	Y	3	0.991883	rs4260915, rs10086568, rs55690609	3	rs10086568, rs4260915, rs55690609	1	rs10086568	0		0		0
rs2921071	Y	4	0.950155	rs2921071, rs2979172, rs876954, rs11277366	3	rs2979172, rs2921071, rs876954	0		0		0		0
rs6993770	N	7	0.962109	rs3832566, rs4602861, rs4734879, rs4541868, rs7832219, rs34826779, rs2343592	0		0		0		0		0
rs150813342	Y	1	1	rs150813342	1	rs150813342	1	rs150813342	0		0		0
rs12264390	Y	34	0.954214	rs12762973, rs11253511, rs12354639, rs1106064, rs67980173, rs12264390, rs10904581, rs12360270, rs35174953, rs11253509, rs35693858, rs12259720, rs34638720, rs56318703, rs10904580, rs11253513, rs12259801, rs7908138, rs12761424, rs11253517, rs35485697, rs11253520, rs1539174, rs34433840, rs56347655, rs12259338, rs35208084, rs12777021, rs11253521, rs12781329, rs55742421, rs61833260, rs34362312, rs1235…	34	rs10904580, rs10904581, rs12761424, rs12354639, rs35174953, rs12357633, rs35485697, rs12762973, rs7908138, rs11253509, rs35693858, rs12259720, rs11253520, rs11253521, rs67980173, rs34362312, rs34638720, rs34433840, rs35208084, rs12264390, rs56347655, rs12781329, rs61833260, rs56318703, rs1539174, rs1106064, rs12360270, rs12777021, rs55742421, rs11253511, rs12259338, rs11253513, rs12259801, rs1125…	19	rs1539174, rs61833260, rs35485697, rs10904581, rs11253520, rs34638720, rs12354639, rs12777021, rs11253509, rs12761424, rs34362312, rs12259720, rs11253511, rs12259338, rs11253513, rs12357633, rs1106064, rs11253521, rs11253517	5	rs1539174, rs61833260, rs11253520, rs11253521, rs35485697	0		0
rs3006802	Y	42	0.954721	rs2992262, rs12770943, rs10633721, rs2992263, rs7098710, rs3006835, rs703005, rs3006802, rs2992261, rs3006834, rs1889686, rs4317881, rs4749125, rs4749126, rs59819668, rs1335540, rs2992335, rs2992334, rs2992333, rs9299820, rs34548728, rs2184571, rs9299821, rs2992332, rs9284109, rs11595895, rs3006810, rs11591540, rs3006813, rs3006811, rs146539401, rs3006808, rs3006816, rs1335552, rs34202976, rs3006…	42	rs3006807, rs703005, rs3006802, rs10633721, rs374607167, rs12770943, rs3006808, rs9299819, rs2992334, rs2992335, rs2992332, rs2992333, rs1889693, rs9284109, rs34548728, rs12783726, rs1335552, rs3006819, rs2992261, rs2992262, rs2992263, rs3006810, rs3006811, rs2184571, rs3006813, rs3006815, rs3006816, rs9299821, rs3006834, rs3006835, rs34202976, rs1889686, rs11591540, rs4749126, rs4749125, rs11595…	42	rs3006807, rs703005, rs3006802, rs10633721, rs374607167, rs12770943, rs3006808, rs9299819, rs2992334, rs2992335, rs2992332, rs2992333, rs1889693, rs9284109, rs34548728, rs12783726, rs1335552, rs3006819, rs2992261, rs2992262, rs2992263, rs3006810, rs3006811, rs2184571, rs3006813, rs3006815, rs3006816, rs9299821, rs3006834, rs3006835, rs34202976, rs1889686, rs11591540, rs4749126, rs4749125, rs11595…	41	rs3006807, rs703005, rs3006802, rs10633721, rs374607167, rs12770943, rs3006808, rs9299819, rs2992334, rs2992335, rs2992332, rs2992333, rs1889693, rs9284109, rs34548728, rs12783726, rs1335552, rs2992261, rs2992262, rs2992263, rs3006810, rs3006811, rs2184571, rs3006813, rs3006815, rs3006816, rs9299821, rs3006834, rs3006835, rs34202976, rs1889686, rs11591540, rs4749126, rs4749125, rs11595895, rs1335…	39	rs3006807, rs703005, rs3006802, rs10633721, rs374607167, rs12770943, rs3006808, rs9299819, rs2992334, rs2992335, rs2992332, rs2992333, rs9284109, rs34548728, rs12783726, rs1335552, rs2992261, rs2992262, rs2992263, rs3006810, rs3006811, rs2184571, rs3006813, rs3006815, rs3006816, rs9299821, rs3006834, rs3006835, rs34202976, rs1889686, rs11591540, rs4749126, rs4749125, rs1335540, rs7098710, rs92998…	13	rs7098710, rs34548728, rs3006802, rs3006834, rs3006835, rs374607167, rs12770943, rs2992334, rs2992335, rs2992333, rs4749126, rs4749125, rs1335540
rs55710213	Y	18	0.952893	rs55710213, rs56334587, rs56014906, rs3071, rs735877, rs59066955, rs11190478, rs7069475, rs7071241, rs11190483, rs7086846, rs2148204, rs2275656, rs10883461, rs3793770, rs10883462, rs683854, rs12261282	9	rs3071, rs683854, rs11190478, rs56334587, rs10883462, rs10883461, rs55710213, rs7069475, rs2275656	2	rs683854, rs2275656	0		0		0
rs4450131	Y	6	0.976968	rs4450131, rs3781452, rs10901802, rs66895968, rs10794174, rs10444190	6	rs66895968, rs10444190, rs4450131, rs3781452, rs10794174, rs10901802	6	rs66895968, rs10444190, rs4450131, rs3781452, rs10794174, rs10901802	2	rs10794174, rs66895968	0		0
rs7115703	Y	9	0.962246	rs3888187, rs7480524, rs6421984, rs7115703, rs1058935, rs4029213, rs28521954, rs7947900, rs1058900	9	rs6421984, rs1058900, rs4029213, rs7480524, rs3888187, rs1058935, rs28521954, rs7115703, rs7947900	9	rs6421984, rs1058900, rs4029213, rs7480524, rs3888187, rs1058935, rs28521954, rs7115703, rs7947900	8	rs1058900, rs4029213, rs7480524, rs3888187, rs1058935, rs28521954, rs7115703, rs7947900	7	rs1058900, rs4029213, rs7480524, rs3888187, rs1058935, rs28521954, rs7115703	0
rs734095	Y	7	0.994877	rs734095, rs55648810, rs16928084, rs2077078, rs16928078, rs16928079, rs58833930	7	rs2077078, rs55648810, rs16928078, rs16928084, rs734095, rs16928079, rs58833930	7	rs2077078, rs55648810, rs16928078, rs16928084, rs734095, rs16928079, rs58833930	7	rs2077078, rs55648810, rs16928078, rs16928084, rs734095, rs16928079, rs58833930	7	rs2077078, rs55648810, rs16928078, rs16928084, rs734095, rs16928079, rs58833930	7	rs2077078, rs55648810, rs16928078, rs16928084, rs734095, rs16928079, rs58833930
rs149467613	Y	2	1	rs149467613, rs74472890	2	rs74472890, rs149467613	0		0		0		0
rs200830364	Y	48	0.950767	rs200830364, rs10765278, rs11018913, rs71307211, rs7111107, rs9804695, rs7932679, rs1061470, rs11347905, rs535069750, rs10765271, rs7945322, rs144354625, rs9804556, rs3740816, rs10501711, rs36109540, rs3740818, rs9804631, rs10830444, rs10830445, rs11018908, rs11018917, rs35698115, rs10830446, rs11018918, rs3758757, rs10741326, rs2226571, rs10830447, rs67038713, rs10765276, rs10830441, rs11018907,…	34	rs7929696, rs7932679, rs138489492, rs3740820, rs2226571, rs7118543, rs67038713, rs11018916, rs11018917, rs11018915, rs11018918, rs11347905, rs10830441, rs10830440, rs10830447, rs10830446, rs10830445, rs10830444, rs10741326, rs723715, rs36109540, rs9804695, rs7945322, rs113757621, rs10765272, rs35698115, rs535069750, rs10765276, rs10765275, rs10765274, rs3758757, rs3758756, rs144354625, rs3740816	2	rs67038713, rs10830447	0		0		0
rs10893844	Y	3	0.952029	rs10893844, rs10893845, rs970924	3	rs10893844, rs10893845, rs970924	1	rs10893845	0		0		0
rs1691799	Y	58	0.953465	rs1691799, rs11176145, rs1625394, rs11303554, rs1795527, rs1168290, rs140068432, rs1168294, rs1168358, rs903589, rs1168296, rs1168301, rs1168310, rs1168316, rs1168304, rs1168293, rs1168295, rs1168353, rs903590, rs1168303, rs1168356, rs1168297, rs1168317, rs1060724, rs2951656, rs1183272, rs35666319, rs1168298, rs57541753, rs1168306, rs1168292, rs1168322, rs1168320, rs1168325, rs1168355, rs1168302,…	27	rs1795527, rs1185244, rs1795529, rs1060724, rs11176145, rs1168310, rs1183274, rs1168292, rs1168291, rs1168290, rs2951656, rs1168309, rs11303554, rs1168327, rs1168326, rs1168325, rs1168305, rs1168304, rs1168329, rs1168306, rs1625394, rs1168303, rs1168302, rs1691799, rs35666319, rs1179889, rs1168307	0		0		0		0
rs3184504	Y	5	1	rs3184504, rs7310615, rs35350651, rs4766578, rs10774625	5	rs10774625, rs3184504, rs4766578, rs7310615, rs35350651	2	rs3184504, rs7310615	2	rs3184504, rs7310615	0		0
rs9743723	Y	3	0.977002	rs9743723, rs4982731, rs8007237	3	rs4982731, rs9743723, rs8007237	3	rs4982731, rs9743723, rs8007237	1	rs4982731	1	rs4982731	0
rs28479481	Y	1	0.999988	rs28479481	1	rs28479481	0		0		0		0
rs2074585	Y	2	0.975824	rs2074585, rs113071601	2	rs113071601, rs2074585	0		0		0		0
rs924135	Y	20	0.950075	rs875740, rs924135, rs2062541, rs924138, rs4781721, rs12935283, rs12934692, rs12926865, rs4781710, rs12921748, rs12921924, rs12926867, rs937367, rs12921623, rs111672852, rs12934266, rs11075291, rs4780586, rs57035599, rs60059825	20	rs4780586, rs57035599, rs4781710, rs12926865, rs12921748, rs111672852, rs4781721, rs11075291, rs2062541, rs924135, rs875740, rs12921924, rs12935283, rs60059825, rs12934266, rs12926867, rs924138, rs12934692, rs937367, rs12921623	9	rs12926867, rs12926865, rs12921748, rs2062541, rs12921924, rs12935283, rs924138, rs12934692, rs12921623	0		0		0
rs8056952	Y	1	0.992091	rs8056952	1	rs8056952	0		0		0		0
rs12447180	Y	14	0.9577	rs12447180, rs12922009, rs4782369, rs904787, rs12595858, rs12597417, rs60037105, rs904789, rs904790, rs4426338, rs904797, rs12935117, rs56404800, rs11076769	14	rs904797, rs11076769, rs12597417, rs12447180, rs12922009, rs4782369, rs60037105, rs12595858, rs904789, rs904790, rs4426338, rs56404800, rs12935117, rs904787	13	rs904797, rs11076769, rs12597417, rs904790, rs12922009, rs4782369, rs60037105, rs12595858, rs904789, rs4426338, rs56404800, rs12935117, rs904787	0		0		0
rs12450688	Y	19	0.956997	rs4065321, rs4433838, rs2305482, rs12450800, rs8066582, rs2241245, rs11658328, rs12453764, rs8070444, rs12453249, rs12450688, rs9915252, rs12940405, rs3816472, rs2241244, rs8071037, rs34555125, rs12941811, rs3859187	18	rs3859187, rs4065321, rs8071037, rs12940405, rs11658328, rs2305482, rs4433838, rs8070444, rs8066582, rs12450800, rs12453249, rs34555125, rs9915252, rs2241245, rs2241244, rs12450688, rs12453764, rs3816472	2	rs12940405, rs2305482	0		0		0
rs546552332	Y	2	1	rs546552332, rs119468010	2	rs546552332, rs119468010	2	rs546552332, rs119468010	1	rs119468010	0		0
rs11332131	Y	24	0.957057	rs1292061, rs11288183, rs11332131, rs1295927, rs1292071, rs1295926, rs1292069, rs34385574, rs1296280, rs12938273, rs1292064, rs2063353, rs1292048, rs2645479, rs1292055, rs1292056, rs2526355, rs58236573, rs529642766, rs59947722, rs1292044, rs1292041, rs112721625, rs2526359	22	rs12938273, rs1296280, rs529642766, rs2063353, rs1292064, rs1292061, rs1292048, rs34385574, rs2526355, rs1292069, rs58236573, rs11332131, rs59947722, rs1295926, rs1295927, rs2645479, rs1292071, rs2526359, rs1292055, rs1292056, rs112721625, rs1292044	18	rs1292064, rs2645479, rs1292071, rs1296280, rs1292061, rs1292048, rs34385574, rs2526355, rs1292069, rs12938273, rs112721625, rs58236573, rs1295926, rs1295927, rs11332131, rs2526359, rs2063353, rs1292044	8	rs1292064, rs2645479, rs1292071, rs34385574, rs2526355, rs1292069, rs1295927, rs11332131	6	rs1292064, rs2645479, rs1292071, rs34385574, rs1295927, rs11332131	0
rs17758695	Y	1	1	rs17758695	1	rs17758695	1	rs17758695	0		0		0
rs57228624	Y	8	0.9525	rs56757486, rs57228624, rs62132278, rs76427287, rs7254911, rs55952682, rs61242663, rs138303849	8	rs7254911, rs76427287, rs57228624, rs56757486, rs55952682, rs62132278, rs61242663, rs138303849	8	rs7254911, rs76427287, rs57228624, rs56757486, rs55952682, rs62132278, rs61242663, rs138303849	7	rs76427287, rs57228624, rs56757486, rs55952682, rs62132278, rs61242663, rs138303849	1	rs62132278	0
rs778798	Y	5	0.96056	rs778798, rs778804, rs137858664, rs3763045, rs10402728	1	rs778798	0		0		0		0
rs2285627	Y	41	0.954565	rs2285627, rs15622, rs2965197, rs3764567, rs6511030, rs2905421, rs13964, rs2905425, rs2965191, rs2301669, rs8103197, rs1009136, rs12459854, rs2965193, rs67720221, rs10640109, rs769267, rs12985655, rs2905430, rs8101499, rs2965175, rs7247309, rs2074090, rs2315281, rs2074088, rs2315279, rs34924518, rs2315283, rs2905426, rs2965199, rs2965198, rs6511032, rs2905431, rs2905424, rs34538000, rs2074091, rs…	41	rs7247309, rs34538000, rs10640109, rs67720221, rs2074091, rs2905432, rs6511030, rs6511032, rs2905426, rs2905427, rs3764567, rs2905425, rs2905423, rs12985655, rs2905421, rs8103197, rs2965197, rs2315281, rs2965191, rs2315283, rs2965193, rs15622, rs2965199, rs1009136, rs2905424, rs2301669, rs2315279, rs2965175, rs2965198, rs13964, rs2905435, rs34924518, rs12459854, rs2905431, rs2905430, rs8101499, r…	33	rs8101499, rs67720221, rs34538000, rs10640109, rs2074090, rs2905432, rs6511030, rs6511032, rs2905426, rs2905427, rs3764567, rs2905425, rs2905423, rs12985655, rs8103197, rs2315281, rs2315283, rs15622, rs2965199, rs1009136, rs7247309, rs2315279, rs2965175, rs2965198, rs13964, rs2905435, rs34924518, rs2905431, rs2905430, rs2074088, rs2965180, rs769267, rs2285627	12	rs2905426, rs2905427, rs3764567, rs2905425, rs2905431, rs2905430, rs2905432, rs7247309, rs2905435, rs67720221, rs2965199, rs1009136	9	rs2905435, rs3764567, rs2905425, rs2905431, rs2905430, rs2905432, rs7247309, rs67720221, rs1009136	0
rs12151289	Y	1	1	rs12151289	1	rs12151289	1	rs12151289	1	rs12151289	1	rs12151289	0
rs34610286	N	2	0.980263	rs12976073, rs2112801	2	rs2112801, rs12976073	1	rs2112801	1	rs2112801	0		0
rs34129834	Y	1	1	rs34129834	1	rs34129834	1	rs34129834	0		0		0
rs10401672	Y	1	1	rs10401672	1	rs10401672	1	rs10401672	1	rs10401672	0		0
rs71356805	Y	15	0.966481	rs71356805, rs34158728, rs34377632, rs34456672, rs34026587, rs17640544, rs12973210, rs12974363, rs35136248, rs12985348, rs71356804, rs12971920, rs12982894, rs12974979, rs12986359	15	rs12982894, rs12971920, rs12974363, rs12986359, rs34377632, rs34158728, rs35136248, rs17640544, rs34456672, rs12985348, rs34026587, rs12974979, rs71356805, rs71356804, rs12973210	15	rs12982894, rs12971920, rs12974363, rs12986359, rs34377632, rs34158728, rs35136248, rs17640544, rs34456672, rs12985348, rs34026587, rs12974979, rs71356805, rs71356804, rs12973210	11	rs12971920, rs12986359, rs34377632, rs12985348, rs35136248, rs17640544, rs34456672, rs34026587, rs12974979, rs71356805, rs12973210	10	rs12971920, rs12986359, rs34377632, rs12985348, rs35136248, rs17640544, rs34456672, rs34026587, rs12974979, rs12973210	5	rs34026587, rs12971920, rs12986359, rs12973210, rs35136248
rs4411786	Y	15	0.951197	rs6045612, rs4618126, rs4411786, rs4355178, rs6045615, rs4470399, rs4630833, rs5839925, rs1028397, rs4814779, rs4814778, rs4144201, rs13042195, rs6112072, rs6132105	15	rs4618126, rs4630833, rs6132105, rs4470399, rs4355178, rs13042195, rs5839925, rs6045612, rs4411786, rs4144201, rs4814779, rs4814778, rs6045615, rs1028397, rs6112072	15	rs4618126, rs4630833, rs6132105, rs4470399, rs4355178, rs13042195, rs5839925, rs6045612, rs4411786, rs4144201, rs4814779, rs4814778, rs6045615, rs1028397, rs6112072	0		0		0
rs6119267	Y	27	0.954007	rs6141753, rs11298072, rs911529, rs143125561, rs6119897, rs1535375, rs7268588, rs6141752, rs1535374, rs67696533, rs34627022, rs1555445, rs6058750, rs4911241, rs6141759, rs10875486, rs1108445, rs911527, rs6119267, rs1555444, rs4911102, rs6087941, rs4911242, rs4911246, rs6119904, rs6141319, rs6119893	27	rs143125561, rs6141319, rs6058750, rs6087941, rs1555444, rs1555445, rs4911102, rs6119897, rs7268588, rs6119893, rs6119267, rs1108445, rs10875486, rs911527, rs4911241, rs4911242, rs911529, rs34627022, rs6119904, rs67696533, rs4911246, rs1535374, rs6141753, rs11298072, rs6141759, rs6141752, rs1535375	17	rs1108445, rs911527, rs6141753, rs11298072, rs143125561, rs6119267, rs4911242, rs911529, rs34627022, rs6119904, rs7268588, rs6119893, rs67696533, rs6141752, rs1535375, rs1535374, rs10875486	2	rs7268588, rs11298072	0		0
rs6058796	Y	31	0.954029	rs6058796, rs6141781, rs6141780, rs6141783, rs11469207, rs57861317, rs6057614, rs6087963, rs34311932, rs34877733, rs66897337, rs6141779, rs34894833, rs9636547, rs6141782, rs6087966, rs6087969, rs6141333, rs6087410, rs6141772, rs6087972, rs35220493, rs6141777, rs6087409, rs35938376, rs6141784, rs28542456, rs13042452, rs62209299, rs35103329, rs13036962	27	rs6141777, rs6141779, rs6057614, rs6058796, rs6087410, rs34877733, rs62209299, rs34311932, rs6141333, rs6087969, rs6087963, rs35938376, rs6087966, rs35220493, rs6141783, rs6141782, rs6141781, rs6141780, rs6141784, rs6087409, rs9636547, rs13042452, rs13036962, rs57861317, rs35103329, rs11469207, rs6087972	7	rs34877733, rs34311932, rs6141780, rs57861317, rs6087969, rs35103329, rs9636547	2	rs57861317, rs34311932	0		0
rs150498232	Y	2	1	rs150498232, rs138595256	0		0		0		0		0

## Sheet: CD
lead	lead_in	nsnps	threshold	snplist	nsnps_0.50	snplist_0.50	nsnps_0.75	snplist_0.75	nsnps_0.90	snplist_0.90	nsnps_0.95	snplist_0.95	nsnps_0.99	snplist_0.99
rs1748195	N	51	0.952187	1:63034363_A_C, 1:63012107_C_T, 1:63012071_A_C, 1:63012056_A_G, 1:63084030_G_A, 1:63018170_T_C, 1:63081919_A_G, 1:63074442_C_A, 1:63085266_C_T, 1:63013786_A_G, 1:63072265_A_C, 1:63073975_C_T, 1:63075826_G_A, 1:63009956_C_T, 1:63013396_C_T, 1:63010110_G_C, 1:63026011_C_T, 1:63031616_A_C, 1:63061906_C_T, 1:63025942_G_T, 1:63019919_G_A, 1:63009900_A_G, 1:63033941_T_C, 1:63046578_C_A, 1:63036807_G_A,…	0		0		0		0		0
rs17391694	Y	1	1	1:78623626_C_T	1	1:78623626_C_T	0		0		0		0
rs3897478	Y	32	0.955634	1:120480709_C_T, 1:120485517_G_A, 1:120471857_C_T, 1:120474178_C_T, 1:120473066_A_G, 1:120439109_G_C, 1:120464165_C_T, 1:120472507_C_A, 1:120473425_A_T, 1:120474507_G_T, 1:120461253_C_T, 1:120471224_A_G, 1:120456563_G_T, 1:120484421_G_A, 1:120489057_A_T, 1:120477998_C_A, 1:120461573_AAGCCCATAC_A, 1:120458004_A_T, 1:120437884_A_G, 1:120478285_T_C, 1:120443540_C_T, 1:120463230_C_T, 1:120451190_T_C,…	0		0		0		0		0
rs34687326	Y	1	1	1:159799910_G_A	1	1:159799910_G_A	1	1:159799910_G_A	0		0		0
rs7517810	Y	25	0.951678	1:172857050_C_T, 1:172862939_C_T, 1:172854334_G_A, 1:172862234_A_G, 1:172862380_C_G, 1:172863101_G_T, 1:172855576_A_G, 1:172860216_C_T, 1:172846792_A_G, 1:172853460_C_T, 1:172848978_G_A, 1:172863992_G_A, 1:172852403_A_G, 1:172861574_C_T, 1:172844753_C_G, 1:172845975_C_A, 1:172858707_C_T, 1:172860035_A_C, 1:172844409_T_A, 1:172865492_A_G, 1:172864183_G_A, 1:172863948_G_A, 1:172861759_A_G, 1:172844…	25	1:172855576_A_G, 1:172858707_C_T, 1:172857050_C_T, 1:172865492_A_G, 1:172845975_C_A, 1:172846792_A_G, 1:172854334_G_A, 1:172862939_C_T, 1:172844753_C_G, 1:172863948_G_A, 1:172861574_C_T, 1:172862380_C_G, 1:172844250_T_C, 1:172863992_G_A, 1:172860216_C_T, 1:172862234_A_G, 1:172853460_C_T, 1:172860035_A_C, 1:172844409_T_A, 1:172844352_T_G, 1:172848978_G_A, 1:172852403_A_G, 1:172861759_A_G, 1:172863…	10	1:172864183_G_A, 1:172865492_A_G, 1:172863992_G_A, 1:172862939_C_T, 1:172863101_G_T, 1:172853460_C_T, 1:172852403_A_G, 1:172863948_G_A, 1:172844409_T_A, 1:172844352_T_G	1	1:172863948_G_A	0		0
rs10801047	Y	34	0.957414	1:191583768_T_C, 1:191590342_C_T, 1:191582907_A_T, 1:191582810_T_C, 1:191586713_C_T, 1:191577818_C_CG, 1:191577669_G_A, 1:191577901_CAGAG_C, 1:191583627_G_A, 1:191577594_A_G, 1:191552955_G_C, 1:191589183_TC_T, 1:191568030_T_C, 1:191570865_G_A, 1:191575904_A_G, 1:191571557_T_C, 1:191574631_G_A, 1:191575347_C_T, 1:191570909_C_T, 1:191570704_C_T, 1:191559356_A_T, 1:191570708_C_T, 1:191574222_GAATAGA…	29	1:191582907_A_T, 1:191553993_C_T, 1:191570865_G_A, 1:191559356_A_T, 1:191574631_G_A, 1:191547875_C_G, 1:191582810_T_C, 1:191570704_C_T, 1:191583768_T_C, 1:191577594_A_G, 1:191552955_G_C, 1:191575904_A_G, 1:191549641_T_C, 1:191590342_C_T, 1:191583627_G_A, 1:191575347_C_T, 1:191558101_C_T, 1:191557292_A_T, 1:191571557_T_C, 1:191577818_C_CG, 1:191553782_C_T, 1:191577669_G_A, 1:191568030_T_C, 1:19157…	0		0		0		0
rs11894081	Y	8	1	2:5664008_G_T, 2:5662467_T_C, 2:5651813_C_A, 2:5663573_T_G, 2:5671184_G_C, 2:5672063_A_G, 2:5673666_T_A, 2:5693857_T_C	0		0		0		0		0
rs1260326	Y	8	0.970413	2:27730940_T_C, 2:27734972_G_A, 2:27741237_T_C, 2:27742603_T_C, 2:27741072_C_G, 2:27741105_A_G, 2:27748904_G_A, 2:27748597_C_A	0		0		0		0		0
rs11679753	N	12	0.955841	2:62570573_T_A, 2:62575443_A_G, 2:62568221_A_G, 2:62568445_G_C, 2:62570243_T_C, 2:62554797_A_G, 2:62550524_G_A, 2:62559205_T_C, 2:62560332_A_G, 2:62555737_T_C, 2:62554466_A_G, 2:62558512_G_T	5	2:62560332_A_G, 2:62568221_A_G, 2:62555737_T_C, 2:62568445_G_C, 2:62559205_T_C	1	2:62560332_A_G	0		0		0
rs11681525	Y	26	0.955138	2:145509615_T_C, 2:145483401_C_T, 2:145505885_A_T, 2:145486323_A_C, 2:145480860_A_G, 2:145481827_A_G, 2:145471289_A_T, 2:145486867_A_G, 2:145477427_G_A, 2:145496886_A_G, 2:145501246_CAG_C, 2:145484617_GA_G, 2:145498856_T_C, 2:145513741_G_T, 2:145487081_A_G, 2:145511665_T_C, 2:145504693_T_G, 2:145499988_C_T, 2:145473471_G_A, 2:145501688_A_T, 2:145518050_A_C, 2:145487262_T_TTCA, 2:145492382_C_G, 2:…	0		0		0		0		0
rs6716753	Y	18	0.957346	2:231091223_T_G, 2:231095678_T_C, 2:231119914_G_C, 2:231115976_C_T, 2:231113499_G_A, 2:231115454_G_C, 2:231116874_C_T, 2:231116417_T_A, 2:231098071_C_A, 2:231115630_A_T, 2:231114131_G_A, 2:231097129_T_C, 2:231110582_C_T, 2:231098478_C_T, 2:231088084_A_C, 2:231098040_A_G, 2:231114995_C_T, 2:231109329_T_C	18	2:231088084_A_C, 2:231095678_T_C, 2:231114995_C_T, 2:231098040_A_G, 2:231115976_C_T, 2:231113499_G_A, 2:231115454_G_C, 2:231109329_T_C, 2:231116417_T_A, 2:231098478_C_T, 2:231091223_T_G, 2:231114131_G_A, 2:231115630_A_T, 2:231116874_C_T, 2:231097129_T_C, 2:231119914_G_C, 2:231098071_C_A, 2:231110582_C_T	18	2:231088084_A_C, 2:231095678_T_C, 2:231114995_C_T, 2:231098040_A_G, 2:231115976_C_T, 2:231113499_G_A, 2:231115454_G_C, 2:231109329_T_C, 2:231116417_T_A, 2:231098478_C_T, 2:231091223_T_G, 2:231114131_G_A, 2:231115630_A_T, 2:231116874_C_T, 2:231097129_T_C, 2:231119914_G_C, 2:231098071_C_A, 2:231110582_C_T	18	2:231088084_A_C, 2:231095678_T_C, 2:231114995_C_T, 2:231098040_A_G, 2:231115976_C_T, 2:231113499_G_A, 2:231115454_G_C, 2:231109329_T_C, 2:231116417_T_A, 2:231098478_C_T, 2:231091223_T_G, 2:231114131_G_A, 2:231115630_A_T, 2:231116874_C_T, 2:231097129_T_C, 2:231119914_G_C, 2:231098071_C_A, 2:231110582_C_T	14	2:231095678_T_C, 2:231114995_C_T, 2:231098040_A_G, 2:231115976_C_T, 2:231098071_C_A, 2:231115454_G_C, 2:231116417_T_A, 2:231098478_C_T, 2:231091223_T_G, 2:231115630_A_T, 2:231116874_C_T, 2:231097129_T_C, 2:231119914_G_C, 2:231088084_A_C	2	2:231119914_G_C, 2:231091223_T_G
rs4256159	Y	37	0.961267	3:18796784_C_T, 3:18796824_G_A, 3:18788103_C_T, 3:18773828_T_C, 3:18796563_G_C, 3:18799878_C_T, 3:18768851_T_C, 3:18777891_T_G, 3:18791708_C_T, 3:18780538_T_A, 3:18770057_T_TACTC, 3:18741802_A_G, 3:18769171_C_A, 3:18773395_A_G, 3:18744191_G_A, 3:18771310_C_T, 3:18770794_G_T, 3:18764960_C_A, 3:18772770_C_T, 3:18766818_A_G, 3:18766155_T_TCAA, 3:18745464_G_C, 3:18770407_G_C, 3:18765813_G_GA, 3:18771…	31	3:18766397_A_G, 3:18796784_C_T, 3:18768851_T_C, 3:18766818_A_G, 3:18791708_C_T, 3:18767404_C_T, 3:18776086_C_G, 3:18770585_A_T, 3:18770407_G_C, 3:18765606_G_T, 3:18773828_T_C, 3:18796563_G_C, 3:18799878_C_T, 3:18770057_T_TACTC, 3:18767368_C_T, 3:18772770_C_T, 3:18780538_T_A, 3:18766155_T_TCAA, 3:18770794_G_T, 3:18773395_A_G, 3:18767056_C_T, 3:18765978_T_C, 3:18788103_C_T, 3:18765813_G_GA, 3:18796…	16	3:18765606_G_T, 3:18780538_T_A, 3:18766397_A_G, 3:18766155_T_TCAA, 3:18766818_A_G, 3:18768851_T_C, 3:18767056_C_T, 3:18799878_C_T, 3:18769171_C_A, 3:18767404_C_T, 3:18765978_T_C, 3:18788103_C_T, 3:18764960_C_A, 3:18767368_C_T, 3:18765813_G_GA, 3:18765505_T_A	2	3:18767368_C_T, 3:18767404_C_T	0		0
rs2581828	Y	25	0.950622	3:53133149_C_G, 3:53134863_T_C, 3:53134098_T_C, 3:53134971_A_G, 3:53133526_A_G, 3:53135938_T_C, 3:53136461_G_A, 3:53139507_A_G, 3:53137311_C_G, 3:53139977_G_A, 3:53139506_C_T, 3:53131772_T_C, 3:53122257_T_C, 3:53125585_T_C, 3:53122370_A_G, 3:53122969_G_A, 3:53123273_A_G, 3:53126143_G_A, 3:53119703_G_A, 3:53127677_G_T, 3:53123486_G_A, 3:53120098_C_T, 3:53125922_T_C, 3:53120924_C_T, 3:53121276_A_G	11	3:53133149_C_G, 3:53139506_C_T, 3:53134971_A_G, 3:53139977_G_A, 3:53137311_C_G, 3:53139507_A_G, 3:53134098_T_C, 3:53133526_A_G, 3:53136461_G_A, 3:53134863_T_C, 3:53135938_T_C	8	3:53139506_C_T, 3:53134971_A_G, 3:53137311_C_G, 3:53139507_A_G, 3:53134098_T_C, 3:53136461_G_A, 3:53134863_T_C, 3:53135938_T_C	1	3:53136461_G_A	0		0
rs724016	Y	17	0.953737	3:141109321_A_G, 3:141109348_C_T, 3:141125186_A_G, 3:141125705_C_G, 3:141118028_A_G, 3:141094209_G_A, 3:141102833_G_A, 3:141110074_A_G, 3:141121814_A_C, 3:141100280_A_G, 3:141106063_T_C, 3:141133450_G_A, 3:141101961_C_T, 3:141115219_T_C, 3:141140968_C_T, 3:141140366_A_T, 3:141105570_A_G	16	3:141118028_A_G, 3:141121814_A_C, 3:141109348_C_T, 3:141110074_A_G, 3:141100280_A_G, 3:141125705_C_G, 3:141115219_T_C, 3:141140366_A_T, 3:141125186_A_G, 3:141102833_G_A, 3:141133450_G_A, 3:141109321_A_G, 3:141106063_T_C, 3:141101961_C_T, 3:141094209_G_A, 3:141140968_C_T	7	3:141121814_A_C, 3:141100280_A_G, 3:141125705_C_G, 3:141125186_A_G, 3:141102833_G_A, 3:141118028_A_G, 3:141133450_G_A	0		0		0
rs56116661	Y	11	0.958321	3:188401160_C_T, 3:188400858_T_A, 3:188402803_T_C, 3:188402534_A_C, 3:188404667_G_T, 3:188404669_A_G, 3:188400557_C_T, 3:188400239_G_C, 3:188402471_C_T, 3:188403647_T_A, 3:188402418_GTTTCA_G	3	3:188403647_T_A, 3:188404667_G_T, 3:188404669_A_G	0		0		0		0
rs7438704	N	26	0.951344	4:48354057_C_T, 4:48353686_A_T, 4:48361987_G_A, 4:48360552_C_T, 4:48368765_C_G, 4:48360625_G_A, 4:48368176_C_T, 4:48349690_A_G, 4:48367061_C_T, 4:48363841_GTCT_G, 4:48391962_A_T, 4:48379333_T_C, 4:48381065_C_T, 4:48359752_G_A, 4:48346993_T_A, 4:48384499_T_C, 4:48380480_A_C, 4:48347763_A_G, 4:48346006_C_T, 4:48356478_C_T, 4:48379202_T_A, 4:48356333_G_A, 4:48356901_ATTTTC_A, 4:48350757_G_A, 4:48355…	14	4:48350757_G_A, 4:48349690_A_G, 4:48356901_ATTTTC_A, 4:48368176_C_T, 4:48346993_T_A, 4:48355544_G_A, 4:48353686_A_T, 4:48346006_C_T, 4:48347763_A_G, 4:48356333_G_A, 4:48354057_C_T, 4:48356478_C_T, 4:48354621_T_C, 4:48368765_C_G	1	4:48346006_C_T	0		0		0
rs34804116	Y	24	0.9585	5:72554768_A_G, 5:72553150_A_C, 5:72555166_G_A, 5:72558395_A_C, 5:72531994_A_C, 5:72539850_C_A, 5:72544390_T_C, 5:72541687_G_A, 5:72543213_G_T, 5:72543998_C_T, 5:72543056_A_G, 5:72551134_A_G, 5:72541598_A_C, 5:72545909_T_C, 5:72550088_T_G, 5:72531329_A_G, 5:72559339_T_G, 5:72556379_C_G, 5:72532422_C_G, 5:72554051_A_T, 5:72551337_A_C, 5:72549745_A_G, 5:72549518_G_A, 5:72541096_G_A	0		0		0		0		0
rs7705924	Y	41	0.965815	5:101942816_T_C, 5:101955309_C_T, 5:101954172_T_A, 5:101978963_A_G, 5:101973537_T_C, 5:101954763_C_T, 5:101956234_C_T, 5:101924765_T_G, 5:101937388_G_A, 5:101959110_TA_T, 5:101930360_T_G, 5:101922465_A_C, 5:101970553_T_C, 5:101959695_A_G, 5:101962234_G_A, 5:101963928_C_A, 5:101946798_A_G, 5:101947692_G_A, 5:101929149_G_T, 5:101911990_A_T, 5:101964102_C_T, 5:101937313_G_A, 5:101933857_G_A, 5:10192…	2	5:101927431_G_A, 5:101931105_C_T	0		0		0		0
rs9358372	Y	40	0.951935	6:20812588_G_A, 6:20809890_T_C, 6:20806662_C_T, 6:20806696_T_G, 6:20809794_A_T, 6:20817357_A_T, 6:20810047_T_C, 6:20811091_C_T, 6:20811620_C_T, 6:20826033_G_A, 6:20809854_A_G, 6:20819976_C_T, 6:20818539_T_A, 6:20806005_A_T, 6:20818478_G_A, 6:20817623_C_T, 6:20824421_A_G, 6:20814416_G_A, 6:20827828_G_A, 6:20831272_C_T, 6:20827072_G_A, 6:20826281_C_A, 6:20821662_T_C, 6:20823756_T_C, 6:20825396_C_T,…	0		0		0		0		0
rs9491697	Y	12	0.952577	6:127443092_T_C, 6:127459552_G_C, 6:127451665_C_T, 6:127468274_A_C, 6:127446790_T_C, 6:127456122_A_G, 6:127471533_C_T, 6:127487902_G_A, 6:127463645_G_A, 6:127489818_C_T, 6:127446610_G_C, 6:127455138_C_T	0		0		0		0		0
rs9491891	Y	20	0.970481	6:128289214_C_T, 6:128291681_T_G, 6:128278233_C_T, 6:128280931_G_A, 6:128277151_A_G, 6:128297022_T_TG, 6:128293932_C_A, 6:128270123_G_A, 6:128287848_G_A, 6:128294055_C_T, 6:128287158_C_T, 6:128293634_C_T, 6:128266250_T_G, 6:128295502_C_T, 6:128288536_T_C, 6:128286301_G_A, 6:128280375_A_T, 6:128280358_T_G, 6:128286386_G_A, 6:128256981_T_C	20	6:128286301_G_A, 6:128293634_C_T, 6:128278233_C_T, 6:128295502_C_T, 6:128277151_A_G, 6:128291681_T_G, 6:128293932_C_A, 6:128288536_T_C, 6:128280931_G_A, 6:128256981_T_C, 6:128289214_C_T, 6:128297022_T_TG, 6:128287158_C_T, 6:128270123_G_A, 6:128287848_G_A, 6:128286386_G_A, 6:128266250_T_G, 6:128280375_A_T, 6:128294055_C_T, 6:128280358_T_G	20	6:128286301_G_A, 6:128293634_C_T, 6:128278233_C_T, 6:128295502_C_T, 6:128277151_A_G, 6:128291681_T_G, 6:128293932_C_A, 6:128288536_T_C, 6:128280931_G_A, 6:128256981_T_C, 6:128289214_C_T, 6:128297022_T_TG, 6:128287158_C_T, 6:128270123_G_A, 6:128287848_G_A, 6:128286386_G_A, 6:128266250_T_G, 6:128280375_A_T, 6:128294055_C_T, 6:128280358_T_G	16	6:128286301_G_A, 6:128278233_C_T, 6:128295502_C_T, 6:128277151_A_G, 6:128291681_T_G, 6:128293932_C_A, 6:128288536_T_C, 6:128293634_C_T, 6:128256981_T_C, 6:128289214_C_T, 6:128297022_T_TG, 6:128287158_C_T, 6:128270123_G_A, 6:128287848_G_A, 6:128286386_G_A, 6:128294055_C_T	11	6:128278233_C_T, 6:128295502_C_T, 6:128277151_A_G, 6:128291681_T_G, 6:128293932_C_A, 6:128288536_T_C, 6:128293634_C_T, 6:128256981_T_C, 6:128289214_C_T, 6:128270123_G_A, 6:128294055_C_T	3	6:128293634_C_T, 6:128293932_C_A, 6:128294055_C_T
rs212388	Y	7	0.957312	6:159496713_G_T, 6:159489791_G_A, 6:159490436_C_T, 6:159514778_T_C, 6:159500004_A_G, 6:159503086_A_G, 6:159514127_T_C	7	6:159503086_A_G, 6:159489791_G_A, 6:159500004_A_G, 6:159514127_T_C, 6:159496713_G_T, 6:159490436_C_T, 6:159514778_T_C	6	6:159489791_G_A, 6:159500004_A_G, 6:159514127_T_C, 6:159496713_G_T, 6:159490436_C_T, 6:159514778_T_C	1	6:159514778_T_C	0		0
rs12677663	Y	6	1	8:73995603_G_A, 8:73999481_G_A, 8:74000257_C_T, 8:74007347_G_T, 8:74011963_A_G, 8:74013420_T_A	0		0		0		0		0
rs9408254	Y	31	0.952413	9:34763552_G_T, 9:34767654_G_C, 9:34755630_G_T, 9:34763410_A_G, 9:34764733_G_T, 9:34754043_G_C, 9:34755303_A_G, 9:34758391_G_A, 9:34756279_AG_A, 9:34751148_T_C, 9:34756890_CA_C, 9:34767482_C_T, 9:34767313_A_G, 9:34766092_T_C, 9:34766197_G_A, 9:34736875_C_T, 9:34742364_T_C, 9:34747429_G_A, 9:34736297_C_CA, 9:34739273_A_G, 9:34736158_A_G, 9:34768825_A_T, 9:34741752_T_C, 9:34741548_G_A, 9:34723988_C…	4	9:34710084_A_C, 9:34754043_G_C, 9:34755303_A_G, 9:34755630_G_T	0		0		0		0
rs4986790	Y	21	0.952085	9:120475602_C_T, 9:120475302_A_G, 9:120470372_A_C, 9:120469550_T_G, 9:120468649_T_C, 9:120467576_C_T, 9:120473466_G_A, 9:120459888_CATAA_C, 9:120473180_C_T, 9:120464136_C_T, 9:120456495_G_A, 9:120458607_C_T, 9:120449500_G_A, 9:120454358_A_G, 9:120449607_A_G, 9:120453971_C_A, 9:120461960_TAAGA_T, 9:120448498_T_G, 9:120461222_C_T, 9:120443296_G_A, 9:120445008_A_C	14	9:120475302_A_G, 9:120458607_C_T, 9:120461960_TAAGA_T, 9:120456495_G_A, 9:120473466_G_A, 9:120475602_C_T, 9:120453971_C_A, 9:120454358_A_G, 9:120473180_C_T, 9:120467576_C_T, 9:120461222_C_T, 9:120470372_A_C, 9:120469550_T_G, 9:120468649_T_C	12	9:120475302_A_G, 9:120458607_C_T, 9:120461960_TAAGA_T, 9:120456495_G_A, 9:120473466_G_A, 9:120475602_C_T, 9:120453971_C_A, 9:120454358_A_G, 9:120473180_C_T, 9:120467576_C_T, 9:120461222_C_T, 9:120468649_T_C	0		0		0
rs11195128	Y	3	1	10:112185596_G_A, 10:112186148_C_T, 10:112182708_A_C	2	10:112186148_C_T, 10:112185596_G_A	1	10:112186148_C_T	0		0		0
rs10734105	Y	4	1	10:133170322_C_T, 10:133170822_C_T, 10:133172119_G_A, 10:133172248_A_G	0		0		0		0		0
rs11229030	Y	5	1	11:57203009_C_T, 11:57207447_C_T, 11:57207414_G_A, 11:57209488_G_A, 11:57184964_T_C	4	11:57207447_C_T, 11:57203009_C_T, 11:57209488_G_A, 11:57207414_G_A	0		0		0		0
rs2231884	Y	20	0.953497	11:65647105_A_G, 11:65645580_A_C, 11:65646557_C_A, 11:65647260_A_G, 11:65648135_G_A, 11:65653242_C_T, 11:65645831_G_C, 11:65655393_G_C, 11:65662985_A_G, 11:65656282_G_A, 11:65653309_T_C, 11:65651830_A_G, 11:65654783_A_G, 11:65656564_C_T, 11:65649984_T_C, 11:65644027_T_C, 11:65654665_G_C, 11:65663547_A_G, 11:65645354_A_G, 11:65661291_C_T	20	11:65656564_C_T, 11:65647105_A_G, 11:65645580_A_C, 11:65653309_T_C, 11:65662985_A_G, 11:65651830_A_G, 11:65653242_C_T, 11:65645354_A_G, 11:65654665_G_C, 11:65646557_C_A, 11:65661291_C_T, 11:65648135_G_A, 11:65656282_G_A, 11:65649984_T_C, 11:65647260_A_G, 11:65645831_G_C, 11:65644027_T_C, 11:65663547_A_G, 11:65655393_G_C, 11:65654783_A_G	8	11:65647105_A_G, 11:65654665_G_C, 11:65654783_A_G, 11:65646557_C_A, 11:65661291_C_T, 11:65648135_G_A, 11:65647260_A_G, 11:65655393_G_C	1	11:65661291_C_T	0		0
rs630923	Y	1	1	11:118754353_C_A	1	11:118754353_C_A	1	11:118754353_C_A	1	11:118754353_C_A	1	11:118754353_C_A	1	11:118754353_C_A
rs7954567	Y	8	0.974178	12:6491125_G_A, 12:6490743_T_C, 12:6491116_C_T, 12:6491012_G_A, 12:6490925_C_G, 12:6490381_T_C, 12:6487161_T_C, 12:6491078_T_C	1	12:6490381_T_C	0		0		0		0
rs7329174	N	6	0.955655	13:41531787_C_T, 13:41539817_A_C, 13:41522272_T_G, 13:41526350_C_T, 13:41552738_G_A, 13:41575804_T_C	6	13:41526350_C_T, 13:41552738_G_A, 13:41531787_C_T, 13:41575804_T_C, 13:41522272_T_G, 13:41539817_A_C	6	13:41526350_C_T, 13:41552738_G_A, 13:41531787_C_T, 13:41575804_T_C, 13:41522272_T_G, 13:41539817_A_C	5	13:41526350_C_T, 13:41539817_A_C, 13:41552738_G_A, 13:41575804_T_C, 13:41522272_T_G	3	13:41539817_A_C, 13:41552738_G_A, 13:41575804_T_C	0
rs80244186	Y	33	0.958332	13:42917861_T_C, 13:42920520_G_A, 13:42924647_G_A, 13:42920990_G_A, 13:42922414_C_T, 13:42913551_T_G, 13:42910319_G_A, 13:42923012_C_T, 13:42922426_G_T, 13:42911207_C_T, 13:42923203_G_C, 13:42913020_T_A, 13:42914081_C_A, 13:42922259_G_A, 13:42890109_G_T, 13:42900484_G_A, 13:42901736_A_G, 13:42906196_C_T, 13:42885268_A_G, 13:42896099_T_C, 13:42915688_A_T, 13:42894287_A_T, 13:42882620_C_T, 13:42891…	6	13:42882620_C_T, 13:42893986_C_T, 13:42883145_A_G, 13:42910319_G_A, 13:42894287_A_T, 13:42885268_A_G	0		0		0		0
rs2062305	Y	18	0.960398	13:43024710_C_T, 13:43034968_G_C, 13:43042276_G_A, 13:43037240_A_C, 13:43032593_C_T, 13:43038304_A_T, 13:43026661_G_A, 13:43052880_G_A, 13:43047260_G_A, 13:43043246_A_G, 13:43039673_A_C, 13:43050280_A_G, 13:43040043_G_A, 13:43049482_C_A, 13:43037180_T_C, 13:43043595_A_G, 13:43055002_A_G, 13:43037178_T_C	4	13:43039673_A_C, 13:43049482_C_A, 13:43040043_G_A, 13:43032593_C_T	0		0		0		0
rs2026029	Y	47	0.957555	13:49627856_C_T, 13:49573284_G_A, 13:49627541_A_G, 13:49624377_G_A, 13:49613557_T_C, 13:49606302_G_T, 13:49612895_G_A, 13:49622995_A_G, 13:49573223_G_A, 13:49618529_C_T, 13:49586018_T_C, 13:49605612_C_G, 13:49623070_A_G, 13:49597664_C_T, 13:49632259_G_A, 13:49573593_G_C, 13:49628906_G_C, 13:49607620_G_T, 13:49595331_A_G, 13:49573899_G_A, 13:49604247_A_G, 13:49595963_G_T, 13:49630560_A_C, 13:49595…	7	13:49566515_T_A, 13:49620226_C_T, 13:49618529_C_T, 13:49558113_G_A, 13:49577327_A_G, 13:49607620_G_T, 13:49565327_T_A	0		0		0		0
rs529866	Y	26	0.96656	16:11379938_A_G, 16:11396779_G_A, 16:11392098_C_T, 16:11389482_C_T, 16:11389986_C_T, 16:11398265_T_G, 16:11390445_T_C, 16:11395915_G_A, 16:11391710_G_A, 16:11384829_C_T, 16:11389589_G_A, 16:11377721_C_CA, 16:11382695_C_T, 16:11385011_C_T, 16:11382756_T_G, 16:11372656_G_A, 16:11377234_G_A, 16:11376446_A_G, 16:11373405_G_T, 16:11372202_A_G, 16:11373320_C_T, 16:11381202_G_A, 16:11379775_T_C, 16:1138…	4	16:11390445_T_C, 16:11391710_G_A, 16:11392098_C_T, 16:11373320_C_T	1	16:11391710_G_A	0		0		0
rs10492862	Y	14	0.96764	16:82867456_C_A, 16:82879772_G_A, 16:82866767_G_T, 16:82886605_C_A, 16:82879471_A_C, 16:82869579_C_G, 16:82879912_A_G, 16:82876486_G_A, 16:82883056_G_A, 16:82884300_G_A, 16:82879900_C_G, 16:82883103_C_G, 16:82881108_A_G, 16:82878185_G_A	0		0		0		0		0
rs10775412	N	4	0.976636	17:25856486_A_G, 17:25864514_T_C, 17:25843643_G_A, 17:25848196_C_T	3	17:25856486_A_G, 17:25843643_G_A, 17:25848196_C_T	0		0		0		0
rs9319943	Y	20	0.956128	18:56877299_T_G, 18:56876842_T_C, 18:56878362_G_A, 18:56876563_A_G, 18:56877537_C_T, 18:56878180_C_T, 18:56881737_T_C, 18:56877916_C_T, 18:56877117_G_A, 18:56880211_C_T, 18:56876228_G_A, 18:56879002_T_C, 18:56878948_T_C, 18:56876430_G_T, 18:56881633_C_A, 18:56878641_A_G, 18:56878075_A_AG, 18:56879827_T_C, 18:56878484_A_G, 18:56878091_G_A	0		0		0		0		0
rs587259	Y	16	0.959833	19:34669905_C_T, 19:34664688_A_G, 19:34675164_G_A, 19:34664476_C_T, 19:34670275_C_T, 19:34670725_T_C, 19:34684035_A_C, 19:34682559_G_C, 19:34688641_C_T, 19:34684094_C_A, 19:34660899_T_C, 19:34691699_T_C, 19:34689763_G_A, 19:34656406_C_T, 19:34658610_T_C, 19:34657466_C_T	10	19:34664688_A_G, 19:34684094_C_A, 19:34664476_C_T, 19:34682559_G_C, 19:34675164_G_A, 19:34684035_A_C, 19:34660899_T_C, 19:34670725_T_C, 19:34670275_C_T, 19:34669905_C_T	3	19:34664688_A_G, 19:34675164_G_A, 19:34664476_C_T	0		0		0
rs516246	Y	20	0.950872	19:49206674_G_A, 19:49206462_C_T, 19:49206417_A_G, 19:49206172_C_T, 19:49206108_C_G, 19:49206145_G_C, 19:49209851_A_G, 19:49214274_G_A, 19:49207651_T_C, 19:49209464_C_A, 19:49213833_G_A, 19:49209010_T_C, 19:49208629_G_C, 19:49211969_T_C, 19:49213504_G_A, 19:49208865_G_A, 19:49207554_C_T, 19:49207792_G_A, 19:49209566_A_G, 19:49206985_G_A	20	19:49207554_C_T, 19:49214274_G_A, 19:49209010_T_C, 19:49209566_A_G, 19:49207792_G_A, 19:49211969_T_C, 19:49206462_C_T, 19:49213504_G_A, 19:49206108_C_G, 19:49213833_G_A, 19:49209464_C_A, 19:49209851_A_G, 19:49206417_A_G, 19:49206145_G_C, 19:49206674_G_A, 19:49206985_G_A, 19:49206172_C_T, 19:49208629_G_C, 19:49207651_T_C, 19:49208865_G_A	0		0		0		0
rs2284553	Y	2	1	21:34776695_A_G, 21:34768097_A_G	2	21:34768097_A_G, 21:34776695_A_G	1	21:34776695_A_G	1	21:34776695_A_G	1	21:34776695_A_G	0
rs4821544	Y	2	1	22:37258503_T_C, 22:37258986_C_T	2	22:37258503_T_C, 22:37258986_C_T	2	22:37258503_T_C, 22:37258986_C_T	2	22:37258503_T_C, 22:37258986_C_T	1	22:37258503_T_C	1	22:37258503_T_C
rs727563	N	39	0.953948	22:41854446_C_T, 22:41859556_T_C, 22:41839714_G_A, 22:41849975_C_T, 22:41844786_G_T, 22:41853928_A_G, 22:41903813_A_C, 22:41903743_G_T, 22:41859661_A_G, 22:41862288_T_C, 22:41863423_A_G, 22:41856137_T_A, 22:41858657_A_G, 22:41865809_C_A, 22:41866938_A_G, 22:41860864_C_A, 22:41857812_A_G, 22:41858035_T_C, 22:41846074_G_C, 22:41853117_G_T, 22:41842203_T_A, 22:41849513_G_A, 22:41835544_G_A, 22:41838…	22	22:41835544_G_A, 22:41833527_C_T, 22:41859661_A_G, 22:41835452_G_A, 22:41842203_T_A, 22:41840158_C_T, 22:41841034_G_A, 22:41860864_C_A, 22:41833116_C_T, 22:41839714_G_A, 22:41858657_A_G, 22:41863423_A_G, 22:41865809_C_A, 22:41844786_G_T, 22:41864216_A_C, 22:41840407_T_C, 22:41838792_A_G, 22:41862288_T_C, 22:41858035_T_C, 22:41837541_G_C, 22:41859556_T_C, 22:41866938_A_G	10	22:41844786_G_T, 22:41864216_A_C, 22:41840407_T_C, 22:41835544_G_A, 22:41840158_C_T, 22:41841034_G_A, 22:41839714_G_A, 22:41835452_G_A, 22:41863423_A_G, 22:41865809_C_A	1	22:41844786_G_T	0		0
rs13126505	Y	2	0.99574	4:102865304_G_A, 4:102896591_T_G	2	4:102896591_T_G, 4:102865304_G_A	0		0		0		0
rs10486483	Y	85	0.954453	7:26904330_C_G, 7:26904928_A_G, 7:26862464_T_G, 7:26893524_T_C, 7:26862983_C_T, 7:26905731_A_T, 7:26863174_C_G, 7:26863294_A_C, 7:26892440_G_A, 7:26887615_C_T, 7:26886468_C_T, 7:26874639_A_G, 7:26886309_T_A, 7:26891016_T_C, 7:26885885_C_G, 7:26890672_T_C, 7:26889862_A_G, 7:26888074_A_G, 7:26893357_A_C, 7:26897439_T_C, 7:26866497_C_T, 7:26860134_T_C, 7:26861353_A_G, 7:26861031_T_C, 7:26866698_T_G,…	85	7:26872581_C_T, 7:26862464_T_G, 7:26885885_C_G, 7:26907123_T_C, 7:26868343_C_T, 7:26858650_G_A, 7:26872856_C_CA, 7:26902058_CAA_C, 7:26893524_T_C, 7:26895065_T_C, 7:26877536_A_G, 7:26892325_G_A, 7:26864186_CT_C, 7:26896555_T_A, 7:26891831_T_G, 7:26893317_T_C, 7:26894123_T_G, 7:26877189_T_C, 7:26860741_T_C, 7:26904928_A_G, 7:26862983_C_T, 7:26901740_T_C, 7:26876579_G_A, 7:26860633_G_C, 7:26873194_…	6	7:26896555_T_A, 7:26901740_T_C, 7:26904330_C_G, 7:26904770_C_T, 7:26904928_A_G, 7:26902058_CAA_C	3	7:26904770_C_T, 7:26904330_C_G, 7:26904928_A_G	2	7:26904330_C_G, 7:26904770_C_T	1	7:26904330_C_G
rs4802307	Y	11	0.952504	19:46847901_C_T, 19:46849806_G_T, 19:46849446_A_G, 19:46856421_G_A, 19:46882834_C_T, 19:46868385_A_G, 19:46858104_A_G, 19:46857257_G_A, 19:46854055_C_T, 19:46860562_C_A, 19:46878989_G_A	7	19:46849446_A_G, 19:46856421_G_A, 19:46854055_C_T, 19:46858104_A_G, 19:46849806_G_T, 19:46860562_C_A, 19:46857257_G_A	2	19:46854055_C_T, 19:46856421_G_A	0		0		0

## Sheet: EO
lead	lead_in	nsnps	threshold	snplist	nsnps_0.50	snplist_0.50	nsnps_0.75	snplist_0.75	nsnps_0.90	snplist_0.90	nsnps_0.95	snplist_0.95	nsnps_0.99	snplist_0.99
rs159963	Y	10	0.990865	rs159963, rs301805, rs301807, rs301802, rs301806, rs301799, rs301816, rs301819, rs34976449, rs301817	7	rs301807, rs301806, rs301805, rs301817, rs301802, rs34976449, rs301799	4	rs301807, rs301806, rs301805, rs301799	1	rs301807	0		0
rs2072735	Y	2	0.956149	rs2072735, rs2072734	2	rs2072735, rs2072734	0		0		0		0
rs35249183	Y	1	1	rs35249183	1	rs35249183	1	rs35249183	0		0		0
rs2075995	Y	8	0.982031	rs2075995, rs12026768, rs3820028, rs3218192, rs12027599, rs2075993, rs3218211, rs2282720	8	rs12026768, rs3218192, rs2075993, rs12027599, rs3218211, rs3820028, rs2282720, rs2075995	8	rs12026768, rs3218192, rs2075993, rs12027599, rs3218211, rs3820028, rs2282720, rs2075995	1	rs2075995	1	rs2075995	0
rs2147904	Y	9	0.958021	rs2786487, rs2147904, rs783625, rs812487, rs783621, rs783622, rs1886729, rs1408947, rs783629	9	rs1408947, rs2786487, rs2147904, rs783625, rs1886729, rs783621, rs783622, rs812487, rs783629	3	rs1886729, rs783629, rs1408947	0		0		0
rs114695117	Y	2	1	rs114695117, rs184316561	1	rs114695117	0		0		0		0
rs12408934	Y	1	0.969825	rs12408934	1	rs12408934	1	rs12408934	0		0		0
rs6684992	Y	7	0.974705	rs6684992, rs11161968, rs1888341, rs1888343, rs6672038, rs199897763, rs1888342	0		0		0		0		0
rs35797862	Y	13	0.97355	rs35797862, rs547866, rs797680, rs565919, rs2296558, rs9660390, rs1088318, rs622608, rs7418101, rs10782957, rs9432459, rs4000699, rs12139633	2	rs622608, rs12139633	0		0		0		0
rs1754541	Y	26	0.953772	rs1754541, rs1754542, rs552777, rs1188752, rs610725, rs17417619, rs494714, rs11584140, rs613756, rs612083, rs145771926, rs528599053, rs554579, rs10875354, rs147723340, rs7543992, rs4581298, rs12040486, rs6704454, rs10875353, rs6665378, rs10783155, rs990832, rs11166547, rs625146, rs499531	10	rs11166547, rs4581298, rs494714, rs11584140, rs499531, rs10783155, rs7543992, rs10875354, rs12040486, rs6665378	1	rs11166547	0		0		0
rs111759324	Y	15	0.960063	rs111759324, rs1329455, rs6674749, rs6685428, rs74431709, rs113821753, rs114082061, rs79628995, rs114734967, rs79551246, rs76841451, rs113894440, rs76502103, rs12075015, rs76094275	7	rs74431709, rs111759324, rs1329455, rs79551246, rs76841451, rs113821753, rs113894440	2	rs111759324, rs74431709	0		0		0
rs34645101	Y	39	0.956268	rs34645101, rs587608670, rs112883142, rs111854939, rs182454282, rs138736467, rs112822664, rs34355066, rs112950571, rs112721791, rs113616087, rs78459580, rs200576317, rs113429307, rs35609481, rs113303924, rs74777475, rs76642054, rs78605463, rs111242047, rs113890047, rs6672493, rs201001444, rs6660291, rs113376149, rs113153694, rs201993675, rs111690082, rs113109339, rs587715239, rs587771078, rs14279…	39	rs34355066, rs587771078, rs587715239, rs112822664, rs112950571, rs6660291, rs182454282, rs74777475, rs35609481, rs112721791, rs75447269, rs587608670, rs6672493, rs111854939, rs77263078, rs112564154, rs113429307, rs138736467, rs113109339, rs113303924, rs113890047, rs111690082, rs201993675, rs201001444, rs78459580, rs200576317, rs113376149, rs113153694, rs142792216, rs111761490, rs112883142, rs1136…	27	rs34355066, rs112950571, rs6660291, rs74777475, rs35609481, rs113153694, rs6672493, rs77263078, rs112564154, rs113429307, rs138736467, rs113303924, rs113890047, rs201993675, rs201001444, rs78459580, rs200576317, rs113376149, rs142792216, rs111761490, rs112883142, rs7550234, rs201868059, rs76642054, rs111242047, rs78605463, rs34645101	17	rs34355066, rs113890047, rs112950571, rs112883142, rs200576317, rs112564154, rs113429307, rs138736467, rs7550234, rs6672493, rs201868059, rs6660291, rs35609481, rs111242047, rs78605463, rs113303924, rs34645101	15	rs34355066, rs113890047, rs112950571, rs112883142, rs200576317, rs112564154, rs6660291, rs138736467, rs7550234, rs6672493, rs201868059, rs35609481, rs111242047, rs113303924, rs34645101	1	rs113890047
rs4970966	Y	3	1	rs11204682, rs4970966, rs71580320	3	rs71580320, rs11204682, rs4970966	2	rs11204682, rs4970966	2	rs11204682, rs4970966	0		0
rs570794153	Y	4	0.965142	rs570794153, rs7555082, rs76181804, rs80099993	4	rs76181804, rs80099993, rs7555082, rs570794153	4	rs76181804, rs80099993, rs7555082, rs570794153	2	rs76181804, rs80099993	2	rs76181804, rs80099993	2	rs76181804, rs80099993
rs1434282	N	4	0.966653	rs1036332, rs7529925, rs17625587, rs2360962	4	rs1036332, rs17625587, rs7529925, rs2360962	2	rs1036332, rs2360962	0		0		0
rs41369048	Y	6	0.973588	rs41369048, rs2738751, rs11578466, rs11588625, rs2738756, rs2784250	6	rs41369048, rs2738751, rs2738756, rs2784250, rs11588625, rs11578466	6	rs41369048, rs2738751, rs2738756, rs2784250, rs11588625, rs11578466	2	rs41369048, rs2738751	2	rs41369048, rs2738751	0
rs10165200	Y	18	0.958506	rs346835, rs10165200, rs891058, rs13416555, rs10174949, rs10178845, rs13395467, rs367023, rs13386606, rs10204769, rs10204352, rs10192685, rs6734135, rs10207297, rs10168400, rs13390333, rs10206877, rs35687514	18	rs10174949, rs13395467, rs10204769, rs10192685, rs10165200, rs35687514, rs891058, rs346835, rs10168400, rs10207297, rs10178845, rs10206877, rs6734135, rs13386606, rs10204352, rs13416555, rs367023, rs13390333	18	rs10174949, rs13395467, rs10204769, rs10192685, rs10165200, rs35687514, rs891058, rs346835, rs10168400, rs10207297, rs10178845, rs10206877, rs6734135, rs13386606, rs10204352, rs13416555, rs367023, rs13390333	3	rs891058, rs10174949, rs10178845	0		0
rs11127153	Y	20	0.957545	rs11127153, rs11127154, rs139949101, rs36102883, rs34517788, rs35048888, rs34590437, rs11127156, rs11127155, rs11127157, rs34058130, rs11695281, rs11683682, rs2338015, rs1581035, rs2338016, rs11681188, rs11693535, rs35464330, rs11683675	20	rs11127153, rs11681188, rs1581035, rs11127157, rs139949101, rs11127155, rs11127154, rs11693535, rs34058130, rs2338015, rs34590437, rs11683675, rs36102883, rs35048888, rs11683682, rs35464330, rs34517788, rs2338016, rs11695281, rs11127156	20	rs11127153, rs11681188, rs1581035, rs11127157, rs139949101, rs11127155, rs11127154, rs11693535, rs34058130, rs2338015, rs34590437, rs11683675, rs36102883, rs35048888, rs11683682, rs35464330, rs34517788, rs2338016, rs11695281, rs11127156	0		0		0
rs10542411	Y	44	0.958915	rs10542411, rs778756, rs3771258, rs11678419, rs3732170, rs13413337, rs9309336, rs3732171, rs778765, rs778752, rs12617911, rs10173974, rs12986713, rs778767, rs7606167, rs12612982, rs1562309, rs778768, rs7561229, rs7421663, rs55806663, rs7563678, rs9989775, rs3771261, rs6742276, rs6707830, rs3771260, rs6545877, rs11125885, rs35585307, rs1992765, rs12713439, rs766447, rs10186325, rs7557230, rs208419…	33	rs12617911, rs11125885, rs1992765, rs2084195, rs12612982, rs10186325, rs10542411, rs3771258, rs7606167, rs7421663, rs12986713, rs35585307, rs6707830, rs7557230, rs3732171, rs9309336, rs55806663, rs34853818, rs13413337, rs12713439, rs3732170, rs10173974, rs7561229, rs1562308, rs6742276, rs9989775, rs11678419, rs766447, rs3771260, rs3771261, rs6545877, rs9989864, rs7563678	20	rs12612982, rs9989775, rs12713439, rs9309336, rs10173974, rs34853818, rs6707830, rs3732171, rs3732170, rs1992765, rs55806663, rs3771258, rs9989864, rs7557230, rs3771260, rs7421663, rs12986713, rs766447, rs13413337, rs3771261	1	rs3771258	1	rs3771258	0
rs2579500	Y	5	0.972656	rs2579500, rs2579506, rs2464915, rs2579499, rs56092602	5	rs2464915, rs2579500, rs2579506, rs2579499, rs56092602	4	rs2464915, rs2579500, rs2579506, rs56092602	1	rs2579500	1	rs2579500	0
rs36058533	Y	8	0.97693	rs36058533, rs1011040, rs2708978, rs2579502, rs749027, rs2708977, rs12992413, rs12717781	8	rs2708977, rs36058533, rs2579502, rs12992413, rs2708978, rs1011040, rs749027, rs12717781	5	rs2579502, rs1011040, rs749027, rs12992413, rs2708978	3	rs2579502, rs749027, rs2708978	3	rs2579502, rs749027, rs2708978	0
rs5833013	Y	1	0.99988	rs5833013	1	rs5833013	0		0		0		0
rs34020101	Y	1	0.995746	rs34020101	1	rs34020101	1	rs34020101	1	rs34020101	0		0
rs17484848	Y	11	0.969817	rs17484848, rs72837826, rs144569746, rs68021656, rs113135335, rs72836345, rs72837816, rs72836349, rs72836348, rs72836344, rs72836352	11	rs72836352, rs17484848, rs72837826, rs72836348, rs72836349, rs72836344, rs144569746, rs68021656, rs113135335, rs72837816, rs72836345	5	rs72836352, rs72837816, rs72836344, rs72836349, rs72836345	1	rs72836345	0		0
rs4848100	Y	9	0.974923	rs4848100, rs111592775, rs4848611, rs7583490, rs11298121, rs7593992, rs10196809, rs4848612, rs9308628	4	rs111592775, rs7583490, rs10196809, rs9308628	3	rs111592775, rs7583490, rs10196809	0		0		0
rs12619285	Y	7	0.989447	rs12619285, rs6723724, rs6750754, rs10189498, rs6740906, rs2170572, rs13022407	4	rs10189498, rs12619285, rs6740906, rs6723724	0		0		0		0
rs1586068	N	2	0.97477	rs12694291, rs4673715	0		0		0		0		0
rs13023767	Y	11	0.970609	rs35643768, rs13023767, rs6755306, rs71049699, rs62191198, rs34790921, rs890581, rs62191195, rs12694846, rs66745970, rs34004493	11	rs890581, rs62191195, rs12694846, rs62191198, rs71049699, rs35643768, rs6755306, rs66745970, rs13023767, rs34790921, rs34004493	11	rs890581, rs62191195, rs12694846, rs62191198, rs71049699, rs35643768, rs6755306, rs66745970, rs13023767, rs34790921, rs34004493	0		0		0
rs56235204	Y	4	0.998559	rs56235204, rs7346, rs1057258, rs9247	4	rs56235204, rs9247, rs1057258, rs7346	4	rs56235204, rs9247, rs1057258, rs7346	2	rs9247, rs7346	0		0
rs3755397	Y	1	0.998761	rs3755397	1	rs3755397	1	rs3755397	0		0		0
rs34290285	Y	2	0.99989	rs34290285, rs62192043	2	rs62192043, rs34290285	0		0		0		0
rs1695315	Y	1	1	rs1695315	1	rs1695315	1	rs1695315	0		0		0
rs114743735	Y	2	0.980797	rs114743735, rs115820364	2	rs114743735, rs115820364	2	rs114743735, rs115820364	0		0		0
rs2960422	Y	3	1	rs2960422, rs2920504, rs2920505	3	rs2920504, rs2920505, rs2960422	0		0		0		0
rs34064757	Y	2	0.995828	rs34064757, rs7646283	2	rs34064757, rs7646283	0		0		0		0
rs2228467	Y	1	1	rs2228467	0		0		0		0		0
rs150678371	Y	3	1	rs150678371, rs73087292, rs73087295	0		0		0		0		0
rs6803848	Y	43	0.952864	rs6803848, rs72256707, rs75407635, rs76741797, rs78688598, rs61645341, rs34879456, rs1492488, rs1492490, rs16859259, rs7649379, rs114616935, rs116227095, rs16859261, rs77653263, rs150721861, rs74430748, rs116109450, rs75479017, rs6790318, rs76114977, rs77775822, rs77368794, rs77755432, rs6793189, rs79618412, rs76067708, rs9288936, rs9880044, rs78063105, rs75401353, rs79535309, rs75084162, rs67903…	16	rs75407635, rs76741797, rs1492490, rs1492488, rs72256707, rs150721861, rs3833597, rs34879456, rs6803848, rs16859259, rs77653263, rs78688598, rs61645341, rs7649379, rs16859261, rs116227095	3	rs76741797, rs78688598, rs61645341	0		0		0
rs62264129	Y	8	0.955622	rs62264129, rs7637088, rs2399422, rs9838489, rs62264128, rs7612748, rs62264125, rs2399419	1	rs2399419	0		0		0		0
rs1032726	Y	13	0.952061	rs1032726, rs12494693, rs1392785, rs35297201, rs56746816, rs6438119, rs6438118, rs55664715, rs9819079, rs9815606, rs7611690, rs7652504, rs6808249	4	rs1032726, rs35297201, rs12494693, rs1392785	3	rs1032726, rs12494693, rs1392785	1	rs1032726	0		0
rs9880192	N	1	0.999995	rs10610520	0		0		0		0		0
rs4328821	Y	2	0.954431	rs4328821, rs2335235	2	rs4328821, rs2335235	2	rs4328821, rs2335235	0		0		0
rs2492286	N	10	0.954485	rs2712407, rs2712372, rs2712384, rs2811487, rs2712411, rs1126828, rs7647337, rs9848287, rs9879730, rs9880390	0		0		0		0		0
rs11294619	N	7	0.992387	rs7630852, rs7626440, rs9852432, rs6774504, rs10440165, rs4256169, rs9325377	7	rs7630852, rs4256169, rs10440165, rs9325377, rs7626440, rs9852432, rs6774504	1	rs9325377	0		0		0
rs75504410	Y	8	0.950008	rs75504410, rs78976775, rs114706726, rs113157781, rs150578444, rs61140521, rs182334650, rs17428931	5	rs78976775, rs114706726, rs75504410, rs17428931, rs150578444	2	rs78976775, rs150578444	1	rs78976775	0		0
rs2078179	Y	21	0.952375	rs68191221, rs2078179, rs9992667, rs12507197, rs60029573, rs113071828, rs73232881, rs112691446, rs1000571, rs10032639, rs28656945, rs12331049, rs6858772, rs28694049, rs11937257, rs73232876, rs28664852, rs1491199, rs28681431, rs7657152, rs28491682	16	rs68191221, rs12331049, rs73232876, rs6858772, rs73232881, rs1000571, rs28694049, rs28656945, rs113071828, rs2078179, rs9992667, rs12507197, rs112691446, rs60029573, rs28681431, rs10032639	13	rs68191221, rs12331049, rs73232881, rs1000571, rs28694049, rs28656945, rs113071828, rs2078179, rs9992667, rs12507197, rs112691446, rs60029573, rs10032639	4	rs2078179, rs60029573, rs10032639, rs73232881	0		0
rs17005891	Y	52	0.950191	rs17005891, rs7672535, rs57642298, rs17006028, rs6832801, rs6832779, rs13135867, rs6824723, rs35974252, rs34221980, rs6812648, rs17005974, rs17006038, rs13102081, rs6855705, rs56396312, rs7669516, rs7691733, rs7698041, rs6813051, rs7669538, rs17005996, rs7672297, rs13124143, rs6822801, rs6813901, rs7672265, rs7656006, rs7679857, rs6851819, rs13138355, rs7672496, rs7679380, rs141560958, rs7691204,…	2	rs13135867, rs13102081	0		0		0		0
rs113473633	Y	1	1	rs113473633	1	rs113473633	1	rs113473633	0		0		0
rs10062687	Y	5	0.983923	rs10062687, rs1026914, rs113041730, rs78293251, rs10866477	5	rs113041730, rs10062687, rs78293251, rs10866477, rs1026914	5	rs113041730, rs10062687, rs78293251, rs10866477, rs1026914	3	rs113041730, rs78293251, rs10866477	0		0
rs1961220	Y	5	0.98468	rs1961220, rs4594881, rs10075764, rs10472984, rs12697352	3	rs10075764, rs12697352, rs10472984	0		0		0		0
rs11317778	Y	31	0.95844	rs11317778, rs161950, rs327792, rs327793, rs161747, rs466340, rs2617507, rs161953, rs327803, rs161951, rs376685098, rs161952, rs326463, rs368143438, rs34495, rs140788483, rs326464, rs162149, rs145018310, rs162150, rs326468, rs36094004, rs161939, rs162140, rs161938, rs246247, rs161933, rs326469, rs150991, rs10718287, rs161942	30	rs150991, rs327793, rs327792, rs246247, rs162150, rs11317778, rs376685098, rs161951, rs161950, rs161953, rs161952, rs161939, rs161938, rs10718287, rs466340, rs161933, rs327803, rs2617507, rs145018310, rs140788483, rs162149, rs36094004, rs161747, rs162140, rs326463, rs326464, rs161942, rs326468, rs326469, rs34495	18	rs150991, rs326463, rs162149, rs326464, rs327793, rs327792, rs161951, rs161950, rs161953, rs161952, rs2617507, rs246247, rs140788483, rs145018310, rs161747, rs162150, rs34495, rs11317778	1	rs34495	0		0
rs1837253	Y	1	1	rs1837253	0		0		0		0		0
rs10045577	Y	21	0.950607	rs72776797, rs10045577, rs55905691, rs7712015, rs141405779, rs7729832, rs56390548, rs11466754, rs149243717, rs1370964, rs56167534, rs13357747, rs2416257, rs2034897, rs144429326, rs1379299, rs55887250, rs59663729, rs10061842, rs11466750, rs10062929	14	rs144429326, rs72776797, rs149243717, rs7729832, rs7712015, rs56390548, rs59663729, rs11466754, rs1379299, rs11466750, rs1370964, rs2416257, rs56167534, rs13357747	5	rs7712015, rs56167534, rs72776797, rs1370964, rs7729832	2	rs72776797, rs7729832	0		0
rs185120612	Y	1	1	rs185120612	1	rs185120612	1	rs185120612	0		0		0
rs25884	Y	3	0.997205	rs25884, rs25883, rs27438	3	rs25883, rs25884, rs27438	3	rs25883, rs25884, rs27438	0		0		0
rs2248116	Y	4	0.95101	rs2248116, rs72797303, rs2706396, rs2188962	4	rs72797303, rs2248116, rs2188962, rs2706396	4	rs72797303, rs2248116, rs2188962, rs2706396	3	rs2706396, rs2248116, rs2188962	0		0
rs139939228	Y	1	1	rs139939228	1	rs139939228	1	rs139939228	0		0		0
rs2706345	Y	9	0.956936	rs2706345, rs2522403, rs2244012, rs6898898, rs2299012, rs2706334, rs2078386, rs2246176, rs2706401	2	rs2246176, rs2244012	0		0		0		0
rs1036207	Y	62	0.956733	rs1036207, rs7709361, rs2338823, rs4385236, rs11278435, rs1036209, rs249641, rs6863411, rs2043280, rs4912804, rs4391200, rs1835965, rs10062349, rs9324866, rs7705547, rs11749731, rs1062158, rs7700687, rs7712237, rs249643, rs6580228, rs12655465, rs1835966, rs4912623, rs7718955, rs11739961, rs249638, rs12653866, rs249642, rs166079, rs413214, rs11750521, rs10875596, rs12515668, rs2338821, rs6860138, …	59	rs6883827, rs3765011, rs4912622, rs4912804, rs7737631, rs10068717, rs4385236, rs10062349, rs4912805, rs11749731, rs10569192, rs7700687, rs2338822, rs2338823, rs249643, rs10875596, rs1036207, rs1036209, rs7718955, rs6882226, rs6580225, rs2338821, rs4912623, rs181826, rs11739961, rs10463348, rs1835965, rs7705547, rs6580228, rs12515668, rs11750521, rs9324866, rs11405616, rs11278435, rs1835966, rs249…	21	rs2043280, rs10875596, rs1036207, rs1036209, rs10569192, rs7712237, rs6580225, rs12653848, rs4912622, rs12656877, rs11301861, rs4385236, rs7705547, rs6863411, rs11749731, rs10463348, rs12515668, rs11750521, rs12653866, rs1835965, rs7709361	2	rs6580225, rs10569192	0		0
rs56330463	Y	20	0.954239	rs56330463, rs2082395, rs11959615, rs11168066, rs11957351, rs11958940, rs2053044, rs11948371, rs9325120, rs2400707, rs34064454, rs1432622, rs35875547, rs11168067, rs2082382, rs11960649, rs11168070, rs11746634, rs1042714, rs9325122	20	rs11168070, rs2053044, rs11958940, rs34064454, rs56330463, rs35875547, rs11168066, rs11168067, rs2082395, rs11948371, rs2082382, rs11959615, rs2400707, rs1432622, rs11960649, rs9325120, rs11746634, rs9325122, rs1042714, rs11957351	11	rs1042714, rs11168067, rs11948371, rs11168070, rs2053044, rs1432622, rs11960649, rs2400707, rs11746634, rs9325122, rs11957351	3	rs2053044, rs11168070, rs1042714	2	rs11168070, rs1042714	0
rs960709	Y	6	0.966531	rs960709, rs6889239, rs10036748, rs7708392, rs3792783, rs13160369	4	rs960709, rs7708392, rs6889239, rs10036748	4	rs960709, rs7708392, rs6889239, rs10036748	4	rs960709, rs7708392, rs6889239, rs10036748	4	rs960709, rs7708392, rs6889239, rs10036748	1	rs960709
rs11242709	Y	1	1	rs11242709	1	rs11242709	1	rs11242709	0		0		0
rs55713716	Y	1	0.980108	rs55713716	0		0		0		0		0
rs9504361	Y	1	0.998315	rs9504361	1	rs9504361	0		0		0		0
rs210142	Y	4	0.998261	rs511515, rs210143, rs210142, rs3216621	4	rs210143, rs210142, rs511515, rs3216621	4	rs210143, rs210142, rs511515, rs3216621	3	rs210143, rs210142, rs3216621	3	rs210143, rs210142, rs3216621	0
rs553772010	Y	1	0.997809	rs553772010	0		0		0		0		0
rs61612642	Y	1	0.993771	rs61612642	1	rs61612642	0		0		0		0
rs62408225	Y	30	0.953735	rs62408225, rs62408224, rs905670, rs17513415, rs2875584, rs62408222, rs4707609, rs77844882, rs17585295, rs574645080, rs530852248, rs17513531, rs62408218, rs72925996, rs11757155, rs58453446, rs60066732, rs2021716, rs36048311, rs45553631, rs148639908, rs905671, rs56106243, rs11752685, rs6899623, rs1604831, rs62408227, rs943689, rs62408237, rs2325292	30	rs2875584, rs17585295, rs905670, rs905671, rs943689, rs72925996, rs62408227, rs62408225, rs62408224, rs62408222, rs17513531, rs4707609, rs77844882, rs6899623, rs17513415, rs2325292, rs530852248, rs56106243, rs11757155, rs148639908, rs574645080, rs2021716, rs1604831, rs62408218, rs45553631, rs36048311, rs62408237, rs11752685, rs60066732, rs58453446	28	rs2875584, rs17585295, rs905670, rs905671, rs943689, rs72925996, rs62408227, rs62408225, rs62408224, rs62408222, rs17513531, rs4707609, rs77844882, rs6899623, rs17513415, rs2325292, rs530852248, rs56106243, rs11757155, rs148639908, rs574645080, rs2021716, rs1604831, rs45553631, rs36048311, rs62408237, rs11752685, rs58453446	3	rs17513531, rs574645080, rs45553631	0		0
rs6568466	Y	8	0.960428	rs6568466, rs12208103, rs34828069, rs11153045, rs180818223, rs6902010, rs372411283, rs11153047	2	rs372411283, rs180818223	0		0		0		0
rs2210366	N	1	0.993784	rs9402682	1	rs9402682	0		0		0		0
rs7776054	Y	20	0.950939	rs35959442, rs9402686, rs9373124, rs7776054, rs34208856, rs7758845, rs9402685, rs6920211, rs11759553, rs9389269, rs11356238, rs9494142, rs9399136, rs4895440, rs1331309, rs9376090, rs34164109, rs35786788, rs9376092, rs4895441	16	rs11356238, rs4895440, rs1331309, rs9494142, rs6920211, rs35959442, rs35786788, rs9376090, rs7758845, rs9376092, rs4895441, rs9389269, rs7776054, rs11759553, rs9402686, rs9373124	0		0		0		0
rs13223928	Y	2	0.999988	rs13223928, rs6975452	0		0		0		0		0
rs34025520	Y	2	0.999996	rs34025520, rs13247119	1	rs34025520	0		0		0		0
rs36229146	Y	24	0.957701	rs36229146, rs4722171, rs35436671, rs1829927, rs12700391, rs7781534, rs12700390, rs4722168, rs6969258, rs2390715, rs13311155, rs144653241, rs1581497, rs13311199, rs12537614, rs7791032, rs7801406, rs10625442, rs4722169, rs2091115, rs61703815, rs6461667, rs35081782, rs7808457	16	rs2390715, rs7791032, rs4722169, rs6969258, rs2091115, rs1829927, rs7808457, rs4722168, rs6461667, rs61703815, rs1581497, rs36229146, rs10625442, rs144653241, rs35081782, rs4722171	1	rs35081782	0		0		0
rs77972791	Y	39	0.954248	rs77972791, rs60600003, rs78833161, rs75993298, rs77778931, rs76986765, rs77801025, rs111796602, rs77712788, rs16879645, rs77329151, rs80067358, rs74382971, rs111668562, rs113659298, rs77300190, rs80248977, rs79623126, rs113358832, rs76872754, rs78369415, rs112999567, rs202157095, rs75758836, rs112919320, rs74418524, rs78260899, rs77615103, rs74416810, rs80057400, rs77896242, rs76050072, rs749884…	39	rs75758836, rs78260899, rs77329151, rs76986765, rs77230927, rs78833161, rs78369415, rs77801025, rs60600003, rs111668562, rs75993298, rs75630613, rs112999567, rs77896242, rs74416810, rs77615103, rs111796602, rs77200985, rs77300190, rs80067358, rs74382971, rs10238927, rs77712788, rs76050072, rs113358832, rs77778931, rs79623126, rs80248977, rs80057400, rs74988433, rs202157095, rs112919320, rs7687275…	5	rs75630613, rs13438007, rs60600003, rs77801025, rs10238927	1	rs60600003	0		0
rs150640087	Y	1	1	rs150640087	1	rs150640087	1	rs150640087	1	rs150640087	1	rs150640087	0
rs17548938	Y	16	0.955286	rs17548938, rs73113830, rs4245558, rs549195951, rs572698961, rs56118724, rs145347875, rs73124720, rs12538863, rs145761614, rs757998, rs4947816, rs73124711, rs73122793, rs10486758, rs17547986	16	rs145347875, rs73122793, rs73113830, rs757998, rs12538863, rs4947816, rs549195951, rs572698961, rs17547986, rs73124711, rs4245558, rs73124720, rs56118724, rs17548938, rs145761614, rs10486758	6	rs757998, rs4947816, rs73113830, rs4245558, rs17548938, rs73124711	2	rs73113830, rs17548938	0		0
rs11465296	Y	6	0.966512	rs11465296, rs11465286, rs11465293, rs76364545, rs79404066, rs117679282	6	rs79404066, rs11465293, rs11465286, rs76364545, rs11465296, rs117679282	0		0		0		0
rs2302006	Y	1	1	rs2302006	1	rs2302006	0		0		0		0
rs6969965	Y	12	0.95696	rs6969965, rs6970107, rs6467889, rs6467885, rs6467887, rs6968020, rs4388383, rs2024050, rs10808297, rs10755885, rs7780383, rs2868169	2	rs6467889, rs6968020	0		0		0		0
rs4272	Y	5	0.969719	rs12154498, rs4272, rs42033, rs42031, rs8179	4	rs8179, rs42033, rs42031, rs4272	0		0		0		0
rs445	Y	1	1	rs445	1	rs445	1	rs445	0		0		0
rs12705849	Y	1	0.982252	rs12705849	1	rs12705849	0		0		0		0
rs4727027	Y	31	0.952632	rs4727027, rs12530946, rs34186440, rs12154368, rs757738, rs10277119, rs12540644, rs6961605, rs11771339, rs13225884, rs6952015, rs4727025, rs12154382, rs12532104, rs13241620, rs71990250, rs12666339, rs3837098, rs13232581, rs7791496, rs10952801, rs11772564, rs34348280, rs62505077, rs11761909, rs12667123, rs13224560, rs1058059, rs6955564, rs9718383, rs1044358	25	rs13224560, rs6961605, rs1044358, rs6952015, rs12154382, rs10277119, rs13225884, rs12667123, rs4727027, rs4727025, rs34348280, rs7791496, rs757738, rs71990250, rs1058059, rs11772564, rs9718383, rs12530946, rs12666339, rs11771339, rs12532104, rs13241620, rs3837098, rs62505077, rs12154368	2	rs13225884, rs9718383	0		0		0
rs12545733	Y	2	0.951424	rs12545733, rs4871849	2	rs4871849, rs12545733	1	rs4871849	0		0		0
rs45577137	Y	1	1	rs45577137	1	rs45577137	1	rs45577137	0		0		0
rs35914442	Y	8	0.966037	rs35914442, rs34022185, rs34345692, rs7460516, rs12056700, rs2326597, rs35988426, rs7833957	5	rs7460516, rs34022185, rs35914442, rs12056700, rs34345692	0		0		0		0
rs4449834	Y	26	0.959994	rs4449834, rs4738831, rs59584670, rs4738832, rs4307377, rs11989183, rs4526395, rs7844902, rs7005873, rs10957162, rs7840098, rs11986059, rs10088465, rs6471905, rs4387010, rs7834977, rs4738827, rs7016832, rs4737565, rs4416857, rs4507803, rs6997208, rs6997222, rs6471903, rs6996775, rs6471902	8	rs4738831, rs7016832, rs6997222, rs6996775, rs4507803, rs4737565, rs6997208, rs6471903	2	rs4737565, rs6996775	0		0		0
rs7834745	Y	8	0.953728	rs6469787, rs7834745, rs138038919, rs1023968, rs7820642, rs11781704, rs72680375, rs72680370	0		0		0		0		0
rs11786130	Y	7	0.954891	rs11786130, rs10808565, rs10956403, rs4733812, rs10956401, rs55807015, rs3815871	7	rs4733812, rs55807015, rs10956401, rs10808565, rs10956403, rs11786130, rs3815871	3	rs11786130, rs10808565, rs10956403	0		0		0
rs34173062	Y	1	1	rs34173062	1	rs34173062	1	rs34173062	1	rs34173062	0		0
rs296847	Y	4	0.999033	rs296847, rs841990, rs5896092, rs423955	3	rs841990, rs423955, rs296847	3	rs841990, rs423955, rs296847	1	rs841990	0		0
rs10283564	Y	26	0.950714	rs10283564, rs10283730, rs12337134, rs72701605, rs57204002, rs7859390, rs141632941, rs57707737, rs12351277, rs10974939, rs10974938, rs10974952, rs113659315, rs12686652, rs62541556, rs4495487, rs62543863, rs12342421, rs10974944, rs12343374, rs67006981, rs12343867, rs10283563, rs7046077, rs3780366, rs10115518	24	rs7859390, rs113659315, rs72701605, rs12337134, rs62541556, rs12343867, rs4495487, rs10283730, rs10974938, rs10974939, rs10974952, rs67006981, rs3780366, rs57204002, rs12686652, rs57707737, rs62543863, rs10283563, rs10283564, rs7046077, rs12351277, rs141632941, rs12343374, rs10974944	0		0		0		0
rs2381416	Y	1	0.958107	rs2381416	0		0		0		0		0
rs145697747	Y	6	0.989931	rs145697747, rs143215670, rs370820588, rs185705622, rs186174039, rs201998351	0		0		0		0		0
rs201272561	Y	13	0.965156	rs201272561, rs10991882, rs145434120, rs12683737, rs75655058, rs11302811, rs1848984, rs59727648, rs16907394, rs1331691, rs6479336, rs137963221, rs6479337	4	rs59727648, rs145434120, rs137963221, rs1848984	1	rs59727648	0		0		0
rs547116	Y	10	0.951995	rs551517, rs547116, rs575638, rs576559, rs1751242, rs496475, rs491855, rs6833, rs13094, rs2766982	5	rs576559, rs1751242, rs496475, rs2766982, rs491855	0		0		0		0
rs10982456	Y	41	0.953573	rs726657, rs3181348, rs4979473, rs10081728, rs927375, rs1322060, rs557485812, rs911603, rs10982456, rs2075533, rs1006026, rs10817685, rs12352646, rs4978611, rs3181365, rs4979472, rs10817683, rs10817682, rs927374, rs10982445, rs3838334, rs12337739, rs3789879, rs7872878, rs1322054, rs3181197, rs12347977, rs10667388, rs12338765, rs2418325, rs1322056, rs3181367, rs4979471, rs3181372, rs7025577, rs785…	41	rs12347977, rs3181197, rs1322054, rs10081728, rs2418325, rs3181372, rs7025577, rs7858603, rs2075533, rs10982456, rs12338765, rs112287145, rs911603, rs557485812, rs3789879, rs3838334, rs1322056, rs4978611, rs10817685, rs10817682, rs3181365, rs10817683, rs927375, rs927374, rs3181202, rs3181200, rs3181348, rs3181367, rs12352646, rs10982445, rs7872878, rs1006026, rs726657, rs10667388, rs72756567, rs4…	41	rs12347977, rs3181197, rs1322054, rs10081728, rs2418325, rs3181372, rs7025577, rs7858603, rs2075533, rs10982456, rs12338765, rs112287145, rs911603, rs557485812, rs3789879, rs3838334, rs1322056, rs4978611, rs10817685, rs10817682, rs3181365, rs10817683, rs927375, rs927374, rs3181202, rs3181200, rs3181348, rs3181367, rs12352646, rs10982445, rs7872878, rs1006026, rs726657, rs10667388, rs72756567, rs4…	31	rs12347977, rs7858603, rs7025577, rs3181372, rs3838334, rs2075533, rs10982456, rs12352646, rs3789879, rs1322054, rs1322056, rs4978611, rs10817685, rs10817682, rs10817683, rs927375, rs927374, rs3181202, rs3181200, rs3181348, rs12338765, rs10982445, rs7872878, rs1006026, rs2418325, rs10667388, rs72756567, rs4979471, rs4979472, rs1322067, rs12337739	18	rs10982456, rs10982445, rs3181202, rs1322056, rs1006026, rs7858603, rs10817685, rs2418325, rs10667388, rs7025577, rs72756567, rs4979471, rs4979472, rs3181200, rs3181372, rs1322067, rs12337739, rs2075533	2	rs10982456, rs1006026
rs117868203	Y	1	1	rs117868203	1	rs117868203	1	rs117868203	1	rs117868203	1	rs117868203	0
rs150813342	Y	1	1	rs150813342	1	rs150813342	1	rs150813342	0		0		0
rs34149660	Y	1	1	rs34149660	1	rs34149660	1	rs34149660	0		0		0
rs605642	Y	1	0.981328	rs605642	1	rs605642	1	rs605642	0		0		0
rs532553681	Y	1	1	rs532553681	1	rs532553681	0		0		0		0
rs57994353	Y	32	0.952927	rs57994353, rs12551527, rs72775772, rs3923776, rs11999609, rs3812594, rs4413892, rs3812595, rs36101132, rs55824202, rs35857370, rs12002854, rs76259794, rs35526483, rs67220311, rs11999532, rs13283788, rs66477686, rs11330512, rs13290734, rs11389322, rs35135227, rs34602454, rs72775778, rs34376913, rs13301660, rs3812591, rs543501952, rs11145756, rs7874956, rs10657567, rs11999525	31	rs4413892, rs543501952, rs35526483, rs35857370, rs35135227, rs67220311, rs7874956, rs11389322, rs11330512, rs76259794, rs11999609, rs11999532, rs3812594, rs3812595, rs3923776, rs34602454, rs36101132, rs3812591, rs13283788, rs12551527, rs34376913, rs66477686, rs11999525, rs13301660, rs12002854, rs57994353, rs72775778, rs10657567, rs72775772, rs13290734, rs55824202	21	rs12002854, rs76259794, rs11999525, rs35526483, rs35857370, rs4413892, rs11999532, rs13290734, rs57994353, rs3812594, rs3812595, rs67220311, rs3923776, rs34602454, rs72775772, rs11330512, rs34376913, rs11389322, rs66477686, rs36101132, rs55824202	6	rs11330512, rs76259794, rs34602454, rs12002854, rs67220311, rs34376913	4	rs67220311, rs12002854, rs76259794, rs34376913	0
rs12264390	Y	29	0.956618	rs12259720, rs10904581, rs12259338, rs12264390, rs11253513, rs12761424, rs35174953, rs11253509, rs34638720, rs12354639, rs12360270, rs7908138, rs35306767, rs1539174, rs1106064, rs11253511, rs12354914, rs12259801, rs10904580, rs35693858, rs11253520, rs35485697, rs56318703, rs11253521, rs34433840, rs56347655, rs61833265, rs12762973, rs67980173	29	rs10904580, rs10904581, rs12761424, rs12354639, rs35174953, rs35485697, rs12762973, rs7908138, rs11253509, rs56318703, rs12259720, rs11253520, rs11253521, rs67980173, rs12354914, rs34638720, rs34433840, rs12264390, rs56347655, rs35693858, rs1539174, rs35306767, rs1106064, rs12360270, rs11253511, rs12259338, rs11253513, rs12259801, rs61833265	17	rs1539174, rs35485697, rs35306767, rs10904581, rs12354914, rs11253520, rs34638720, rs11253511, rs11253509, rs12761424, rs12259720, rs12354639, rs12259338, rs11253513, rs1106064, rs11253521, rs61833265	4	rs1539174, rs11253520, rs11253521, rs35485697	0		0
rs10905284	Y	8	0.952325	rs10905284, rs3802597, rs3847417, rs146090423, rs10905279, rs7897792, rs10752126, rs2277228	8	rs3847417, rs2277228, rs3802597, rs146090423, rs10752126, rs10905284, rs7897792, rs10905279	0		0		0		0
rs1830951	Y	15	0.957225	rs1830951, rs7098294, rs7093997, rs56228897, rs7894791, rs141147061, rs1409123, rs57823872, rs1359567, rs7093770, rs11596835, rs1325884, rs11593542, rs2031558, rs6602326	15	rs11596835, rs1830951, rs11593542, rs7093997, rs2031558, rs7894791, rs1409123, rs1359567, rs7093770, rs141147061, rs1325884, rs56228897, rs57823872, rs7098294, rs6602326	0		0		0		0
rs11256008	Y	4	0.960269	rs1912580, rs11256008, rs11256006, rs930579	0		0		0		0		0
rs61840192	Y	11	0.984433	rs61840192, rs11335221, rs148841839, rs1775554, rs1031163, rs962993, rs1775555, rs1663680, rs1444782, rs1775553, rs1663687	1	rs11335221	0		0		0		0
rs3006802	Y	34	0.952415	rs3006802, rs7098710, rs11591540, rs1335540, rs4749125, rs146539401, rs11595895, rs2992333, rs4749126, rs2992335, rs34548728, rs2992334, rs374607167, rs1335552, rs3006813, rs3006810, rs1335551, rs3006811, rs12783831, rs9299821, rs3006808, rs34202976, rs3006807, rs71401889, rs2992332, rs2184571, rs3006816, rs9299820, rs12783726, rs3006815, rs9299819, rs35055608, rs3006821, rs3006819	33	rs3006807, rs3006821, rs3006802, rs374607167, rs3006808, rs1335551, rs2992334, rs2992335, rs2992332, rs2992333, rs12783726, rs34548728, rs3006819, rs1335552, rs3006810, rs3006811, rs2184571, rs3006813, rs3006815, rs3006816, rs9299821, rs34202976, rs12783831, rs35055608, rs11591540, rs4749126, rs4749125, rs1335540, rs7098710, rs9299820, rs9299819, rs146539401, rs11595895	33	rs3006807, rs3006821, rs3006802, rs374607167, rs3006808, rs1335551, rs2992334, rs2992335, rs2992332, rs2992333, rs12783726, rs34548728, rs3006819, rs1335552, rs3006810, rs3006811, rs2184571, rs3006813, rs3006815, rs3006816, rs9299821, rs34202976, rs12783831, rs35055608, rs11591540, rs4749126, rs4749125, rs1335540, rs7098710, rs9299820, rs9299819, rs146539401, rs11595895	29	rs3006807, rs3006802, rs374607167, rs3006808, rs1335551, rs2992334, rs2992335, rs2992332, rs2992333, rs12783726, rs34548728, rs1335552, rs3006810, rs3006811, rs2184571, rs3006813, rs3006815, rs3006816, rs9299821, rs34202976, rs11591540, rs4749126, rs4749125, rs1335540, rs7098710, rs9299820, rs9299819, rs146539401, rs11595895	29	rs3006807, rs3006802, rs374607167, rs3006808, rs1335551, rs2992334, rs2992335, rs2992332, rs2992333, rs12783726, rs34548728, rs1335552, rs3006810, rs3006811, rs2184571, rs3006813, rs3006815, rs3006816, rs9299821, rs34202976, rs11591540, rs4749126, rs4749125, rs1335540, rs7098710, rs9299820, rs9299819, rs146539401, rs11595895	10	rs7098710, rs34548728, rs3006802, rs374607167, rs2992334, rs2992335, rs2992333, rs4749126, rs4749125, rs1335540
rs2998286	Y	39	0.951589	rs2998286, rs2807743, rs2807735, rs2486637, rs2807740, rs2807737, rs2807742, rs2998285, rs2790460, rs9331406, rs2993980, rs2807738, rs1416817, rs946594, rs4237390, rs2993981, rs1416816, rs2486636, rs2486638, rs2486635, rs3121059, rs2993991, rs2993982, rs2993985, rs35372978, rs2807763, rs2998283, rs2486639, rs2807734, rs2807728, rs61295904, rs5784065, rs2993990, rs2993986, rs2807730, rs2790448, rs…	25	rs2807763, rs2807742, rs2807743, rs2807740, rs2790460, rs1416817, rs1416816, rs4237390, rs2807738, rs2486635, rs2486637, rs2486636, rs2486638, rs2993982, rs2993980, rs2993981, rs61295904, rs9331406, rs946594, rs2998285, rs2998286, rs2807737, rs2095901, rs2807728, rs2807735	5	rs2807742, rs2807743, rs2807763, rs2998286, rs2486638	0		0		0
rs10995240	Y	19	0.953759	rs10995240, rs10995243, rs4360590, rs7474813, rs10995238, rs10995242, rs10995239, rs71022162, rs10995241, rs67378703, rs34838577, rs10995250, rs10995248, rs57818723, rs10995249, rs16917546, rs10995251, rs10995246, rs12768538	11	rs10995246, rs57818723, rs10995243, rs16917546, rs10995249, rs10995248, rs10995250, rs10995251, rs71022162, rs67378703, rs10995242	9	rs10995246, rs10995243, rs16917546, rs10995249, rs10995248, rs10995250, rs10995251, rs71022162, rs67378703	0		0		0
rs12413946	Y	10	0.961427	rs12413946, rs190956568, rs58255509, rs73289263, rs200405086, rs112650096, rs74156078, rs147327048, rs58871716, rs57811584	3	rs57811584, rs74156078, rs73289263	0		0		0		0
rs3831732	Y	3	1	rs3831732, rs11267149, rs11355437	3	rs11267149, rs11355437, rs3831732	3	rs11267149, rs11355437, rs3831732	0		0		0
rs7080536	Y	1	1	rs7080536	0		0		0		0		0
rs14408	Y	2	0.984098	rs1059091, rs14408	2	rs14408, rs1059091	2	rs14408, rs1059091	2	rs14408, rs1059091	2	rs14408, rs1059091	0
rs7394579	Y	18	0.952635	rs174549, rs174544, rs174548, rs174556, rs174561, rs174557, rs174555, rs174560, rs174559, rs7394579, rs28456, rs102274, rs174541, rs174536, rs4246215, rs174550, rs174546, rs174545	17	rs174548, rs174549, rs174559, rs102274, rs174545, rs174544, rs174550, rs174557, rs174556, rs174555, rs174561, rs174560, rs174546, rs174541, rs4246215, rs174536, rs7394579	4	rs174541, rs102274, rs174544, rs174561	1	rs174561	0		0
rs34686164	N	1	0.951839	rs7941126	1	rs7941126	1	rs7941126	0		0		0
rs634534	Y	7	0.984826	rs634534, rs637571, rs526631, rs590871, rs669371, rs1151523, rs689274	5	rs526631, rs637571, rs634534, rs1151523, rs689274	4	rs637571, rs634534, rs1151523, rs689274	0		0		0
rs7936323	Y	5	0.999214	rs7936323, rs7936312, rs7931483, rs7936434, rs7936070	1	rs7931483	0		0		0		0
rs55646091	Y	1	1	rs55646091	1	rs55646091	1	rs55646091	0		0		0
rs582297	Y	51	0.952456	rs582297, rs680113, rs10716099, rs35084178, rs662578, rs599558, rs10588462, rs654005, rs660429, rs601111, rs228601, rs608086, rs4987982, rs1003624, rs620613, rs637064, rs682131, rs624366, rs228605, rs609429, rs600329, rs645485, rs3212322, rs186591, rs650128, rs609261, rs1003623, rs11212579, rs650173, rs676729, rs583725, rs619972, rs624888, rs627418, rs582157, rs606275, rs1150203, rs34021496, rs62…	37	rs582297, rs583725, rs1150203, rs682131, rs608086, rs4988129, rs582157, rs227062, rs609261, rs34021496, rs227061, rs3212322, rs10588462, rs1003624, rs637064, rs10716099, rs599558, rs619972, rs1003623, rs680113, rs647681, rs662578, rs660429, rs654005, rs621947, rs624366, rs11212579, rs676729, rs609429, rs600329, rs595747, rs618499, rs664677, rs606275, rs35084178, rs620613, rs4987982	0		0		0		0
rs6589563	Y	21	0.95367	rs6589563, rs10466588, rs12280724, rs139544765, rs12279180, rs61905081, rs12274146, rs61372904, rs12274046, rs57200947, rs60583202, rs10466589, rs12272004, rs55713675, rs11216117, rs61905078, rs28927680, rs59455853, rs61905086, rs12279373, rs12292921	10	rs55713675, rs12274146, rs139544765, rs28927680, rs12279180, rs12272004, rs57200947, rs12274046, rs12292921, rs10466589	0		0		0		0
rs77204473	Y	56	0.951091	rs77204473, rs77136879, rs12294657, rs17120157, rs12270974, rs571547192, rs75776964, rs12274590, rs12292434, rs12418735, rs74615346, rs34899537, rs10892047, rs78692246, rs12285956, rs200856670, rs11216197, rs12292371, rs11216196, rs12272491, rs79157715, rs79207844, rs80015203, rs10892050, rs117877581, rs11216193, rs12421902, rs78066444, rs116597701, rs75410648, rs7480278, rs11216195, rs11216194, …	56	rs12418735, rs12273769, rs78692246, rs12275355, rs116597701, rs34899537, rs12279266, rs77467134, rs17120157, rs80015203, rs17120177, rs12294657, rs12421834, rs75410648, rs77204473, rs78066444, rs571547192, rs75776964, rs12272491, rs12281729, rs2289892, rs2289890, rs878692, rs74615346, rs12291040, rs139552563, rs11216193, rs139127609, rs12270974, rs11216196, rs11216197, rs11216194, rs11216195, rs1…	32	rs12418735, rs12289974, rs12275355, rs34899537, rs12421834, rs145400227, rs80015203, rs17120177, rs77204473, rs75776964, rs12272491, rs2289892, rs2289890, rs74615346, rs12291040, rs12270974, rs11216199, rs79157715, rs12292434, rs77136879, rs76146269, rs12270837, rs139552563, rs7480278, rs76654964, rs12274590, rs117877581, rs12285956, rs12292371, rs12419047, rs79207844, rs12419437	2	rs74615346, rs75776964	0		0
rs10893844	Y	4	0.986275	rs10893844, rs10893845, rs970924, rs4144896	4	rs4144896, rs10893844, rs10893845, rs970924	1	rs10893845	0		0		0
rs4937323	Y	3	0.98694	rs4937323, rs4937324, rs6590322	3	rs4937323, rs6590322, rs4937324	0		0		0		0
rs11613704	Y	4	1	rs11613704, rs2286028, rs60378595, rs55726687	2	rs60378595, rs2286028	1	rs2286028	0		0		0
rs12820863	Y	1	0.990418	rs12820863	1	rs12820863	0		0		0		0
rs7302200	Y	25	0.951258	rs7302200, rs2640562, rs7305461, rs7297175, rs61938963, rs61938962, rs3741499, rs1131017, rs11171739, rs4759229, rs34415530, rs7971751, rs10876870, rs7955865, rs141490969, rs10876866, rs61555617, rs877636, rs2640564, rs34813703, rs2271194, rs705704, rs705696, rs1702877, rs36159461	7	rs4759229, rs1131017, rs705704, rs61555617, rs3741499, rs7297175, rs34813703	5	rs4759229, rs3741499, rs7297175, rs1131017, rs705704	2	rs705704, rs1131017	0		0
rs1059513	Y	2	0.999963	rs1059513, rs3024971	2	rs1059513, rs3024971	2	rs1059513, rs3024971	0		0		0
rs7135535	Y	22	0.951595	rs7135535, rs10777376, rs10777378, rs10859277, rs56305225, rs10859275, rs7953529, rs7358548, rs11106430, rs10859276, rs7977717, rs10777379, rs6538321, rs7967030, rs11106433, rs56128983, rs1013848, rs7306005, rs11106432, rs12311690, rs10859274, rs145489195	22	rs7953529, rs12311690, rs7306005, rs6538321, rs145489195, rs10859275, rs10859274, rs10859277, rs10859276, rs10777376, rs10777379, rs10777378, rs1013848, rs11106430, rs11106433, rs11106432, rs56128983, rs56305225, rs7358548, rs7135535, rs7967030, rs7977717	21	rs10859275, rs7953529, rs10859277, rs7135535, rs10859274, rs7306005, rs10777376, rs10777379, rs10777378, rs11106433, rs1013848, rs6538321, rs56128983, rs145489195, rs7967030, rs12311690, rs10859276, rs11106430, rs56305225, rs7358548, rs11106432	7	rs10859277, rs7135535, rs1013848, rs10777379, rs10777378, rs11106433, rs11106432	0		0
rs3184504	Y	1	0.997514	rs3184504	1	rs3184504	1	rs3184504	1	rs3184504	0		0
rs77741769	Y	17	0.954058	rs371638091, rs61946384, rs10540448, rs4767941, rs138596024, rs61946383, rs61946386, rs571529125, rs77741769, rs146590204, rs1696390, rs182546302, rs10849819, rs1077195, rs2701184, rs7980311, rs7969196	5	rs7969196, rs1077195, rs10849819, rs138596024, rs10540448	5	rs7969196, rs1077195, rs10849819, rs138596024, rs10540448	0		0		0
rs9532434	Y	19	0.957136	rs9532434, rs9548932, rs12875311, rs7993214, rs60120504, rs34270626, rs7319041, rs7320598, rs8002731, rs12872801, rs9603612, rs28635831, rs9943, rs9532433, rs12876235, rs9532430, rs11618582, rs9603616, rs35740791	8	rs34270626, rs9532430, rs9532433, rs12876235, rs9548932, rs12872801, rs12875311, rs7993214	0		0		0		0
rs4325427	N	66	0.954244	rs71718386, rs9577091, rs6563842, rs7328677, rs9549252, rs9549255, rs9549249, rs57735994, rs9532575, rs34373380, rs7338669, rs61963319, rs12870023, rs12585277, rs17061491, rs9577088, rs58919811, rs2297627, rs9532577, rs7330614, rs7324319, rs9577093, rs55920113, rs66942171, rs7993233, rs7324081, rs4943797, rs6563841, rs12585875, rs7333037, rs7989711, rs4429172, rs2151785, rs9577087, rs1360719, rs9…	59	rs4941987, rs7988604, rs58919811, rs7333037, rs1360719, rs12585277, rs57735994, rs9549245, rs9549240, rs67417437, rs4325426, rs10507484, rs9577088, rs12583418, rs4581585, rs55920113, rs138174701, rs17061503, rs9577093, rs3924477, rs17061450, rs7338669, rs8001443, rs1413482, rs9549252, rs9549250, rs4943796, rs9549255, rs3900833, rs6563841, rs71718386, rs4943797, rs9532575, rs9532577, rs3924478, rs…	19	rs1413482, rs58919811, rs3924477, rs7338669, rs6563841, rs9549252, rs3924478, rs17061491, rs4581585, rs57735994, rs3900833, rs9532577, rs9577091, rs55920113, rs7330614, rs12585875, rs9577093, rs7993233, rs12585870	0		0		0
rs7332672	Y	10	0.955476	rs7332672, rs34924388, rs2182885, rs9557177, rs9517653, rs9554571, rs9517650, rs9513582, rs7322572, rs9517654	10	rs7332672, rs34924388, rs9517650, rs9517653, rs9513582, rs9554571, rs9517654, rs9557177, rs2182885, rs7322572	8	rs7332672, rs34924388, rs9517653, rs9554571, rs9517654, rs9557177, rs2182885, rs7322572	5	rs2182885, rs9517653, rs34924388, rs7322572, rs9517654	0		0
rs2239633	Y	1	0.999871	rs2239633	1	rs2239633	1	rs2239633	1	rs2239633	1	rs2239633	1	rs2239633
rs2038700	Y	11	0.973483	rs2038700, rs2332462, rs7141943, rs8017228, rs2004925, rs9323580, rs111872052, rs7143179, rs17185460, rs1555598, rs8011948	2	rs2038700, rs2332462	0		0		0		0
rs8020739	Y	4	0.987004	rs8020739, rs34332679, rs1012919, rs8018407	4	rs34332679, rs1012919, rs8018407, rs8020739	1	rs8018407	0		0		0
rs175705	Y	4	0.95473	rs175705, rs175708, rs175710, rs175703	4	rs175708, rs175703, rs175705, rs175710	4	rs175708, rs175703, rs175705, rs175710	0		0		0
rs72699866	N	15	0.959984	rs8010344, rs11624512, rs1075472, rs10498635, rs72699855, rs7143806, rs7141996, rs537153425, rs11623779, rs17184313, rs11621587, rs11627441, rs7146689, rs112560164, rs72699846	15	rs112560164, rs17184313, rs7146689, rs72699855, rs11623779, rs7143806, rs72699846, rs11627441, rs11624512, rs8010344, rs7141996, rs11621587, rs537153425, rs1075472, rs10498635	15	rs112560164, rs17184313, rs7146689, rs72699855, rs11623779, rs7143806, rs72699846, rs11627441, rs11624512, rs8010344, rs7141996, rs11621587, rs537153425, rs1075472, rs10498635	13	rs112560164, rs17184313, rs7146689, rs72699855, rs11623779, rs7143806, rs72699846, rs11627441, rs11624512, rs11621587, rs537153425, rs1075472, rs10498635	8	rs112560164, rs7146689, rs11623779, rs11627441, rs72699846, rs11624512, rs11621587, rs537153425	7	rs112560164, rs7146689, rs11627441, rs72699846, rs11624512, rs11621587, rs537153425
rs11555542	Y	1	1	rs11555542	1	rs11555542	0		0		0		0
rs2033784	Y	12	0.963986	rs8032739, rs2033784, rs7174445, rs9920190, rs7164786, rs7173698, rs72060256, rs1866316, rs4562997, rs28434383, rs8024330, rs17228058	12	rs7173698, rs4562997, rs7174445, rs72060256, rs1866316, rs2033784, rs8032739, rs8024330, rs7164786, rs17228058, rs9920190, rs28434383	4	rs1866316, rs2033784, rs17228058, rs7173698	0		0		0
rs12916091	Y	8	0.999985	rs8039962, rs934137, rs4778734, rs11072871, rs11854390, rs7163338, rs2115535, rs12916091	8	rs12916091, rs934137, rs11072871, rs2115535, rs11854390, rs8039962, rs4778734, rs7163338	7	rs934137, rs11072871, rs2115535, rs11854390, rs8039962, rs4778734, rs7163338	3	rs11072871, rs7163338, rs8039962	0		0
rs2010672	Y	14	0.95276	rs2010672, rs12909526, rs6496717, rs71463753, rs6416557, rs3743401, rs564785930, rs13379889, rs76758258, rs12592070, rs34601005, rs76750851, rs2010673, rs35248424	13	rs3743401, rs34601005, rs71463753, rs76758258, rs2010672, rs2010673, rs564785930, rs13379889, rs6496717, rs12592070, rs76750851, rs12909526, rs35248424	2	rs2010672, rs2010673	0		0		0
rs7195287	Y	14	0.963934	rs7195287, rs4280242, rs12931183, rs12599918, rs7194680, rs4785904, rs4785903, rs5815136, rs12599113, rs2335455, rs63744561, rs4423425, rs12933775, rs11643898	14	rs7194680, rs7195287, rs63744561, rs12599113, rs11643898, rs2335455, rs12599918, rs4785903, rs12931183, rs4280242, rs4785904, rs12933775, rs4423425, rs5815136	8	rs63744561, rs7195287, rs11643898, rs2335455, rs12599918, rs4423425, rs12931183, rs4280242	2	rs63744561, rs2335455	2	rs63744561, rs2335455	0
rs12935413	Y	8	0.957631	rs12935413, rs12935657, rs7186106, rs34540843, rs35441874, rs9927527, rs7203459, rs62026377	4	rs7203459, rs62026377, rs34540843, rs12935657	0		0		0		0
rs8046011	Y	1	1	rs8046011	1	rs8046011	0		0		0		0
rs4787951	Y	12	0.96241	rs4787951, rs3785356, rs1981551, rs3024556, rs144213170, rs2107354, rs7190472, rs2074572, rs11334116, rs2072130, rs12925861, rs4787948	12	rs4787951, rs2107354, rs12925861, rs2072130, rs3024556, rs4787948, rs11334116, rs7190472, rs2074572, rs1981551, rs3785356, rs144213170	12	rs4787951, rs2107354, rs12925861, rs2072130, rs3024556, rs4787948, rs11334116, rs7190472, rs2074572, rs1981551, rs3785356, rs144213170	10	rs4787951, rs2107354, rs12925861, rs2072130, rs2074572, rs4787948, rs11334116, rs7190472, rs1981551, rs3785356	7	rs4787951, rs2107354, rs12925861, rs2072130, rs2074572, rs4787948, rs7190472	3	rs2107354, rs12925861, rs4787948
rs3809627	Y	6	0.958101	rs3809627, rs34627357, rs8060511, rs7201518, rs9932605, rs12444973	6	rs12444973, rs7201518, rs34627357, rs3809627, rs9932605, rs8060511	5	rs34627357, rs12444973, rs3809627, rs7201518, rs8060511	2	rs12444973, rs3809627	1	rs3809627	1	rs3809627
rs74249949	Y	1	0.983037	rs74249949	1	rs74249949	0		0		0		0
rs535680968	Y	110	0.952476	rs569868609, rs535680968, rs904818, rs9933329, rs111373076, rs4785526, rs34648829, rs55671623, rs3848322, rs9936883, rs11647048, rs904819, rs11647046, rs6500396, rs8058362, rs11643272, rs8059905, rs9923753, rs1386040, rs9931737, rs7199625, rs3843724, rs3848321, rs9930365, rs7191028, rs61312116, rs9923371, rs9922356, rs7203747, rs9924483, rs34813315, rs6500404, rs1987061, rs1486412, rs143402678, r…	110	rs1872655, rs1872654, rs3743780, rs8054583, rs8059819, rs143402678, rs11641458, rs9937610, rs2101372, rs372799051, rs2883642, rs9936467, rs9931737, rs4785248, rs4785247, rs1987061, rs9938633, rs9923753, rs12443895, rs3843724, rs9941336, rs723807, rs61312116, rs2883643, rs8044519, rs35015629, rs11640053, rs12919278, rs7194570, rs9936883, rs535680968, rs9972682, rs28692806, rs6500405, rs6500404, rs…	51	rs3848320, rs3848321, rs3848322, rs11076573, rs1386040, rs535680968, rs3743780, rs35015629, rs8054583, rs9923371, rs9941336, rs11643272, rs2101372, rs904818, rs9924483, rs11076572, rs569868609, rs372799051, rs904819, rs9931737, rs11647048, rs868792, rs9936446, rs55671623, rs11647046, rs1987061, rs34813315, rs9923753, rs12443895, rs8058362, rs3843724, rs6500398, rs6500396, rs6500395, rs1564979, rs…	15	rs3743780, rs8058362, rs9922356, rs2129243, rs9924483, rs112473430, rs372799051, rs1564979, rs9933329, rs868792, rs9936446, rs11640463, rs11643272, rs1987061, rs111373076	14	rs3743780, rs8058362, rs9922356, rs2129243, rs9924483, rs112473430, rs372799051, rs1564979, rs9933329, rs868792, rs9936446, rs11640463, rs11643272, rs1987061	0
rs301161	Y	6	0.95298	rs301161, rs301162, rs437305, rs4843788, rs301155, rs301153	4	rs4843788, rs301161, rs301162, rs437305	0		0		0		0
rs59865663	Y	26	0.950081	rs118090537, rs74035506, rs74035504, rs10852622, rs17175830, rs62048975, rs74032902, rs59865663, rs11643541, rs12924292, rs35133129, rs34416903, rs968459, rs968460, rs11642903, rs12185190, rs13335596, rs71158732, rs3848232, rs13333088, rs35750713, rs62048974, rs12185173, rs11645559, rs74035503, rs885074	25	rs35750713, rs885074, rs35133129, rs968459, rs59865663, rs11645559, rs74035506, rs74035504, rs74035503, rs71158732, rs11642903, rs34416903, rs62048975, rs62048974, rs11643541, rs968460, rs74032902, rs13335596, rs118090537, rs10852622, rs13333088, rs12185173, rs12185190, rs17175830, rs3848232	11	rs35750713, rs11642903, rs35133129, rs10852622, rs13333088, rs12185173, rs885074, rs62048975, rs12185190, rs13335596, rs3848232	0		0		0
rs149206763	Y	5	0.95551	rs149206763, rs138317007, rs11568131, rs17764723, rs2448251	5	rs2448251, rs149206763, rs138317007, rs17764723, rs11568131	0		0		0		0
rs34210653	Y	2	1	rs34210653, rs71368508	0		0		0		0		0
rs113604586	Y	1	1	rs113604586	1	rs113604586	1	rs113604586	0		0		0
rs74480102	Y	1	1	rs74480102	1	rs74480102	1	rs74480102	1	rs74480102	1	rs74480102	1	rs74480102
rs13313564	Y	116	0.951726	rs111307979, rs13313564, rs35506518, rs112771646, rs71369788, rs77925972, rs12940616, rs9652838, rs34521860, rs112771360, rs9913795, rs9652840, rs112876941, rs12709364, rs113370572, rs34137841, rs35030093, rs113730542, rs112797570, rs112345383, rs111862642, rs1510475, rs35088469, rs111469562, rs9901483, rs9894898, rs28580691, rs9911688, rs9911669, rs12946792, rs34291217, rs113369293, rs34516015, …	115	rs112771360, rs9898031, rs34864615, rs35506518, rs113370572, rs7224641, rs9913795, rs9911634, rs9652840, rs34291217, rs112771646, rs111734595, rs12945253, rs9913769, rs111907649, rs34344462, rs111944912, rs9901617, rs9904834, rs7503018, rs9894898, rs73302152, rs2313429, rs9909365, rs9913044, rs9914757, rs112797570, rs111469562, rs9907988, rs73304123, rs77232433, rs12946792, rs111691913, rs7135541…	60	rs34599546, rs113369293, rs9913596, rs9901917, rs77925972, rs35105110, rs9911069, rs34137841, rs8076347, rs113115305, rs113159227, rs35506518, rs113370572, rs7224641, rs112743130, rs9908983, rs35352075, rs9899345, rs8072612, rs1510475, rs12952146, rs112412105, rs9904277, rs12709364, rs75148376, rs56928975, rs9652840, rs71369788, rs113730542, rs112876941, rs34053394, rs112238900, rs9913957, rs3434…	0		0		0
rs112401631	Y	1	0.999767	rs112401631	1	rs112401631	0		0		0		0
rs77697917	Y	3	1	rs77697917, rs112259268, rs145947882	0		0		0		0		0
rs2106786	N	109	0.952423	rs16940671, rs10445362, rs62054802, rs16940672, rs62054762, rs10445363, rs62057150, rs56127111, rs201128097, rs62054804, rs572543580, rs62054803, rs10445364, rs62054806, rs549810804, rs62057149, rs55763795, rs62054805, rs71904125, rs62054761, rs10445333, rs77692262, rs78328427, rs878887, rs17689824, rs17425752, rs4482334, rs2316765, rs1876829, rs17689918, rs17763199, rs56971664, rs4523962, rs1769…	0		0		0		0		0
rs9889262	Y	8	0.952196	rs9889262, rs34666276, rs12940887, rs62076439, rs6504608, rs35587648, rs7207729, rs71369297	7	rs62076439, rs71369297, rs9889262, rs6504608, rs7207729, rs12940887, rs35587648	1	rs35587648	0		0		0
rs60432162	Y	83	0.950546	rs60432162, rs115210018, rs11867517, rs34000805, rs145606454, rs58122682, rs12602655, rs4318247, rs62084251, rs35243555, rs8082661, rs2128792, rs75360723, rs8079754, rs6504546, rs62084249, rs9915108, rs12451511, rs8079291, rs11869819, rs62084246, rs12450907, rs62084248, rs74561219, rs62084247, rs7213292, rs55939964, rs75352663, rs12602912, rs12450072, rs59950564, rs2365764, rs6504545, rs11079709,…	77	rs62084240, rs62084245, rs9912770, rs62084247, rs58122682, rs62084249, rs62084248, rs115210018, rs202228218, rs4318247, rs2365764, rs12451511, rs12451707, rs12602912, rs2128792, rs2046323, rs35243555, rs3935969, rs12452823, rs75231441, rs60432162, rs12602655, rs9913471, rs62084246, rs12450072, rs4569324, rs11869819, rs7213292, rs200471908, rs11079709, rs62084235, rs62084237, rs62084238, rs7454157…	10	rs4791046, rs8081856, rs28609796, rs11079709, rs12450072, rs62084235, rs62084237, rs74561219, rs74541577, rs55931203	0		0		0
rs9900933	Y	10	0.953386	rs5822105, rs9900933, rs7210574, rs10401030, rs8069105, rs1135688, rs10401031, rs878371, rs11658385, rs142130101	8	rs9900933, rs8069105, rs142130101, rs878371, rs5822105, rs11658385, rs7210574, rs1135688	3	rs5822105, rs1135688, rs7210574	0		0		0
rs17758695	Y	1	1	rs17758695	1	rs17758695	1	rs17758695	0		0		0
rs9949291	Y	93	0.9536	rs12968338, rs10401074, rs12968491, rs7239355, rs7234557, rs9949291, rs9954693, rs11874242, rs11872691, rs10401071, rs35052012, rs34382534, rs34726290, rs10401072, rs9957242, rs10401076, rs12961377, rs34309049, rs11872693, rs11875979, rs11872941, rs12963021, rs11661926, rs11665483, rs1809203, rs148200843, rs36024841, rs9961611, rs9958024, rs715351, rs9954687, rs9320020, rs11662105, rs10401096, rs…	48	rs7230917, rs9966040, rs7227055, rs9948949, rs34309049, rs10401096, rs9946860, rs12960235, rs9954687, rs10653624, rs9964834, rs7234557, rs9958024, rs11665483, rs12961239, rs9949291, rs9947895, rs12961377, rs33936464, rs9965634, rs34726290, rs7233240, rs8087895, rs9966701, rs6567378, rs6567379, rs9957242, rs35052012, rs11661926, rs2061131, rs36024841, rs12968491, rs8087908, rs7242730, rs9948855, r…	3	rs1809203, rs12968491, rs12960235	0		0		0
rs36084354	Y	3	0.97083	rs36084354, rs12974537, rs35646539	2	rs36084354, rs12974537	2	rs36084354, rs12974537	1	rs12974537	0		0
rs4807542	Y	2	0.997792	rs4807542, rs8178973	2	rs4807542, rs8178973	2	rs4807542, rs8178973	1	rs8178973	0		0
rs61731111	Y	1	1	rs61731111	1	rs61731111	1	rs61731111	1	rs61731111	1	rs61731111	1	rs61731111
rs410867	Y	10	0.956623	rs386869, rs410867, rs453847, rs34753835, rs12459619, rs420374, rs141811976, rs448888, rs499821, rs380617	10	rs420374, rs386869, rs12459619, rs453847, rs499821, rs380617, rs410867, rs141811976, rs448888, rs34753835	8	rs420374, rs386869, rs453847, rs499821, rs380617, rs410867, rs448888, rs34753835	1	rs410867	0		0
rs4802399	Y	1	0.978387	rs4802399	1	rs4802399	0		0		0		0
rs395892	Y	39	0.953681	rs395892, rs373449, rs440334, rs414423, rs444914, rs10636409, rs425218, rs10410864, rs4802054, rs375867, rs416255, rs367529, rs444817, rs367788, rs396854, rs12979261, rs44048, rs428007, rs372081, rs74178094, rs385240, rs44049, rs364911, rs384138, rs385520, rs17608, rs383768, rs385288, rs7249847, rs7249657, rs400233, rs440191, rs71171517, rs412884, rs439881, rs446425, rs437780, rs399641, rs388648	39	rs44048, rs414423, rs399641, rs7249847, rs400233, rs446425, rs367529, rs416255, rs7249657, rs44049, rs396854, rs444817, rs437780, rs444914, rs375867, rs364911, rs383768, rs10636409, rs385240, rs384138, rs385288, rs412884, rs440191, rs428007, rs74178094, rs17608, rs440334, rs12979261, rs395892, rs71171517, rs388648, rs372081, rs367788, rs10410864, rs4802054, rs385520, rs425218, rs439881, rs373449	1	rs364911	0		0		0
rs12459847	N	12	0.980418	rs145605569, rs137991431, rs143273199, rs11669910, rs183657985, rs74444983, rs11670562, rs11673000, rs73036517, rs11669915, rs11666251, rs11673093	0		0		0		0		0
rs725660	Y	7	0.956585	rs36120341, rs725660, rs7256524, rs9807819, rs149612963, rs2070737, rs8109951	4	rs2070737, rs36120341, rs149612963, rs7256524	2	rs36120341, rs7256524	0		0		0
rs3810328	Y	18	0.975561	rs76793172, rs8112594, rs112655992, rs3810328, rs7257342, rs7249022, rs113222530, rs10420834, rs10406609, rs113577760, rs28433213, rs77799462, rs10413756, rs111404322, rs16980059, rs77461667, rs151045853, rs61703905	10	rs76793172, rs113222530, rs8112594, rs3810328, rs151045853, rs16980059, rs113577760, rs111404322, rs7249022, rs7257342	4	rs8112594, rs3810328, rs151045853, rs113577760	1	rs8112594	0		0
rs4645881	Y	12	0.972149	rs4645881, rs4645878, rs1010104, rs3817074, rs1974820, rs11668008, rs12983717, rs11667200, rs1009316, rs1010103, rs11671610, rs2387583	3	rs11671610, rs4645881, rs1009316	3	rs11671610, rs4645881, rs1009316	2	rs4645881, rs1009316	2	rs4645881, rs1009316	0
rs80054178	Y	3	1	rs77962418, rs77680647, rs80054178	3	rs77962418, rs80054178, rs77680647	3	rs77962418, rs80054178, rs77680647	2	rs80054178, rs77680647	0		0
rs1000005	Y	5	0.968718	rs1000005, rs2834081, rs928736, rs2834083, rs56058208	5	rs2834083, rs1000005, rs928736, rs2834081, rs56058208	4	rs1000005, rs928736, rs2834081, rs56058208	0		0		0
rs28567906	Y	11	0.95695	rs28567906, rs558467033, rs9305558, rs9984470, rs9982324, rs13051383, rs2834674, rs12482105, rs10460712, rs28421324, rs11384665	11	rs28567906, rs9982324, rs558467033, rs11384665, rs10460712, rs9984470, rs28421324, rs9305558, rs2834674, rs13051383, rs12482105	9	rs28567906, rs558467033, rs11384665, rs10460712, rs9984470, rs28421324, rs9305558, rs12482105, rs2834674	1	rs28567906	1	rs28567906	0
rs56117721	Y	8	0.967811	rs56117721, rs73203043, rs111252602, rs2242886, rs56285302, rs2242892, rs2834734, rs1883067	8	rs2242892, rs111252602, rs56117721, rs73203043, rs56285302, rs2834734, rs1883067, rs2242886	8	rs2242892, rs111252602, rs56117721, rs73203043, rs56285302, rs2834734, rs1883067, rs2242886	4	rs56117721, rs1883067, rs73203043, rs2242886	0		0
rs8133101	Y	21	0.957028	rs8133101, rs8133974, rs8126516, rs17227231, rs73205303, rs73203066, rs17227273, rs73203090, rs11088308, rs6517275, rs17227266, rs73203086, rs8133245, rs17812899, rs2242900, rs17812911, rs8133412, rs73203077, rs17812917, rs17812893, rs8128904	2	rs73205303, rs8133974	0		0		0		0
rs8129030	Y	3	0.964837	rs8129030, rs9979383, rs66922517	2	rs9979383, rs66922517	0		0		0		0
rs9974367	Y	2	0.999942	rs9974367, rs2847224	2	rs9974367, rs2847224	2	rs9974367, rs2847224	0		0		0
rs7288670	Y	5	0.998324	rs7288670, rs2275984, rs9608255, rs34505104, rs28765434	0		0		0		0		0
rs13056815	Y	22	0.967771	rs13056815, rs11703927, rs5997938, rs5997929, rs7287402, rs7289189, rs28813120, rs5997932, rs7289337, rs739427, rs4820961, rs2009132, rs2413048, rs12167361, rs2013254, rs7288643, rs7288735, rs12166373, rs9621227, rs713947, rs131200, rs7285773	17	rs4820961, rs13056815, rs7287402, rs713947, rs11703927, rs28813120, rs7288643, rs5997932, rs2413048, rs2013254, rs5997929, rs7285773, rs5997938, rs7288735, rs9621227, rs739427, rs2009132	10	rs4820961, rs713947, rs11703927, rs28813120, rs9621227, rs5997932, rs2413048, rs7288643, rs13056815, rs7288735	0		0		0
rs4821544	Y	2	1	rs4821544, rs760517	2	rs4821544, rs760517	2	rs4821544, rs760517	2	rs4821544, rs760517	2	rs4821544, rs760517	2	rs4821544, rs760517
rs743002	Y	3	0.996144	rs743002, rs34780507, rs761702	3	rs761702, rs34780507, rs743002	1	rs34780507	0		0		0

## Sheet: GRAN
lead	lead_in	nsnps	threshold	snplist	nsnps_0.50	snplist_0.50	nsnps_0.75	snplist_0.75	nsnps_0.90	snplist_0.90	nsnps_0.95	snplist_0.95	nsnps_0.99	snplist_0.99
rs11121246	Y	9	0.95142	rs12752838, rs6661010, rs11121246, rs6577536, rs79565040, rs2047094, rs11121245, rs11590606, rs10864368	7	rs12752838, rs10864368, rs2047094, rs11121245, rs11590606, rs79565040, rs11121246	5	rs10864368, rs2047094, rs11590606, rs79565040, rs11121246	1	rs10864368	0		0
rs56232812	Y	3	0.955287	rs56232812, rs12142239, rs6672956	3	rs12142239, rs56232812, rs6672956	3	rs12142239, rs56232812, rs6672956	3	rs12142239, rs56232812, rs6672956	3	rs12142239, rs56232812, rs6672956	0
rs3917932	Y	1	1	rs3917932	1	rs3917932	1	rs3917932	1	rs3917932	0		0
rs3917914	Y	2	0.974935	rs3917914, rs3917922	2	rs3917922, rs3917914	2	rs3917922, rs3917914	2	rs3917922, rs3917914	2	rs3917922, rs3917914	0
rs7520050	N	33	0.961475	rs7520047, rs4076006, rs4638056, rs11576305, rs36096604, rs10789487, rs4233500, rs12740503, rs7556615, rs4073846, rs12143096, rs4504835, rs35743647, rs34325724, rs35057147, rs4134386, rs11579634, rs11211234, rs11211230, rs34857925, rs140958972, rs6661593, rs4660898, rs12757810, rs7533956, rs12561806, rs11589562, rs12760175, rs7522601, rs34102169, rs6677007, rs6669522, rs11311600	8	rs11589562, rs12561806, rs11579634, rs12143096, rs4076006, rs6669522, rs4134386, rs4233500	0		0		0		0
rs778387	Y	34	0.955555	rs778387, rs11206747, rs12136896, rs112523092, rs12143516, rs12118277, rs72675552, rs12121236, rs12125786, rs778125, rs1331859, rs6703713, rs12145789, rs72675557, rs778121, rs1757915, rs12133795, rs10449752, rs1230003, rs12142826, rs1230005, rs1230004, rs1331861, rs778124, rs1149640, rs370728728, rs1149643, rs545967728, rs12116494, rs12144217, rs1304824, rs72675573, rs706406, rs12145670	0		0		0		0		0
rs7537229	Y	8	0.96336	rs1999537, rs7537229, rs7529440, rs6421495, rs1999538, rs6588629, rs6588628, rs914838	0		0		0		0		0
rs9436747	Y	11	0.953603	rs970468, rs6670973, rs9436747, rs4592285, rs4655811, rs6657868, rs80086931, rs146441529, rs67129560, rs55809705, rs10889551	8	rs10889551, rs80086931, rs970468, rs9436747, rs6657868, rs4655811, rs67129560, rs146441529	0		0		0		0
rs1892534	Y	41	0.954227	rs1892534, rs11208691, rs1805096, rs1938495, rs2154384, rs1938497, rs11809906, rs12034502, rs1938494, rs4311928, rs7531867, rs36197779, rs13375019, rs12030956, rs4655761, rs11208696, rs11208695, rs2376015, rs56274111, rs200241668, rs12035753, rs11208693, rs200329596, rs12044840, rs61783272, rs10789193, rs1938498, rs6588153, rs10789192, rs59485108, rs10749755, rs10443261, rs2154382, rs7546242, rs1…	0		0		0		0		0
rs663045	Y	4	0.977919	rs663045, rs828999, rs547364, rs476386	4	rs828999, rs476386, rs663045, rs547364	2	rs663045, rs547364	2	rs663045, rs547364	0		0
rs2476601	Y	1	1	rs2476601	1	rs2476601	1	rs2476601	1	rs2476601	0		0
rs2814778	Y	1	0.999971	rs2814778	1	rs2814778	0		0		0		0
rs7550207	Y	1	0.995463	rs7550207	0		0		0		0		0
rs34599082	Y	1	1	rs34599082	0		0		0		0		0
rs201950044	Y	18	0.955583	rs201950044, rs61804160, rs377720202, rs4657078, rs140884047, rs56159502, rs3002598, rs115810687, rs61803028, rs56091027, rs546433061, rs67411091, rs146587056, rs67167367, rs539657009, rs192123799, rs143853382, rs61803031	16	rs192123799, rs61804160, rs146587056, rs61803031, rs4657078, rs546433061, rs56091027, rs115810687, rs201950044, rs56159502, rs3002598, rs140884047, rs67167367, rs67411091, rs377720202, rs61803028	8	rs192123799, rs146587056, rs67411091, rs56091027, rs115810687, rs61803031, rs67167367, rs61803028	0		0		0
rs4844622	Y	18	0.957438	rs4844622, rs12141901, rs4844621, rs7551724, rs11586197, rs882198, rs61821315, rs7550821, rs61821318, rs4844624, rs4844623, rs12145290, rs1967689, rs5780409, rs372892306, rs1555137, rs6669384, rs55935450	17	rs6669384, rs11586197, rs372892306, rs5780409, rs7550821, rs1967689, rs7551724, rs4844624, rs4844622, rs4844623, rs61821318, rs4844621, rs882198, rs61821315, rs55935450, rs12141901, rs12145290	17	rs6669384, rs11586197, rs372892306, rs5780409, rs7550821, rs1967689, rs7551724, rs4844624, rs4844622, rs4844623, rs61821318, rs4844621, rs882198, rs61821315, rs55935450, rs12141901, rs12145290	11	rs6669384, rs5780409, rs372892306, rs1967689, rs61821318, rs4844624, rs4844622, rs4844623, rs882198, rs55935450, rs12145290	5	rs1967689, rs4844624, rs5780409, rs4844623, rs12145290	0
rs6426558	Y	75	0.951137	rs6665290, rs17592479, rs2297412, rs142094209, rs17600669, rs17600627, rs61834001, rs68087483, rs6704144, rs1929862, rs6426558, rs17528667, rs6426559, rs6693535, rs7520272, rs6659424, rs11588904, rs12409755, rs10586161, rs6670924, rs1186, rs3768421, rs139421460, rs7552783, rs12403236, rs10495273, rs1929863, rs3738729, rs11589344, rs10584341, rs12410103, rs138094768, rs6690803, rs3768425, rs379545…	33	rs3768419, rs7552783, rs1045289, rs10495273, rs3738725, rs138094768, rs1045287, rs1045285, rs12406714, rs1045286, rs5781457, rs3795445, rs6664955, rs3795449, rs34267809, rs11420839, rs3768421, rs3768423, rs3768424, rs3768425, rs10586161, rs1045290, rs1186, rs1343743, rs1343744, rs2297412, rs2297415, rs2297416, rs3795451, rs17592479, rs10586162, rs6426558, rs1045252	11	rs12406714, rs10586162, rs34267809, rs3768421, rs3768423, rs3768424, rs3768425, rs10586161, rs1045290, rs1186, rs1045289	5	rs3768421, rs3768423, rs1186, rs3768424, rs3768425	0		0
rs6701752	Y	13	0.963858	rs2208568, rs4660129, rs9970896, rs10927063, rs370718489, rs10927074, rs6429432, rs1886654, rs4660130, rs6701752, rs10927064, rs71761877, rs10803164	12	rs10927074, rs10927064, rs4660129, rs10927063, rs10803164, rs4660130, rs370718489, rs1886654, rs9970896, rs6701752, rs6429432, rs71761877	12	rs10927074, rs10927064, rs4660129, rs10927063, rs10803164, rs4660130, rs370718489, rs1886654, rs9970896, rs6701752, rs6429432, rs71761877	0		0		0
rs12239046	Y	6	0.999812	rs12239046, rs56188865, rs10157379, rs4925546, rs58546652, rs56015600	6	rs58546652, rs10157379, rs56015600, rs4925546, rs56188865, rs12239046	6	rs58546652, rs10157379, rs56015600, rs4925546, rs56188865, rs12239046	5	rs12239046, rs10157379, rs58546652, rs56015600, rs4925546	2	rs12239046, rs58546652	0
rs11336847	N	1	0.997248	rs1260326	0		0		0		0		0
rs78487399	Y	35	0.951083	rs78487399, rs75873078, rs77552263, rs7601039, rs12478337, rs78481334, rs79845707, rs77888770, rs113050137, rs60868396, rs61271889, rs12475503, rs72868628, rs113377695, rs17031116, rs35478206, rs12474102, rs12469695, rs7559723, rs60955978, rs12471686, rs6726404, rs12473987, rs17031106, rs6712944, rs76765584, rs112668841, rs142518917, rs7568901, rs17031088, rs111545708, rs12469373, rs113458726, rs…	13	rs7568901, rs111545708, rs113050137, rs77552263, rs12475503, rs78481334, rs12478337, rs7559723, rs12473987, rs7559670, rs79845707, rs78487399, rs77888770	1	rs111545708	0		0		0
rs200476039	Y	14	0.977	rs72917514, rs17046310, rs6717514, rs17046312, rs72915588, rs11125544, rs11901245, rs200476039, rs6709473, rs146410198, rs6713115, rs80309373, rs114518155, rs143274022	0		0		0		0		0
rs10206089	Y	1	0.973086	rs10206089	1	rs10206089	1	rs10206089	0		0		0
rs2860773	Y	27	0.96081	rs2860773, rs1807337, rs12185610, rs6546151, rs62141115, rs7565437, rs1437466, rs2028150, rs55792977, rs7569113, rs7557569, rs11326552, rs10153675, rs7569257, rs6752053, rs7572922, rs10166362, rs62141075, rs10166100, rs2028151, rs7576126, rs12185577, rs12470883, rs13383320, rs6731993, rs10184881, rs7584078	27	rs12185577, rs7572922, rs10166362, rs7569257, rs7576126, rs10184881, rs7584078, rs6546151, rs2860773, rs7557569, rs2028151, rs12470883, rs10166100, rs10153675, rs1807337, rs62141115, rs6731993, rs2028150, rs7565437, rs6752053, rs62141075, rs11326552, rs13383320, rs55792977, rs1437466, rs7569113, rs12185610	5	rs12185577, rs1807337, rs11326552, rs1437466, rs7576126	3	rs12185577, rs11326552, rs7576126	2	rs12185577, rs11326552	0
rs7575217	Y	24	0.951778	rs7575217, rs1192786, rs3841079, rs733830, rs11691031, rs7564652, rs62152486, rs1192785, rs13397388, rs1192784, rs1192787, rs1192788, rs13400798, rs6543020, rs13386749, rs7572504, rs1192789, rs12468712, rs28371411, rs5832953, rs139805489, rs4851407, rs112242974, rs61104655	16	rs28371411, rs4851407, rs1192784, rs1192785, rs1192786, rs1192787, rs1192788, rs12468712, rs5832953, rs13400798, rs6543020, rs62152486, rs13386749, rs61104655, rs112242974, rs139805489	0		0		0		0
rs2029582	Y	37	0.95399	rs2029582, rs13394316, rs10207930, rs13432105, rs11473501, rs6738377, rs6715841, rs10171849, rs1542176, rs4575729, rs6731551, rs11123161, rs4368340, rs11687782, rs7561598, rs28648961, rs6734238, rs7574159, rs13382561, rs17207494, rs111354213, rs7587033, rs6728590, rs9973741, rs12329129, rs6741180, rs7596350, rs55896126, rs1446509, rs6746979, rs56341434, rs12328368, rs13424580, rs58865280, rs12328…	37	rs12328368, rs6731551, rs13394316, rs13382561, rs13424580, rs6746979, rs4575729, rs6715841, rs17207494, rs28648961, rs9973741, rs12328766, rs55896126, rs6734238, rs6738239, rs13432105, rs58865280, rs7561598, rs10171849, rs10207930, rs11687782, rs12329129, rs56341434, rs1446509, rs11473501, rs7587033, rs6741180, rs7574159, rs4368340, rs111354213, rs11123161, rs6728590, rs1542176, rs7596350, rs2029…	5	rs4575729, rs55896126, rs6734238, rs56341434, rs11687782	0		0		0
rs34435647	Y	39	0.95755	rs10803758, rs13032135, rs12692558, rs4664296, rs6432548, rs34435647, rs7595639, rs4380179, rs1896269, rs4665104, rs4665100, rs55710169, rs10184034, rs11687103, rs10176436, rs7590607, rs12386214, rs7588710, rs2357526, rs35975814, rs4664293, rs10193402, rs4665098, rs7559127, rs11676412, rs13000070, rs10185155, rs1365800, rs7604482, rs142992586, rs2357382, rs1346325, rs3940435, rs10432413, rs466510…	9	rs13397722, rs2357382, rs7595639, rs10176436, rs10432413, rs7559127, rs10185155, rs3940435, rs142992586	2	rs2357382, rs10185155	0		0		0
rs139707092	Y	4	0.982096	rs139707092, rs11678685, rs3931, rs11688437	4	rs3931, rs11678685, rs139707092, rs11688437	0		0		0		0
rs10562650	Y	9	0.955654	rs6740847, rs4667282, rs35723031, rs7573465, rs1375493, rs6731125, rs4667283, rs10562650, rs1449263	9	rs1449263, rs4667283, rs7573465, rs6731125, rs10562650, rs6740847, rs4667282, rs35723031, rs1375493	9	rs1449263, rs4667283, rs7573465, rs6731125, rs10562650, rs6740847, rs4667282, rs35723031, rs1375493	3	rs10562650, rs35723031, rs1375493	3	rs10562650, rs35723031, rs1375493	3	rs10562650, rs35723031, rs1375493
rs55799208	Y	1	1	rs55799208	1	rs55799208	1	rs55799208	0		0		0
rs114050631	Y	1	1	rs114050631	1	rs114050631	1	rs114050631	0		0		0
rs10716631	N	21	0.955514	rs56109829, rs13429408, rs55827343, rs4791, rs2292553, rs2168704, rs62182826, rs4674280, rs992157, rs13419763, rs6736362, rs3731859, rs736731, rs556625436, rs736730, rs12999734, rs11554825, rs10932766, rs13003334, rs28665899, rs150599792	20	rs13003334, rs28665899, rs62182826, rs56109829, rs736731, rs736730, rs992157, rs55827343, rs13419763, rs2168704, rs12999734, rs6736362, rs2292553, rs4791, rs11554825, rs13429408, rs10932766, rs150599792, rs3731859, rs4674280	18	rs13003334, rs28665899, rs62182826, rs56109829, rs736731, rs736730, rs992157, rs55827343, rs13419763, rs2168704, rs12999734, rs2292553, rs4791, rs11554825, rs13429408, rs10932766, rs3731859, rs4674280	6	rs62182826, rs56109829, rs992157, rs55827343, rs4791, rs10932766	0		0
rs9287604	Y	20	0.951243	rs9287604, rs1344760, rs3888914, rs2568563, rs2568564, rs10084297, rs2568565, rs4074882, rs1098866, rs4077980, rs4663675, rs10176744, rs4663674, rs30103, rs10164769, rs842114, rs6712794, rs10177150, rs4663233, rs30105	10	rs10176744, rs4077980, rs10177150, rs3888914, rs10084297, rs4074882, rs6712794, rs10164769, rs9287604, rs1344760	1	rs4074882	0		0		0
rs4682863	Y	31	0.957919	rs9872440, rs7612912, rs9872570, rs142157305, rs1366045, rs3919627, rs150335166, rs2195224, rs2195225, rs1366046, rs141566991, rs11919717, rs9815043, rs11129979, rs4683345, rs1007638, rs4682868, rs7647523, rs2114883, rs4682863, rs4683341, rs4683340, rs13094956, rs4682867, rs9878145, rs9840276, rs1582882, rs34052773, rs4682862, rs7433284, rs4683339	4	rs11129979, rs7433284, rs7647523, rs4683345	0		0		0		0
rs11920354	Y	29	0.955753	rs11920354, rs11921117, rs2088135, rs56250009, rs62248905, rs7632501, rs11925560, rs141584824, rs140700660, rs55664914, rs11301132, rs6768221, rs539590773, rs202080727, rs2276853, rs13094438, rs2276854, rs149047926, rs6773521, rs6791842, rs62246455, rs1466740, rs1466741, rs58956475, rs6781941, rs57756484, rs11130123, rs4683326, rs11130124	6	rs140700660, rs11130124, rs11130123, rs55664914, rs7632501, rs149047926	2	rs149047926, rs7632501	0		0		0
rs4328821	Y	6	0.971477	rs2734031, rs7646596, rs6782812, rs13089722, rs2335235, rs4328821	6	rs6782812, rs13089722, rs7646596, rs4328821, rs2734031, rs2335235	4	rs4328821, rs13089722, rs6782812, rs2335235	0		0		0
rs6782228	Y	3	0.955529	rs6782228, rs11718130, rs34890930	3	rs34890930, rs11718130, rs6782228	1	rs6782228	0		0		0
rs143699489	Y	12	0.958054	rs143699489, rs113799399, rs2012610, rs59213384, rs6439983, rs56273864, rs16851151, rs11716538, rs58903469, rs6439982, rs11716479, rs971799	2	rs6439982, rs58903469	1	rs58903469	0		0		0
rs9819371	Y	1	1	rs9819371	1	rs9819371	1	rs9819371	1	rs9819371	1	rs9819371	0
rs11734460	Y	30	0.957941	rs11734460, rs4690295, rs4690187, rs11735280, rs4690294, rs4690293, rs138688201, rs4690292, rs11940788, rs4690188, rs73221103, rs73221124, rs35927802, rs4690186, rs56011263, rs11248035, rs11248036, rs12504026, rs12374317, rs55948606, rs35734242, rs79254414, rs565459914, rs79651917, rs13126245, rs112926042, rs115781025, rs73221121, rs111623827, rs7663343	30	rs11248036, rs11248035, rs11940788, rs35927802, rs55948606, rs4690295, rs138688201, rs12504026, rs565459914, rs7663343, rs56011263, rs4690292, rs4690293, rs4690294, rs11734460, rs79651917, rs111623827, rs73221103, rs112926042, rs73221121, rs73221124, rs4690186, rs4690187, rs35734242, rs115781025, rs79254414, rs4690188, rs11735280, rs13126245, rs12374317	22	rs11940788, rs565459914, rs4690295, rs138688201, rs12504026, rs55948606, rs7663343, rs56011263, rs4690292, rs4690293, rs4690294, rs11734460, rs79651917, rs111623827, rs73221103, rs112926042, rs4690186, rs4690187, rs35734242, rs115781025, rs79254414, rs4690188	10	rs4690292, rs4690187, rs115781025, rs79651917, rs4690188, rs4690186, rs111623827, rs7663343, rs55948606, rs56011263	8	rs4690292, rs115781025, rs79651917, rs4690186, rs111623827, rs7663343, rs55948606, rs56011263	0
rs11931598	Y	3	0.967802	rs11931598, rs568868093, rs871134	3	rs11931598, rs568868093, rs871134	3	rs11931598, rs568868093, rs871134	0		0		0
rs218265	Y	2	0.992354	rs218265, rs218264	2	rs218264, rs218265	2	rs218264, rs218265	0		0		0
rs11723621	Y	9	0.965874	rs1352846, rs11723621, rs4588, rs17467825, rs34265662, rs368486133, rs3755967, rs2282679, rs2282680	9	rs4588, rs3755967, rs17467825, rs1352846, rs11723621, rs368486133, rs2282679, rs2282680, rs34265662	0		0		0		0
rs16850073	Y	2	1	rs16850073, rs62312418	2	rs16850073, rs62312418	1	rs16850073	0		0		0
rs11725704	Y	5	0.963447	rs11725704, rs1371794, rs518867, rs9131, rs1837559	4	rs9131, rs1837559, rs1371794, rs11725704	0		0		0		0
rs17005891	Y	59	0.956577	rs28476539, rs141560958, rs17005891, rs13138355, rs56396312, rs148141424, rs28483107, rs17005896, rs17005892, rs7672265, rs7691733, rs7665702, rs6855705, rs35614535, rs7691204, rs17005923, rs34428564, rs115844322, rs35409491, rs17006028, rs7672496, rs7698041, rs7679857, rs35974252, rs72658996, rs7669516, rs6535359, rs77589586, rs17005974, rs7655583, rs6822801, rs57642298, rs17006038, rs7656006, r…	2	rs13135867, rs13102081	0		0		0		0
rs7679673	Y	2	0.999957	rs7679673, rs10007915	2	rs10007915, rs7679673	2	rs10007915, rs7679673	2	rs10007915, rs7679673	1	rs10007915	1	rs10007915
rs35188965	Y	7	0.960276	rs35188965, rs4535497, rs4580814, rs6895108, rs7702189, rs6880997, rs13181874	7	rs7702189, rs4535497, rs13181874, rs35188965, rs4580814, rs6880997, rs6895108	6	rs4535497, rs13181874, rs35188965, rs4580814, rs6880997, rs6895108	2	rs4535497, rs35188965	2	rs4535497, rs35188965	0
rs7705526	Y	1	0.999976	rs7705526	1	rs7705526	0		0		0		0
rs11741826	Y	26	0.964785	rs72767881, rs11741826, rs11741775, rs28499200, rs11742878, rs11957698, rs35438259, rs13154469, rs11745591, rs35183152, rs11460860, rs59263879, rs6893648, rs34862981, rs68083627, rs34449757, rs6877725, rs6881767, rs13168973, rs6869305, rs10940215, rs35316810, rs6865481, rs11745537, rs4288083, rs66514959	17	rs11745591, rs11957698, rs34449757, rs11741775, rs35183152, rs6877725, rs72767881, rs11460860, rs11741826, rs35438259, rs66514959, rs68083627, rs11745537, rs13154469, rs59263879, rs28499200, rs11742878	0		0		0		0
rs2338224	Y	31	0.952663	rs2338224, rs4703881, rs7708005, rs6452474, rs10068109, rs4703890, rs12697709, rs10942300, rs6859727, rs9293309, rs6874695, rs12517661, rs9293307, rs9293308, rs10060299, rs10942301, rs2879092, rs4703888, rs4703887, rs12697710, rs10043295, rs4703886, rs2879093, rs4703541, rs149095236, rs2338021, rs4267851, rs11294795, rs45446498, rs11441018, rs6452473	5	rs2879093, rs2879092, rs2338224, rs4703890, rs2338021	0		0		0		0
rs10058074	Y	11	0.969647	rs10075801, rs2631360, rs112838960, rs200838, rs11950562, rs2631367, rs11242109, rs17622208, rs56083751, rs4705938, rs10058074	6	rs112838960, rs10075801, rs2631360, rs2631367, rs200838, rs11950562	2	rs2631360, rs2631367	0		0		0
rs1036207	Y	63	0.954239	rs11405616, rs6860138, rs6580224, rs10068717, rs6580228, rs449454, rs7700687, rs10062349, rs11749731, rs35952555, rs11739961, rs2338821, rs4391200, rs10875596, rs4912622, rs1835965, rs1835966, rs2338823, rs7705547, rs1036207, rs7733850, rs11301861, rs13188700, rs4912805, rs3765011, rs7718955, rs11750521, rs10079513, rs10041497, rs9324866, rs1036209, rs6580225, rs10569192, rs7712237, rs12656877, r…	60	rs6883827, rs3765011, rs4912622, rs4912804, rs7705042, rs10041497, rs2338822, rs4385236, rs10062349, rs4912805, rs11749731, rs10569192, rs2338821, rs7709361, rs2338823, rs249643, rs10875596, rs1036207, rs1036209, rs7718955, rs6882226, rs7700687, rs4912623, rs181826, rs11739961, rs6580223, rs10463348, rs1835965, rs1835966, rs6580228, rs1062158, rs6580225, rs6580224, rs9324866, rs11405616, rs126554…	23	rs4912622, rs4385236, rs11749731, rs10569192, rs7709361, rs11750521, rs10875596, rs1036207, rs6863411, rs10463348, rs1835965, rs6580225, rs6580224, rs6580223, rs7705547, rs12653848, rs7712237, rs12653866, rs12515668, rs2043280, rs12656877, rs1036209, rs11301861	4	rs6580225, rs6580224, rs6580223, rs10569192	0		0
rs56330463	Y	24	0.953565	rs2082382, rs56330463, rs9325120, rs11959615, rs34064454, rs11168066, rs2082395, rs11746634, rs11960649, rs9325122, rs1432622, rs11168067, rs11168070, rs2053044, rs1042714, rs11957351, rs2400707, rs1042711, rs1432623, rs1801704, rs35875547, rs11948371, rs11959427, rs11168068	24	rs1042711, rs35875547, rs1042714, rs11948371, rs2053044, rs1801704, rs2400707, rs11957351, rs11959427, rs2082395, rs1432622, rs1432623, rs11960649, rs56330463, rs11168068, rs11168066, rs11168067, rs34064454, rs11168070, rs11746634, rs2082382, rs11959615, rs9325120, rs9325122	16	rs1042711, rs1042714, rs11168068, rs11168067, rs11168070, rs11948371, rs2053044, rs1801704, rs1432622, rs1432623, rs11959427, rs11960649, rs2400707, rs11746634, rs9325122, rs11957351	6	rs1042711, rs11959427, rs11168070, rs2053044, rs1801704, rs1042714	5	rs1042711, rs11959427, rs1801704, rs11168070, rs1042714	0
rs2594836	Y	3	0.996951	rs791357, rs2594836, rs2561758	3	rs791357, rs2561758, rs2594836	3	rs791357, rs2561758, rs2594836	0		0		0
rs76025697	Y	15	0.958635	rs76025697, rs34646062, rs6867806, rs55882075, rs12656648, rs56227602, rs10516146, rs10447304, rs34785307, rs3797774, rs6601073, rs10447303, rs7736300, rs62406180, rs76007005	5	rs6867806, rs55882075, rs12656648, rs34646062, rs76025697	4	rs12656648, rs55882075, rs34646062, rs76025697	1	rs34646062	0		0
rs1144700	Y	8	0.973342	rs1144700, rs6915310, rs71706080, rs9367926, rs2301594, rs56192497, rs56374431, rs1322599	8	rs6915310, rs71706080, rs56192497, rs1144700, rs56374431, rs1322599, rs2301594, rs9367926	7	rs6915310, rs71706080, rs56192497, rs56374431, rs1322599, rs2301594, rs9367926	0		0		0
rs6917586	Y	19	0.959362	rs6917586, rs11757230, rs9348475, rs9350353, rs6934661, rs6929142, rs6922604, rs6909513, rs6929330, rs66995629, rs9366399, rs9368307, rs6934672, rs9358427, rs2328601, rs9368308, rs6905844, rs9348474, rs35784842	1	rs6917586	0		0		0		0
rs113977268	Y	3	1	rs113856477, rs113977268, rs113760175	3	rs113977268, rs113856477, rs113760175	0		0		0		0
rs200638392	Y	48	0.950596	rs200638392, rs5878016, rs9344678, rs7774080, rs4574603, rs9351114, rs9353455, rs6454582, rs71548708, rs6926838, rs6907805, rs62439492, rs1925689, rs200385467, rs6926563, rs201021043, rs67614146, rs34354898, rs6454589, rs9359734, rs2025489, rs576467235, rs201150852, rs111312739, rs9359735, rs10543050, rs35340723, rs62439493, rs1610331, rs6929920, rs4267927, rs9353452, rs111210232, rs139623321, rs…	21	rs6934717, rs6917455, rs5878016, rs9359735, rs9353451, rs9344678, rs9353453, rs9353452, rs9353455, rs7774080, rs1590429, rs6454589, rs1925689, rs200385467, rs9351114, rs9359736, rs6929920, rs111312739, rs576467235, rs2025489, rs2031519	3	rs6454589, rs1925689, rs200385467	1	rs6454589	0		0
rs9487023	N	84	0.951705	rs9400271, rs882074, rs1111865, rs9386791, rs5879018, rs1111866, rs7773331, rs9480921, rs9400269, rs9386790, rs9480923, rs9487033, rs9374079, rs9480922, rs7772602, rs9400270, rs9487034, rs143096635, rs6924815, rs9487036, rs1111864, rs4403290, rs9487032, rs9386794, rs9372211, rs882072, rs9487043, rs6924776, rs9487042, rs9487039, rs4601178, rs1320612, rs1111863, rs1521908, rs9386793, rs9480920, rs1…	17	rs7774390, rs1521908, rs9480920, rs9480921, rs2222392, rs7744284, rs7774377, rs9320282, rs9400269, rs9487053, rs112273618, rs7773815, rs9386789, rs9487034, rs9487033, rs9487032, rs7755970	1	rs9487053	0		0		0
rs7776054	Y	15	0.956694	rs34208856, rs9402685, rs7776054, rs9376090, rs9399137, rs35786788, rs375867652, rs9376091, rs9399136, rs1331309, rs4895440, rs9373124, rs34164109, rs11759553, rs66650371	10	rs4895440, rs9399137, rs375867652, rs1331309, rs35786788, rs9376090, rs66650371, rs7776054, rs11759553, rs9373124	0		0		0		0
rs2746427	Y	27	0.958012	rs2746427, rs2746421, rs2746430, rs146318841, rs2746426, rs2614278, rs1012645, rs2064431, rs2746425, rs2179780, rs2179779, rs2746429, rs2614259, rs7772681, rs34814575, rs2614255, rs2614277, rs34975647, rs2746419, rs2244745, rs2064430, rs6918097, rs9321501, rs201009279, rs2223803, rs9389286, rs2614284	12	rs1012645, rs2614255, rs6918097, rs34814575, rs9389286, rs2614278, rs7772681, rs9321501, rs2064431, rs2064430, rs34975647, rs2746419	1	rs34975647	0		0		0
rs212409	Y	5	0.965486	rs212409, rs1738074, rs212411, rs5881307, rs182429	5	rs5881307, rs1738074, rs212409, rs212411, rs182429	5	rs5881307, rs1738074, rs212409, rs212411, rs182429	1	rs1738074	1	rs1738074	1	rs1738074
rs7804306	Y	29	0.956112	rs7804306, rs112270482, rs112595579, rs56073406, rs6975218, rs73049252, rs182593722, rs140289677, rs73049276, rs67343471, rs73049256, rs73049270, rs113537684, rs117300282, rs73049300, rs73049297, rs73049293, rs17566854, rs151231850, rs141925360, rs73049290, rs147420655, rs56017154, rs138912252, rs142269087, rs144036658, rs73049239, rs12113109, rs73049238	19	rs140289677, rs117300282, rs56073406, rs112270482, rs12113109, rs151231850, rs182593722, rs7804306, rs73049256, rs67343471, rs73049252, rs73049239, rs113537684, rs6975218, rs73049276, rs73049270, rs112595579, rs141925360, rs144036658	8	rs140289677, rs117300282, rs56073406, rs12113109, rs151231850, rs182593722, rs73049252, rs144036658	0		0		0
rs2158799	Y	1	1	rs2158799	1	rs2158799	1	rs2158799	0		0		0
rs56388170	Y	1	1	rs56388170	1	rs56388170	1	rs56388170	0		0		0
rs3735485	Y	21	0.960663	rs3735485, rs10253506, rs7792760, rs1557934, rs12533346, rs6463256, rs3213658, rs4720488, rs4720489, rs7782333, rs6463257, rs12702111, rs138550100, rs4724340, rs10232306, rs57407826, rs2331202, rs4563792, rs1859489, rs1476617, rs6463259	21	rs1557934, rs1476617, rs57407826, rs138550100, rs3213658, rs7782333, rs7792760, rs4720489, rs4720488, rs2331202, rs4563792, rs10253506, rs4724340, rs6463256, rs6463257, rs12533346, rs3735485, rs12702111, rs6463259, rs1859489, rs10232306	14	rs1557934, rs138550100, rs3213658, rs7782333, rs10232306, rs4720489, rs4720488, rs1476617, rs6463256, rs6463257, rs12533346, rs3735485, rs12702111, rs6463259	8	rs3213658, rs10232306, rs4720489, rs4720488, rs6463256, rs6463257, rs12533346, rs6463259	4	rs10232306, rs6463256, rs3213658, rs12533346	0
rs834603	Y	14	0.951323	rs834603, rs834601, rs700755, rs10280277, rs2136769, rs17544073, rs2692540, rs7801481, rs2665775, rs34227350, rs11764365, rs834597, rs834598, rs34003202	9	rs34227350, rs700755, rs834601, rs17544073, rs2136769, rs7801481, rs10280277, rs11764365, rs834603	0		0		0		0
rs76641566	Y	3	0.979448	rs11769630, rs1870028, rs76641566	2	rs11769630, rs1870028	2	rs11769630, rs1870028	0		0		0
rs4272	Y	4	0.999941	rs8179, rs4272, rs42033, rs42031	4	rs42031, rs42033, rs4272, rs8179	0		0		0		0
rs445	Y	1	1	rs445	1	rs445	1	rs445	0		0		0
rs1991651	Y	23	0.952824	rs1991651, rs10093774, rs11986043, rs6989160, rs7818181, rs6601536, rs11986935, rs3808603, rs7833945, rs10091386, rs6601535, rs28613656, rs7012206, rs12541110, rs1549796, rs11996727, rs6601534, rs7012199, rs4840519, rs2271355, rs877116, rs2163379, rs7840344	10	rs3808603, rs12541110, rs6601536, rs7012206, rs7818181, rs6601535, rs7012199, rs10091386, rs28613656, rs4840519	5	rs7818181, rs10091386, rs7012199, rs7012206, rs6601536	0		0		0
rs2979489	Y	10	0.95588	rs2979488, rs2979489, rs6468341, rs2979472, rs6468342, rs2915607, rs35091702, rs2979469, rs13250272, rs11992441	8	rs2915607, rs6468341, rs35091702, rs6468342, rs13250272, rs2979469, rs2979489, rs2979488	0		0		0		0
rs2271400	Y	2	0.997813	rs2271400, rs1450741	2	rs1450741, rs2271400	2	rs1450741, rs2271400	2	rs1450741, rs2271400	2	rs1450741, rs2271400	1	rs1450741
rs7846314	Y	4	1	rs7846314, rs11775560, rs35440906, rs13256023	3	rs13256023, rs35440906, rs7846314	0		0		0		0
rs12542907	Y	7	0.998351	rs12542907, rs146723115, rs62511286, rs144345073, rs55809707, rs67241230, rs12542535	0		0		0		0		0
rs2436845	Y	50	0.950528	rs2436845, rs2436846, rs371296627, rs2679748, rs2570942, rs2679749, rs2164061, rs972142, rs2256440, rs2513898, rs1434235, rs2679756, rs2679746, rs2513916, rs2679754, rs3837180, rs2436847, rs2570939, rs2679755, rs2436844, rs2679751, rs2513913, rs10808382, rs71303443, rs35945577, rs34655485, rs974759, rs2679757, rs1991927, rs2304346, rs2513921, rs2436848, rs3018956, rs892485, rs2513935, rs2679758, …	48	rs2164061, rs2117313, rs2570939, rs2679752, rs2436848, rs2513919, rs2513918, rs2570942, rs2513913, rs2513935, rs34655485, rs2679749, rs2679748, rs2436844, rs1138, rs2679746, rs972142, rs36006260, rs3837180, rs2916564, rs371296627, rs3018956, rs1434235, rs1982110, rs2513921, rs2513898, rs58965232, rs2304346, rs2256440, rs6921, rs892486, rs892484, rs892485, rs2679758, rs2570944, rs2679756, rs267975…	17	rs892486, rs371296627, rs2164061, rs892485, rs2679758, rs1434235, rs2570944, rs2679756, rs2679757, rs2679754, rs2679755, rs35945577, rs892484, rs1138, rs36006260, rs2679752, rs2916564	5	rs892486, rs2570944, rs36006260, rs892485, rs892484	0		0
rs2954021	N	22	0.958801	rs2954027, rs2980869, rs2980868, rs2954031, rs2980886, rs2980853, rs2980875, rs6982636, rs138962052, rs2980882, rs2001844, rs2954022, rs17321515, rs2980860, rs2980871, rs2980856, rs2954029, rs2954019, rs2980855, rs2980854, rs66614050, rs6999569	14	rs2954019, rs6982636, rs2980875, rs2980882, rs2001844, rs2980886, rs2954031, rs138962052, rs6999569, rs2980853, rs2980854, rs2980855, rs2980856, rs66614050	0		0		0		0
rs1982094	Y	1	0.980149	rs1982094	1	rs1982094	0		0		0		0
rs6986779	Y	7	0.96888	rs13249310, rs6986779, rs6985508, rs13261848, rs34634548, rs13276309, rs10107504	7	rs6985508, rs6986779, rs34634548, rs13276309, rs10107504, rs13249310, rs13261848	5	rs6985508, rs6986779, rs10107504, rs13276309, rs13249310	2	rs6985508, rs6986779	0		0
rs1969949	Y	6	0.973029	rs1969949, rs3209441, rs7857705, rs13291664, rs17720878, rs4741775	6	rs4741775, rs1969949, rs13291664, rs3209441, rs17720878, rs7857705	6	rs4741775, rs1969949, rs13291664, rs3209441, rs17720878, rs7857705	2	rs17720878, rs13291664	2	rs17720878, rs13291664	0
rs385893	Y	1	0.982708	rs385893	1	rs385893	1	rs385893	0		0		0
rs150813342	Y	1	1	rs150813342	1	rs150813342	1	rs150813342	0		0		0
rs8176643	Y	6	0.999795	rs635634, rs115478735, rs532436, rs507666, rs2519093, rs8176643	5	rs532436, rs507666, rs635634, rs8176643, rs115478735	0		0		0		0
rs142483589	Y	14	0.953682	rs71191701, rs142483589, rs11145986, rs3923776, rs4413892, rs11146021, rs72775768, rs35873563, rs13290734, rs34297856, rs141403616, rs12552167, rs34985258, rs33982662	14	rs11146021, rs35873563, rs71191701, rs142483589, rs4413892, rs72775768, rs33982662, rs141403616, rs3923776, rs11145986, rs34985258, rs34297856, rs13290734, rs12552167	3	rs13290734, rs4413892, rs3923776	0		0		0
rs10828725	Y	12	0.962927	rs12266014, rs140884840, rs10828725, rs10828724, rs9804265, rs10828723, rs112955547, rs11014291, rs7896608, rs7908585, rs11014296, rs11818463	6	rs12266014, rs11014291, rs11014296, rs10828725, rs112955547, rs140884840	1	rs140884840	0		0		0
rs2998286	Y	40	0.951323	rs2998286, rs2807743, rs2807740, rs2807742, rs2993989, rs2790448, rs2807738, rs2993986, rs2807734, rs5784065, rs2491251, rs2790447, rs2807730, rs2993992, rs2807728, rs2993987, rs1416816, rs2185293, rs2807763, rs2095901, rs2807732, rs1339704, rs61295904, rs2486639, rs2790436, rs9331406, rs2993980, rs2993990, rs998362, rs1416817, rs2486638, rs946594, rs143737784, rs2998283, rs3121059, rs2807737, rs…	24	rs2807763, rs2807742, rs2807743, rs2807740, rs998362, rs1416817, rs1416816, rs4237390, rs2807738, rs2486637, rs61295904, rs2486638, rs2807737, rs2993980, rs2491251, rs9331406, rs1339704, rs946594, rs2998285, rs2998286, rs2095901, rs2807728, rs2807735, rs2993992	5	rs2807742, rs2807743, rs2807763, rs2998286, rs2486638	0		0		0
rs10761741	Y	18	0.960905	rs9787438, rs7084707, rs7073753, rs7075195, rs10761739, rs7090111, rs10822159, rs10761741, rs10761742, rs5785566, rs10822156, rs10761737, rs10740115, rs10822158, rs7070296, rs7080386, rs7922587, rs10740116	13	rs7922587, rs7080386, rs7070296, rs5785566, rs7090111, rs10740116, rs10740115, rs10761737, rs10761742, rs7075195, rs10822156, rs7084707, rs9787438	1	rs5785566	0		0		0
rs1250569	Y	6	0.950869	rs1250568, rs2802372, rs1250569, rs1250567, rs1782645, rs1250552	6	rs1250569, rs1250568, rs1250567, rs2802372, rs1782645, rs1250552	6	rs1250569, rs1250568, rs1250567, rs2802372, rs1782645, rs1250552	5	rs1782645, rs2802372, rs1250568, rs1250567, rs1250569	5	rs1782645, rs2802372, rs1250568, rs1250567, rs1250569	0
rs14408	Y	2	0.998575	rs14408, rs28521954	2	rs14408, rs28521954	2	rs14408, rs28521954	2	rs14408, rs28521954	2	rs14408, rs28521954	0
rs552557467	Y	1	1	rs552557467	1	rs552557467	1	rs552557467	0		0		0
rs7394579	Y	11	0.950251	rs174555, rs174561, rs174556, rs174549, rs28456, rs174557, rs174544, rs174560, rs174548, rs7394579, rs174559	10	rs174548, rs174549, rs174559, rs174557, rs174544, rs174556, rs174555, rs174561, rs174560, rs7394579	2	rs174544, rs174561	1	rs174561	0		0
rs192022	Y	69	0.951647	rs192022, rs199504893, rs227069, rs227058, rs2884030, rs227083, rs227094, rs227045, rs2356802, rs60683001, rs113995, rs186592, rs179109, rs186594, rs11212598, rs4237579, rs186593, rs227087, rs227085, rs2028155, rs227055, rs7934935, rs652311, rs7108522, rs138029336, rs172895, rs2356801, rs34839130, rs190131, rs573890, rs227077, rs664982, rs7943165, rs58204972, rs227078, rs227053, rs227052, rs79319…	2	rs192022, rs227069	0		0		0		0
rs2846630	Y	3	0.995428	rs2846630, rs35092495, rs2606724	3	rs2846630, rs35092495, rs2606724	3	rs2846630, rs35092495, rs2606724	0		0		0
rs238914	Y	9	0.970031	rs238914, rs238911, rs238912, rs238913, rs1630468, rs238910, rs238903, rs73000965, rs238904	9	rs238912, rs238913, rs238910, rs238911, rs238903, rs238914, rs238904, rs73000965, rs1630468	1	rs73000965	0		0		0
rs143034248	Y	1	1	rs143034248	1	rs143034248	1	rs143034248	1	rs143034248	1	rs143034248	0
rs8705	Y	8	0.957124	rs8705, rs7932088, rs34834119, rs10893870, rs11600936, rs34127175, rs12794572, rs4612820	8	rs8705, rs4612820, rs12794572, rs10893870, rs34127175, rs11600936, rs34834119, rs7932088	2	rs8705, rs34834119	0		0		0
rs111930700	Y	2	1	rs111930700, rs12423014	2	rs111930700, rs12423014	0		0		0		0
rs138952514	Y	2	1	rs74640701, rs138952514	2	rs138952514, rs74640701	2	rs138952514, rs74640701	1	rs74640701	0		0
rs4761234	Y	18	0.957543	rs4761234, rs7959452, rs57954211, rs12827594, rs2168029, rs11561378, rs35544505, rs11383864, rs7303212, rs7136238, rs11177630, rs11381456, rs34098313, rs4435046, rs11177615, rs11177628, rs2291005, rs6581889	18	rs35544505, rs57954211, rs34098313, rs7959452, rs6581889, rs4761234, rs11381456, rs12827594, rs7136238, rs2168029, rs11383864, rs11177628, rs11561378, rs4435046, rs2291005, rs11177615, rs11177630, rs7303212	17	rs35544505, rs57954211, rs34098313, rs7959452, rs6581889, rs4761234, rs11381456, rs12827594, rs7136238, rs2168029, rs11383864, rs11177628, rs11561378, rs2291005, rs11177615, rs11177630, rs7303212	3	rs4761234, rs11177615, rs12827594	1	rs11177615	0
rs6538148	Y	7	0.999157	rs10858740, rs11104881, rs4842610, rs6538148, rs7487314, rs34428798, rs11104870	2	rs11104870, rs34428798	2	rs11104870, rs34428798	0		0		0
rs3184504	Y	4	0.973085	rs3184504, rs7310615, rs10774625, rs4766578	4	rs3184504, rs4766578, rs7310615, rs10774625	2	rs3184504, rs7310615	2	rs3184504, rs7310615	0		0
rs9554228	Y	24	0.960133	rs34061361, rs2504235, rs7989654, rs9551428, rs7318817, rs9512996, rs9554246, rs9507983, rs6491258, rs1933437, rs9554247, rs4142559, rs12585699, rs9554228, rs7326210, rs7327609, rs139240680, rs12585696, rs9513018, rs4771218, rs9554243, rs9513030, rs7327222, rs7326846	24	rs9513018, rs7327222, rs4142559, rs4771218, rs7326846, rs139240680, rs1933437, rs9554247, rs9554246, rs9554228, rs7326210, rs9551428, rs12585696, rs12585699, rs7327609, rs34061361, rs6491258, rs9554243, rs9507983, rs7989654, rs2504235, rs9512996, rs7318817, rs9513030	10	rs9513018, rs7327222, rs4142559, rs9554228, rs7327609, rs7326210, rs7326846, rs1933437, rs7318817, rs6491258	0		0		0
rs66645127	N	21	0.952157	rs1570884, rs7333969, rs7996207, rs942871, rs6561541, rs7994612, rs7326825, rs9535263, rs3751384, rs35069541, rs4942848, rs71078860, rs12146924, rs2038881, rs2407696, rs7982964, rs4085853, rs7983291, rs7999363, rs7982555, rs3794377	19	rs7994612, rs12146924, rs2407696, rs71078860, rs6561541, rs1570884, rs7983291, rs7326825, rs7982555, rs7999363, rs3794377, rs7996207, rs4085853, rs35069541, rs3751384, rs942871, rs7982964, rs7333969, rs4942848	3	rs7326825, rs71078860, rs35069541	0		0		0
rs2038700	Y	4	0.993781	rs2038700, rs2332462, rs8017228, rs7141943	2	rs2038700, rs2332462	0		0		0		0
rs10138752	Y	15	0.957564	rs10138752, rs11622758, rs11625565, rs56167327, rs11623906, rs8016115, rs8015388, rs11626392, rs75592306, rs55687730, rs7152463, rs8015093, rs17106198, rs17106203, rs55929214	14	rs8015093, rs75592306, rs8016115, rs8015388, rs55687730, rs17106198, rs10138752, rs17106203, rs7152463, rs11626392, rs55929214, rs11625565, rs56167327, rs11623906	5	rs55687730, rs10138752, rs7152463, rs55929214, rs11623906	0		0		0
rs11361923	Y	26	0.962404	rs11361923, rs8018808, rs4899652, rs4903577, rs4575469, rs12435136, rs4903580, rs12432190, rs176767, rs12889722, rs6574370, rs66466131, rs35881785, rs176766, rs4903579, rs12101153, rs2193595, rs7150718, rs10133896, rs12432247, rs4903576, rs11844594, rs113590793, rs10140302, rs35431125, rs35592505	5	rs11844594, rs2193595, rs4903576, rs35881785, rs4903577	4	rs2193595, rs4903576, rs35881785, rs11844594	1	rs11844594	0		0
rs72699866	Y	17	0.953487	rs72699866, rs11624512, rs117068593, rs112560164, rs1075472, rs72699855, rs10498635, rs754388, rs11627441, rs7146689, rs7143806, rs17184313, rs537153425, rs8010344, rs72699870, rs7141996, rs72699846	17	rs7141996, rs112560164, rs7146689, rs72699855, rs17184313, rs754388, rs72699846, rs11627441, rs72699866, rs11624512, rs117068593, rs8010344, rs72699870, rs7143806, rs537153425, rs1075472, rs10498635	17	rs7141996, rs112560164, rs7146689, rs72699855, rs17184313, rs754388, rs72699846, rs11627441, rs72699866, rs11624512, rs117068593, rs8010344, rs72699870, rs7143806, rs537153425, rs1075472, rs10498635	15	rs112560164, rs7146689, rs72699855, rs17184313, rs754388, rs72699846, rs11627441, rs72699866, rs11624512, rs117068593, rs72699870, rs7143806, rs537153425, rs1075472, rs10498635	10	rs112560164, rs7146689, rs754388, rs72699846, rs11627441, rs72699866, rs11624512, rs117068593, rs72699870, rs537153425	10	rs112560164, rs7146689, rs754388, rs72699846, rs11627441, rs72699866, rs11624512, rs117068593, rs72699870, rs537153425
rs4924590	Y	2	0.981002	rs4924590, rs12101888	2	rs4924590, rs12101888	0		0		0		0
rs3131610	Y	9	0.978368	rs3131610, rs3098188, rs3098183, rs3098189, rs3098190, rs3131603, rs3098185, rs3131609, rs3131604	0		0		0		0		0
rs60606273	Y	3	0.966607	rs60606273, rs2062250, rs60501981	1	rs2062250	1	rs2062250	0		0		0
rs3784526	Y	17	0.951275	rs7168592, rs3784526, rs3743193, rs12593277, rs61431916, rs34645479, rs4489986, rs60161668, rs10527336, rs28576226, rs59465739, rs6598435, rs34969439, rs7164068, rs35086434, rs56132489, rs2012387	17	rs4489986, rs60161668, rs7164068, rs56132489, rs7168592, rs3784526, rs61431916, rs6598435, rs3743193, rs34969439, rs10527336, rs35086434, rs2012387, rs12593277, rs59465739, rs28576226, rs34645479	17	rs4489986, rs60161668, rs7164068, rs56132489, rs7168592, rs3784526, rs61431916, rs6598435, rs3743193, rs34969439, rs10527336, rs35086434, rs2012387, rs12593277, rs59465739, rs28576226, rs34645479	10	rs4489986, rs60161668, rs56132489, rs34969439, rs61431916, rs35086434, rs2012387, rs12593277, rs59465739, rs34645479	0		0
rs6500550	Y	3	0.993005	rs6500550, rs9923245, rs2108430	1	rs9923245	0		0		0		0
rs247826	Y	4	0.993734	rs71392781, rs247833, rs247831, rs247826	4	rs247826, rs247833, rs247831, rs71392781	1	rs247826	0		0		0
rs8064111	N	12	0.966905	rs305082, rs9926664, rs9940980, rs11646550, rs11642583, rs305083, rs11649549, rs1519978, rs403038, rs16882, rs305068, rs8054513	12	rs305083, rs305082, rs9940980, rs403038, rs8054513, rs11646550, rs11649549, rs16882, rs1519978, rs11642583, rs9926664, rs305068	12	rs305083, rs305082, rs9940980, rs403038, rs8054513, rs11646550, rs11649549, rs16882, rs1519978, rs11642583, rs9926664, rs305068	12	rs305083, rs305082, rs9940980, rs403038, rs8054513, rs11646550, rs11649549, rs16882, rs1519978, rs11642583, rs9926664, rs305068	6	rs305083, rs305082, rs305068, rs11649549, rs16882, rs1519978	3	rs305083, rs16882, rs11649549
rs6416877	Y	18	0.965841	rs8066044, rs6416877, rs8077240, rs2063185, rs2229075, rs6502708, rs7218819, rs7210793, rs9905106, rs9910133, rs8082128, rs12948875, rs8072859, rs9747682, rs8069059, rs10599004, rs12950305, rs2302459	15	rs7210793, rs2302459, rs10599004, rs9905106, rs8072859, rs6416877, rs6502708, rs8082128, rs7218819, rs8066044, rs12948875, rs2063185, rs8069059, rs2229075, rs9747682	5	rs6416877, rs7218819, rs10599004, rs8066044, rs2229075	2	rs7218819, rs2229075	0		0
rs377079849	Y	1	1	rs377079849	1	rs377079849	1	rs377079849	0		0		0
rs7210990	Y	21	0.952819	rs12936529, rs7210990, rs10852834, rs71353786, rs12150564, rs9910148, rs9914734, rs9916220, rs1029809, rs34748399, rs7215071, rs12936233, rs62072528, rs12945855, rs11653650, rs11650427, rs11350245, rs145157349, rs9909022, rs78088594, rs11435438	7	rs12936233, rs11435438, rs71353786, rs12150564, rs7210990, rs9910148, rs11650427	3	rs7210990, rs11435438, rs11650427	0		0		0
rs5820258	Y	9	0.958117	rs5820258, rs62073420, rs35513223, rs4794780, rs8182313, rs200647606, rs4795278, rs7502100, rs8182236	2	rs8182313, rs8182236	0		0		0		0
rs12600856	Y	26	0.958452	rs12600856, rs7221894, rs12602172, rs6503530, rs8070454, rs57065891, rs4794823, rs4795414, rs8078723, rs55846942, rs4795419, rs4795416, rs149418433, rs4794822, rs62065177, rs7209755, rs4795415, rs8065519, rs2227322, rs4795418, rs7208815, rs34004047, rs59925331, rs4795420, rs2227315, rs1042658	7	rs2227315, rs1042658, rs4794823, rs7209755, rs59925331, rs2227322, rs7208815	0		0		0		0
rs25645	N	1	1	rs12450688	1	rs12450688	0		0		0		0
rs146890554	Y	1	0.999988	rs146890554	1	rs146890554	0		0		0		0
rs7405635	N	1	0.999957	rs35090339	1	rs35090339	0		0		0		0
rs2106786	Y	197	0.950265	rs2106785, rs55996632, rs62621252, rs17690679, rs2316766, rs62057144, rs12373168, rs2106786, rs12185268, rs12373123, rs55943825, rs12373142, rs12373124, rs62054815, rs12373139, rs12373140, rs28364021, rs2316767, rs2316768, rs17689882, rs11079725, rs12185235, rs17690661, rs12185233, rs4640231, rs16940676, rs62057143, rs56023973, rs62054811, rs17763533, rs16940677, rs17763515, rs1876827, rs878886, …	0		0		0		0		0
rs56378716	Y	2	0.997764	rs56378716, rs138284624	2	rs56378716, rs138284624	2	rs56378716, rs138284624	2	rs56378716, rs138284624	2	rs56378716, rs138284624	1	rs56378716
rs11332131	N	10	0.955857	rs1292061, rs2063353, rs1292064, rs12938273, rs1295926, rs1296280, rs11288183, rs34385574, rs1292069, rs1292071	9	rs1292064, rs12938273, rs1296280, rs1292061, rs34385574, rs1292069, rs1295926, rs1292071, rs2063353	9	rs1292064, rs12938273, rs1296280, rs1292061, rs34385574, rs1292069, rs1295926, rs1292071, rs2063353	4	rs1292064, rs34385574, rs1292071, rs1292069	3	rs1292064, rs34385574, rs1292071	0
rs1037171	Y	5	0.977549	rs749780, rs77936863, rs1037171, rs1037170, rs2084312	5	rs749780, rs2084312, rs1037171, rs1037170, rs77936863	5	rs749780, rs2084312, rs1037171, rs1037170, rs77936863	4	rs749780, rs1037171, rs1037170, rs2084312	0		0
rs147694761	Y	13	0.953595	rs147694761, rs1788799, rs1788785, rs4296334, rs58002928, rs1788826, rs1788821, rs4800489, rs1624695, rs1788763, rs1788762, rs2472610, rs1652349	13	rs1788763, rs1788762, rs1788799, rs2472610, rs1788785, rs147694761, rs4296334, rs1624695, rs4800489, rs58002928, rs1788826, rs1652349, rs1788821	10	rs1788762, rs1788785, rs147694761, rs4296334, rs1624695, rs4800489, rs58002928, rs1788826, rs1652349, rs1788821	2	rs1788826, rs1788821	2	rs1788826, rs1788821	0
rs16978075	Y	12	0.956239	rs16978075, rs73481480, rs16978096, rs11876303, rs16978095, rs117941510, rs77261872, rs17841683, rs141236451, rs16978036, rs12456660, rs11873228	3	rs141236451, rs16978095, rs16978036	0		0		0		0
rs3842397	Y	5	0.989895	rs5824619, rs9955853, rs3842397, rs55874505, rs718515	4	rs55874505, rs3842397, rs5824619, rs9955853	1	rs9955853	1	rs9955853	0		0
rs1025688	Y	8	0.998183	rs1025687, rs1025688, rs2053249, rs8084255, rs9947760, rs2053248, rs3907130, rs745822	0		0		0		0		0
rs930232	Y	1	1	rs930232	1	rs930232	1	rs930232	1	rs930232	1	rs930232	1	rs930232
rs1968252	Y	14	0.96111	rs1968252, rs62125171, rs1984727, rs77872764, rs77729382, rs62125172, rs111295089, rs79035713, rs4239552, rs1477351, rs62125173, rs62125170, rs4804815, rs62125079	9	rs4804815, rs1984727, rs77729382, rs77872764, rs79035713, rs4239552, rs62125173, rs1477351, rs1968252	0		0		0		0
rs10409243	Y	2	1	rs10409243, rs2116942	2	rs2116942, rs10409243	1	rs10409243	0		0		0
rs11668719	Y	4	0.969717	rs575404063, rs11668719, rs4808798, rs1560117	4	rs11668719, rs1560117, rs575404063, rs4808798	4	rs11668719, rs1560117, rs575404063, rs4808798	2	rs1560117, rs11668719	1	rs1560117	1	rs1560117
rs4760	Y	1	1	rs4760	1	rs4760	1	rs4760	0		0		0
rs12459847	Y	13	0.953584	rs73036517, rs11673093, rs183657985, rs143273199, rs145605569, rs11669915, rs11670562, rs11673000, rs12459847, rs74444983, rs11666251, rs137991431, rs7255933	0		0		0		0		0
rs55720021	Y	12	0.976594	rs11428934, rs55720021, rs71335811, rs386243, rs447802, rs10426317, rs443527, rs386551, rs67000082, rs34630951, rs550455, rs4365394	10	rs550455, rs11428934, rs10426317, rs67000082, rs443527, rs55720021, rs386551, rs386243, rs34630951, rs71335811	6	rs10426317, rs550455, rs386551, rs386243, rs34630951, rs67000082	4	rs386243, rs67000082, rs386551, rs550455	2	rs67000082, rs386551	0
rs1800961	Y	1	1	rs1800961	0		0		0		0		0
rs9977672	Y	12	0.967295	rs9977672, rs2836878, rs4817983, rs4817987, rs4817986, rs71184661, rs2836881, rs9808651, rs2836882, rs2836883, rs2836884, rs5843947	12	rs4817983, rs5843947, rs4817987, rs4817986, rs9977672, rs9808651, rs2836878, rs2836884, rs2836882, rs2836881, rs2836883, rs71184661	12	rs4817983, rs5843947, rs4817987, rs4817986, rs9977672, rs9808651, rs2836878, rs2836884, rs2836882, rs2836881, rs2836883, rs71184661	12	rs4817983, rs5843947, rs4817987, rs4817986, rs9977672, rs9808651, rs2836878, rs2836884, rs2836882, rs2836881, rs2836883, rs71184661	8	rs4817987, rs4817986, rs9808651, rs2836878, rs2836884, rs2836881, rs2836883, rs2836882	0
rs5747327	Y	20	0.971341	rs5747327, rs5013026, rs34891900, rs5746460, rs5747315, rs7291752, rs5746458, rs2401165, rs35945753, rs5746453, rs5747329, rs5747323, rs3788279, rs67932210, rs5747333, rs5746459, rs5747330, rs1470341, rs715532, rs2401166	20	rs5747330, rs5747327, rs5746460, rs5746453, rs5747323, rs5747333, rs7291752, rs715532, rs1470341, rs35945753, rs5746459, rs5746458, rs67932210, rs2401166, rs2401165, rs3788279, rs5747329, rs34891900, rs5747315, rs5013026	12	rs715532, rs5747327, rs5746453, rs5747330, rs5747333, rs7291752, rs35945753, rs5746459, rs5746458, rs2401166, rs5747315, rs5013026	0		0		0

## Sheet: HCT
lead	lead_in	nsnps	threshold	snplist	nsnps_0.50	snplist_0.50	nsnps_0.75	snplist_0.75	nsnps_0.90	snplist_0.90	nsnps_0.95	snplist_0.95	nsnps_0.99	snplist_0.99
rs145611121	Y	7	0.968909	rs145611121, rs10909942, rs11577526, rs11578011, rs6664369, rs6664364, rs12562397	7	rs6664364, rs12562397, rs6664369, rs145611121, rs10909942, rs11577526, rs11578011	0		0		0		0
rs112682076	Y	1	1	rs112682076	1	rs112682076	1	rs112682076	0		0		0
rs2230657	Y	8	0.955738	rs61789988, rs2991985, rs35385027, rs2230657, rs3014238, rs2934857, rs77377065, rs12727696	8	rs61789988, rs2991985, rs2230657, rs2934857, rs3014238, rs35385027, rs12727696, rs77377065	7	rs61789988, rs2991985, rs2230657, rs2934857, rs3014238, rs35385027, rs77377065	0		0		0
rs514406	Y	85	0.950874	rs536621, rs480299, rs1672911, rs202063821, rs546334, rs35411256, rs514881, rs12718421, rs519583, rs484012, rs1672915, rs562920588, rs499239, rs534070, rs545719, rs557715, rs575138, rs551410514, rs475832, rs496644, rs576650, rs61771095, rs487367, rs2607095, rs1672909, rs514406, rs4926936, rs143212220, rs510873, rs554301, rs12718419, rs12354395, rs71044430, rs6667979, rs2925652, rs34097386, rs1925…	49	rs515857, rs519583, rs504816, rs484012, rs514881, rs12718419, rs499239, rs562178, rs483073, rs1242224, rs1242223, rs1242222, rs557920, rs35227167, rs555378, rs34097386, rs481440, rs11394031, rs480299, rs555741, rs1672909, rs1672908, rs574853, rs540826, rs561963113, rs541813631, rs12145105, rs473340, rs12141260, rs12718420, rs12718421, rs576891, rs562920588, rs476108, rs475832, rs557715, rs2020638…	10	rs576891, rs504816, rs534070, rs499239, rs473340, rs574853, rs12141260, rs533935, rs536621, rs520281	0		0		0
rs760077	Y	1	1	rs760077	1	rs760077	1	rs760077	1	rs760077	0		0
rs17400517	Y	10	0.966374	rs17400517, rs9427401, rs72717040, rs4082014, rs9427402, rs3845548, rs12749237, rs144126567, rs72717048, rs140970775	3	rs17400517, rs4082014, rs72717040	1	rs4082014	1	rs4082014	0		0
rs3767844	Y	17	0.955645	rs3767844, rs7541039, rs2360068, rs2884890, rs4282786, rs2289002, rs2360069, rs6665764, rs7517701, rs6703121, rs3754140, rs726334, rs6657185, rs4655480, rs3754138, rs446175, rs366684	3	rs7517701, rs7541039, rs4282786	0		0		0		0
rs576195416	Y	193	0.950137	rs576195416, rs541391196, rs999010, rs577535505, rs2790896, rs2247124, rs552920401, rs545022266, rs2486732, rs2808587, rs2491410, rs1435166, rs2739511, rs2250734, rs2437150, rs973254, rs2295420, rs2749700, rs2749710, rs2486739, rs3071924, rs2250749, rs66727582, rs1416914, rs2749723, rs150611886, rs5781638, rs2246645, rs2749705, rs2486746, rs2486744, rs2572249, rs2486733, rs2486743, rs2739510, rs2…	176	rs2250734, rs2024879, rs2024878, rs971534, rs576195416, rs2244992, rs2246645, rs141585840, rs138190009, rs2808602, rs2790897, rs2790896, rs11582428, rs2998427, rs2790893, rs2808600, rs2790891, rs2790890, rs1416916, rs6143667, rs534862947, rs2474634, rs2474635, rs2808583, rs2808585, rs2808584, rs2474632, rs2808586, rs34515157, rs2749711, rs2749716, rs2749717, rs2066140, rs2749718, rs2749719, rs578…	60	rs2250734, rs2572248, rs66727582, rs2066140, rs2211176, rs2883799, rs3071924, rs5781638, rs2790894, rs542050992, rs2572249, rs1416916, rs743120, rs999010, rs1416913, rs2474634, rs2486733, rs2486734, rs2486735, rs2474632, rs2474633, rs2739506, rs2749716, rs11804336, rs2250704, rs2295420, rs2790890, rs2739509, rs2749704, rs2472261, rs2572260, rs5781647, rs2250749, rs11122287, rs2474627, rs11122282,…	0		0		0
rs533281866	Y	2	1	rs533281866, rs61835223	2	rs533281866, rs61835223	1	rs533281866	1	rs533281866	0		0
rs56262900	Y	21	0.954184	rs56262900, rs34668726, rs7576404, rs55806536, rs72794290, rs55859418, rs72796108, rs200560025, rs72796103, rs141067549, rs144041441, rs72796114, rs7578606, rs72796116, rs55801864, rs138299362, rs72794291, rs72796125, rs72796130, rs139681117, rs72796119	15	rs138299362, rs56262900, rs144041441, rs141067549, rs34668726, rs55859418, rs55801864, rs55806536, rs72796119, rs72796114, rs72796116, rs72796108, rs72796125, rs72796130, rs72794290	8	rs144041441, rs141067549, rs55801864, rs55806536, rs72796116, rs72796125, rs72796130, rs72796119	0		0		0
rs11336847	Y	4	0.970604	rs1260326, rs780094, rs780093, rs11336847	4	rs1260326, rs780093, rs11336847, rs780094	0		0		0		0
rs114948639	Y	1	1	rs114948639	1	rs114948639	0		0		0		0
rs17799476	N	2	1	rs10495928, rs10168349	2	rs10495928, rs10168349	0		0		0		0
rs10495928	Y	2	0.999998	rs10495928, rs10168349	2	rs10495928, rs10168349	0		0		0		0
rs17773190	Y	1	1	rs17773190	1	rs17773190	0		0		0		0
rs62160676	Y	1	1	rs62160676	1	rs62160676	0		0		0		0
rs138308793	Y	14	0.96426	rs138308793, rs141514755, rs138058297, rs140294987, rs143326447, rs112541919, rs112385344, rs5833403, rs61033544, rs62162296, rs62162295, rs62162309, rs62162294, rs13403656	8	rs62162309, rs138308793, rs112541919, rs141514755, rs140294987, rs62162295, rs62162294, rs62162296	2	rs141514755, rs138308793	0		0		0
rs7563124	Y	9	0.992495	rs7563124, rs7560180, rs68090726, rs752590, rs5833486, rs13407583, rs6755077, rs2305132, rs7603621	9	rs7603621, rs13407583, rs7563124, rs6755077, rs5833486, rs2305132, rs7560180, rs68090726, rs752590	4	rs5833486, rs2305132, rs6755077, rs7603621	0		0		0
rs11689538	Y	15	0.957748	rs11689538, rs13001348, rs11694902, rs11678466, rs35847463, rs76512888, rs74902775, rs11677172, rs34773350, rs35883727, rs71424379, rs6541770, rs12994901, rs6541772, rs34764243	10	rs76512888, rs11694902, rs71424379, rs11678466, rs13001348, rs11689538, rs34773350, rs11677172, rs74902775, rs35847463	0		0		0		0
rs4662402	Y	8	0.954766	rs4662402, rs6738560, rs10928232, rs1438896, rs10928231, rs6430070, rs17479393, rs11332407	7	rs4662402, rs17479393, rs1438896, rs6738560, rs10928232, rs6430070, rs10928231	0		0		0		0
rs863678	Y	1	1	rs863678	0		0		0		0		0
rs768090	Y	9	0.961228	rs768090, rs7583880, rs3791995, rs2284934, rs3791994, rs1263669, rs10932178, rs4673367, rs2269074	5	rs3791994, rs768090, rs1263669, rs7583880, rs3791995	0		0		0		0
rs7607369	Y	11	0.963147	rs12694435, rs7607369, rs28729183, rs10189479, rs2384807, rs62182127, rs11682844, rs4674307, rs7568926, rs2305833, rs2004349	7	rs7568926, rs2004349, rs10189479, rs11682844, rs2384807, rs28729183, rs2305833	1	rs10189479	1	rs10189479	0		0
rs6442310	Y	2	1	rs6442310, rs4518111	2	rs6442310, rs4518111	0		0		0		0
rs12489828	Y	33	0.950047	rs1010553, rs11130306, rs66782572, rs33964154, rs2251219, rs1010554, rs12489828, rs7614981, rs34372721, rs143319527, rs7623199, rs2289249, rs6798246, rs1961959, rs6778844, rs1961958, rs11709284, rs11130307, rs9853056, rs7639267, rs150774614, rs12632381, rs13621, rs13081028, rs67409736, rs13303, rs4282054, rs112646045, rs1570, rs11711421, rs6778735, rs6788887, rs11714565	33	rs150774614, rs7614981, rs13081028, rs7623199, rs13303, rs143319527, rs33964154, rs34372721, rs1570, rs9853056, rs12489828, rs6778844, rs2251219, rs12632381, rs1961959, rs1961958, rs67409736, rs112646045, rs11714565, rs2289249, rs1010553, rs1010554, rs13621, rs6788887, rs11709284, rs6798246, rs11711421, rs7639267, rs6778735, rs66782572, rs11130306, rs11130307, rs4282054	18	rs7639267, rs6778735, rs6778844, rs150774614, rs7614981, rs13621, rs66782572, rs12632381, rs13303, rs33964154, rs112646045, rs11709284, rs11130307, rs11711421, rs4282054, rs9853056, rs13081028, rs12489828	4	rs6778735, rs150774614, rs7614981, rs12489828	0		0
rs11459029	Y	10	0.954446	rs149804345, rs6445817, rs6445818, rs2029466, rs4681794, rs11459029, rs3772219, rs7631008, rs6445819, rs6445821	5	rs3772219, rs7631008, rs11459029, rs2029466, rs4681794	0		0		0		0
rs143985986	Y	109	0.954875	rs143985986, rs7610312, rs7643057, rs11721168, rs11708895, rs11130634, rs34579268, rs66520518, rs55783924, rs62259780, rs36024818, rs68021431, rs62258094, rs11130635, rs62258093, rs62258127, rs1126551, rs11718352, rs66793022, rs6799077, rs144805007, rs11130638, rs55711525, rs62259785, rs62258135, rs11925533, rs56026131, rs55845662, rs12497250, rs60110780, rs56384862, rs7635051, rs35853090, rs6225…	109	rs55783924, rs11721168, rs11718352, rs6799077, rs7613723, rs4228, rs34296237, rs143985986, rs62258129, rs11707019, rs62259779, rs62259778, rs7642652, rs62258126, rs55797456, rs11927183, rs62259772, rs11918201, rs144805007, rs56198078, rs11712139, rs62259783, rs56232415, rs7620012, rs11717628, rs60110780, rs11917567, rs12496906, rs11919206, rs7635051, rs1126551, rs11130643, rs11130642, rs56281646,…	29	rs11924677, rs59643048, rs11721168, rs12495490, rs1126551, rs62258139, rs4228, rs11130642, rs11915190, rs34086582, rs62258120, rs55964615, rs12496906, rs56028017, rs62258140, rs4399910, rs66520518, rs62259772, rs11705721, rs62258093, rs138623728, rs62258094, rs11130637, rs4339119, rs11714807, rs11925862, rs34579268, rs11130638, rs11130639	0		0		0
rs34858804	Y	18	0.965057	rs34858804, rs62250968, rs6777363, rs17006441, rs10510991, rs9825958, rs13097431, rs59913237, rs62253059, rs7626717, rs11395592, rs11716109, rs13073599, rs11921548, rs7634376, rs7624235, rs13078066, rs7626629	18	rs9825958, rs7626629, rs13097431, rs7624235, rs7626717, rs10510991, rs62253059, rs17006441, rs13078066, rs11395592, rs34858804, rs11921548, rs7634376, rs13073599, rs62250968, rs6777363, rs59913237, rs11716109	4	rs17006441, rs11395592, rs10510991, rs59913237	0		0		0
rs9290366	Y	15	0.952676	rs2421647, rs2421648, rs1918966, rs4955647, rs9290366, rs448378, rs6779380, rs223102, rs419076, rs223103, rs2115959, rs1290790, rs1290786, rs1290784, rs6444851	0		0		0		0		0
rs34477782	Y	9	0.962608	rs34477782, rs9823829, rs6806407, rs6437417, rs4677744, rs4677743, rs6798915, rs4361226, rs4234201	0		0		0		0		0
rs35060063	Y	28	0.960244	rs35060063, rs4677783, rs9839584, rs1966636, rs10804417, rs1517215, rs6770825, rs1075871, rs35467976, rs711991, rs3959152, rs823013, rs7428617, rs9859569, rs12497369, rs3988190, rs4677785, rs11712622, rs3988189, rs1075870, rs62291551, rs823037, rs75797282, rs12497128, rs1517214, rs9861371, rs13072493, rs11417263	0		0		0		0		0
rs218264	Y	2	0.971902	rs218264, rs218265	2	rs218264, rs218265	2	rs218264, rs218265	0		0		0
rs2870238	Y	3	0.951532	rs2870238, rs10025351, rs28394165	3	rs2870238, rs10025351, rs28394165	0		0		0		0
rs10857147	Y	7	0.996878	rs12509595, rs10857147, rs13125101, rs16998073, rs11099097, rs11099098, rs1458038	7	rs10857147, rs11099098, rs12509595, rs16998073, rs13125101, rs1458038, rs11099097	2	rs13125101, rs10857147	0		0		0
rs151450	Y	5	0.977466	rs60695258, rs17605615, rs151450, rs2035403, rs3775228	5	rs60695258, rs17605615, rs2035403, rs3775228, rs151450	5	rs60695258, rs17605615, rs2035403, rs3775228, rs151450	0		0		0
rs972761	Y	13	0.987198	rs11747360, rs972761, rs1542069, rs34548964, rs972762, rs1440440, rs6897430, rs4146607, rs6880621, rs13157326, rs1371810, rs4703440, rs11745300	13	rs1542069, rs4146607, rs1440440, rs972762, rs11745300, rs972761, rs11747360, rs4703440, rs1371810, rs6897430, rs13157326, rs34548964, rs6880621	0		0		0		0
rs12520522	Y	27	0.950798	rs12520522, rs6451512, rs1876142, rs10041894, rs9687948, rs10076944, rs35106698, rs9687958, rs1505992, rs4286721, rs4957310, rs7707931, rs4957311, rs2036598, rs4957317, rs13171949, rs7737053, rs1876140, rs1553575, rs1876143, rs12697411, rs7703539, rs13190206, rs1157159, rs4957136, rs6880662, rs4957315	1	rs1157159	0		0		0		0
rs2928166	Y	6	0.975284	rs2928166, rs2928167, rs77284161, rs1479559, rs2928169, rs2928168	2	rs2928168, rs2928169	0		0		0		0
rs56235845	Y	12	0.956483	rs56235845, rs10051765, rs4074995, rs11748297, rs6556313, rs11741640, rs11746443, rs4075958, rs11135015, rs11748165, rs4976647, rs4976689	12	rs4075958, rs11135015, rs10051765, rs4976647, rs11741640, rs4074995, rs56235845, rs4976689, rs11748297, rs11746443, rs11748165, rs6556313	12	rs4075958, rs11135015, rs10051765, rs4976647, rs11741640, rs4074995, rs56235845, rs4976689, rs11748297, rs11746443, rs11748165, rs6556313	4	rs11741640, rs4074995, rs56235845, rs11746443	1	rs11746443	0
rs115986297	Y	9	0.954779	rs115986297, rs9503077, rs11242733, rs524186, rs6912255, rs610570, rs12206316, rs11242732, rs6934465	2	rs11242733, rs9503077	0		0		0		0
rs75757892	Y	10	0.958829	rs75757892, rs143591482, rs9505097, rs77510523, rs149442459, rs17672741, rs75479205, rs17603945, rs76823979, rs17672692	10	rs17672741, rs77510523, rs9505097, rs17603945, rs149442459, rs17672692, rs76823979, rs75757892, rs75479205, rs143591482	10	rs17672741, rs77510523, rs9505097, rs17603945, rs149442459, rs17672692, rs76823979, rs75757892, rs75479205, rs143591482	1	rs76823979	0		0
rs144861591	Y	1	0.952806	rs144861591	1	rs144861591	0		0		0		0
rs78003500	Y	3	0.971881	rs28357093, rs78003500, rs3025011	3	rs28357093, rs3025011, rs78003500	2	rs28357093, rs3025011	1	rs28357093	0		0
rs833070	Y	8	0.972296	rs833061, rs833070, rs13207351, rs833067, rs1413711, rs699947, rs1005230, rs35864111	8	rs833070, rs1005230, rs833061, rs699947, rs13207351, rs833067, rs35864111, rs1413711	5	rs13207351, rs833070, rs833061, rs833067, rs1413711	5	rs13207351, rs833070, rs833061, rs833067, rs1413711	1	rs833070	0
rs9472135	Y	9	0.96509	rs9472135, rs744103, rs10223666, rs1317983, rs5875852, rs140626545, rs881858, rs2396084, rs2396083	9	rs1317983, rs2396083, rs140626545, rs5875852, rs9472135, rs881858, rs744103, rs2396084, rs10223666	5	rs1317983, rs881858, rs2396084, rs5875852, rs2396083	0		0		0
rs17287978	Y	1	1	rs17287978	1	rs17287978	1	rs17287978	0		0		0
rs833805	Y	1	1	rs833805	1	rs833805	1	rs833805	0		0		0
rs2326451	Y	31	0.953355	rs2326451, rs1490388, rs7738135, rs2130603, rs1490387, rs4053271, rs9375446, rs1907067, rs1602278, rs9398810, rs9401885, rs4418209, rs9372840, rs9401883, rs9372839, rs4422634, rs9388496, rs9375442, rs4559102, rs2050644, rs36081436, rs1120786, rs9388495, rs9398809, rs4895808, rs9388494, rs1844594, rs9385401, rs9375441, rs2184967, rs1159619	0		0		0		0		0
rs7740107	Y	25	0.95244	rs7740107, rs113901461, rs113385622, rs9492443, rs7762724, rs9492446, rs9492447, rs6569648, rs9483079, rs12190724, rs12198331, rs55941023, rs9492445, rs35622104, rs4548027, rs13209890, rs7769599, rs7759381, rs7764762, rs9492441, rs10499172, rs11752200, rs9492440, rs12661188, rs4364506	15	rs10499172, rs13209890, rs12198331, rs55941023, rs9483079, rs9492440, rs7764762, rs12661188, rs7762724, rs9492446, rs9492447, rs12190724, rs11752200, rs7740107, rs9492445	1	rs55941023	0		0		0
rs2210366	Y	13	0.95436	rs1074849, rs2210366, rs9389270, rs1411919, rs1320959, rs2223385, rs9389271, rs9483789, rs567333455, rs6924609, rs1320963, rs1320962, rs10457632	13	rs1320963, rs1320962, rs9389271, rs1320959, rs2210366, rs6924609, rs1074849, rs9389270, rs2223385, rs10457632, rs9483789, rs567333455, rs1411919	1	rs2210366	0		0		0
rs7776054	Y	4	0.966379	rs9376090, rs7776054, rs9402686, rs9399136	4	rs9376090, rs9399136, rs7776054, rs9402686	1	rs9376090	0		0		0
rs35750745	Y	16	0.954547	rs35750745, rs9771385, rs10233836, rs28850367, rs72163900, rs62431456, rs71518326, rs62431458, rs62432164, rs71518327, rs62432160, rs62432165, rs62431457, rs62432162, rs62431459, rs71518321	15	rs62431457, rs62432165, rs62431458, rs28850367, rs10233836, rs72163900, rs71518326, rs62432160, rs62431456, rs71518327, rs71518321, rs62431459, rs62432162, rs9771385, rs35750745	1	rs71518321	0		0		0
rs62435145	Y	4	0.999852	rs62435145, rs13230509, rs11761603, rs13230625	0		0		0		0		0
rs6967414	Y	1	0.984361	rs6967414	0		0		0		0		0
rs546810441	Y	1	1	rs546810441	1	rs546810441	1	rs546810441	0		0		0
rs554093579	Y	1	1	rs554093579	1	rs554093579	0		0		0		0
rs62482253	Y	1	0.999817	rs62482253	1	rs62482253	1	rs62482253	0		0		0
rs149823406	Y	1	0.999999	rs149823406	0		0		0		0		0
rs551238	Y	17	0.973344	rs551238, rs1734909, rs1734910, rs507392, rs10277087, rs504141, rs221801, rs221799, rs221772, rs576236, rs1617640, rs2432930, rs221771, rs568733, rs56189543, rs475339, rs554055	12	rs568733, rs221801, rs2432930, rs1734909, rs221772, rs221799, rs1734910, rs507392, rs504141, rs221771, rs551238, rs10277087	2	rs221799, rs221801	2	rs221799, rs221801	0		0
rs11760376	Y	1	1	rs11760376	0		0		0		0		0
rs10224210	Y	3	0.985529	rs10224210, rs73728279, rs6464165	3	rs73728279, rs10224210, rs6464165	0		0		0		0
rs6469606	Y	60	0.952175	rs3808434, rs3808439, rs7825679, rs3808438, rs3808435, rs3808437, rs3808440, rs3808436, rs10955753, rs10097784, rs3808454, rs1963678, rs6469597, rs3808444, rs2103481, rs3802219, rs3808448, rs6998448, rs3808461, rs2178948, rs2358019, rs13275142, rs10808475, rs6986967, rs3779879, rs6469600, rs719422, rs13271228, rs3808450, rs3802221, rs3808457, rs3808446, rs2223103, rs3808459, rs1351744, rs2293889,…	26	rs33977272, rs3808459, rs3808456, rs3808457, rs11785504, rs10505258, rs13275142, rs7012216, rs2293889, rs2049864, rs719422, rs13267535, rs3802221, rs12679749, rs13269499, rs3808461, rs11989423, rs10808475, rs6469606, rs6469605, rs13271228, rs2721954, rs10710508, rs6998144, rs3779879, rs7825679	0		0		0		0
rs12548864	Y	18	0.95095	rs12548864, rs7821928, rs7812386, rs12548939, rs13265003, rs7819924, rs12542175, rs530121706, rs3739380, rs35851359, rs7387614, rs2278176, rs4733806, rs4733803, rs4733582, rs4733580, rs13260853, rs7821856	16	rs4733803, rs7821928, rs12548939, rs4733806, rs7387614, rs4733580, rs12548864, rs2278176, rs530121706, rs7812386, rs35851359, rs7821856, rs13260853, rs3739380, rs4733582, rs13265003	15	rs4733803, rs7821928, rs12548939, rs4733806, rs7387614, rs4733580, rs12548864, rs2278176, rs530121706, rs3739380, rs35851359, rs7821856, rs7812386, rs4733582, rs13260853	3	rs7387614, rs4733803, rs13260853	1	rs13260853	0
rs369552432	Y	2	0.986021	rs369552432, rs2219143	0		0		0		0		0
rs6415788	Y	1	0.998166	rs6415788	1	rs6415788	0		0		0		0
rs7875291	Y	3	0.972175	rs7875291, rs35513591, rs28434367	0		0		0		0		0
rs7045087	Y	2	0.999826	rs7045087, rs1133071	2	rs7045087, rs1133071	0		0		0		0
rs67145503	Y	3	0.985164	rs67145503, rs913987, rs72752884	3	rs67145503, rs913987, rs72752884	3	rs67145503, rs913987, rs72752884	0		0		0
rs149037075	Y	23	0.952267	rs10901252, rs8176746, rs8176747, rs149037075, rs8176672, rs8176693, rs8176749, rs2073823, rs8176759, rs187099314, rs1137827, rs8176743, rs8176671, rs8176741, rs8176725, rs8176733, rs8176730, rs8176722, rs10793962, rs7855255, rs77693339, rs8176644, rs8176751	23	rs187099314, rs10793962, rs1137827, rs8176644, rs10901252, rs77693339, rs2073823, rs8176725, rs8176749, rs8176722, rs8176747, rs8176746, rs8176743, rs8176741, rs8176672, rs8176671, rs8176751, rs8176733, rs8176730, rs8176759, rs8176693, rs149037075, rs7855255	20	rs187099314, rs8176730, rs8176733, rs8176751, rs77693339, rs2073823, rs8176725, rs8176672, rs8176671, rs8176741, rs8176749, rs8176722, rs8176747, rs8176746, rs8176693, rs7855255, rs8176743, rs8176644, rs149037075, rs10901252	1	rs8176644	0		0
rs8176643	Y	3	0.966657	rs8176643, rs635634, rs115478735	3	rs635634, rs8176643, rs115478735	3	rs635634, rs8176643, rs115478735	2	rs8176643, rs115478735	0		0
rs2519796	Y	18	0.969297	rs2519796, rs2789860, rs2519821, rs2789859, rs2519798, rs2789861, rs2789857, rs2789862, rs2519822, rs2519797, rs2519807, rs149151649, rs2073884, rs2519810, rs2519114, rs2073829, rs2789858, rs2428005	18	rs2519798, rs2789857, rs2073829, rs2519810, rs2519114, rs149151649, rs2789859, rs2519807, rs2519797, rs2519796, rs2073884, rs2789858, rs2519822, rs2519821, rs2428005, rs2789860, rs2789861, rs2789862	4	rs2519822, rs2519807, rs2073884, rs2428005	0		0		0
rs17476364	Y	1	0.999976	rs17476364	1	rs17476364	1	rs17476364	1	rs17476364	0		0
rs2742540	Y	44	0.957173	rs2742540, rs7938521, rs56316046, rs10743093, rs10840141, rs7927055, rs2742552, rs1988709, rs7118463, rs2742537, rs4910119, rs11042102, rs2653613, rs10840136, rs11042103, rs10769969, rs10840142, rs10769973, rs181717618, rs1569408, rs2742545, rs12222805, rs3054958, rs7123861, rs10769971, rs34842234, rs146371569, rs2653593, rs10769968, rs10769970, rs10840148, rs2742550, rs10840147, rs2568054, rs113…	25	rs2742550, rs7123429, rs2742552, rs10743093, rs2568062, rs2568061, rs56316046, rs2653593, rs3054958, rs1988709, rs1988708, rs7123861, rs34842234, rs11042102, rs11042103, rs2742545, rs2568059, rs2568054, rs7937298, rs2653613, rs2653616, rs11334570, rs1569408, rs1883098, rs10840136	0		0		0		0
rs55893317	Y	11	0.967841	rs55893317, rs59901009, rs61877260, rs56319831, rs1812853, rs57761181, rs11821308, rs58054521, rs7129531, rs61878638, rs59829967	0		0		0		0		0
rs568645819	Y	21	0.957557	rs11827277, rs72850415, rs72850423, rs568645819, rs72850420, rs147958243, rs202005594, rs72861755, rs75109985, rs72863321, rs72861754, rs72861758, rs17294511, rs72850426, rs72861773, rs148777304, rs61250583, rs66593106, rs113064925, rs72861781, rs55650931	2	rs72850423, rs72850420	0		0		0		0
rs662735	Y	1	0.999999	rs662735	0		0		0		0		0
rs11039436	Y	1	0.981967	rs11039436	0		0		0		0		0
rs7394579	N	37	0.957137	rs174533, rs99780, rs174578, rs5792239, rs174567, rs174577, rs174537, rs174566, rs102274, rs174574, rs174530, rs174584, rs102275, rs174576, rs174581, rs11320420, rs174583, rs174546, rs174580, rs5792235, rs1535, rs174528, rs174545, rs174550, rs174551, rs174553, rs174547, rs174568, rs174529, rs174564, rs35473591, rs174562, rs174535, rs174554, rs3834458, rs174594, rs174534	37	rs1535, rs174594, rs174535, rs174534, rs174537, rs174530, rs174533, rs102275, rs102274, rs174574, rs174577, rs174576, rs174553, rs174578, rs174551, rs174550, rs174554, rs174580, rs174584, rs99780, rs11320420, rs174581, rs174583, rs3834458, rs174528, rs174529, rs35473591, rs174568, rs5792235, rs174566, rs174567, rs174564, rs5792239, rs174562, rs174545, rs174546, rs174547	33	rs1535, rs174594, rs174535, rs174534, rs174537, rs174530, rs174533, rs102275, rs102274, rs174574, rs174577, rs174576, rs174553, rs174578, rs174551, rs174550, rs174554, rs174584, rs99780, rs174580, rs174581, rs174583, rs3834458, rs174528, rs174529, rs174568, rs5792235, rs174564, rs5792239, rs174562, rs174545, rs174546, rs174547	10	rs174574, rs174577, rs174576, rs174578, rs174550, rs174545, rs174546, rs174583, rs174547, rs174554	3	rs174578, rs174574, rs174583	0
rs35407591	Y	19	0.957622	rs7311607, rs17223841, rs35167730, rs58017093, rs35124400, rs35407591, rs56144200, rs11062218, rs2887781, rs146651349, rs4765929, rs146014566, rs10774042, rs11062217, rs12422833, rs7312105, rs12578775, rs11062219, rs7312107	0		0		0		0		0
rs12811512	Y	6	0.99763	rs12811512, rs34176686, rs11055134, rs12578317, rs67037045, rs11055132	1	rs11055132	0		0		0		0
rs4760682	Y	1	1	rs4760682	1	rs4760682	1	rs4760682	0		0		0
rs2732480	Y	2	1	rs2732480, rs2732469	1	rs2732480	1	rs2732480	0		0		0
rs3184504	Y	2	0.998605	rs3184504, rs7310615	2	rs3184504, rs7310615	2	rs3184504, rs7310615	0		0		0
rs1340818	Y	27	0.950645	rs1340817, rs7334372, rs3737528, rs7991576, rs9551518, rs3827, rs1754956, rs9551519, rs1555575, rs1771201, rs4769629, rs1340815, rs1792095, rs1340816, rs1340818, rs35530843, rs2511245, rs34770609, rs1185049, rs9551517, rs1977978, rs10576805, rs7335242, rs8002632, rs1161129, rs7329410, rs7329464	27	rs7991576, rs10576805, rs9551517, rs9551518, rs9551519, rs8002632, rs1555575, rs1977978, rs1754956, rs7329410, rs1771201, rs7329464, rs1792095, rs1340818, rs2511245, rs34770609, rs1340815, rs3737528, rs1340817, rs1340816, rs1161129, rs3827, rs7335242, rs4769629, rs35530843, rs1185049, rs7334372	18	rs7991576, rs1340816, rs1340815, rs1340818, rs2511245, rs1754956, rs9551518, rs3737528, rs1340817, rs4769629, rs35530843, rs10576805, rs1771201, rs7334372, rs3827, rs9551519, rs9551517, rs1792095	4	rs9551519, rs3827, rs35530843, rs1754956	0		0
rs12889267	Y	5	0.962862	rs12889267, rs2319627, rs66995536, rs2319625, rs2319626	5	rs66995536, rs12889267, rs2319627, rs2319626, rs2319625	1	rs12889267	0		0		0
rs797343	Y	6	0.971544	rs797343, rs797342, rs797344, rs797345, rs797339, rs12437397	0		0		0		0		0
rs1256061	Y	1	0.986242	rs1256061	1	rs1256061	0		0		0		0
rs55707100	Y	1	1	rs55707100	1	rs55707100	1	rs55707100	0		0		0
rs11072567	Y	3	0.952814	rs11072567, rs4886755, rs9796550	0		0		0		0		0
rs74024059	Y	108	0.952071	rs7177048, rs551860595, rs74024063, rs78916705, rs74024059, rs8031263, rs8028990, rs59690620, rs111566208, rs55665712, rs7174280, rs8029069, rs115298252, rs8028995, rs74024064, rs2454212, rs74024069, rs142931687, rs74024039, rs59615500, rs74024073, rs549176435, rs145761945, rs142119915, rs8029449, rs334940, rs8023448, rs139211312, rs8038740, rs74024068, rs8025372, rs7181550, rs76428135, rs7402406…	2	rs55665712, rs74024060	0		0		0		0
rs1879154	Y	31	0.952605	rs1879154, rs8032081, rs4887023, rs12439144, rs4886565, rs71148512, rs58119220, rs11638511, rs4643281, rs2903880, rs28497914, rs12439043, rs12591810, rs144832769, rs11633014, rs7166069, rs34002784, rs8039884, rs3053061, rs12900109, rs12916463, rs11072748, rs12904669, rs35901171, rs7183674, rs12916024, rs12915370, rs12904618, rs12905862, rs11853080, rs11854210	17	rs4643281, rs28497914, rs71148512, rs2903880, rs3053061, rs34002784, rs12439144, rs12439043, rs8032081, rs12591810, rs1879154, rs4886565, rs58119220, rs11638511, rs12904669, rs7166069, rs4887023	10	rs4643281, rs28497914, rs2903880, rs3053061, rs12439144, rs12439043, rs12591810, rs1879154, rs58119220, rs12904669	3	rs12439043, rs12904669, rs12439144	0		0
rs147766666	Y	10	0.966194	rs147766666, rs112894876, rs73591968, rs58588228, rs73591961, rs56076526, rs73591976, rs112900803, rs55699031, rs150850722	10	rs112894876, rs73591976, rs147766666, rs55699031, rs112900803, rs150850722, rs73591961, rs56076526, rs73591968, rs58588228	0		0		0		0
rs111843364	Y	2	0.999413	rs111843364, rs145973320	0		0		0		0		0
rs74035509	Y	8	0.964298	rs74035509, rs539705186, rs373134333, rs74035510, rs11865982, rs12443806, rs58282231, rs56801166	7	rs373134333, rs56801166, rs12443806, rs74035509, rs11865982, rs74035510, rs58282231	7	rs373134333, rs56801166, rs12443806, rs74035509, rs11865982, rs74035510, rs58282231	2	rs56801166, rs58282231	1	rs58282231	0
rs551118	Y	5	0.972314	rs2968478, rs837763, rs2926776, rs837756, rs551118	5	rs837763, rs2968478, rs837756, rs551118, rs2926776	3	rs2968478, rs551118, rs2926776	0		0		0
rs75225321	Y	4	0.99975	rs75225321, rs34344257, rs2118193, rs143871521	4	rs143871521, rs34344257, rs75225321, rs2118193	1	rs143871521	0		0		0
rs34121753	Y	6	0.973641	rs34121753, rs12945870, rs55809496, rs112843870, rs12939056, rs57828851	5	rs112843870, rs12939056, rs34121753, rs55809496, rs12945870	4	rs112843870, rs12939056, rs55809496, rs12945870	0		0		0
rs4791641	Y	2	0.998342	rs4791641, rs4792687	2	rs4792687, rs4791641	2	rs4792687, rs4791641	0		0		0
rs2106786	Y	100	0.951408	rs12373124, rs12373140, rs12373142, rs2106786, rs2316768, rs2316767, rs2316766, rs62621252, rs17690661, rs12373139, rs62057144, rs12373168, rs11079725, rs12373123, rs12185235, rs75104593, rs56233672, rs17690326, rs12185268, rs62054814, rs17690314, rs55718212, rs56354807, rs17763596, rs56150806, rs62054815, rs55996632, rs17763634, rs878887, rs12185233, rs62054811, rs2106785, rs56023973, rs62054803…	55	rs11079725, rs12373124, rs62054761, rs12373123, rs12373140, rs12373168, rs12373142, rs16940668, rs16940676, rs4640231, rs62054802, rs16940665, rs17690661, rs62621252, rs17689882, rs56127111, rs75104593, rs12185233, rs16940677, rs878886, rs878887, rs10445362, rs17689918, rs878888, rs1876830, rs12185235, rs74998289, rs549810804, rs55865707, rs41457044, rs565667714, rs12373139, rs62057158, rs5594382…	0		0		0		0
rs8069437	Y	2	0.999999	rs8069437, rs3933653	2	rs8069437, rs3933653	0		0		0		0
rs11332131	Y	33	0.954921	rs1292046, rs1292041, rs1292061, rs2063353, rs12938273, rs2645482, rs1292064, rs1296280, rs58236573, rs1295926, rs2645485, rs2526359, rs34385574, rs1292055, rs1292044, rs2333625, rs2526355, rs1292056, rs1292048, rs529642766, rs59947722, rs1292069, rs1295927, rs1292071, rs150529295, rs2645479, rs202003726, rs2665402, rs1292068, rs11332131, rs11325908, rs2645488, rs2665401	32	rs11325908, rs12938273, rs1296280, rs1292069, rs2665402, rs2665401, rs2063353, rs1292064, rs1292061, rs2526359, rs1292046, rs1292044, rs1292068, rs529642766, rs58236573, rs11332131, rs2645485, rs2645482, rs2645488, rs59947722, rs1295926, rs1295927, rs2645479, rs1292071, rs1292048, rs1292055, rs1292056, rs2333625, rs34385574, rs202003726, rs150529295, rs2526355	7	rs1292064, rs2645479, rs1292071, rs1296280, rs34385574, rs1295926, rs11332131	2	rs34385574, rs2645479	2	rs34385574, rs2645479	0
rs9895661	Y	4	0.971074	rs9895661, rs9905274, rs1010269, rs11657044	4	rs9905274, rs1010269, rs9895661, rs11657044	0		0		0		0
rs77542162	Y	1	1	rs77542162	1	rs77542162	0		0		0		0
rs2337106	Y	6	0.954593	rs2337106, rs7238442, rs2878889, rs541557231, rs9952412, rs6507878	6	rs541557231, rs7238442, rs2337106, rs9952412, rs6507878, rs2878889	6	rs541557231, rs7238442, rs2337106, rs9952412, rs6507878, rs2878889	0		0		0
rs57908212	Y	15	0.950484	rs57908212, rs36065733, rs12982593, rs12459350, rs4807211, rs7249081, rs6510645, rs12986413, rs4807208, rs12978179, rs11882273, rs4807205, rs2108524, rs12983458, rs1015670	15	rs11882273, rs2108524, rs12986413, rs12983458, rs57908212, rs4807205, rs12459350, rs7249081, rs6510645, rs4807208, rs12978179, rs1015670, rs4807211, rs36065733, rs12982593	13	rs11882273, rs2108524, rs12983458, rs57908212, rs4807205, rs12459350, rs12986413, rs4807208, rs12978179, rs1015670, rs4807211, rs36065733, rs12982593	7	rs2108524, rs12978179, rs12986413, rs4807208, rs11882273, rs12983458, rs1015670	0		0
rs11665867	Y	4	0.958418	rs11665867, rs113322546, rs11672227, rs73047068	4	rs113322546, rs11665867, rs11672227, rs73047068	2	rs11665867, rs11672227	0		0		0
rs61750953	Y	1	0.963544	rs61750953	1	rs61750953	1	rs61750953	1	rs61750953	1	rs61750953	0
rs8100454	Y	3	1	rs8100454, rs28483485, rs11879672	3	rs8100454, rs11879672, rs28483485	2	rs11879672, rs28483485	0		0		0
rs12459847	Y	18	0.981993	rs143273199, rs11666251, rs151165225, rs183657985, rs11670562, rs11673093, rs73036520, rs11673000, rs12459847, rs117955557, rs7255933, rs74444983, rs11669915, rs137991431, rs73036517, rs11669910, rs73036519, rs145605569	8	rs73036517, rs74444983, rs143273199, rs137991431, rs73036520, rs117955557, rs7255933, rs73036519	4	rs117955557, rs73036519, rs137991431, rs73036517	0		0		0
rs2241388	Y	22	0.96684	rs2241388, rs4804022, rs371655310, rs145573806, rs11083860, rs10408163, rs8101149, rs4804023, rs2303107, rs7248181, rs7250850, rs62136856, rs8101091, rs7255995, rs3745619, rs2303108, rs34358015, rs7257381, rs67141668, rs7251104, rs6509311, rs11667244	22	rs2303108, rs7257381, rs2303107, rs11083860, rs6509311, rs7250850, rs10408163, rs8101091, rs7251104, rs7248181, rs11667244, rs8101149, rs67141668, rs145573806, rs4804022, rs4804023, rs34358015, rs7255995, rs62136856, rs2241388, rs3745619, rs371655310	15	rs62136856, rs7248181, rs8101091, rs4804022, rs4804023, rs8101149, rs67141668, rs10408163, rs6509311, rs2241388, rs3745619, rs7250850, rs371655310, rs2303107, rs145573806	0		0		0
rs1800961	Y	1	1	rs1800961	1	rs1800961	0		0		0		0
rs6126019	Y	6	0.958351	rs6126019, rs4811073, rs6067464, rs6126017, rs6063523, rs6095965	6	rs6126017, rs6126019, rs6063523, rs6095965, rs4811073, rs6067464	5	rs6095965, rs4811073, rs6063523, rs6067464, rs6126017	0		0		0
rs1997595	Y	4	0.989712	rs1997595, rs2823139, rs2823140, rs1997596	0		0		0		0		0
rs35542019	Y	2	0.952715	rs35542019, rs743417	2	rs35542019, rs743417	1	rs743417	0		0		0
rs128494	Y	1	0.999831	rs128494	1	rs128494	0		0		0		0
rs2269188	Y	8	0.959952	rs2269188, rs2835435, rs2835441, rs2835442, rs2845795, rs3216090, rs2252292, rs2226829	2	rs2252292, rs2269188	0		0		0		0
rs5762813	Y	42	0.950704	rs5762813, rs5752797, rs7285695, rs66531713, rs5762799, rs5762797, rs6005915, rs60468718, rs2881634, rs5752816, rs5752811, rs67924329, rs5762794, rs34573837, rs35905502, rs5752796, rs34751572, rs5762817, rs16987027, rs527910744, rs71327317, rs5752806, rs5762823, rs5762818, rs5762821, rs5762819, rs35017742, rs28458474, rs5762822, rs16987024, rs66471734, rs5762816, rs5762820, rs5762814, rs2301428, …	34	rs2269578, rs5762812, rs5762818, rs35905502, rs5762814, rs5762817, rs5762799, rs16987027, rs5762813, rs34751572, rs5752803, rs5752802, rs5762819, rs5762797, rs5762794, rs5752806, rs36112964, rs34573837, rs35017742, rs7285695, rs5752797, rs5752796, rs2267131, rs5762816, rs34718288, rs5762820, rs5762821, rs5762822, rs5762823, rs16987024, rs66531713, rs66471734, rs71327317, rs28458474	7	rs5752797, rs5762799, rs34751572, rs66531713, rs2267131, rs34718288, rs2269578	1	rs2269578	0		0
rs5758896	Y	5	0.993994	rs8138197, rs5758896, rs66781836, rs5751348, rs2143918	4	rs66781836, rs2143918, rs5758896, rs5751348	1	rs5751348	0		0		0
rs3747207	Y	3	0.974736	rs738408, rs738409, rs3747207	0		0		0		0		0
rs4823308	Y	7	0.954773	rs4823308, rs5764807, rs5765524, rs4823309, rs56392610, rs8141570, rs6519866	4	rs56392610, rs4823309, rs5765524, rs5764807	0		0		0		0
rs9697691	Y	17	0.953902	rs9697691, rs56079916, rs28439308, rs59349148, rs9723264, rs112369946, rs111798871, rs59411032, rs9330785, rs28433499, rs28663466, rs66505729, rs9723020, rs28681555, rs28578752, rs10453445, rs139423492	1	rs28663466	0		0		0		0
rs62228060	Y	6	0.957868	rs62228060, rs9330813, rs73175083, rs77164166, rs75159625, rs73175081	2	rs62228060, rs77164166	0		0		0		0

## Sheet: IBD
lead	lead_in	nsnps	threshold	snplist	nsnps_0.50	snplist_0.50	nsnps_0.75	snplist_0.75	nsnps_0.90	snplist_0.90	nsnps_0.95	snplist_0.95	nsnps_0.99	snplist_0.99
rs12103	Y	4	1	1:1245368_G_A, 1:1249187_G_A, 1:1247494_T_C, 1:1265505_G_A	2	1:1247494_T_C, 1:1245368_G_A	1	1:1245368_G_A	0		0		0
rs3766606	Y	15	0.956253	1:8029510_G_A, 1:8051241_A_G, 1:8047676_C_T, 1:8046672_C_A, 1:8053135_A_G, 1:8029509_G_A, 1:8041290_C_T, 1:8042826_G_T, 1:8038177_C_T, 1:8029494_T_G, 1:8033837_G_A, 1:8046378_C_T, 1:8042402_A_T, 1:8032921_A_G, 1:8022197_G_T	4	1:8042402_A_T, 1:8022197_G_T, 1:8042826_G_T, 1:8029494_T_G	2	1:8022197_G_T, 1:8042826_G_T	0		0		0
rs12568930	Y	16	0.95941	1:22710877_G_C, 1:22700351_A_G, 1:22711473_G_C, 1:22692078_A_T, 1:22691597_A_C, 1:22701725_C_T, 1:22703035_T_C, 1:22701761_T_C, 1:22702187_A_T, 1:22697212_A_C, 1:22704191_T_G, 1:22692315_G_C, 1:22702077_C_A, 1:22706434_C_T, 1:22702231_T_C, 1:22698447_A_G	16	1:22702231_T_C, 1:22692315_G_C, 1:22702077_C_A, 1:22710877_G_C, 1:22702187_A_T, 1:22692078_A_T, 1:22711473_G_C, 1:22691597_A_C, 1:22706434_C_T, 1:22700351_A_G, 1:22703035_T_C, 1:22697212_A_C, 1:22701761_T_C, 1:22698447_A_G, 1:22704191_T_G, 1:22701725_C_T	0		0		0		0
rs11581607	Y	3	0.998899	1:67707690_G_A, 1:67705958_G_A, 1:67713346_T_C	0		0		0		0		0
rs2651244	Y	26	0.966418	1:71000763_T_C, 1:71027919_C_T, 1:71000405_T_C, 1:71025142_T_C, 1:71001920_T_G, 1:71002220_A_T, 1:71002192_A_G, 1:71006820_G_C, 1:71009294_G_A, 1:71001649_G_A, 1:71007926_G_A, 1:71027711_A_C, 1:70999743_A_G, 1:71002503_A_G, 1:70999306_T_A, 1:70994652_C_T, 1:71026261_T_A, 1:70995128_T_A, 1:70995562_G_A, 1:70992951_C_T, 1:71012281_G_A, 1:70995665_C_T, 1:70991829_A_G, 1:70995777_T_C, 1:71002636_C_A,…	0		0		0		0		0
rs34856868	Y	1	1	1:92554283_G_A	0		0		0		0		0
rs11583043	Y	21	0.962781	1:101466054_C_T, 1:101503755_G_A, 1:101499750_G_T, 1:101489698_T_C, 1:101489461_A_T, 1:101475901_T_C, 1:101498682_A_G, 1:101480110_G_C, 1:101464789_G_T, 1:101470906_C_A, 1:101459625_A_T, 1:101483512_C_T, 1:101447384_A_T, 1:101490329_T_G, 1:101442570_A_AT, 1:101438791_G_A, 1:101443701_A_G, 1:101433779_A_G, 1:101443582_C_T, 1:101476786_G_A, 1:101476814_C_T	21	1:101464789_G_T, 1:101443582_C_T, 1:101443701_A_G, 1:101489461_A_T, 1:101476814_C_T, 1:101498682_A_G, 1:101438791_G_A, 1:101459625_A_T, 1:101442570_A_AT, 1:101470906_C_A, 1:101490329_T_G, 1:101433779_A_G, 1:101499750_G_T, 1:101476786_G_A, 1:101475901_T_C, 1:101466054_C_T, 1:101503755_G_A, 1:101483512_C_T, 1:101447384_A_T, 1:101480110_G_C, 1:101489698_T_C	2	1:101490329_T_G, 1:101489698_T_C	1	1:101490329_T_G	0		0
rs4845604	Y	1	0.999243	1:151801680_G_A	1	1:151801680_G_A	1	1:151801680_G_A	0		0		0
rs4656958	Y	35	0.9522	1:160851534_A_G, 1:160851564_C_G, 1:160851619_A_G, 1:160852167_C_T, 1:160845712_A_T, 1:160851894_G_A, 1:160845489_C_T, 1:160854445_T_C, 1:160852022_C_T, 1:160854526_G_A, 1:160852046_T_C, 1:160856964_A_G, 1:160848937_T_C, 1:160847410_A_G, 1:160849082_A_G, 1:160847064_G_A, 1:160850280_G_A, 1:160855813_C_T, 1:160854387_C_T, 1:160851826_A_T, 1:160847617_C_T, 1:160849367_G_T, 1:160864754_A_G, 1:160850…	8	1:160847064_G_A, 1:160846934_G_A, 1:160848937_T_C, 1:160849060_G_A, 1:160847410_A_G, 1:160849082_A_G, 1:160849367_G_T, 1:160848993_G_A	0		0		0		0
rs1801274	N	1	0.961188	1:161469054_G_C	1	1:161469054_G_C	1	1:161469054_G_C	1	1:161469054_G_C	0		0
rs6025	Y	1	1	1:169519049_T_C	1	1:169519049_T_C	0		0		0		0
rs10798069	Y	33	0.950434	1:186859489_A_G, 1:186862989_G_A, 1:186862512_G_A, 1:186888983_T_C, 1:186874461_A_G, 1:186910591_C_T, 1:186873704_T_G, 1:186879891_G_A, 1:186889688_A_G, 1:186871409_C_T, 1:186866931_A_G, 1:186871475_A_G, 1:186890170_C_G, 1:186879277_T_A, 1:186889550_G_T, 1:186890704_A_G, 1:186872454_A_G, 1:186891026_G_A, 1:186875459_G_T, 1:186863629_T_C, 1:186890016_T_C, 1:186890892_C_G, 1:186874314_G_A, 1:186889…	1	1:186873704_T_G	0		0		0		0
rs2488397	Y	10	0.958543	1:197671115_C_T, 1:197701376_G_C, 1:197701992_C_T, 1:197701279_G_C, 1:197702476_G_C, 1:197668565_C_G, 1:197666111_G_A, 1:197704717_C_T, 1:197700895_T_C, 1:197693782_T_C	10	1:197701992_C_T, 1:197701376_G_C, 1:197700895_T_C, 1:197704717_C_T, 1:197701279_G_C, 1:197693782_T_C, 1:197671115_C_T, 1:197668565_C_G, 1:197702476_G_C, 1:197666111_G_A	5	1:197701992_C_T, 1:197704717_C_T, 1:197701376_G_C, 1:197701279_G_C, 1:197700895_T_C	0		0		0
rs7555082	Y	5	1	1:198610536_A_G, 1:198601705_A_G, 1:198622447_G_A, 1:198623842_G_T, 1:198598663_G_A	5	1:198622447_G_A, 1:198601705_A_G, 1:198610536_A_G, 1:198623842_G_T, 1:198598663_G_A	5	1:198622447_G_A, 1:198601705_A_G, 1:198610536_A_G, 1:198623842_G_T, 1:198598663_G_A	5	1:198622447_G_A, 1:198601705_A_G, 1:198610536_A_G, 1:198623842_G_T, 1:198598663_G_A	5	1:198622447_G_A, 1:198601705_A_G, 1:198610536_A_G, 1:198623842_G_T, 1:198598663_G_A	0
rs2816958	Y	16	0.95556	1:200085004_A_G, 1:200082360_T_C, 1:200078035_G_T, 1:200103564_T_C, 1:200079293_T_C, 1:200079586_A_G, 1:200101920_A_G, 1:200094852_C_T, 1:200092352_A_G, 1:200090985_G_A, 1:200097743_A_G, 1:200094786_T_C, 1:200093351_C_T, 1:200094805_T_A, 1:200088240_T_A, 1:200079128_G_A	16	1:200094805_T_A, 1:200092352_A_G, 1:200078035_G_T, 1:200103564_T_C, 1:200082360_T_C, 1:200097743_A_G, 1:200094852_C_T, 1:200101920_A_G, 1:200094786_T_C, 1:200079293_T_C, 1:200093351_C_T, 1:200079128_G_A, 1:200090985_G_A, 1:200079586_A_G, 1:200088240_T_A, 1:200085004_A_G	0		0		0		0
rs7554511	Y	8	0.979984	1:200874229_G_C, 1:200877562_C_A, 1:200877850_T_G, 1:200875242_T_A, 1:200875897_T_C, 1:200875095_T_C, 1:200878727_G_A, 1:200880978_C_T	8	1:200877562_C_A, 1:200878727_G_A, 1:200875095_T_C, 1:200875242_T_A, 1:200877850_T_G, 1:200874229_G_C, 1:200880978_C_T, 1:200875897_T_C	4	1:200874229_G_C, 1:200875242_T_A, 1:200875897_T_C, 1:200875095_T_C	1	1:200875095_T_C	1	1:200875095_T_C	0
rs3024505	Y	3	0.977389	1:206942413_C_T, 1:206939904_G_A, 1:206943968_C_A	3	1:206942413_C_T, 1:206943968_C_A, 1:206939904_G_A	3	1:206942413_C_T, 1:206943968_C_A, 1:206939904_G_A	3	1:206942413_C_T, 1:206943968_C_A, 1:206939904_G_A	1	1:206939904_G_A	1	1:206939904_G_A
rs59043219	Y	16	0.952435	1:209970610_G_A, 1:209976215_G_A, 1:209973922_T_C, 1:209973549_G_A, 1:209972075_G_A, 1:209968684_C_A, 1:209967380_T_C, 1:209968319_A_C, 1:209965587_G_C, 1:209965283_G_C, 1:209976646_T_C, 1:209979014_G_C, 1:209978777_T_G, 1:209971655_A_G, 1:209971640_G_C, 1:209969902_G_C	2	1:209978777_T_G, 1:209979014_G_C	0		0		0		0
rs13407913	Y	54	0.952903	2:25107597_T_C, 2:25130073_C_T, 2:25082926_T_C, 2:25109302_A_G, 2:25117215_A_G, 2:25125075_T_G, 2:25126230_A_G, 2:25125585_C_T, 2:25123463_C_G, 2:25127614_A_G, 2:25128351_C_G, 2:25115243_A_G, 2:25118608_T_C, 2:25129787_A_G, 2:25121125_C_A, 2:25126715_C_T, 2:25126328_G_C, 2:25120851_T_C, 2:25128730_T_C, 2:25120086_C_T, 2:25109317_G_A, 2:25118885_C_T, 2:25122840_C_G, 2:25082273_T_C, 2:25128719_A_G,…	8	2:25107597_T_C, 2:25103108_C_A, 2:25107759_C_T, 2:25105921_C_T, 2:25108197_T_C, 2:25103446_T_C, 2:25107589_G_C, 2:25103967_A_C	0		0		0		0
rs925255	N	6	0.95261	2:28614401_T_C, 2:28627629_C_T, 2:28623982_A_G, 2:28624833_A_G, 2:28602911_C_A, 2:28612213_G_C	6	2:28624833_A_G, 2:28612213_G_C, 2:28623982_A_G, 2:28614401_T_C, 2:28627629_C_T, 2:28602911_C_A	4	2:28624833_A_G, 2:28614401_T_C, 2:28627629_C_T, 2:28623982_A_G	0		0		0
rs10495903	N	40	0.952893	2:43809347_G_C, 2:43825299_G_C, 2:43834118_T_C, 2:43833013_A_G, 2:43825912_G_C, 2:43828637_C_A, 2:43831150_G_A, 2:43825936_G_C, 2:43831319_A_G, 2:43831186_G_C, 2:43834352_T_C, 2:43805608_C_G, 2:43815945_A_G, 2:43787107_T_C, 2:43822006_A_G, 2:43829191_T_C, 2:43819139_A_G, 2:43807561_T_C, 2:43796135_T_A, 2:43829056_A_G, 2:43832049_C_T, 2:43813764_A_G, 2:43834163_A_G, 2:43831824_G_A, 2:43833039_G_A,…	13	2:43821617_G_A, 2:43831319_A_G, 2:43787107_T_C, 2:43832049_C_T, 2:43824191_T_C, 2:43803726_G_A, 2:43796135_T_A, 2:43819139_A_G, 2:43822006_A_G, 2:43831824_G_A, 2:43805608_C_G, 2:43806353_C_T, 2:43804933_A_C	1	2:43787107_T_C	0		0		0
rs7608910	Y	8	0.962523	2:61204641_A_C, 2:61187415_G_C, 2:61204917_T_G, 2:61204856_A_G, 2:61186829_A_G, 2:61199327_G_A, 2:61191995_G_C, 2:61204688_T_C	4	2:61199327_G_A, 2:61191995_G_C, 2:61204688_T_C, 2:61204641_A_C	1	2:61191995_G_C	0		0		0
rs6740462	Y	2	1	2:65654364_C_T, 2:65667272_C_A	1	2:65667272_C_A	0		0		0		0
rs13001325	Y	68	0.951295	2:102931550_G_T, 2:102941074_G_T, 2:102954190_T_C, 2:102948819_C_T, 2:102951798_G_C, 2:102941561_C_G, 2:102951972_G_C, 2:102953067_T_C, 2:102951073_A_G, 2:102926320_T_C, 2:102951467_C_G, 2:102924662_C_T, 2:102947201_A_T, 2:102939434_T_C, 2:102932293_C_T, 2:102945241_G_A, 2:102924549_C_T, 2:102926800_A_T, 2:102935805_C_A, 2:102930307_A_G, 2:102941215_T_C, 2:102918601_C_G, 2:102936131_T_A, 2:102948…	5	2:102957716_C_T, 2:102950822_A_C, 2:102949161_C_T, 2:102926362_G_A, 2:102939036_C_T	0		0		0		0
rs4664304	Y	21	0.957024	2:160756345_G_A, 2:160767502_A_C, 2:160821119_A_C, 2:160769588_T_C, 2:160761808_T_C, 2:160821067_G_A, 2:160827987_A_G, 2:160777188_C_T, 2:160821211_C_T, 2:160808314_T_C, 2:160808075_C_T, 2:160767804_G_C, 2:160762687_G_A, 2:160776866_C_T, 2:160760338_G_A, 2:160800102_A_C, 2:160800101_C_A, 2:160794008_A_G, 2:160757465_C_T, 2:160823678_A_G, 2:160802644_A_C	4	2:160757465_C_T, 2:160760338_G_A, 2:160756345_G_A, 2:160761808_T_C	2	2:160760338_G_A, 2:160761808_T_C	1	2:160761808_T_C	0		0
rs2111485	Y	2	1	2:163124051_C_T, 2:163110536_A_G	0		0		0		0		0
rs6740847	Y	6	0.959592	2:182308352_A_G, 2:182308836_T_C, 2:182312809_T_A, 2:182313246_C_T, 2:182315885_G_T, 2:182319301_C_T	6	2:182315885_G_T, 2:182312809_T_A, 2:182308352_A_G, 2:182313246_C_T, 2:182319301_C_T, 2:182308836_T_C	1	2:182319301_C_T	1	2:182319301_C_T	1	2:182319301_C_T	0
rs144344067	Y	9	0.957007	2:187576378_A_AT, 2:187602230_C_T, 2:187558508_T_A, 2:187588652_G_A, 2:187594127_A_C, 2:187589400_T_G, 2:187569003_C_T, 2:187608102_T_TC, 2:187560820_G_A	2	2:187560820_G_A, 2:187558508_T_A	0		0		0		0
rs1517352	Y	10	0.969293	2:191965344_C_A, 2:191931464_A_C, 2:191957695_C_A, 2:191961616_C_T, 2:191948272_C_T, 2:191946322_C_T, 2:191959933_C_T, 2:191954852_G_A, 2:191933689_T_A, 2:191932556_A_G	8	2:191957695_C_A, 2:191948272_C_T, 2:191933689_T_A, 2:191946322_C_T, 2:191932556_A_G, 2:191965344_C_A, 2:191961616_C_T, 2:191931464_A_C	7	2:191957695_C_A, 2:191948272_C_T, 2:191933689_T_A, 2:191932556_A_G, 2:191965344_C_A, 2:191961616_C_T, 2:191931464_A_C	3	2:191933689_T_A, 2:191932556_A_G, 2:191931464_A_C	1	2:191931464_A_C	0
rs3116494	Y	17	0.951604	2:204589281_G_T, 2:204592021_G_A, 2:204589944_C_T, 2:204588867_C_T, 2:204586076_G_C, 2:204590071_C_T, 2:204589770_T_A, 2:204627409_G_C, 2:204610396_C_T, 2:204614508_G_A, 2:204611807_G_A, 2:204612058_A_G, 2:204608177_T_A, 2:204610004_A_G, 2:204620693_A_G, 2:204590658_A_T, 2:204613654_G_A	15	2:204627409_G_C, 2:204589944_C_T, 2:204588867_C_T, 2:204589281_G_T, 2:204589770_T_A, 2:204586076_G_C, 2:204612058_A_G, 2:204592021_G_A, 2:204610396_C_T, 2:204608177_T_A, 2:204590071_C_T, 2:204611807_G_A, 2:204590658_A_T, 2:204610004_A_G, 2:204614508_G_A	15	2:204627409_G_C, 2:204589944_C_T, 2:204588867_C_T, 2:204589281_G_T, 2:204589770_T_A, 2:204586076_G_C, 2:204612058_A_G, 2:204592021_G_A, 2:204610396_C_T, 2:204608177_T_A, 2:204590071_C_T, 2:204611807_G_A, 2:204590658_A_T, 2:204610004_A_G, 2:204614508_G_A	15	2:204627409_G_C, 2:204589944_C_T, 2:204588867_C_T, 2:204589281_G_T, 2:204589770_T_A, 2:204586076_G_C, 2:204612058_A_G, 2:204592021_G_A, 2:204610396_C_T, 2:204608177_T_A, 2:204590071_C_T, 2:204611807_G_A, 2:204590658_A_T, 2:204610004_A_G, 2:204614508_G_A	14	2:204627409_G_C, 2:204589944_C_T, 2:204588867_C_T, 2:204589281_G_T, 2:204589770_T_A, 2:204586076_G_C, 2:204612058_A_G, 2:204592021_G_A, 2:204610396_C_T, 2:204608177_T_A, 2:204590071_C_T, 2:204611807_G_A, 2:204610004_A_G, 2:204614508_G_A	0
rs2382817	Y	68	0.952	2:219121663_G_A, 2:219133137_A_G, 2:219134928_A_G, 2:219132731_G_A, 2:219122781_G_T, 2:219136888_TAA_T, 2:219138625_A_G, 2:219122780_A_T, 2:219155907_A_T, 2:219149639_C_T, 2:219149163_A_G, 2:219142773_C_T, 2:219143327_T_C, 2:219167529_G_A, 2:219160864_C_A, 2:219175487_A_G, 2:219143229_G_A, 2:219176450_A_C, 2:219179995_G_A, 2:219146607_T_C, 2:219151218_A_C, 2:219162836_C_T, 2:219159770_G_A, 2:2191…	49	2:219146199_T_A, 2:219149163_A_G, 2:219143327_T_C, 2:219144498_A_G, 2:219142594_C_T, 2:219159629_T_C, 2:219122781_G_T, 2:219144254_G_A, 2:219186592_G_A, 2:219151218_A_C, 2:219122780_A_T, 2:219144149_G_A, 2:219186462_T_C, 2:219160864_C_A, 2:219121528_A_G, 2:219151926_T_C, 2:219184721_T_C, 2:219150238_A_G, 2:219159770_G_A, 2:219146607_T_C, 2:219155907_A_T, 2:219150307_A_G, 2:219151767_C_T, 2:219161…	37	2:219146199_T_A, 2:219149163_A_G, 2:219143327_T_C, 2:219144498_A_G, 2:219142594_C_T, 2:219159629_T_C, 2:219122781_G_T, 2:219151218_A_C, 2:219122780_A_T, 2:219144149_G_A, 2:219121528_A_G, 2:219146607_T_C, 2:219159770_G_A, 2:219122090_G_A, 2:219151926_T_C, 2:219155907_A_T, 2:219144254_G_A, 2:219150211_A_G, 2:219142491_C_T, 2:219138625_A_G, 2:219134928_A_G, 2:219144089_G_A, 2:219157692_C_T, 2:219143…	5	2:219151926_T_C, 2:219155907_A_T, 2:219155909_G_T, 2:219134928_A_G, 2:219122090_G_A	0		0
rs6752107	Y	32	0.957269	2:234179690_C_T, 2:234175706_G_T, 2:234183718_T_C, 2:234185999_G_A, 2:234185267_C_T, 2:234178453_C_T, 2:234172846_A_G, 2:234161211_A_T, 2:234167234_A_G, 2:234169822_C_T, 2:234180410_A_G, 2:234183468_G_A, 2:234184417_G_A, 2:234172915_G_C, 2:234181848_C_T, 2:234173503_G_A, 2:234183368_A_G, 2:234167421_C_T, 2:234182240_C_T, 2:234167881_T_A, 2:234161583_T_C, 2:234163683_G_C, 2:234176609_C_T, 2:234162…	25	2:234182240_C_T, 2:234161583_T_C, 2:234158839_C_T, 2:234181848_C_T, 2:234170369_T_C, 2:234173503_G_A, 2:234161211_A_T, 2:234172915_G_C, 2:234163683_G_C, 2:234176609_C_T, 2:234179690_C_T, 2:234161448_G_A, 2:234161769_C_T, 2:234178453_C_T, 2:234167881_T_A, 2:234167421_C_T, 2:234175706_G_T, 2:234146271_G_T, 2:234172846_A_G, 2:234169822_C_T, 2:234162153_A_G, 2:234167234_A_G, 2:234157258_G_A, 2:234180…	23	2:234182240_C_T, 2:234161583_T_C, 2:234158839_C_T, 2:234181848_C_T, 2:234170369_T_C, 2:234173503_G_A, 2:234161211_A_T, 2:234172915_G_C, 2:234163683_G_C, 2:234176609_C_T, 2:234179690_C_T, 2:234161448_G_A, 2:234178453_C_T, 2:234167881_T_A, 2:234167421_C_T, 2:234175706_G_T, 2:234157137_G_C, 2:234172846_A_G, 2:234169822_C_T, 2:234167234_A_G, 2:234157258_G_A, 2:234180410_A_G, 2:234146271_G_T	1	2:234176609_C_T	0		0
rs76527535	Y	18	0.953457	2:242484701_C_T, 2:242483013_C_G, 2:242480111_G_A, 2:242482461_C_T, 2:242480546_G_T, 2:242483011_G_T, 2:242485612_C_T, 2:242481218_T_C, 2:242480415_C_T, 2:242482346_A_G, 2:242481378_C_G, 2:242486215_G_A, 2:242481653_T_G, 2:242488032_G_C, 2:242489453_C_T, 2:242486844_T_C, 2:242483356_A_C, 2:242487721_G_A	5	2:242481218_T_C, 2:242480546_G_T, 2:242480415_C_T, 2:242480111_G_A, 2:242481378_C_G	0		0		0		0
rs35320439	N	6	0.956468	2:242727010_A_C, 2:242739357_A_G, 2:242735987_G_A, 2:242740537_T_C, 2:242733785_T_C, 2:242734040_T_C	0		0		0		0		0
rs113010081	Y	58	0.954812	3:46457412_T_C, 3:46447972_C_T, 3:46470654_C_T, 3:46471119_A_C, 3:46482049_C_G, 3:46474955_A_G, 3:46460675_C_T, 3:46475122_G_T, 3:46450072_G_A, 3:46474670_T_A, 3:46471525_G_A, 3:46458505_T_A, 3:46458228_C_A, 3:46450884_A_T, 3:46459956_A_G, 3:46472651_T_C, 3:46457329_C_T, 3:46459291_G_A, 3:46451502_G_A, 3:46461783_G_A, 3:46453487_C_T, 3:46459050_A_C, 3:46455754_T_C, 3:46451647_C_T, 3:46460013_T_C,…	56	3:46451502_G_A, 3:46459914_T_C, 3:46458942_G_A, 3:46454688_G_A, 3:46427616_A_C, 3:46435161_G_A, 3:46477826_C_T, 3:46477830_C_T, 3:46452873_G_A, 3:46453487_C_T, 3:46455754_T_C, 3:46428089_CA_C, 3:46475122_G_T, 3:46450884_A_T, 3:46459050_A_C, 3:46459956_A_G, 3:46470654_C_T, 3:46429391_A_G, 3:46433247_A_G, 3:46444794_T_C, 3:46451647_C_T, 3:46474670_T_A, 3:46427354_C_T, 3:46443931_T_C, 3:46459121_G_A…	56	3:46451502_G_A, 3:46459914_T_C, 3:46458942_G_A, 3:46454688_G_A, 3:46427616_A_C, 3:46435161_G_A, 3:46477826_C_T, 3:46477830_C_T, 3:46452873_G_A, 3:46453487_C_T, 3:46455754_T_C, 3:46428089_CA_C, 3:46475122_G_T, 3:46450884_A_T, 3:46459050_A_C, 3:46459956_A_G, 3:46470654_C_T, 3:46429391_A_G, 3:46433247_A_G, 3:46444794_T_C, 3:46451647_C_T, 3:46474670_T_A, 3:46427354_C_T, 3:46443931_T_C, 3:46459121_G_A…	23	3:46451502_G_A, 3:46427616_A_C, 3:46435161_G_A, 3:46428089_CA_C, 3:46475122_G_T, 3:46450884_A_T, 3:46451647_C_T, 3:46474670_T_A, 3:46427354_C_T, 3:46457329_C_T, 3:46458228_C_A, 3:46449864_G_T, 3:46450072_G_A, 3:46445343_A_C, 3:46457412_T_C, 3:46425647_G_A, 3:46474955_A_G, 3:46447972_C_T, 3:46425718_G_A, 3:46458505_T_A, 3:46446721_T_A, 3:46427835_G_A, 3:46446810_T_C	18	3:46425647_G_A, 3:46458228_C_A, 3:46474955_A_G, 3:46447972_C_T, 3:46427616_A_C, 3:46446810_T_C, 3:46425718_G_A, 3:46449864_G_T, 3:46450072_G_A, 3:46446721_T_A, 3:46474670_T_A, 3:46427354_C_T, 3:46427835_G_A, 3:46450884_A_T, 3:46457329_C_T, 3:46475122_G_T, 3:46458505_T_A, 3:46457412_T_C	2	3:46425718_G_A, 3:46425647_G_A
rs3197999	N	12	0.950881	3:49714225_T_C, 3:49697459_G_A, 3:49712297_C_T, 3:49705512_T_A, 3:49701983_G_A, 3:49682311_G_A, 3:49702484_T_C, 3:49684917_C_G, 3:49689210_G_A, 3:49719729_G_A, 3:49721798_C_A, 3:49686682_T_C	2	3:49714225_T_C, 3:49712297_C_T	1	3:49712297_C_T	0		0		0
rs2593855	Y	13	0.963079	3:71175495_C_T, 3:71175583_T_C, 3:71175609_T_C, 3:71175357_C_T, 3:71175440_A_C, 3:71170007_G_C, 3:71173020_T_C, 3:71175283_A_G, 3:71175533_T_C, 3:71173230_C_A, 3:71174872_T_G, 3:71175402_A_G, 3:71171461_C_T	13	3:71175440_A_C, 3:71174872_T_G, 3:71175609_T_C, 3:71171461_C_T, 3:71170007_G_C, 3:71175402_A_G, 3:71175283_A_G, 3:71175533_T_C, 3:71175495_C_T, 3:71173230_C_A, 3:71173020_T_C, 3:71175357_C_T, 3:71175583_T_C	11	3:71175440_A_C, 3:71174872_T_G, 3:71175609_T_C, 3:71175402_A_G, 3:71175283_A_G, 3:71175533_T_C, 3:71175495_C_T, 3:71173230_C_A, 3:71173020_T_C, 3:71175357_C_T, 3:71175583_T_C	0		0		0
rs503734	Y	5	0.976876	3:101023748_A_G, 3:100987978_A_G, 3:100992385_C_T, 3:100994497_C_T, 3:101011010_T_C	0		0		0		0		0
rs2073505	N	1	0.97783	4:3446754_G_A	0		0		0		0		0
rs4692386	Y	1	1	4:26132361_T_C	1	4:26132361_T_C	1	4:26132361_T_C	1	4:26132361_T_C	0		0
rs6856616	N	1	0.966214	4:38345898_A_C	0		0		0		0		0
rs11734570	Y	4	0.950152	4:38588453_G_A, 4:38582859_T_C, 4:38581311_G_A, 4:38587914_T_G	0		0		0		0		0
rs2472649	N	29	0.951305	4:74863997_T_C, 4:74864687_T_G, 4:74856663_T_C, 4:74873602_T_C, 4:74858051_G_A, 4:74858369_G_GA, 4:74857970_C_A, 4:74858300_T_A, 4:74850570_AGT_A, 4:74874202_T_C, 4:74864550_G_C, 4:74862090_C_G, 4:74849923_A_G, 4:74855811_T_TG, 4:74855858_A_G, 4:74850623_T_C, 4:74849352_T_C, 4:74851693_G_A, 4:74875713_T_C, 4:74850705_C_T, 4:74850823_T_A, 4:74851660_T_C, 4:74857515_G_A, 4:74855231_A_G, 4:74857658_…	3	4:74874202_T_C, 4:74873635_T_C, 4:74875713_T_C	2	4:74874202_T_C, 4:74875713_T_C	0		0		0
rs1479918	Y	13	0.960142	4:123358961_C_T, 4:123339756_C_T, 4:123376135_G_A, 4:123351431_A_T, 4:123352201_A_G, 4:123320707_T_A, 4:123323926_C_T, 4:123325969_C_T, 4:123327216_A_G, 4:123371976_A_G, 4:123318542_G_A, 4:123341159_G_A, 4:123368516_C_T	10	4:123318542_G_A, 4:123351431_A_T, 4:123341159_G_A, 4:123371976_A_G, 4:123325969_C_T, 4:123352201_A_G, 4:123323926_C_T, 4:123320707_T_A, 4:123327216_A_G, 4:123368516_C_T	10	4:123318542_G_A, 4:123351431_A_T, 4:123341159_G_A, 4:123371976_A_G, 4:123325969_C_T, 4:123352201_A_G, 4:123323926_C_T, 4:123320707_T_A, 4:123327216_A_G, 4:123368516_C_T	1	4:123371976_A_G	1	4:123371976_A_G	0
rs2930047	N	26	0.955794	5:10682230_T_C, 5:10726281_T_C, 5:10689562_T_G, 5:10689768_A_G, 5:10714364_T_A, 5:10719804_T_C, 5:10717386_A_C, 5:10727639_G_A, 5:10670512_C_T, 5:10698569_C_G, 5:10673906_T_C, 5:10713395_G_A, 5:10674102_T_C, 5:10704797_T_C, 5:10674139_A_G, 5:10673837_A_C, 5:10715677_C_T, 5:10673287_A_G, 5:10675136_G_A, 5:10675766_G_T, 5:10672391_G_A, 5:10712199_G_A, 5:10676209_A_C, 5:10687002_A_T, 5:10675492_C_T,…	4	5:10727639_G_A, 5:10682230_T_C, 5:10704797_T_C, 5:10689768_A_G	1	5:10704797_T_C	0		0		0
rs395157	Y	3	0.991466	5:38867732_C_T, 5:38861514_A_G, 5:38864663_T_C	3	5:38864663_T_C, 5:38867732_C_T, 5:38861514_A_G	0		0		0		0
rs11742570	Y	12	0.965542	5:40411291_T_C, 5:40414419_C_T, 5:40410935_G_T, 5:40410584_T_C, 5:40399096_A_G, 5:40412944_T_A, 5:40411910_A_G, 5:40406130_T_A, 5:40406050_A_T, 5:40415067_C_T, 5:40412466_A_G, 5:40391104_C_T	12	5:40414419_C_T, 5:40410584_T_C, 5:40412944_T_A, 5:40391104_C_T, 5:40399096_A_G, 5:40410935_G_T, 5:40406050_A_T, 5:40411910_A_G, 5:40411291_T_C, 5:40406130_T_A, 5:40412466_A_G, 5:40415067_C_T	10	5:40410584_T_C, 5:40412944_T_A, 5:40391104_C_T, 5:40399096_A_G, 5:40410935_G_T, 5:40406050_A_T, 5:40411910_A_G, 5:40411291_T_C, 5:40406130_T_A, 5:40412466_A_G	8	5:40410584_T_C, 5:40391104_C_T, 5:40410935_G_T, 5:40406050_A_T, 5:40411910_A_G, 5:40411291_T_C, 5:40406130_T_A, 5:40412466_A_G	6	5:40410584_T_C, 5:40410935_G_T, 5:40406050_A_T, 5:40411910_A_G, 5:40411291_T_C, 5:40406130_T_A	0
rs10065637	Y	5	1	5:55436851_T_A, 5:55438580_C_A, 5:55438851_C_T, 5:55442249_T_C, 5:55440730_G_A	5	5:55438580_C_A, 5:55438851_C_T, 5:55440730_G_A, 5:55442249_T_C, 5:55436851_T_A	4	5:55438580_C_A, 5:55442249_T_C, 5:55440730_G_A, 5:55438851_C_T	4	5:55438580_C_A, 5:55442249_T_C, 5:55440730_G_A, 5:55438851_C_T	1	5:55438851_C_T	0
rs4703855	Y	29	0.954698	5:71693899_C_T, 5:71689671_C_G, 5:71699064_C_A, 5:71714589_G_A, 5:71713857_A_G, 5:71699085_A_G, 5:71714327_C_T, 5:71714671_C_A, 5:71705963_A_G, 5:71715791_T_C, 5:71698104_G_A, 5:71700382_A_G, 5:71725756_C_T, 5:71707274_G_A, 5:71697977_A_G, 5:71701814_C_T, 5:71708698_G_T, 5:71719029_A_G, 5:71700591_A_G, 5:71723644_C_T, 5:71700528_C_G, 5:71725056_G_T, 5:71699805_A_G, 5:71717932_C_T, 5:71718848_C_G,…	0		0		0		0		0
rs1363907	Y	22	0.950404	5:96247810_T_C, 5:96238578_C_T, 5:96236412_A_G, 5:96231372_T_C, 5:96236620_T_C, 5:96234533_A_T, 5:96239927_T_C, 5:96244549_C_T, 5:96281402_C_T, 5:96252589_T_C, 5:96252803_G_A, 5:96252432_G_A, 5:96279490_A_G, 5:96248795_T_C, 5:96288960_G_A, 5:96273767_T_C, 5:96253104_T_C, 5:96249648_T_C, 5:96289036_GAGAC_G, 5:96226196_A_G, 5:96247434_G_A, 5:96279053_C_T	11	5:96279053_C_T, 5:96247434_G_A, 5:96281402_C_T, 5:96234533_A_T, 5:96273767_T_C, 5:96244549_C_T, 5:96279490_A_G, 5:96226196_A_G, 5:96288960_G_A, 5:96289036_GAGAC_G, 5:96231372_T_C	1	5:96231372_T_C	0		0		0
rs4836519	N	30	0.95326	5:130022414_A_G, 5:130031774_C_T, 5:130045635_T_TG, 5:130031746_T_C, 5:130042083_G_A, 5:130019677_C_T, 5:129991418_G_C, 5:129990738_A_G, 5:130034638_G_A, 5:130002692_C_T, 5:130004886_T_TG, 5:129992968_C_T, 5:130001792_C_T, 5:129979148_C_G, 5:130005745_G_A, 5:130007406_A_C, 5:130007825_A_G, 5:129979598_T_C, 5:129988122_C_T, 5:130028292_G_A, 5:129997196_T_C, 5:129982203_G_T, 5:129997507_C_A, 5:1300…	0		0		0		0		0
rs2188962	Y	12	0.959671	5:131733397_G_C, 5:131731326_A_G, 5:131770805_C_T, 5:131796163_T_C, 5:131799012_A_G, 5:131796809_A_C, 5:131784393_G_T, 5:131801947_G_C, 5:131800750_G_C, 5:131798487_C_T, 5:131799961_T_C, 5:131804347_C_A	12	5:131801947_G_C, 5:131731326_A_G, 5:131733397_G_C, 5:131804347_C_A, 5:131784393_G_T, 5:131799961_T_C, 5:131796809_A_C, 5:131770805_C_T, 5:131800750_G_C, 5:131799012_A_G, 5:131796163_T_C, 5:131798487_C_T	12	5:131801947_G_C, 5:131731326_A_G, 5:131733397_G_C, 5:131804347_C_A, 5:131784393_G_T, 5:131799961_T_C, 5:131796809_A_C, 5:131770805_C_T, 5:131800750_G_C, 5:131799012_A_G, 5:131796163_T_C, 5:131798487_C_T	12	5:131801947_G_C, 5:131731326_A_G, 5:131733397_G_C, 5:131804347_C_A, 5:131784393_G_T, 5:131799961_T_C, 5:131796809_A_C, 5:131770805_C_T, 5:131800750_G_C, 5:131799012_A_G, 5:131796163_T_C, 5:131798487_C_T	2	5:131801947_G_C, 5:131770805_C_T	0
rs254560	Y	15	0.95295	5:134440426_G_A, 5:134441457_A_G, 5:134444982_C_A, 5:134443606_G_A, 5:134451525_C_A, 5:134451465_G_A, 5:134450121_C_G, 5:134451317_C_G, 5:134450662_T_C, 5:134452379_G_C, 5:134446395_G_A, 5:134447159_G_T, 5:134448701_C_A, 5:134446275_G_T, 5:134452597_G_A	2	5:134452597_G_A, 5:134452379_G_C	0		0		0		0
rs6863411	Y	54	0.955733	5:141514582_T_C, 5:141530157_G_A, 5:141530696_G_C, 5:141533062_A_G, 5:141526057_C_A, 5:141508488_T_G, 5:141492419_C_A, 5:141513204_A_T, 5:141528959_C_T, 5:141497650_A_G, 5:141503059_T_C, 5:141506911_C_T, 5:141524980_G_C, 5:141490091_T_C, 5:141509433_A_G, 5:141524746_C_G, 5:141500704_T_C, 5:141489027_G_T, 5:141509597_G_A, 5:141513396_G_A, 5:141495715_T_C, 5:141491985_C_T, 5:141504991_A_G, 5:141495…	50	5:141490587_G_A, 5:141525305_A_G, 5:141509433_A_G, 5:141509597_G_A, 5:141506615_T_G, 5:141513691_C_G, 5:141503839_A_G, 5:141514582_T_C, 5:141489306_A_G, 5:141494719_T_G, 5:141495139_T_C, 5:141489921_C_T, 5:141523000_C_T, 5:141499041_A_G, 5:141494934_C_T, 5:141503870_T_A, 5:141508488_T_G, 5:141513396_G_A, 5:141500436_A_C, 5:141524980_G_C, 5:141501508_C_T, 5:141492419_C_A, 5:141505462_T_A, 5:141526…	6	5:141509433_A_G, 5:141508488_T_G, 5:141489306_A_G, 5:141509537_A_G, 5:141489853_C_T, 5:141506911_C_T	0		0		0
rs11741861	Y	90	0.954657	5:150284936_A_G, 5:150284808_C_T, 5:150257391_C_T, 5:150246539_C_G, 5:150245710_C_T, 5:150252631_G_A, 5:150245853_C_T, 5:150245724_A_G, 5:150253914_G_A, 5:150256853_A_C, 5:150254158_A_G, 5:150254338_G_A, 5:150258308_T_C, 5:150245259_G_A, 5:150246858_A_G, 5:150249059_A_G, 5:150253398_A_G, 5:150259831_T_C, 5:150252365_G_A, 5:150255185_C_G, 5:150250367_C_T, 5:150246685_C_T, 5:150255931_T_C, 5:150251…	0		0		0		0		0
rs56167332	Y	2	1	5:158829294_C_T, 5:158827769_C_A	0		0		0		0		0
rs359457	Y	13	0.950312	5:173279808_T_C, 5:173279842_C_T, 5:173288534_C_T, 5:173298825_C_T, 5:173298226_C_T, 5:173297051_A_G, 5:173297302_C_T, 5:173296896_C_T, 5:173294176_A_G, 5:173312892_CCCTTCG_C, 5:173312730_C_T, 5:173307328_G_T, 5:173307505_G_T	2	5:173312730_C_T, 5:173312892_CCCTTCG_C	2	5:173312730_C_T, 5:173312892_CCCTTCG_C	1	5:173312892_CCCTTCG_C	0		0
rs4976646	Y	6	0.95507	5:176798040_T_G, 5:176794191_G_A, 5:176799992_T_C, 5:176788570_T_C, 5:176806636_C_T, 5:176790162_A_G	6	5:176788570_T_C, 5:176806636_C_T, 5:176799992_T_C, 5:176798040_T_G, 5:176794191_G_A, 5:176790162_A_G	5	5:176799992_T_C, 5:176788570_T_C, 5:176798040_T_G, 5:176806636_C_T, 5:176790162_A_G	3	5:176799992_T_C, 5:176788570_T_C, 5:176790162_A_G	0		0
rs7773324	Y	7	1	6:382897_A_G, 6:382537_G_A, 6:382559_G_A, 6:384970_T_C, 6:386636_A_G, 6:385687_C_T, 6:385735_T_C	0		0		0		0		0
rs17309827	Y	60	0.956874	6:3427480_A_G, 6:3433340_T_G, 6:3422173_G_A, 6:3427483_A_G, 6:3442900_T_C, 6:3433347_T_C, 6:3434242_G_A, 6:3433890_T_A, 6:3443015_T_C, 6:3429298_T_C, 6:3433318_T_G, 6:3429126_G_C, 6:3422318_G_C, 6:3433925_T_G, 6:3429454_T_A, 6:3433846_G_T, 6:3428489_C_T, 6:3430835_G_A, 6:3433713_G_GA, 6:3434495_T_C, 6:3430282_C_T, 6:3430584_C_T, 6:3430487_G_A, 6:3430889_T_A, 6:3420406_T_C, 6:3430128_G_A, 6:343019…	43	6:3425060_C_T, 6:3430584_C_T, 6:3436691_A_C, 6:3417643_G_A, 6:3441891_A_C, 6:3435114_T_A, 6:3430191_A_T, 6:3427483_A_G, 6:3440476_C_T, 6:3418794_C_G, 6:3429454_T_A, 6:3429126_G_C, 6:3421000_T_A, 6:3420406_T_C, 6:3434495_T_C, 6:3440212_G_T, 6:3451953_T_C, 6:3428216_G_A, 6:3430487_G_A, 6:3422173_G_A, 6:3428489_C_T, 6:3417689_A_C, 6:3430787_T_C, 6:3440314_G_A, 6:3440026_C_T, 6:3430889_T_A, 6:3435112…	0		0		0		0
rs17119	Y	18	0.95252	6:14732040_A_AG, 6:14734341_C_CAG, 6:14716017_G_C, 6:14724982_C_G, 6:14725236_A_G, 6:14716037_C_T, 6:14721897_T_C, 6:14719496_G_A, 6:14715882_T_C, 6:14715956_C_A, 6:14715910_T_C, 6:14719710_T_C, 6:14715825_C_T, 6:14716354_T_C, 6:14716477_T_C, 6:14723750_T_C, 6:14715418_TC_T, 6:14715257_T_C	18	6:14719710_T_C, 6:14716037_C_T, 6:14715882_T_C, 6:14724982_C_G, 6:14721897_T_C, 6:14716354_T_C, 6:14725236_A_G, 6:14734341_C_CAG, 6:14719496_G_A, 6:14715418_TC_T, 6:14716477_T_C, 6:14715257_T_C, 6:14723750_T_C, 6:14732040_A_AG, 6:14715910_T_C, 6:14715956_C_A, 6:14715825_C_T, 6:14716017_G_C	14	6:14719710_T_C, 6:14716037_C_T, 6:14715882_T_C, 6:14721897_T_C, 6:14716354_T_C, 6:14734341_C_CAG, 6:14719496_G_A, 6:14716477_T_C, 6:14723750_T_C, 6:14732040_A_AG, 6:14715910_T_C, 6:14715956_C_A, 6:14715825_C_T, 6:14716017_G_C	0		0		0
rs67289879	Y	3	1	6:42007403_C_T, 6:42008203_C_G, 6:41999358_A_T	3	6:42008203_C_G, 6:42007403_C_T, 6:41999358_A_T	3	6:42008203_C_G, 6:42007403_C_T, 6:41999358_A_T	3	6:42008203_C_G, 6:42007403_C_T, 6:41999358_A_T	3	6:42008203_C_G, 6:42007403_C_T, 6:41999358_A_T	0
rs1847472	Y	37	0.957918	6:90947340_GT_G, 6:90931858_C_T, 6:90944831_C_T, 6:90946479_T_C, 6:90935383_A_G, 6:90951239_C_T, 6:90958502_G_A, 6:90948093_G_C, 6:90941240_C_T, 6:90973159_C_A, 6:90967197_G_A, 6:90987512_C_G, 6:90950628_C_T, 6:90946809_A_C, 6:90982387_T_C, 6:90986559_A_G, 6:90941289_C_T, 6:90976609_G_A, 6:90969221_T_C, 6:90986353_A_G, 6:90986686_G_A, 6:90966415_A_C, 6:90981319_T_G, 6:90984035_C_T, 6:90978383_T_C…	37	6:90980345_C_G, 6:91008027_C_A, 6:90986559_A_G, 6:90987512_C_G, 6:90986749_T_C, 6:90966415_A_C, 6:90948476_A_G, 6:90941240_C_T, 6:90973159_C_A, 6:90980148_C_T, 6:90967197_G_A, 6:90944831_C_T, 6:90947340_GT_G, 6:90948093_G_C, 6:90982387_T_C, 6:90970212_A_G, 6:90984035_C_T, 6:90956409_A_G, 6:90986353_A_G, 6:90986686_G_A, 6:90969221_T_C, 6:90931858_C_T, 6:90975990_C_T, 6:90950628_C_T, 6:90981319_T_G…	36	6:90980345_C_G, 6:91008027_C_A, 6:90986559_A_G, 6:90987512_C_G, 6:90986749_T_C, 6:90966415_A_C, 6:90948476_A_G, 6:90941240_C_T, 6:90973159_C_A, 6:90980148_C_T, 6:90967197_G_A, 6:90944831_C_T, 6:90947340_GT_G, 6:90948093_G_C, 6:90982387_T_C, 6:90970212_A_G, 6:90984035_C_T, 6:90956409_A_G, 6:90986353_A_G, 6:90986686_G_A, 6:90969221_T_C, 6:90931858_C_T, 6:90975990_C_T, 6:90950628_C_T, 6:90981319_T_G…	33	6:90980345_C_G, 6:91008027_C_A, 6:90986559_A_G, 6:90987512_C_G, 6:90986749_T_C, 6:90966415_A_C, 6:90948476_A_G, 6:90941240_C_T, 6:90980148_C_T, 6:90967197_G_A, 6:90984035_C_T, 6:90947340_GT_G, 6:90948093_G_C, 6:90982387_T_C, 6:90970212_A_G, 6:90944831_C_T, 6:90986353_A_G, 6:90986686_G_A, 6:90969221_T_C, 6:90931858_C_T, 6:90975990_C_T, 6:90981319_T_G, 6:90951239_C_T, 6:90946809_A_C, 6:90947867_C_T…	21	6:90984035_C_T, 6:90947340_GT_G, 6:90948093_G_C, 6:90982387_T_C, 6:90986749_T_C, 6:90947867_C_T, 6:90969221_T_C, 6:90986559_A_G, 6:90976609_G_A, 6:90966415_A_C, 6:90958502_G_A, 6:90987512_C_G, 6:90941289_C_T, 6:90986353_A_G, 6:90948476_A_G, 6:90941240_C_T, 6:90986686_G_A, 6:90985198_A_T, 6:90981657_C_T, 6:90967197_G_A, 6:90944831_C_T	0
rs7746082	Y	4	1	6:106442096_G_C, 6:106435025_A_G, 6:106439072_C_G, 6:106435269_G_C	4	6:106435025_A_G, 6:106442096_G_C, 6:106435269_G_C, 6:106439072_C_G	4	6:106435025_A_G, 6:106442096_G_C, 6:106435269_G_C, 6:106439072_C_G	4	6:106435025_A_G, 6:106442096_G_C, 6:106435269_G_C, 6:106439072_C_G	4	6:106435025_A_G, 6:106442096_G_C, 6:106435269_G_C, 6:106439072_C_G	1	6:106442096_G_C
rs3851228	Y	26	0.964565	6:111888540_C_T, 6:111868631_G_A, 6:111840820_G_A, 6:111871958_G_A, 6:111877938_A_AGTT, 6:111885752_T_C, 6:111858489_G_A, 6:111879130_G_A, 6:111847025_G_A, 6:111828630_AT_A, 6:111833234_T_A, 6:111858066_G_T, 6:111839727_TC_T, 6:111844207_A_G, 6:111821823_G_C, 6:111833886_AAAG_A, 6:111835078_G_A, 6:111834386_T_C, 6:111824753_G_A, 6:111836102_G_T, 6:111848191_A_T, 6:111830490_T_C, 6:111828025_C_G, …	8	6:111843025_G_A, 6:111858489_G_A, 6:111844207_A_G, 6:111888540_C_T, 6:111810943_A_AT, 6:111858066_G_T, 6:111842647_G_A, 6:111885752_T_C	0		0		0		0
rs6920220	Y	4	1	6:138006504_G_A, 6:138003822_G_C, 6:138005515_A_G, 6:138002175_C_G	1	6:138002175_C_G	1	6:138002175_C_G	0		0		0
rs12199775	Y	10	0.988203	6:143898894_A_G, 6:143888871_C_A, 6:143890569_T_C, 6:143891420_A_G, 6:143888851_C_G, 6:143884199_C_T, 6:143910140_C_A, 6:143914018_T_C, 6:143880787_T_G, 6:143867406_C_T	10	6:143867406_C_T, 6:143910140_C_A, 6:143884199_C_T, 6:143890569_T_C, 6:143914018_T_C, 6:143891420_A_G, 6:143880787_T_G, 6:143888851_C_G, 6:143888871_C_A, 6:143898894_A_G	5	6:143867406_C_T, 6:143914018_T_C, 6:143888851_C_G, 6:143884199_C_T, 6:143888871_C_A	3	6:143888851_C_G, 6:143867406_C_T, 6:143888871_C_A	0		0
rs7758080	Y	13	0.957759	6:149577079_A_G, 6:149577333_G_T, 6:149580983_C_T, 6:149563894_C_T, 6:149582786_G_A, 6:149568138_T_C, 6:149569038_G_T, 6:149570171_C_CTA, 6:149569815_T_C, 6:149595505_T_C, 6:149586560_C_A, 6:149609960_G_A, 6:149556121_A_T	3	6:149595505_T_C, 6:149580983_C_T, 6:149582786_G_A	0		0		0		0
rs1819333	Y	61	0.950505	6:167390242_A_G, 6:167370988_G_C, 6:167370999_A_G, 6:167371846_C_G, 6:167389925_G_A, 6:167378568_A_G, 6:167389956_A_T, 6:167371737_T_A, 6:167397750_A_C, 6:167382449_T_C, 6:167383972_T_C, 6:167383750_C_T, 6:167388843_T_C, 6:167380493_G_A, 6:167384545_G_A, 6:167380174_T_C, 6:167389103_C_T, 6:167385533_T_A, 6:167397033_C_G, 6:167386104_C_T, 6:167388169_A_G, 6:167379771_G_T, 6:167371110_T_C, 6:167380…	22	6:167370999_A_G, 6:167372764_T_C, 6:167383972_T_C, 6:167372786_C_T, 6:167374239_G_A, 6:167371234_A_T, 6:167371110_T_C, 6:167371846_C_G, 6:167370988_G_C, 6:167372978_C_T, 6:167369897_C_A, 6:167384923_G_A, 6:167385533_T_A, 6:167382622_A_G, 6:167382449_T_C, 6:167371737_T_A, 6:167384545_G_A, 6:167374489_C_T, 6:167383750_C_T, 6:167370971_G_C, 6:167401883_A_AT, 6:167373547_T_G	16	6:167371234_A_T, 6:167383750_C_T, 6:167371846_C_G, 6:167372764_T_C, 6:167370988_G_C, 6:167384545_G_A, 6:167383972_T_C, 6:167370971_G_C, 6:167371737_T_A, 6:167373547_T_G, 6:167372978_C_T, 6:167370999_A_G, 6:167371110_T_C, 6:167384923_G_A, 6:167372786_C_T, 6:167374239_G_A	4	6:167370988_G_C, 6:167370971_G_C, 6:167372978_C_T, 6:167370999_A_G	1	6:167372978_C_T	0
rs798502	Y	21	0.953461	7:2781892_T_C, 7:2789880_A_C, 7:2788912_T_C, 7:2783306_T_C, 7:2783815_C_G, 7:2790685_T_C, 7:2777825_A_G, 7:2772431_A_C, 7:2812632_C_G, 7:2798294_C_A, 7:2800521_A_G, 7:2795957_A_G, 7:2798731_A_G, 7:2808732_T_G, 7:2803510_C_T, 7:2807248_T_TA, 7:2795882_T_G, 7:2803037_A_G, 7:2801997_A_AG, 7:2802522_T_C, 7:2797267_T_C	5	7:2797267_T_C, 7:2798731_A_G, 7:2812632_C_G, 7:2798294_C_A, 7:2800521_A_G	3	7:2798731_A_G, 7:2812632_C_G, 7:2798294_C_A	0		0		0
rs11768365	Y	9	0.976079	7:6545188_A_G, 7:6533320_A_G, 7:6545335_G_A, 7:6544691_C_T, 7:6544886_C_G, 7:6534401_C_A, 7:6527642_C_T, 7:6542900_G_A, 7:6540936_C_A	4	7:6544691_C_T, 7:6544886_C_G, 7:6545188_A_G, 7:6545335_G_A	2	7:6544691_C_T, 7:6544886_C_G	0		0		0
rs149169037	Y	7	0.961553	7:20577298_G_A, 7:20577304_T_G, 7:20581696_T_C, 7:20586570_A_C, 7:20586172_C_T, 7:20580776_C_T, 7:20560601_T_G	1	7:20581696_T_C	0		0		0		0
rs1456896	Y	8	0.956737	7:50304461_C_T, 7:50323174_T_C, 7:50306780_T_C, 7:50319807_G_A, 7:50319349_C_T, 7:50321474_G_A, 7:50312228_G_A, 7:50310728_T_G	8	7:50306780_T_C, 7:50319807_G_A, 7:50312228_G_A, 7:50319349_C_T, 7:50323174_T_C, 7:50310728_T_G, 7:50321474_G_A, 7:50304461_C_T	8	7:50306780_T_C, 7:50319807_G_A, 7:50312228_G_A, 7:50319349_C_T, 7:50323174_T_C, 7:50310728_T_G, 7:50321474_G_A, 7:50304461_C_T	6	7:50306780_T_C, 7:50312228_G_A, 7:50323174_T_C, 7:50310728_T_G, 7:50321474_G_A, 7:50304461_C_T	6	7:50306780_T_C, 7:50312228_G_A, 7:50323174_T_C, 7:50310728_T_G, 7:50321474_G_A, 7:50304461_C_T	4	7:50310728_T_G, 7:50306780_T_C, 7:50304461_C_T, 7:50321474_G_A
rs9297145	Y	6	0.999505	7:98769025_G_T, 7:98766688_G_A, 7:98753900_G_A, 7:98759117_C_A, 7:98756597_C_T, 7:98763405_A_G	5	7:98753900_G_A, 7:98763405_A_G, 7:98756597_C_T, 7:98766688_G_A, 7:98769025_G_T	0		0		0		0
rs1734907	Y	6	0.95558	7:100297035_G_C, 7:100292830_A_G, 7:100313099_T_G, 7:100315517_A_G, 7:100295908_A_G, 7:100292914_T_C	2	7:100292830_A_G, 7:100292914_T_C	2	7:100292830_A_G, 7:100292914_T_C	0		0		0
rs2538470	Y	15	0.951682	7:148211140_G_T, 7:148213724_A_C, 7:148212158_T_C, 7:148213618_C_T, 7:148213611_T_C, 7:148214364_C_T, 7:148219759_T_A, 7:148216701_A_C, 7:148226032_T_A, 7:148218371_A_G, 7:148218875_A_G, 7:148228425_A_G, 7:148220448_A_G, 7:148239179_C_T, 7:148241939_C_T	0		0		0		0		0
rs243505	Y	39	0.957777	7:148435339_A_G, 7:148420509_A_G, 7:148423624_G_A, 7:148427873_G_A, 7:148435393_A_G, 7:148426271_T_G, 7:148407397_T_TGGCTC, 7:148425915_T_A, 7:148438272_CT_C, 7:148430062_C_T, 7:148433634_G_A, 7:148441400_G_T, 7:148440742_T_C, 7:148426672_A_C, 7:148417073_C_T, 7:148418140_G_A, 7:148416104_G_T, 7:148439365_G_C, 7:148413801_G_A, 7:148411058_T_C, 7:148437205_C_T, 7:148424247_A_G, 7:148412513_A_G, 7:…	34	7:148433634_G_A, 7:148435393_A_G, 7:148416104_G_T, 7:148430148_A_C, 7:148423560_C_T, 7:148440742_T_C, 7:148407397_T_TGGCTC, 7:148434600_G_A, 7:148426672_A_C, 7:148426271_T_G, 7:148423624_G_A, 7:148436106_G_C, 7:148417073_C_T, 7:148403243_A_T, 7:148403194_G_A, 7:148412513_A_G, 7:148425915_T_A, 7:148434494_T_A, 7:148424243_A_G, 7:148418181_T_G, 7:148421571_T_C, 7:148403312_A_G, 7:148420509_A_G, 7:1…	0		0		0		0
rs17057051	Y	10	0.959613	8:27195121_T_C, 8:27211910_G_A, 8:27208126_G_A, 8:27220310_G_A, 8:27205046_AG_A, 8:27219987_C_T, 8:27227554_A_G, 8:27228666_C_A, 8:27230637_A_G, 8:27227453_C_T	10	8:27211910_G_A, 8:27227453_C_T, 8:27205046_AG_A, 8:27219987_C_T, 8:27220310_G_A, 8:27208126_G_A, 8:27195121_T_C, 8:27230637_A_G, 8:27227554_A_G, 8:27228666_C_A	10	8:27211910_G_A, 8:27227453_C_T, 8:27205046_AG_A, 8:27219987_C_T, 8:27220310_G_A, 8:27208126_G_A, 8:27195121_T_C, 8:27230637_A_G, 8:27227554_A_G, 8:27228666_C_A	10	8:27211910_G_A, 8:27227453_C_T, 8:27205046_AG_A, 8:27219987_C_T, 8:27220310_G_A, 8:27208126_G_A, 8:27195121_T_C, 8:27230637_A_G, 8:27227554_A_G, 8:27228666_C_A	9	8:27211910_G_A, 8:27227453_C_T, 8:27205046_AG_A, 8:27219987_C_T, 8:27220310_G_A, 8:27208126_G_A, 8:27230637_A_G, 8:27227554_A_G, 8:27228666_C_A	0
rs7011507	N	72	0.954297	8:49120463_G_T, 8:49120467_C_T, 8:49135992_C_T, 8:49136167_T_G, 8:49134742_G_A, 8:49117765_G_T, 8:49115744_C_T, 8:49114477_T_G, 8:49131933_T_G, 8:49132921_A_G, 8:49135176_A_T, 8:49138165_C_T, 8:49128094_C_T, 8:49137698_A_G, 8:49136621_T_A, 8:49133590_C_G, 8:49131081_C_T, 8:49118338_AT_A, 8:49138997_C_CA, 8:49125520_T_A, 8:49135899_T_G, 8:49134118_A_T, 8:49137272_A_G, 8:49120183_C_G, 8:49139945_T_…	0		0		0		0		0
rs7015630	Y	24	0.955593	8:90867483_G_A, 8:90867383_C_T, 8:90877546_A_G, 8:90875918_T_C, 8:90863728_T_C, 8:90877465_C_T, 8:90852058_G_A, 8:90847712_T_C, 8:90847952_A_T, 8:90852580_C_T, 8:90853347_T_C, 8:90875516_T_C, 8:90869409_C_A, 8:90849305_C_A, 8:90866354_G_A, 8:90847463_C_T, 8:90837747_C_T, 8:90872983_C_T, 8:90849184_G_A, 8:90854846_C_T, 8:90858593_TATA_T, 8:90856377_C_T, 8:90837362_A_C, 8:90850765_A_G	23	8:90837362_A_C, 8:90849184_G_A, 8:90847952_A_T, 8:90863728_T_C, 8:90854846_C_T, 8:90847463_C_T, 8:90867383_C_T, 8:90877546_A_G, 8:90872983_C_T, 8:90856377_C_T, 8:90853347_T_C, 8:90847712_T_C, 8:90837747_C_T, 8:90849305_C_A, 8:90867483_G_A, 8:90866354_G_A, 8:90852580_C_T, 8:90858593_TATA_T, 8:90875516_T_C, 8:90852058_G_A, 8:90877465_C_T, 8:90875918_T_C, 8:90869409_C_A	5	8:90849305_C_A, 8:90849184_G_A, 8:90847712_T_C, 8:90847463_C_T, 8:90847952_A_T	2	8:90849305_C_A, 8:90849184_G_A	2	8:90849305_C_A, 8:90849184_G_A	0
rs921720	Y	6	0.962307	8:126529074_G_A, 8:126537179_C_G, 8:126534671_A_G, 8:126540051_G_A, 8:126541090_C_G, 8:126537570_G_A	3	8:126540051_G_A, 8:126529074_G_A, 8:126541090_C_G	3	8:126540051_G_A, 8:126529074_G_A, 8:126541090_C_G	0		0		0
rs6651252	Y	55	0.950535	8:129552540_G_A, 8:129552534_G_T, 8:129552491_T_G, 8:129549562_A_C, 8:129569371_G_A, 8:129552456_A_G, 8:129553703_C_T, 8:129562430_A_C, 8:129569372_C_A, 8:129562458_C_T, 8:129552140_C_T, 8:129553697_C_A, 8:129559311_A_G, 8:129551311_T_C, 8:129561216_C_CTG, 8:129548258_T_C, 8:129564944_A_T, 8:129552202_T_C, 8:129549582_T_C, 8:129559228_C_T, 8:129569033_C_T, 8:129561323_T_A, 8:129557952_C_T, 8:1295…	42	8:129556514_G_A, 8:129552540_G_A, 8:129548134_A_G, 8:129565545_G_T, 8:129555532_T_C, 8:129557952_C_T, 8:129552534_G_T, 8:129555443_A_C, 8:129566898_C_T, 8:129559228_C_T, 8:129548258_T_C, 8:129569372_C_A, 8:129552202_T_C, 8:129551089_T_A, 8:129563362_T_C, 8:129569371_G_A, 8:129548193_T_C, 8:129557523_G_A, 8:129548309_T_C, 8:129549562_A_C, 8:129556356_T_G, 8:129553703_C_T, 8:129569551_G_C, 8:129567…	38	8:129556514_G_A, 8:129552540_G_A, 8:129548134_A_G, 8:129565545_G_T, 8:129555532_T_C, 8:129557952_C_T, 8:129552534_G_T, 8:129555443_A_C, 8:129566898_C_T, 8:129548309_T_C, 8:129569551_G_C, 8:129569372_C_A, 8:129552202_T_C, 8:129551089_T_A, 8:129569371_G_A, 8:129548193_T_C, 8:129557523_G_A, 8:129549562_A_C, 8:129556356_T_G, 8:129553703_C_T, 8:129548258_T_C, 8:129567292_G_C, 8:129552491_T_G, 8:129552…	2	8:129567292_G_C, 8:129567181_T_C	0		0
rs1991866	Y	22	0.96819	8:130624105_G_C, 8:130610739_T_C, 8:130603635_C_T, 8:130610793_G_A, 8:130615008_C_A, 8:130610389_C_T, 8:130605931_T_C, 8:130614762_A_G, 8:130612087_T_G, 8:130609320_C_T, 8:130602281_A_C, 8:130615852_T_C, 8:130613193_A_G, 8:130621254_C_T, 8:130604563_G_A, 8:130609068_T_C, 8:130605871_T_C, 8:130606476_G_T, 8:130620119_G_A, 8:130613103_A_G, 8:130613499_T_G, 8:130613614_G_A	21	8:130612087_T_G, 8:130602281_A_C, 8:130614762_A_G, 8:130624105_G_C, 8:130610389_C_T, 8:130621254_C_T, 8:130613103_A_G, 8:130609320_C_T, 8:130606476_G_T, 8:130609068_T_C, 8:130604563_G_A, 8:130615008_C_A, 8:130613193_A_G, 8:130613499_T_G, 8:130613614_G_A, 8:130610793_G_A, 8:130610739_T_C, 8:130603635_C_T, 8:130620119_G_A, 8:130605931_T_C, 8:130605871_T_C	0		0		0		0
rs75900472	N	34	0.954492	9:5008045_T_C, 9:4988280_A_T, 9:4992877_C_G, 9:4991261_T_C, 9:4990607_GA_G, 9:5012037_C_T, 9:4993103_C_G, 9:5009905_G_A, 9:5009666_G_A, 9:5000708_C_T, 9:4985702_G_A, 9:5012399_C_T, 9:5008700_G_C, 9:5012314_C_G, 9:5009215_C_T, 9:4986695_A_T, 9:5002617_T_C, 9:5007210_C_T, 9:5007610_C_CT, 9:4974153_G_A, 9:5007132_T_G, 9:5010920_G_A, 9:4992451_G_T, 9:5011231_C_CTTG, 9:4968019_T_C, 9:4993834_T_A, 9:49…	12	9:4988146_A_G, 9:4985702_G_A, 9:4988280_A_T, 9:4980809_C_T, 9:4991261_T_C, 9:5009215_C_T, 9:4986695_A_T, 9:5009666_G_A, 9:4993834_T_A, 9:5009905_G_A, 9:5008700_G_C, 9:4992451_G_T	4	9:4985702_G_A, 9:4988146_A_G, 9:4986695_A_T, 9:4988280_A_T	1	9:4988280_A_T	0		0
rs4743820	Y	14	0.976616	9:93952033_G_A, 9:93938612_T_C, 9:93941756_G_T, 9:93928416_C_T, 9:93944523_T_TACCAC, 9:93928329_A_G, 9:93929884_A_G, 9:93932488_C_G, 9:93940390_T_C, 9:93944378_ATG_A, 9:93933158_T_G, 9:93920745_G_A, 9:93939406_C_T, 9:93931658_C_G	4	9:93928329_A_G, 9:93920745_G_A, 9:93928416_C_T, 9:93938612_T_C	2	9:93928329_A_G, 9:93928416_C_T	0		0		0
rs6478106	Y	7	1	9:117540910_T_C, 9:117535341_C_T, 9:117551718_C_T, 9:117556801_C_T, 9:117545666_C_T, 9:117560265_A_G, 9:117560982_C_T	5	9:117556801_C_T, 9:117545666_C_T, 9:117551718_C_T, 9:117535341_C_T, 9:117540910_T_C	0		0		0		0
rs10781499	Y	14	0.951152	9:139269198_A_G, 9:139266496_C_T, 9:139269135_A_G, 9:139266405_G_A, 9:139267533_G_A, 9:139272058_A_G, 9:139269483_G_A, 9:139269338_C_T, 9:139271919_C_T, 9:139266697_A_G, 9:139277059_G_A, 9:139271747_G_A, 9:139271850_A_G, 9:139281847_T_C	6	9:139269483_G_A, 9:139269135_A_G, 9:139266697_A_G, 9:139267533_G_A, 9:139269338_C_T, 9:139269198_A_G	0		0		0		0
rs61839660	Y	15	0.955869	10:6094697_C_T, 10:6069561_G_A, 10:6078553_G_A, 10:6071347_C_T, 10:6070276_A_T, 10:6088743_A_T, 10:6089841_T_G, 10:6114660_C_A, 10:6109676_G_A, 10:6115204_A_G, 10:6116975_G_A, 10:6119234_C_T, 10:6123329_G_A, 10:6097283_T_C, 10:6096667_A_G	15	10:6069561_G_A, 10:6119234_C_T, 10:6116975_G_A, 10:6096667_A_G, 10:6071347_C_T, 10:6114660_C_A, 10:6088743_A_T, 10:6109676_G_A, 10:6097283_T_C, 10:6115204_A_G, 10:6078553_G_A, 10:6094697_C_T, 10:6123329_G_A, 10:6089841_T_G, 10:6070276_A_T	15	10:6069561_G_A, 10:6119234_C_T, 10:6116975_G_A, 10:6096667_A_G, 10:6071347_C_T, 10:6114660_C_A, 10:6088743_A_T, 10:6109676_G_A, 10:6097283_T_C, 10:6115204_A_G, 10:6078553_G_A, 10:6094697_C_T, 10:6123329_G_A, 10:6089841_T_G, 10:6070276_A_T	14	10:6069561_G_A, 10:6116975_G_A, 10:6096667_A_G, 10:6071347_C_T, 10:6114660_C_A, 10:6088743_A_T, 10:6109676_G_A, 10:6097283_T_C, 10:6115204_A_G, 10:6078553_G_A, 10:6094697_C_T, 10:6123329_G_A, 10:6089841_T_G, 10:6070276_A_T	10	10:6116975_G_A, 10:6114660_C_A, 10:6088743_A_T, 10:6109676_G_A, 10:6097283_T_C, 10:6115204_A_G, 10:6078553_G_A, 10:6094697_C_T, 10:6096667_A_G, 10:6089841_T_G	2	10:6114660_C_A, 10:6094697_C_T
rs1042058	Y	48	0.954769	10:30700753_G_A, 10:30756441_G_A, 10:30703513_A_C, 10:30722908_G_C, 10:30755778_T_C, 10:30731491_T_C, 10:30699800_T_C, 10:30711929_C_T, 10:30755853_C_T, 10:30718861_G_A, 10:30731893_C_A, 10:30720462_A_T, 10:30753132_A_G, 10:30719331_G_A, 10:30717722_C_A, 10:30718303_G_A, 10:30706235_C_A, 10:30725337_C_A, 10:30723831_A_G, 10:30699265_C_T, 10:30721991_T_C, 10:30728250_A_G, 10:30719112_C_G, 10:30728…	22	10:30698544_C_T, 10:30728101_T_C, 10:30728250_A_G, 10:30703513_A_C, 10:30719112_C_G, 10:30698914_G_C, 10:30723831_A_G, 10:30722908_G_C, 10:30698873_G_A, 10:30734971_G_A, 10:30706235_C_A, 10:30696092_A_G, 10:30714440_G_A, 10:30699554_G_A, 10:30701816_G_A, 10:30708441_C_T, 10:30727084_G_T, 10:30700032_C_T, 10:30700904_G_A, 10:30703851_CAT_C, 10:30702929_A_G, 10:30728489_C_T	10	10:30722908_G_C, 10:30728101_T_C, 10:30734971_G_A, 10:30728250_A_G, 10:30706235_C_A, 10:30708441_C_T, 10:30703513_A_C, 10:30727084_G_T, 10:30728489_C_T, 10:30723831_A_G	4	10:30727084_G_T, 10:30728250_A_G, 10:30728489_C_T, 10:30723831_A_G	1	10:30723831_A_G	0
rs34779708	Y	51	0.951609	10:35492832_A_G, 10:35450607_G_A, 10:35459497_A_G, 10:35496626_C_T, 10:35440141_G_A, 10:35483250_TA_T, 10:35474421_A_G, 10:35498788_T_A, 10:35434608_A_G, 10:35498538_G_A, 10:35485689_A_T, 10:35471873_G_A, 10:35499043_G_A, 10:35493256_A_G, 10:35484949_T_G, 10:35474699_T_C, 10:35479504_G_T, 10:35496868_G_A, 10:35440581_T_C, 10:35445219_C_G, 10:35454976_C_T, 10:35488264_C_T, 10:35459976_G_A, 10:3547…	20	10:35498788_T_A, 10:35435927_A_T, 10:35488264_C_T, 10:35440581_T_C, 10:35434373_T_C, 10:35492832_A_G, 10:35498538_G_A, 10:35485689_A_T, 10:35445588_A_T, 10:35493256_A_G, 10:35440141_G_A, 10:35499043_G_A, 10:35445219_C_G, 10:35438337_T_C, 10:35434608_A_G, 10:35483250_TA_T, 10:35484949_T_G, 10:35444891_A_G, 10:35441169_A_G, 10:35496868_G_A	9	10:35498788_T_A, 10:35440581_T_C, 10:35492832_A_G, 10:35498538_G_A, 10:35485689_A_T, 10:35499043_G_A, 10:35438337_T_C, 10:35483250_TA_T, 10:35484949_T_G	0		0		0
rs1819658	Y	68	0.952757	10:59927769_G_GA, 10:59936857_C_T, 10:59905815_T_A, 10:59906783_T_G, 10:59913151_C_T, 10:59936841_G_C, 10:59928918_C_A, 10:59903455_G_A, 10:59927759_T_C, 10:59937003_T_C, 10:59942324_C_T, 10:59929004_A_G, 10:59938958_T_C, 10:59935940_A_G, 10:59936444_C_T, 10:59938724_G_A, 10:59926977_C_G, 10:59928997_T_C, 10:59937308_T_A, 10:59926972_A_G, 10:59937183_A_G, 10:59935221_C_G, 10:59937590_A_C, 10:5993…	68	10:59938091_G_C, 10:59928997_T_C, 10:59933378_G_T, 10:59926336_G_A, 10:59936841_G_C, 10:59926972_A_G, 10:59927759_T_C, 10:59926486_A_G, 10:59927655_A_AG, 10:59929625_C_T, 10:59924582_C_T, 10:59931330_C_T, 10:59928596_A_T, 10:59929004_A_G, 10:59933731_A_C, 10:59938958_T_C, 10:59903455_G_A, 10:59924046_G_T, 10:59926584_G_A, 10:59927315_G_A, 10:59928695_A_G, 10:59929343_C_T, 10:59933536_G_C, 10:5990…	0		0		0		0
rs10761659	Y	1	1	10:64445564_A_G	0		0		0		0		0
rs2227564	Y	35	0.961529	10:75662001_A_AT, 10:75652447_A_C, 10:75693306_T_C, 10:75695724_T_G, 10:75663736_A_G, 10:75659872_A_T, 10:75666339_C_G, 10:75645096_A_C, 10:75693932_T_C, 10:75645882_G_T, 10:75645427_C_G, 10:75650650_T_C, 10:75669319_C_T, 10:75644683_A_G, 10:75669013_T_C, 10:75650652_G_C, 10:75640062_GTTCA_G, 10:75672475_A_G, 10:75673101_T_C, 10:75694080_G_GCT, 10:75657860_A_G, 10:75654086_G_A, 10:75645032_G_A, 1…	31	10:75645096_A_C, 10:75644879_A_G, 10:75673101_T_C, 10:75695724_T_G, 10:75693306_T_C, 10:75651499_C_G, 10:75666339_C_G, 10:75669319_C_T, 10:75659872_A_T, 10:75645032_G_A, 10:75645882_G_T, 10:75672475_A_G, 10:75657860_A_G, 10:75640062_GTTCA_G, 10:75652123_A_G, 10:75689801_A_G, 10:75650650_T_C, 10:75694080_G_GCT, 10:75654086_G_A, 10:75650652_G_C, 10:75683832_G_A, 10:75693932_T_C, 10:75645427_C_G, 10…	3	10:75669319_C_T, 10:75640062_GTTCA_G, 10:75669013_T_C	1	10:75669013_T_C	0		0
rs1250550	Y	16	0.952182	10:81042475_G_A, 10:81046453_G_A, 10:81059335_G_T, 10:81060317_C_A, 10:81047383_G_C, 10:81067480_C_G, 10:81066577_G_A, 10:81043707_C_T, 10:81067040_C_T, 10:81066982_C_T, 10:81062837_A_T, 10:81065508_C_T, 10:81039124_G_C, 10:81060829_G_A, 10:81065201_G_A, 10:81060474_T_C	10	10:81047383_G_C, 10:81066577_G_A, 10:81060317_C_A, 10:81060829_G_A, 10:81046453_G_A, 10:81042475_G_A, 10:81059335_G_T, 10:81067040_C_T, 10:81060474_T_C, 10:81043707_C_T	3	10:81047383_G_C, 10:81046453_G_A, 10:81043707_C_T	2	10:81047383_G_C, 10:81046453_G_A	0		0
rs6586030	N	14	0.966773	10:82267945_A_C, 10:82271341_G_A, 10:82257570_T_C, 10:82251544_C_A, 10:82253701_C_A, 10:82250831_T_C, 10:82269611_A_G, 10:82251769_G_A, 10:82269461_T_C, 10:82253984_C_T, 10:82269848_C_G, 10:82273079_T_C, 10:82249752_G_A, 10:82265271_A_G	14	10:82265271_A_G, 10:82253984_C_T, 10:82249752_G_A, 10:82269461_T_C, 10:82251544_C_A, 10:82269848_C_G, 10:82250831_T_C, 10:82257570_T_C, 10:82271341_G_A, 10:82251769_G_A, 10:82273079_T_C, 10:82269611_A_G, 10:82253701_C_A, 10:82267945_A_C	13	10:82265271_A_G, 10:82253984_C_T, 10:82249752_G_A, 10:82269461_T_C, 10:82251544_C_A, 10:82269848_C_G, 10:82250831_T_C, 10:82257570_T_C, 10:82271341_G_A, 10:82251769_G_A, 10:82269611_A_G, 10:82253701_C_A, 10:82267945_A_C	6	10:82253984_C_T, 10:82250831_T_C, 10:82249752_G_A, 10:82271341_G_A, 10:82251769_G_A, 10:82251544_C_A	0		0
rs7911264	N	11	0.95784	10:94429467_C_T, 10:94432000_C_T, 10:94450233_G_T, 10:94446635_T_C, 10:94441992_AG_A, 10:94453475_TA_T, 10:94430525_A_G, 10:94446041_G_A, 10:94460687_C_G, 10:94468643_T_C, 10:94414567_A_T	2	10:94460687_C_G, 10:94450233_G_T	1	10:94450233_G_T	0		0		0
rs4409764	Y	27	0.954001	10:101286495_A_G, 10:101284637_T_G, 10:101284345_C_G, 10:101291593_T_C, 10:101286848_A_G, 10:101291472_T_C, 10:101286207_T_C, 10:101284237_T_G, 10:101293468_A_C, 10:101284570_T_C, 10:101285872_C_A, 10:101286984_C_T, 10:101283328_C_G, 10:101288347_C_A, 10:101289653_G_C, 10:101286480_A_G, 10:101285650_T_A, 10:101289735_G_C, 10:101289703_C_G, 10:101282968_T_C, 10:101287990_T_C, 10:101287785_G_A, 10:…	27	10:101284237_T_G, 10:101282968_T_C, 10:101286848_A_G, 10:101287785_G_A, 10:101293318_G_A, 10:101285872_C_A, 10:101293468_A_C, 10:101282604_C_CA, 10:101284570_T_C, 10:101277639_TA_T, 10:101287764_G_A, 10:101286984_C_T, 10:101285650_T_A, 10:101284345_C_G, 10:101286207_T_C, 10:101286495_A_G, 10:101288347_C_A, 10:101289653_G_C, 10:101289735_G_C, 10:101291472_T_C, 10:101289703_C_G, 10:101291593_T_C, 1…	12	10:101291593_T_C, 10:101287785_G_A, 10:101293318_G_A, 10:101288347_C_A, 10:101289653_G_C, 10:101293468_A_C, 10:101293341_T_C, 10:101287764_G_A, 10:101291472_T_C, 10:101289735_G_C, 10:101289703_C_G, 10:101287990_T_C	0		0		0
rs3740415	Y	36	0.959573	10:104225316_C_G, 10:104246691_G_A, 10:104235978_C_T, 10:104227623_C_T, 10:104257226_C_T, 10:104260388_C_T, 10:104239100_T_C, 10:104223831_G_A, 10:104264107_C_T, 10:104237007_A_G, 10:104228017_C_A, 10:104223628_T_C, 10:104232809_T_G, 10:104227661_T_C, 10:104230156_A_G, 10:104231662_G_C, 10:104229057_C_CA, 10:104222963_T_C, 10:104226830_C_T, 10:104231651_A_G, 10:104231054_A_G, 10:104229785_C_T, 10…	21	10:104227433_G_A, 10:104227469_G_A, 10:104227661_T_C, 10:104260388_C_T, 10:104229057_C_CA, 10:104235978_C_T, 10:104229785_C_T, 10:104226830_C_T, 10:104264107_C_T, 10:104226983_A_G, 10:104237007_A_G, 10:104239100_T_C, 10:104227623_C_T, 10:104234090_C_G, 10:104232716_G_A, 10:104228149_G_A, 10:104232809_T_G, 10:104236687_A_G, 10:104269217_G_A, 10:104228299_C_A, 10:104257226_C_T	5	10:104239100_T_C, 10:104235978_C_T, 10:104236687_A_G, 10:104264107_C_T, 10:104237007_A_G	0		0		0
rs111456533	Y	13	0.955888	10:126439381_G_A, 10:126425537_G_C, 10:126419153_T_C, 10:126425987_C_A, 10:126441146_G_A, 10:126433498_T_A, 10:126441516_T_G, 10:126428765_C_T, 10:126423706_G_A, 10:126437824_G_A, 10:126450205_C_T, 10:126444089_T_C, 10:126473356_G_A	2	10:126419153_T_C, 10:126425537_G_C	1	10:126419153_T_C	0		0		0
rs907611	Y	9	0.964961	11:1874221_C_T, 11:1873232_A_T, 11:1874072_G_A, 11:1874292_G_A, 11:1876157_G_A, 11:1876945_G_A, 11:1876867_C_T, 11:1875067_G_A, 11:1877274_C_T	9	11:1876867_C_T, 11:1876157_G_A, 11:1873232_A_T, 11:1874292_G_A, 11:1876945_G_A, 11:1874221_C_T, 11:1874072_G_A, 11:1875067_G_A, 11:1877274_C_T	9	11:1876867_C_T, 11:1876157_G_A, 11:1873232_A_T, 11:1874292_G_A, 11:1876945_G_A, 11:1874221_C_T, 11:1874072_G_A, 11:1875067_G_A, 11:1877274_C_T	9	11:1876867_C_T, 11:1876157_G_A, 11:1873232_A_T, 11:1874292_G_A, 11:1876945_G_A, 11:1874221_C_T, 11:1874072_G_A, 11:1875067_G_A, 11:1877274_C_T	9	11:1876867_C_T, 11:1876157_G_A, 11:1873232_A_T, 11:1874292_G_A, 11:1876945_G_A, 11:1874221_C_T, 11:1874072_G_A, 11:1875067_G_A, 11:1877274_C_T	3	11:1874292_G_A, 11:1874221_C_T, 11:1876157_G_A
rs11229555	Y	15	0.95022	11:58378424_A_G, 11:58408687_G_T, 11:58405674_C_T, 11:58407740_C_G, 11:58386650_A_G, 11:58394256_A_G, 11:58379987_A_G, 11:58386177_G_A, 11:58402628_ACTTTTT_A, 11:58413910_T_C, 11:58400686_G_A, 11:58404467_C_T, 11:58402251_T_C, 11:58376276_C_T, 11:58429583_T_TC	14	11:58407740_C_G, 11:58413910_T_C, 11:58376276_C_T, 11:58402628_ACTTTTT_A, 11:58386177_G_A, 11:58400686_G_A, 11:58405674_C_T, 11:58386650_A_G, 11:58404467_C_T, 11:58394256_A_G, 11:58402251_T_C, 11:58379987_A_G, 11:58378424_A_G, 11:58408687_G_T	5	11:58376276_C_T, 11:58379987_A_G, 11:58378424_A_G, 11:58407740_C_G, 11:58408687_G_T	0		0		0
rs11230563	Y	2	0.982441	11:60776209_C_T, 11:60776781_T_C	2	11:60776781_T_C, 11:60776209_C_T	2	11:60776781_T_C, 11:60776209_C_T	2	11:60776781_T_C, 11:60776209_C_T	2	11:60776781_T_C, 11:60776209_C_T	1	11:60776781_T_C
rs4246215	Y	36	0.95578	11:61588305_A_G, 11:61565908_T_C, 11:61593005_A_G, 11:61586328_C_CT, 11:61564299_G_T, 11:61557803_T_C, 11:61585144_A_G, 11:61552680_G_T, 11:61596322_CA_C, 11:61570783_T_C, 11:61596633_C_T, 11:61592362_A_G, 11:61543961_T_C, 11:61579463_A_G, 11:61557826_T_C, 11:61571478_T_C, 11:61575158_A_G, 11:61551356_T_C, 11:61594920_CT_C, 11:61551927_A_C, 11:61569830_C_T, 11:61573684_T_C, 11:61543499_T_C, 11:61…	15	11:61596322_CA_C, 11:61603510_C_A, 11:61597972_A_G, 11:61565908_T_C, 11:61604814_C_A, 11:61543499_T_C, 11:61594920_CT_C, 11:61557803_T_C, 11:61582708_T_C, 11:61557826_T_C, 11:61543961_T_C, 11:61600342_A_C, 11:61564299_G_T, 11:61585144_A_G, 11:61596633_C_T	2	11:61582708_T_C, 11:61594920_CT_C	0		0		0
rs559928	Y	19	0.968631	11:64164833_A_G, 11:64146289_C_G, 11:64143005_C_T, 11:64147114_T_A, 11:64142391_G_C, 11:64144009_A_G, 11:64143387_A_G, 11:64142478_C_T, 11:64144904_G_A, 11:64143574_C_G, 11:64143774_A_C, 11:64147627_G_A, 11:64148420_G_A, 11:64149252_C_T, 11:64150370_T_C, 11:64133166_TC_T, 11:64133228_C_T, 11:64142979_G_A, 11:64145109_G_A	0		0		0		0		0
rs11236797	Y	5	0.97643	11:76298625_G_GT, 11:76295598_G_A, 11:76299649_C_A, 11:76291154_G_A, 11:76281593_C_T	2	11:76298625_G_GT, 11:76299649_C_A	2	11:76298625_G_GT, 11:76299649_C_A	1	11:76299649_C_A	0		0
rs6592362	Y	6	1	11:87130298_T_TAA, 11:87120819_A_C, 11:87125438_A_G, 11:87132007_A_G, 11:87123977_C_A, 11:87127731_C_T	0		0		0		0		0
rs11221332	Y	6	0.957652	11:128385906_T_C, 11:128383924_C_G, 11:128396738_A_G, 11:128390069_A_T, 11:128380974_C_T, 11:128392903_T_TC	6	11:128385906_T_C, 11:128390069_A_T, 11:128392903_T_TC, 11:128383924_C_G, 11:128396738_A_G, 11:128380974_C_T	6	11:128385906_T_C, 11:128390069_A_T, 11:128392903_T_TC, 11:128383924_C_G, 11:128396738_A_G, 11:128380974_C_T	5	11:128385906_T_C, 11:128392903_T_TC, 11:128383924_C_G, 11:128380974_C_T, 11:128396738_A_G	4	11:128385906_T_C, 11:128392903_T_TC, 11:128383924_C_G, 11:128380974_C_T	0
rs148319899	Y	18	0.956609	12:40772751_C_T, 12:40772940_C_A, 12:40770471_T_C, 12:40768905_T_C, 12:40768921_CAT_C, 12:40773602_C_T, 12:40731013_A_G, 12:40740223_T_C, 12:40760764_T_C, 12:40740873_T_C, 12:40763013_T_A, 12:40745777_A_T, 12:40751374_C_T, 12:40747751_G_A, 12:40750195_A_C, 12:40755289_A_G, 12:40755215_G_A, 12:40760631_A_G	18	12:40772940_C_A, 12:40773602_C_T, 12:40760764_T_C, 12:40745777_A_T, 12:40763013_T_A, 12:40755215_G_A, 12:40747751_G_A, 12:40740223_T_C, 12:40772751_C_T, 12:40740873_T_C, 12:40768921_CAT_C, 12:40750195_A_C, 12:40731013_A_G, 12:40768905_T_C, 12:40755289_A_G, 12:40760631_A_G, 12:40751374_C_T, 12:40770471_T_C	0		0		0		0
rs11614178	N	19	0.950974	12:68502505_T_G, 12:68502110_A_G, 12:68504502_T_G, 12:68500862_C_A, 12:68500075_G_A, 12:68501454_A_G, 12:68505128_G_A, 12:68498954_A_G, 12:68499986_G_A, 12:68503836_C_A, 12:68505040_A_G, 12:68492980_G_A, 12:68499491_A_G, 12:68497408_A_G, 12:68505233_C_A, 12:68503005_C_T, 12:68500925_G_A, 12:68486587_C_G, 12:68490782_A_T	19	12:68492980_G_A, 12:68500862_C_A, 12:68500925_G_A, 12:68501454_A_G, 12:68499986_G_A, 12:68503005_C_T, 12:68502505_T_G, 12:68490782_A_T, 12:68499491_A_G, 12:68503836_C_A, 12:68486587_C_G, 12:68500075_G_A, 12:68505233_C_A, 12:68504502_T_G, 12:68498954_A_G, 12:68505040_A_G, 12:68497408_A_G, 12:68502110_A_G, 12:68505128_G_A	0		0		0		0
rs653178	Y	1	1	12:112007756_C_T	1	12:112007756_C_T	0		0		0		0
rs11064881	Y	1	1	12:120146925_G_A	0		0		0		0		0
rs941823	Y	7	0.984198	13:41013977_T_C, 13:41031535_C_T, 13:41014924_C_G, 13:41015643_G_A, 13:41024432_T_C, 13:41012665_G_C, 13:41012575_C_G	3	13:41012575_C_G, 13:41013977_T_C, 13:41012665_G_C	2	13:41012575_C_G, 13:41012665_G_C	0		0		0
rs3764147	Y	10	0.998652	13:44478820_C_T, 13:44485076_G_C, 13:44484706_G_A, 13:44460242_C_T, 13:44486789_A_T, 13:44475398_A_G, 13:44473866_G_T, 13:44457925_A_G, 13:44475052_C_G, 13:44490181_C_G	0		0		0		0		0
rs9557195	Y	17	0.957436	13:99974992_G_T, 13:99956622_T_C, 13:99952290_A_G, 13:99955798_A_G, 13:99935181_C_G, 13:99944165_A_G, 13:99944381_C_G, 13:99937416_C_T, 13:99936460_A_G, 13:99985186_C_CA, 13:99946853_C_T, 13:99932359_C_T, 13:99919880_A_G, 13:99989538_A_G, 13:99942021_T_C, 13:99988491_C_T, 13:99988631_T_C	16	13:99944165_A_G, 13:99937416_C_T, 13:99944381_C_G, 13:99946853_C_T, 13:99936460_A_G, 13:99974992_G_T, 13:99956622_T_C, 13:99988491_C_T, 13:99932359_C_T, 13:99952290_A_G, 13:99985186_C_CA, 13:99955798_A_G, 13:99988631_T_C, 13:99919880_A_G, 13:99935181_C_G, 13:99942021_T_C	16	13:99944165_A_G, 13:99937416_C_T, 13:99944381_C_G, 13:99946853_C_T, 13:99936460_A_G, 13:99974992_G_T, 13:99956622_T_C, 13:99988491_C_T, 13:99932359_C_T, 13:99952290_A_G, 13:99985186_C_CA, 13:99955798_A_G, 13:99988631_T_C, 13:99919880_A_G, 13:99935181_C_G, 13:99942021_T_C	16	13:99944165_A_G, 13:99937416_C_T, 13:99944381_C_G, 13:99946853_C_T, 13:99936460_A_G, 13:99974992_G_T, 13:99956622_T_C, 13:99988491_C_T, 13:99932359_C_T, 13:99952290_A_G, 13:99985186_C_CA, 13:99955798_A_G, 13:99988631_T_C, 13:99919880_A_G, 13:99935181_C_G, 13:99942021_T_C	16	13:99944165_A_G, 13:99937416_C_T, 13:99944381_C_G, 13:99946853_C_T, 13:99936460_A_G, 13:99974992_G_T, 13:99956622_T_C, 13:99988491_C_T, 13:99932359_C_T, 13:99952290_A_G, 13:99985186_C_CA, 13:99955798_A_G, 13:99988631_T_C, 13:99919880_A_G, 13:99935181_C_G, 13:99942021_T_C	13	13:99944165_A_G, 13:99937416_C_T, 13:99946853_C_T, 13:99936460_A_G, 13:99974992_G_T, 13:99956622_T_C, 13:99988491_C_T, 13:99932359_C_T, 13:99952290_A_G, 13:99955798_A_G, 13:99988631_T_C, 13:99942021_T_C, 13:99935181_C_G
rs4902642	N	2	0.998352	14:69222144_G_A, 14:69226931_T_C	0		0		0		0		0
rs1569328	Y	9	0.965059	14:75730348_A_G, 14:75741751_C_T, 14:75727797_G_T, 14:75723668_C_T, 14:75724345_C_T, 14:75719834_T_C, 14:75747118_G_T, 14:75746144_C_T, 14:75708305_G_A	6	14:75719834_T_C, 14:75746144_C_T, 14:75724345_C_T, 14:75741751_C_T, 14:75747118_G_T, 14:75727797_G_T	1	14:75741751_C_T	0		0		0
rs8005161	N	10	0.958055	14:88444752_G_A, 14:88450401_G_A, 14:88445572_T_C, 14:88470381_A_C, 14:88477882_A_C, 14:88478827_T_C, 14:88457402_A_C, 14:88456559_C_A, 14:88488821_T_C, 14:88464887_C_G	10	14:88488821_T_C, 14:88444752_G_A, 14:88477882_A_C, 14:88464887_C_G, 14:88456559_C_A, 14:88470381_A_C, 14:88457402_A_C, 14:88450401_G_A, 14:88445572_T_C, 14:88478827_T_C	5	14:88488821_T_C, 14:88456559_C_A, 14:88457402_A_C, 14:88478827_T_C, 14:88477882_A_C	5	14:88488821_T_C, 14:88456559_C_A, 14:88457402_A_C, 14:88478827_T_C, 14:88477882_A_C	0		0
rs16967103	Y	27	0.963718	15:38900312_C_A, 15:38869666_G_A, 15:38899190_T_C, 15:38906134_G_A, 15:38906586_C_T, 15:38900699_G_A, 15:38906667_C_T, 15:38903884_G_A, 15:38902476_A_C, 15:38898759_G_A, 15:38899088_T_C, 15:38906528_T_G, 15:38903672_C_T, 15:38907041_A_G, 15:38909464_A_C, 15:38904546_G_A, 15:38915313_G_C, 15:38916712_G_T, 15:38920179_C_T, 15:38914872_C_T, 15:38920447_C_T, 15:38925195_C_T, 15:38914643_G_A, 15:38912…	15	15:38906667_C_T, 15:38925195_C_T, 15:38906134_G_A, 15:38903672_C_T, 15:38900312_C_A, 15:38903884_G_A, 15:38869666_G_A, 15:38912883_CT_C, 15:38906528_T_G, 15:38904546_G_A, 15:38907041_A_G, 15:38902476_A_C, 15:38906586_C_T, 15:38921861_G_A, 15:38900699_G_A	4	15:38904546_G_A, 15:38903884_G_A, 15:38902476_A_C, 15:38903672_C_T	1	15:38902476_A_C	0		0
rs17293632	Y	5	0.979328	15:67455630_C_T, 15:67448363_G_A, 15:67450305_A_G, 15:67441750_C_A, 15:67442596_C_T	5	15:67455630_C_T, 15:67448363_G_A, 15:67450305_A_G, 15:67442596_C_T, 15:67441750_C_A	4	15:67455630_C_T, 15:67450305_A_G, 15:67442596_C_T, 15:67441750_C_A	0		0		0
rs7495132	Y	5	0.972433	15:91184798_G_A, 15:91172901_C_T, 15:91185291_C_T, 15:91192349_C_T, 15:91192408_C_G	2	15:91192349_C_T, 15:91192408_C_G	2	15:91192349_C_T, 15:91192408_C_G	0		0		0
rs7404095	Y	20	0.95901	16:23864647_C_A, 16:23864590_T_C, 16:23862213_A_T, 16:23865170_T_C, 16:23855851_G_T, 16:23837048_C_T, 16:23853521_A_G, 16:23856539_G_A, 16:23856804_A_G, 16:23858444_G_A, 16:23847013_C_T, 16:23848762_G_A, 16:23846952_G_A, 16:23850949_GA_G, 16:23832178_G_A, 16:23841051_T_C, 16:23863040_G_A, 16:23863560_G_C, 16:23832158_A_T, 16:23831962_C_T	16	16:23862213_A_T, 16:23855851_G_T, 16:23865170_T_C, 16:23848762_G_A, 16:23856804_A_G, 16:23846952_G_A, 16:23858444_G_A, 16:23856539_G_A, 16:23863040_G_A, 16:23850949_GA_G, 16:23853521_A_G, 16:23864590_T_C, 16:23864647_C_A, 16:23863560_G_C, 16:23841051_T_C, 16:23847013_C_T	16	16:23862213_A_T, 16:23855851_G_T, 16:23865170_T_C, 16:23848762_G_A, 16:23856804_A_G, 16:23846952_G_A, 16:23858444_G_A, 16:23856539_G_A, 16:23863040_G_A, 16:23850949_GA_G, 16:23853521_A_G, 16:23864590_T_C, 16:23864647_C_A, 16:23863560_G_C, 16:23841051_T_C, 16:23847013_C_T	8	16:23847013_C_T, 16:23848762_G_A, 16:23858444_G_A, 16:23846952_G_A, 16:23853521_A_G, 16:23864590_T_C, 16:23864647_C_A, 16:23863560_G_C	3	16:23864590_T_C, 16:23848762_G_A, 16:23853521_A_G	0
rs28449958	N	30	0.950113	16:28494823_A_G, 16:28543381_G_A, 16:28506872_A_G, 16:28539848_C_T, 16:28545449_A_G, 16:28541394_T_C, 16:28526897_T_C, 16:28535003_A_G, 16:28508447_A_G, 16:28534038_C_T, 16:28533071_C_T, 16:28539293_A_G, 16:28555706_T_A, 16:28508069_C_T, 16:28529716_C_T, 16:28535305_A_G, 16:28531353_C_T, 16:28536473_C_T, 16:28532188_T_G, 16:28499291_A_G, 16:28537971_T_C, 16:28558289_T_A, 16:28508048_A_G, 16:28524…	19	16:28517709_T_C, 16:28536473_C_T, 16:28499291_A_G, 16:28535003_A_G, 16:28508447_A_G, 16:28508069_C_T, 16:28502409_GATAAA_G, 16:28533071_C_T, 16:28535305_A_G, 16:28532188_T_G, 16:28497059_T_A, 16:28494823_A_G, 16:28545449_A_G, 16:28506872_A_G, 16:28507644_C_G, 16:28543381_G_A, 16:28508048_A_G, 16:28524612_C_G, 16:28555706_T_A	9	16:28499291_A_G, 16:28508447_A_G, 16:28508069_C_T, 16:28502409_GATAAA_G, 16:28545449_A_G, 16:28506872_A_G, 16:28507644_C_G, 16:28543381_G_A, 16:28508048_A_G	0		0		0
rs2066844	Y	1	1	16:50745926_C_T	1	16:50745926_C_T	1	16:50745926_C_T	0		0		0
rs11548656	Y	3	0.997588	16:81916912_A_G, 16:81918521_C_T, 16:81915521_T_C	3	16:81916912_A_G, 16:81918521_C_T, 16:81915521_T_C	3	16:81916912_A_G, 16:81918521_C_T, 16:81915521_T_C	0		0		0
rs16940202	Y	2	1	16:86014241_T_C, 16:86009740_T_C	2	16:86014241_T_C, 16:86009740_T_C	0		0		0		0
rs3091316	Y	21	0.958679	17:32582997_ACAGCTCCTCCTTCT_A, 17:32592905_C_A, 17:32591009_C_T, 17:32590962_G_T, 17:32592068_C_T, 17:32593665_A_G, 17:32592697_C_T, 17:32591996_T_G, 17:32591666_T_A, 17:32591444_C_T, 17:32587725_C_T, 17:32582007_G_C, 17:32583911_C_T, 17:32593974_G_A, 17:32590428_C_T, 17:32590114_G_A, 17:32579788_A_G, 17:32579531_C_A, 17:32590679_T_C, 17:32570547_G_A, 17:32567679_C_T	20	17:32591666_T_A, 17:32591444_C_T, 17:32582997_ACAGCTCCTCCTTCT_A, 17:32591996_T_G, 17:32590679_T_C, 17:32567679_C_T, 17:32593974_G_A, 17:32592905_C_A, 17:32593665_A_G, 17:32590428_C_T, 17:32590962_G_T, 17:32587725_C_T, 17:32583911_C_T, 17:32592697_C_T, 17:32579788_A_G, 17:32579531_C_A, 17:32592068_C_T, 17:32590114_G_A, 17:32591009_C_T, 17:32570547_G_A	0		0		0		0
rs12946510	N	4	0.979305	17:37939839_C_T, 17:37940808_C_T, 17:37922259_G_A, 17:37938047_C_T	4	17:37922259_G_A, 17:37940808_C_T, 17:37938047_C_T, 17:37939839_C_T	4	17:37922259_G_A, 17:37940808_C_T, 17:37938047_C_T, 17:37939839_C_T	4	17:37922259_G_A, 17:37940808_C_T, 17:37938047_C_T, 17:37939839_C_T	3	17:37922259_G_A, 17:37938047_C_T, 17:37939839_C_T	0
rs12942547	Y	7	0.951329	17:40514201_A_G, 17:40525719_C_T, 17:40525098_A_G, 17:40526273_T_C, 17:40499533_T_C, 17:40527544_A_G, 17:40497839_G_C	7	17:40499533_T_C, 17:40526273_T_C, 17:40514201_A_G, 17:40525098_A_G, 17:40525719_C_T, 17:40527544_A_G, 17:40497839_G_C	5	17:40499533_T_C, 17:40525098_A_G, 17:40525719_C_T, 17:40514201_A_G, 17:40526273_T_C	0		0		0
rs3853824	Y	16	0.954491	17:54868990_C_T, 17:54898301_T_C, 17:54911403_C_G, 17:54880572_G_A, 17:54880082_T_C, 17:54906137_T_C, 17:54880993_T_C, 17:54878582_A_T, 17:54908525_TCA_T, 17:54904121_A_G, 17:54908131_A_T, 17:54903662_C_T, 17:54911929_G_A, 17:54902055_A_G, 17:54899945_G_A, 17:54908599_G_T	6	17:54908599_G_T, 17:54908525_TCA_T, 17:54911929_G_A, 17:54908131_A_T, 17:54906137_T_C, 17:54911403_C_G	2	17:54908599_G_T, 17:54908525_TCA_T	0		0		0
rs1292053	Y	23	0.96055	17:57955071_A_G, 17:57953233_G_C, 17:57933609_A_G, 17:57933508_A_G, 17:57944281_C_G, 17:57963537_A_G, 17:57929535_A_G, 17:57947212_T_C, 17:57943115_T_G, 17:57986975_C_T, 17:57992343_A_C, 17:57984493_C_T, 17:57961847_T_C, 17:57972601_A_T, 17:57989860_G_A, 17:57946179_G_A, 17:57983559_T_C, 17:57963923_G_A, 17:57992410_T_C, 17:57975275_A_G, 17:57986390_T_C, 17:57938041_A_G, 17:57975157_T_C	22	17:57963537_A_G, 17:57986975_C_T, 17:57946179_G_A, 17:57975275_A_G, 17:57953233_G_C, 17:57983559_T_C, 17:57933609_A_G, 17:57961847_T_C, 17:57929535_A_G, 17:57963923_G_A, 17:57992343_A_C, 17:57972601_A_T, 17:57989860_G_A, 17:57955071_A_G, 17:57992410_T_C, 17:57947212_T_C, 17:57943115_T_G, 17:57944281_C_G, 17:57986390_T_C, 17:57984493_C_T, 17:57975157_T_C, 17:57933508_A_G	10	17:57963537_A_G, 17:57963923_G_A, 17:57975275_A_G, 17:57972601_A_T, 17:57983559_T_C, 17:57929535_A_G, 17:57984493_C_T, 17:57975157_T_C, 17:57933508_A_G, 17:57933609_A_G	2	17:57972601_A_T, 17:57929535_A_G	0		0
rs17780256	N	7	0.959265	17:70639396_G_A, 17:70641327_G_A, 17:70639301_C_T, 17:70639387_G_A, 17:70639184_G_A, 17:70641698_A_C, 17:70641865_A_G	7	17:70641698_A_C, 17:70639396_G_A, 17:70639301_C_T, 17:70641865_A_G, 17:70641327_G_A, 17:70639387_G_A, 17:70639184_G_A	0		0		0		0
rs80262450	Y	10	0.954148	18:12818922_G_A, 18:12805388_G_A, 18:12808140_C_G, 18:12808466_AC_A, 18:12809340_A_G, 18:12789556_A_G, 18:12842567_G_C, 18:12842681_C_A, 18:12795470_T_A, 18:12795420_G_A	10	18:12808140_C_G, 18:12808466_AC_A, 18:12842567_G_C, 18:12789556_A_G, 18:12795470_T_A, 18:12818922_G_A, 18:12795420_G_A, 18:12842681_C_A, 18:12809340_A_G, 18:12805388_G_A	3	18:12842567_G_C, 18:12842681_C_A, 18:12805388_G_A	2	18:12842567_G_C, 18:12842681_C_A	2	18:12842567_G_C, 18:12842681_C_A	0
rs7240004	Y	2	0.975456	18:46395022_A_G, 18:46397564_A_G	1	18:46395022_A_G	1	18:46395022_A_G	1	18:46395022_A_G	0		0
rs727088	Y	43	0.95253	18:67533332_T_C, 18:67526026_T_C, 18:67524356_G_A, 18:67527760_T_G, 18:67525286_T_G, 18:67527701_T_C, 18:67523453_T_C, 18:67523260_A_G, 18:67528430_C_T, 18:67527609_A_G, 18:67522821_C_T, 18:67536496_C_T, 18:67530439_G_A, 18:67526725_T_A, 18:67537351_T_C, 18:67529217_G_A, 18:67526644_T_C, 18:67525857_C_T, 18:67531797_A_G, 18:67539392_T_C, 18:67519444_T_G, 18:67531026_C_A, 18:67533400_C_T, 18:67533…	13	18:67526644_T_C, 18:67543688_C_T, 18:67542798_C_T, 18:67539392_T_C, 18:67527701_T_C, 18:67544046_T_C, 18:67527609_A_G, 18:67540723_A_G, 18:67527760_T_G, 18:67538824_A_G, 18:67538860_T_A, 18:67526725_T_A, 18:67543147_G_T	0		0		0		0
rs7236492	N	21	0.950843	18:77205536_G_C, 18:77205416_T_C, 18:77204477_T_C, 18:77204231_G_T, 18:77202052_C_T, 18:77202394_T_C, 18:77199023_A_G, 18:77202949_A_G, 18:77201837_T_C, 18:77202786_C_A, 18:77214594_G_A, 18:77208509_T_C, 18:77209180_T_C, 18:77200655_C_T, 18:77210152_G_C, 18:77208141_C_T, 18:77216756_G_A, 18:77223322_G_A, 18:77228419_C_CAG, 18:77227950_G_T, 18:77217030_A_C	2	18:77200655_C_T, 18:77202786_C_A	0		0		0		0
rs2024092	Y	3	0.987055	19:1123378_A_C, 19:1124031_G_A, 19:1123652_G_A	3	19:1124031_G_A, 19:1123652_G_A, 19:1123378_A_C	3	19:1124031_G_A, 19:1123652_G_A, 19:1123378_A_C	3	19:1124031_G_A, 19:1123652_G_A, 19:1123378_A_C	1	19:1124031_G_A	0
rs11879191	Y	5	0.954254	19:10496621_C_T, 19:10485242_C_T, 19:10497976_G_A, 19:10512911_G_A, 19:10500232_G_T	5	19:10497976_G_A, 19:10512911_G_A, 19:10485242_C_T, 19:10496621_C_T, 19:10500232_G_T	1	19:10512911_G_A	1	19:10512911_G_A	0		0
rs17694108	Y	2	1	19:33731551_G_A, 19:33731379_T_G	2	19:33731379_T_G, 19:33731551_G_A	0		0		0		0
rs11672983	Y	12	0.950251	19:55383051_G_A, 19:55384167_C_T, 19:55374557_G_A, 19:55373812_C_T, 19:55373867_C_A, 19:55384797_C_A, 19:55374015_G_T, 19:55380214_A_G, 19:55385435_T_C, 19:55378490_A_G, 19:55373983_C_T, 19:55368865_A_T	12	19:55374557_G_A, 19:55384797_C_A, 19:55374015_G_T, 19:55383051_G_A, 19:55373867_C_A, 19:55368865_A_T, 19:55378490_A_G, 19:55380214_A_G, 19:55373812_C_T, 19:55384167_C_T, 19:55373983_C_T, 19:55385435_T_C	0		0		0		0
rs4256018	Y	8	0.964997	20:6093889_T_G, 20:6092714_A_G, 20:6095344_T_C, 20:6090623_T_C, 20:6088944_A_G, 20:6087272_G_C, 20:6087960_C_T, 20:6080385_C_A	0		0		0		0		0
rs6142618	Y	15	0.967378	20:30753270_T_C, 20:30755698_G_A, 20:30727683_C_T, 20:30725648_A_G, 20:30730238_G_A, 20:30727936_G_A, 20:30715697_C_G, 20:30727236_T_C, 20:30746248_T_C, 20:30739825_T_C, 20:30721712_T_C, 20:30696392_G_C, 20:30729488_T_C, 20:30708891_A_T, 20:30702144_T_C	1	20:30708891_A_T	0		0		0		0
rs4911259	Y	68	0.951045	20:31397258_GATTC_G, 20:31387737_CTAGT_C, 20:31376282_T_G, 20:31382860_A_G, 20:31375311_A_G, 20:31373782_C_G, 20:31379665_C_T, 20:31380309_G_A, 20:31390840_C_A, 20:31368960_C_A, 20:31369479_G_A, 20:31359574_T_C, 20:31383353_T_G, 20:31371677_G_A, 20:31375572_C_A, 20:31385269_G_T, 20:31383530_C_T, 20:31378343_C_CT, 20:31369136_AC_A, 20:31374991_G_A, 20:31384136_A_G, 20:31344512_A_G, 20:31346925_A_G…	27	20:31378448_C_T, 20:31379665_C_T, 20:31349315_C_T, 20:31383530_C_T, 20:31383353_T_G, 20:31361861_T_C, 20:31352316_T_C, 20:31351623_A_T, 20:31361709_TA_T, 20:31381229_G_A, 20:31385269_G_T, 20:31348750_C_T, 20:31379184_C_A, 20:31359109_T_C, 20:31382860_A_G, 20:31381690_A_T, 20:31359391_G_A, 20:31380309_G_A, 20:31384136_A_G, 20:31350664_C_G, 20:31378690_A_C, 20:31380201_A_T, 20:31385452_T_C, 20:3135…	7	20:31380201_A_T, 20:31378448_C_T, 20:31382860_A_G, 20:31381690_A_T, 20:31383530_C_T, 20:31383353_T_G, 20:31380309_G_A	0		0		0
rs6088765	Y	4	0.958811	20:33799280_T_G, 20:33819415_A_G, 20:33812001_C_CT, 20:33821577_G_A	0		0		0		0		0
rs1569723	Y	10	0.955622	20:44740196_C_T, 20:44739419_A_T, 20:44734310_C_T, 20:44742064_C_A, 20:44730245_G_A, 20:44732089_T_C, 20:44747947_T_G, 20:44746982_T_C, 20:44724305_A_G, 20:44735263_T_G	10	20:44724305_A_G, 20:44734310_C_T, 20:44732089_T_C, 20:44739419_A_T, 20:44730245_G_A, 20:44735263_T_G, 20:44742064_C_A, 20:44740196_C_T, 20:44747947_T_G, 20:44746982_T_C	3	20:44740196_C_T, 20:44747947_T_G, 20:44746982_T_C	2	20:44747947_T_G, 20:44746982_T_C	2	20:44747947_T_G, 20:44746982_T_C	0
rs913678	Y	4	0.976533	20:48955595_A_G, 20:48956954_A_G, 20:48955424_T_C, 20:48968438_C_G	3	20:48955595_A_G, 20:48955424_T_C, 20:48956954_A_G	3	20:48955595_A_G, 20:48955424_T_C, 20:48956954_A_G	2	20:48955595_A_G, 20:48955424_T_C	2	20:48955595_A_G, 20:48955424_T_C	1	20:48955424_T_C
rs259964	Y	5	0.992104	20:57828583_C_A, 20:57824901_A_C, 20:57824960_T_C, 20:57829301_T_C, 20:57824309_A_G	5	20:57824309_A_G, 20:57824960_T_C, 20:57824901_A_C, 20:57828583_C_A, 20:57829301_T_C	5	20:57824309_A_G, 20:57824960_T_C, 20:57824901_A_C, 20:57828583_C_A, 20:57829301_T_C	3	20:57824960_T_C, 20:57828583_C_A, 20:57829301_T_C	3	20:57824960_T_C, 20:57828583_C_A, 20:57829301_T_C	2	20:57828583_C_A, 20:57829301_T_C
rs6062496	Y	1	1	20:62329099_G_A	1	20:62329099_G_A	0		0		0		0
rs2823286	N	7	0.952448	21:16823163_C_T, 21:16816017_A_G, 21:16820081_A_T, 21:16833222_G_A, 21:16823258_T_A, 21:16817051_A_G, 21:16834006_C_A	0		0		0		0		0
rs2836878	Y	7	0.967862	21:40465512_G_T, 21:40466299_G_T, 21:40466570_G_A, 21:40465534_G_A, 21:40465901_C_T, 21:40466744_G_A, 21:40466468_G_A	7	21:40466468_G_A, 21:40465512_G_T, 21:40465534_G_A, 21:40466299_G_T, 21:40466744_G_A, 21:40465901_C_T, 21:40466570_G_A	7	21:40466468_G_A, 21:40465512_G_T, 21:40465534_G_A, 21:40466299_G_T, 21:40466744_G_A, 21:40465901_C_T, 21:40466570_G_A	2	21:40466468_G_A, 21:40466570_G_A	0		0
rs7282490	N	18	0.955035	21:45613825_T_C, 21:45614860_T_C, 21:45616672_T_C, 21:45616275_G_C, 21:45615896_T_C, 21:45615917_T_C, 21:45618536_A_G, 21:45615963_T_G, 21:45616497_C_G, 21:45616324_G_A, 21:45617069_G_A, 21:45614159_A_G, 21:45615638_G_A, 21:45612475_A_C, 21:45615023_G_A, 21:45616049_G_A, 21:45615561_G_A, 21:45611950_C_T	15	21:45615917_T_C, 21:45615638_G_A, 21:45615023_G_A, 21:45614159_A_G, 21:45616672_T_C, 21:45616275_G_C, 21:45614860_T_C, 21:45615561_G_A, 21:45616049_G_A, 21:45616497_C_G, 21:45617069_G_A, 21:45615963_T_G, 21:45616324_G_A, 21:45613825_T_C, 21:45615896_T_C	8	21:45615917_T_C, 21:45616672_T_C, 21:45616275_G_C, 21:45616049_G_A, 21:45616497_C_G, 21:45615963_T_G, 21:45616324_G_A, 21:45615896_T_C	7	21:45615917_T_C, 21:45616275_G_C, 21:45616049_G_A, 21:45616497_C_G, 21:45615963_T_G, 21:45616324_G_A, 21:45615896_T_C	2	21:45616275_G_C, 21:45616324_G_A	0
rs2266959	Y	42	0.957124	22:21916166_T_C, 22:21945096_T_A, 22:21950405_A_G, 22:21947467_C_G, 22:21942007_G_A, 22:21941915_C_T, 22:21920817_G_C, 22:21920403_G_A, 22:21940310_A_G, 22:21942978_A_T, 22:21944478_T_G, 22:21922904_G_T, 22:21922456_C_G, 22:21925017_A_G, 22:21930777_C_T, 22:21951740_C_A, 22:21946173_A_G, 22:21941981_A_G, 22:21943938_T_C, 22:21938590_C_T, 22:21933428_C_T, 22:21930093_C_T, 22:21920903_A_G, 22:21927…	37	22:21950405_A_G, 22:21925017_A_G, 22:21943938_T_C, 22:21927231_C_T, 22:21946173_A_G, 22:21951740_C_A, 22:21924589_TATTA_T, 22:21942007_G_A, 22:21921686_G_T, 22:21947467_C_G, 22:21941981_A_G, 22:21930093_C_T, 22:21933780_C_T, 22:21945096_T_A, 22:21944478_T_G, 22:21922364_T_C, 22:21928597_C_G, 22:21922904_G_T, 22:21930777_C_T, 22:21939687_C_A, 22:21923144_A_C, 22:21933428_C_T, 22:21938224_A_C, 22:2…	12	22:21928641_G_A, 22:21941981_A_G, 22:21925017_A_G, 22:21922904_G_T, 22:21922364_T_C, 22:21927231_C_T, 22:21928597_C_G, 22:21923144_A_C, 22:21922456_C_G, 22:21924589_TATTA_T, 22:21942007_G_A, 22:21921686_G_T	0		0		0
rs5763767	Y	11	0.99999	22:30526632_G_T, 22:30471679_G_C, 22:30519152_T_C, 22:30508275_C_G, 22:30512478_G_A, 22:30512258_G_A, 22:30486826_A_G, 22:30537526_T_C, 22:30503171_G_A, 22:30494371_G_A, 22:30493882_G_A	3	22:30494371_G_A, 22:30493882_G_A, 22:30519152_T_C	0		0		0		0
rs2413583	Y	4	0.979267	22:39659773_C_T, 22:39662480_T_C, 22:39660829_T_C, 22:39666004_G_C	4	22:39660829_T_C, 22:39666004_G_C, 22:39662480_T_C, 22:39659773_C_T	1	22:39662480_T_C	0		0		0
rs4676408	Y	1	0.999999	2:241574401_G_A	1	2:241574401_G_A	0		0		0		0
rs6426833	Y	8	0.976216	1:20194702_T_A, 1:20198937_A_G, 1:20201913_G_T, 1:20200990_A_G, 1:20165971_C_T, 1:20194682_A_C, 1:20171514_T_G, 1:20171860_G_A	3	1:20171860_G_A, 1:20165971_C_T, 1:20171514_T_G	0		0		0		0

## Sheet: MONO
lead	lead_in	nsnps	threshold	snplist	nsnps_0.50	snplist_0.50	nsnps_0.75	snplist_0.75	nsnps_0.90	snplist_0.90	nsnps_0.95	snplist_0.95	nsnps_0.99	snplist_0.99
rs7516138	Y	17	0.952691	rs35367253, rs4529712, rs7516138, rs4477280, rs6540989, rs7516214, rs4240895, rs78021484, rs5772373, rs6540985, rs55746245, rs34699150, rs11806839, rs7518602, rs11805716, rs76652787, rs4240896	17	rs7518602, rs4240895, rs4477280, rs6540989, rs11805716, rs6540985, rs78021484, rs34699150, rs76652787, rs55746245, rs4240896, rs5772373, rs4529712, rs11806839, rs7516214, rs7516138, rs35367253	17	rs7518602, rs4240895, rs4477280, rs6540989, rs11805716, rs6540985, rs78021484, rs34699150, rs76652787, rs55746245, rs4240896, rs5772373, rs4529712, rs11806839, rs7516214, rs7516138, rs35367253	17	rs7518602, rs4240895, rs4477280, rs6540989, rs11805716, rs6540985, rs78021484, rs34699150, rs76652787, rs55746245, rs4240896, rs5772373, rs4529712, rs11806839, rs7516214, rs7516138, rs35367253	17	rs7518602, rs4240895, rs4477280, rs6540989, rs11805716, rs6540985, rs78021484, rs34699150, rs76652787, rs55746245, rs4240896, rs5772373, rs4529712, rs11806839, rs7516214, rs7516138, rs35367253	7	rs7518602, rs4240896, rs4240895, rs76652787, rs55746245, rs7516214, rs7516138
rs200895692	Y	27	0.960582	rs200895692, rs17387886, rs900835, rs7522674, rs35022307, rs114530232, rs3768037, rs3216016, rs1108902, rs3768036, rs145019373, rs3754226, rs7512565, rs7512557, rs12718444, rs7534555, rs3768042, rs17387733, rs75366795, rs34964576, rs17387775, rs80200046, rs74742820, rs2297976, rs71654266, rs3841834, rs6657798	27	rs200895692, rs6657798, rs1108902, rs3841834, rs7512557, rs145019373, rs2297976, rs75366795, rs17387886, rs35022307, rs3216016, rs3768036, rs3768042, rs12718444, rs7534555, rs900835, rs7522674, rs7512565, rs71654266, rs17387775, rs3754226, rs3768037, rs34964576, rs80200046, rs17387733, rs114530232, rs74742820	16	rs2297976, rs145019373, rs80200046, rs200895692, rs6657798, rs34964576, rs17387775, rs12718444, rs3754226, rs3768037, rs17387886, rs35022307, rs900835, rs114530232, rs3216016, rs3768036	5	rs12718444, rs114530232, rs34964576, rs80200046, rs35022307	0		0
rs514406	Y	58	0.950743	rs514406, rs564273, rs487367, rs112748545, rs2925652, rs143212220, rs61771095, rs2607095, rs12718419, rs1925673, rs1672916, rs515857, rs11206035, rs496644, rs510873, rs12410420, rs12354395, rs12718420, rs488366, rs1672909, rs6667979, rs1672908, rs557715, rs557847, rs4926936, rs554301, rs475832, rs562178, rs561963113, rs1242222, rs71044430, rs1242224, rs555741, rs1242223, rs476108, rs35227167, rs5…	6	rs534070, rs499239, rs473340, rs574853, rs533935, rs536621	3	rs533935, rs534070, rs536621	0		0		0
rs72675573	Y	24	0.954878	rs1331861, rs72675573, rs370728728, rs12145670, rs61595371, rs545967728, rs1149643, rs12116494, rs371164664, rs706406, rs1304824, rs778386, rs1149640, rs72675569, rs12144217, rs1331860, rs706405, rs12125786, rs1230003, rs1230004, rs1230005, rs778124, rs12143516, rs12121236	0		0		0		0		0
rs141094656	Y	1	1	rs141094656	0		0		0		0		0
rs115427247	Y	1	1	rs115427247	0		0		0		0		0
rs12753280	Y	47	0.953184	rs34835481, rs12753280, rs10709857, rs7411478, rs10874712, rs11464809, rs10465753, rs4847181, rs10874714, rs2391160, rs540099260, rs10874713, rs143106702, rs56325708, rs6603979, rs6603988, rs10465754, rs6603987, rs10874708, rs2151577, rs1408916, rs4970701, rs4847377, rs4375281, rs1034219, rs10735779, rs58704635, rs4568842, rs4970712, rs113190075, rs6603982, rs6661134, rs2027061, rs10782935, rs642…	13	rs1570837, rs143106702, rs2027061, rs10735779, rs2151577, rs10465754, rs6603979, rs10874708, rs10465753, rs4847181, rs56325708, rs11464809, rs989653	3	rs2151577, rs11464809, rs989653	0		0		0
rs35883536	Y	57	0.954675	rs35883536, rs12409832, rs34232642, rs17403857, rs12409831, rs17403905, rs11547648, rs12410168, rs4450038, rs2297712, rs12760010, rs11586051, rs2297713, rs2282253, rs1984134, rs2297716, rs1855798, rs2297715, rs76661857, rs7365720, rs4907918, rs4908085, rs12239531, rs11583008, rs964906, rs11586815, rs4908087, rs1577509, rs6681906, rs12566507, rs6663612, rs1577508, rs34819941, rs3861733, rs4907921,…	9	rs2297712, rs2297713, rs2297716, rs4907918, rs2297715, rs2282253, rs2065784, rs11586051, rs34232642	0		0		0		0
rs17608459	Y	1	1	rs17608459	1	rs17608459	1	rs17608459	0		0		0
rs333947	Y	1	1	rs333947	0		0		0		0		0
rs11587735	Y	38	0.952541	rs11580646, rs12407159, rs67264349, rs12408825, rs11464707, rs34754277, rs71584509, rs11587735, rs35602316, rs34039852, rs34297015, rs12409929, rs17718103, rs67224956, rs11587409, rs141620750, rs10489819, rs11577386, rs1370297, rs10923358, rs10923357, rs2884587, rs11581122, rs10923350, rs12409224, rs1808809, rs893230, rs10633030, rs35986908, rs12406666, rs17613339, rs12724433, rs1657820, rs199211…	38	rs1992117, rs1370297, rs12405946, rs35602316, rs35986908, rs2884587, rs71584509, rs10489819, rs1808809, rs141620750, rs10923358, rs12408825, rs11581122, rs10923351, rs10923354, rs12407159, rs10923357, rs12409929, rs143811622, rs11464707, rs17718103, rs11580646, rs10923350, rs1657820, rs12406666, rs11577386, rs34297015, rs34039852, rs12724433, rs67264349, rs893230, rs67224956, rs11587409, rs124092…	38	rs1992117, rs1370297, rs12405946, rs35602316, rs35986908, rs2884587, rs71584509, rs10489819, rs1808809, rs141620750, rs10923358, rs12408825, rs11581122, rs10923351, rs10923354, rs12407159, rs10923357, rs12409929, rs143811622, rs11464707, rs17718103, rs11580646, rs10923350, rs1657820, rs12406666, rs11577386, rs34297015, rs34039852, rs12724433, rs67264349, rs893230, rs67224956, rs11587409, rs124092…	16	rs143811622, rs1808809, rs1370297, rs17718103, rs893230, rs141620750, rs35602316, rs35986908, rs67224956, rs1657820, rs12408825, rs34754277, rs10923354, rs67264349, rs34297015, rs34039852	14	rs143811622, rs1808809, rs1370297, rs17718103, rs893230, rs141620750, rs35602316, rs35986908, rs1657820, rs12408825, rs34754277, rs67264349, rs34297015, rs34039852	0
rs4970966	Y	3	1	rs4970966, rs11204682, rs71580320	3	rs71580320, rs4970966, rs11204682	2	rs4970966, rs11204682	2	rs4970966, rs11204682	0		0
rs12075	Y	1	1	rs12075	0		0		0		0		0
rs34599082	Y	1	1	rs34599082	0		0		0		0		0
rs10489481	Y	12	0.971505	rs10489481, rs12566660, rs12039094, rs11590380, rs6687373, rs7544563, rs10798014, rs7545591, rs2281415, rs10798013, rs7364556, rs10732976	11	rs2281415, rs7544563, rs11590380, rs12566660, rs10489481, rs12039094, rs10798014, rs10798013, rs7545591, rs6687373, rs7364556	2	rs12566660, rs10489481	0		0		0
rs708727	Y	8	0.984654	rs708727, rs823074, rs9438393, rs823154, rs823075, rs1772159, rs823080, rs1772143	5	rs823154, rs823080, rs9438393, rs823075, rs823074	1	rs9438393	0		0		0
rs2615061	Y	25	0.962818	rs12036321, rs2615061, rs61850657, rs6694856, rs12048956, rs12023665, rs61850655, rs12042000, rs12024341, rs1857008, rs61850616, rs12047500, rs61850659, rs12031637, rs61849043, rs12042778, rs12038476, rs112458632, rs12022037, rs12025075, rs61851667, rs61849046, rs12240059, rs12023140, rs12025069	2	rs61850659, rs12025069	0		0		0		0
rs6701752	Y	8	0.972675	rs9970896, rs6429432, rs1886654, rs370718489, rs10927074, rs6701752, rs10803164, rs71761877	8	rs10927074, rs6701752, rs10803164, rs370718489, rs1886654, rs9970896, rs6429432, rs71761877	8	rs10927074, rs6701752, rs10803164, rs370718489, rs1886654, rs9970896, rs6429432, rs71761877	0		0		0
rs59072704	Y	18	0.963257	rs59072704, rs57203936, rs60353024, rs12026165, rs57433787, rs61577594, rs61165644, rs12026166, rs59618795, rs59119547, rs10927194, rs10927193, rs10803198, rs10927195, rs79400467, rs74982651, rs111815157, rs77638395	18	rs61165644, rs12026166, rs57203936, rs10803198, rs77638395, rs10927194, rs59618795, rs10927193, rs59119547, rs111815157, rs10927195, rs60353024, rs74982651, rs12026165, rs57433787, rs79400467, rs61577594, rs59072704	17	rs61165644, rs12026166, rs57203936, rs10803198, rs77638395, rs10927194, rs59618795, rs10927193, rs59119547, rs111815157, rs10927195, rs60353024, rs74982651, rs12026165, rs57433787, rs61577594, rs59072704	17	rs61165644, rs12026166, rs57203936, rs10803198, rs77638395, rs10927194, rs59618795, rs10927193, rs59119547, rs111815157, rs10927195, rs60353024, rs74982651, rs12026165, rs57433787, rs61577594, rs59072704	0		0
rs28498283	Y	11	0.951564	rs148550456, rs28498283, rs17405635, rs6736867, rs62135410, rs17030410, rs6746891, rs10190504, rs6741704, rs6712537, rs58700409	9	rs6712537, rs28498283, rs148550456, rs62135410, rs6736867, rs6741704, rs10190504, rs17405635, rs17030410	5	rs28498283, rs148550456, rs17030410, rs17405635, rs62135410	4	rs28498283, rs17405635, rs17030410, rs62135410	3	rs28498283, rs17405635, rs62135410	0
rs13417564	Y	4	0.99962	rs13417564, rs7569084, rs13385171, rs7583469	4	rs13417564, rs7583469, rs7569084, rs13385171	0		0		0		0
rs150449635	Y	1	1	rs150449635	1	rs150449635	1	rs150449635	0		0		0
rs56068469	Y	7	0.985185	rs3789088, rs56068469, rs13012948, rs11687123, rs13025923, rs59554295, rs35816855	7	rs3789088, rs13012948, rs35816855, rs59554295, rs56068469, rs13025923, rs11687123	4	rs13012948, rs56068469, rs35816855, rs3789088	0		0		0
rs6734942	Y	2	0.959325	rs6734942, rs13429049	2	rs13429049, rs6734942	1	rs13429049	0		0		0
rs1818690	Y	11	0.958102	rs13022141, rs1818690, rs7574456, rs6727727, rs1356706, rs7588118, rs4954391, rs4278980, rs7576089, rs62160907, rs6735269	11	rs7588118, rs6735269, rs13022141, rs4954391, rs6727727, rs1356706, rs4278980, rs1818690, rs7574456, rs62160907, rs7576089	11	rs7588118, rs6735269, rs13022141, rs4954391, rs6727727, rs1356706, rs4278980, rs1818690, rs7574456, rs62160907, rs7576089	11	rs7588118, rs6735269, rs13022141, rs4954391, rs6727727, rs1356706, rs4278980, rs1818690, rs7574456, rs62160907, rs7576089	10	rs7588118, rs13022141, rs4954391, rs6727727, rs1356706, rs4278980, rs1818690, rs7574456, rs62160907, rs7576089	8	rs13022141, rs4954391, rs6727727, rs1356706, rs4278980, rs1818690, rs7574456, rs62160907
rs139707092	Y	4	0.996555	rs3931, rs11688437, rs139707092, rs11678685	4	rs11678685, rs3931, rs139707092, rs11688437	0		0		0		0
rs10562650	Y	3	0.999688	rs10562650, rs35723031, rs1375493	3	rs1375493, rs35723031, rs10562650	3	rs1375493, rs35723031, rs10562650	3	rs1375493, rs35723031, rs10562650	3	rs1375493, rs35723031, rs10562650	3	rs1375493, rs35723031, rs10562650
rs6433921	N	1	0.974777	rs1823336	1	rs1823336	1	rs1823336	0		0		0
rs1870125	Y	20	0.951555	rs1870125, rs10194082, rs10203039, rs1473901, rs3839052, rs4672884, rs897877, rs556625436, rs34001204, rs4552182, rs4423579, rs10193189, rs13427681, rs4280446, rs2382829, rs2382826, rs1877712, rs11282781, rs57851860, rs62183964	19	rs4672884, rs1877712, rs4423579, rs62183964, rs34001204, rs11282781, rs2382826, rs3839052, rs1870125, rs897877, rs1473901, rs4280446, rs10193189, rs10194082, rs4552182, rs57851860, rs13427681, rs2382829, rs10203039	12	rs4672884, rs62183964, rs34001204, rs11282781, rs3839052, rs1870125, rs897877, rs1473901, rs10193189, rs10194082, rs57851860, rs10203039	0		0		0
rs62191825	Y	25	0.952442	rs62191825, rs3731900, rs7580095, rs67702026, rs34157145, rs2385394, rs3731901, rs12694453, rs7017, rs10932798, rs10192341, rs79192847, rs13411623, rs2385392, rs13427331, rs62191827, rs13419988, rs78757437, rs62191828, rs75450661, rs13385039, rs370895925, rs61303113, rs55772965, rs2385395	13	rs10192341, rs10932798, rs13427331, rs3731901, rs3731900, rs13411623, rs34157145, rs2385392, rs7017, rs2385395, rs12694453, rs2385394, rs67702026	8	rs10932798, rs3731901, rs3731900, rs34157145, rs7017, rs12694453, rs2385394, rs2385395	2	rs3731901, rs3731900	0		0
rs10197805	Y	19	0.952974	rs58055129, rs6757927, rs10197805, rs10168795, rs13400582, rs10498169, rs10202066, rs10206184, rs13388622, rs2304334, rs6712360, rs57868885, rs113705739, rs6751295, rs2304336, rs6722373, rs6712372, rs6750856, rs6436515	19	rs13388622, rs10206184, rs2304334, rs58055129, rs6436515, rs2304336, rs10168795, rs6757927, rs6712372, rs113705739, rs10197805, rs10498169, rs13400582, rs6751295, rs10202066, rs6712360, rs57868885, rs6722373, rs6750856	16	rs13388622, rs10206184, rs2304334, rs2304336, rs6757927, rs6712372, rs113705739, rs10197805, rs10498169, rs13400582, rs6751295, rs10202066, rs6712360, rs57868885, rs6722373, rs6750856	8	rs10206184, rs6751295, rs2304336, rs113705739, rs10197805, rs10498169, rs6722373, rs6750856	0		0
rs11684299	Y	10	0.953581	rs11686139, rs11684299, rs11676298, rs71429200, rs34873302, rs35669853, rs67380718, rs34011391, rs13012179, rs13017230	5	rs13017230, rs35669853, rs11686139, rs13012179, rs11676298	1	rs35669853	0		0		0
rs34236350	Y	2	0.999752	rs34236350, rs3749171	2	rs3749171, rs34236350	0		0		0		0
rs9810259	Y	10	0.955013	rs7650082, rs7638232, rs7650294, rs1822534, rs12491937, rs7616006, rs9810259, rs7641325, rs11438979, rs13066322	10	rs7641325, rs11438979, rs13066322, rs12491937, rs9810259, rs7616006, rs1822534, rs7650082, rs7638232, rs7650294	0		0		0		0
rs113700287	N	4	0.962132	rs869785, rs869784, rs1505307, rs9310736	0		0		0		0		0
rs3732378	Y	1	0.997336	rs3732378	1	rs3732378	1	rs3732378	0		0		0
rs4682863	Y	17	0.955609	rs11129979, rs4682863, rs2195224, rs3919627, rs4683345, rs4682868, rs2195225, rs7647523, rs9872440, rs141566991, rs1366046, rs9815043, rs1366045, rs11919717, rs1007638, rs9872570, rs7612912	3	rs11129979, rs7647523, rs4683345	0		0		0		0
rs2228467	Y	1	1	rs2228467	0		0		0		0		0
rs13325613	Y	43	0.953143	rs13325613, rs28677778, rs4987053, rs13100243, rs35203745, rs13325552, rs6803341, rs6793370, rs9810242, rs7649905, rs71327047, rs35035328, rs9832730, rs13073976, rs9838191, rs3091310, rs7631853, rs13085359, rs13068271, rs13096808, rs17284138, rs34079287, rs13080757, rs13068145, rs17283712, rs13065041, rs13068276, rs35218998, rs34406035, rs13093063, rs13065351, rs13077302, rs13071469, rs36078103, …	43	rs35203745, rs10510750, rs13068145, rs28677778, rs13068271, rs13068276, rs35646896, rs34406035, rs17284138, rs35035328, rs13071469, rs17217831, rs17283712, rs13325552, rs13077302, rs13093063, rs13073976, rs7649905, rs67676925, rs13080757, rs34079287, rs9810242, rs13065041, rs9832730, rs13078564, rs141198633, rs7631853, rs13096808, rs13096905, rs35373513, rs3091310, rs13100243, rs36078103, rs98381…	43	rs35203745, rs10510750, rs13068145, rs28677778, rs13068271, rs13068276, rs35646896, rs34406035, rs17284138, rs35035328, rs13071469, rs17217831, rs17283712, rs13325552, rs13077302, rs13093063, rs13073976, rs7649905, rs67676925, rs13080757, rs34079287, rs9810242, rs13065041, rs9832730, rs13078564, rs141198633, rs7631853, rs13096808, rs13096905, rs35373513, rs3091310, rs13100243, rs36078103, rs98381…	16	rs13071469, rs35203745, rs13077302, rs13093063, rs67676925, rs10510750, rs13068145, rs28677778, rs13096808, rs13068271, rs13068276, rs35218998, rs35646896, rs13096905, rs13065351, rs17284138	4	rs13068271, rs13068276, rs17284138, rs13068145	0
rs140058837	Y	2	1	rs140058837, rs139028709	2	rs139028709, rs140058837	2	rs139028709, rs140058837	2	rs139028709, rs140058837	2	rs139028709, rs140058837	0
rs112313229	Y	1	1	rs112313229	1	rs112313229	1	rs112313229	1	rs112313229	0		0
rs1800024	N	11	0.962455	rs1799864, rs34138562, rs35728689, rs3918364, rs3918363, rs3918357, rs113403743, rs62242983, rs62242995, rs17141010, rs17141006	11	rs62242995, rs34138562, rs17141010, rs113403743, rs1799864, rs62242983, rs3918357, rs3918363, rs35728689, rs17141006, rs3918364	11	rs62242995, rs34138562, rs17141010, rs113403743, rs1799864, rs62242983, rs3918357, rs3918363, rs35728689, rs17141006, rs3918364	9	rs34138562, rs17141010, rs62242995, rs1799864, rs3918357, rs3918363, rs35728689, rs17141006, rs3918364	8	rs17141010, rs62242995, rs1799864, rs3918357, rs3918363, rs34138562, rs17141006, rs3918364	1	rs34138562
rs13063578	Y	5	1	rs13063578, rs13081418, rs58714292, rs34850939, rs35053471	5	rs35053471, rs58714292, rs13063578, rs34850939, rs13081418	1	rs35053471	0		0		0
rs13070279	Y	12	0.967413	rs13079034, rs13070279, rs13094390, rs35281203, rs11716884, rs3796224, rs11927001, rs13061134, rs2322143, rs11718929, rs67109126, rs3732739	10	rs13070279, rs3796224, rs11716884, rs13061134, rs67109126, rs3732739, rs2322143, rs11927001, rs35281203, rs13094390	2	rs3732739, rs2322143	0		0		0
rs6772849	Y	12	0.95394	rs9834556, rs4045811, rs6772849, rs2712378, rs2734037, rs2712379, rs2713605, rs2712373, rs67790930, rs9836257, rs4301029, rs6798431	10	rs6798431, rs2712378, rs2712379, rs2713605, rs4301029, rs9836257, rs2712373, rs67790930, rs2734037, rs6772849	2	rs67790930, rs4301029	0		0		0
rs6782228	Y	3	0.999804	rs6782228, rs34890930, rs34762068	3	rs34890930, rs34762068, rs6782228	1	rs6782228	0		0		0
rs55683935	Y	1	1	rs55683935	1	rs55683935	0		0		0		0
rs200516372	Y	1	1	rs200516372	1	rs200516372	1	rs200516372	1	rs200516372	0		0
rs13092376	Y	5	0.970878	rs7626444, rs13092376, rs2089979, rs13434265, rs9829114	4	rs9829114, rs2089979, rs13092376, rs7626444	1	rs2089979	0		0		0
rs66519732	Y	37	0.952815	rs66519732, rs7668802, rs115970388, rs9942188, rs375921863, rs6838042, rs73088528, rs7686186, rs67067921, rs59683609, rs66712119, rs28384174, rs7686168, rs28729690, rs67450297, rs67405518, rs56178503, rs533300896, rs6812771, rs6838250, rs113984375, rs550447799, rs56350643, rs55913461, rs6841389, rs10000433, rs112152648, rs59809420, rs66573146, rs9992596, rs6812391, rs55659111, rs6836225, rs767528…	34	rs6838250, rs7686168, rs56350643, rs6841389, rs59742225, rs112100953, rs6812771, rs7675281, rs55659111, rs7668802, rs550447799, rs55913461, rs66519732, rs59809420, rs112152648, rs6812391, rs28729690, rs115970388, rs6838042, rs9942188, rs67067921, rs6836225, rs73088528, rs67405518, rs113984375, rs66712119, rs66573146, rs7686186, rs56178503, rs67450297, rs10000433, rs59683609, rs9992596, rs28384174	18	rs112100953, rs6812391, rs28729690, rs6838250, rs66712119, rs7668802, rs66573146, rs7686186, rs67405518, rs56178503, rs67450297, rs59683609, rs66519732, rs7675281, rs73088528, rs6812771, rs113984375, rs7686168	0		0		0
rs568868093	Y	4	0.960177	rs568868093, rs10004764, rs6815294, rs10937778	2	rs568868093, rs6815294	1	rs568868093	0		0		0
rs6554196	Y	48	0.957666	rs6554196, rs13121174, rs17827974, rs17827760, rs11429804, rs6831020, rs10715419, rs71599647, rs6851498, rs7656858, rs3819392, rs11733357, rs3756197, rs2237035, rs1005438, rs2282778, rs7655556, rs7675203, rs7655588, rs35484700, rs2237031, rs560841607, rs3819389, rs7656088, rs759082, rs11736016, rs13106834, rs723585, rs2215726, rs7697799, rs3819387, rs7694444, rs2282780, rs7656845, rs4864915, rs27…	14	rs2282781, rs3819389, rs1005438, rs3756197, rs2282779, rs3819387, rs2237031, rs2282778, rs2282780, rs2237035, rs3819392, rs11733357, rs4864915, rs35585711	4	rs1005438, rs3756197, rs2237035, rs3819392	0		0		0
rs17005891	Y	51	0.953902	rs13138355, rs148141424, rs17005896, rs35409491, rs28483107, rs141560958, rs17005892, rs7691733, rs17005923, rs6832625, rs56396312, rs13124143, rs7665702, rs7691204, rs6832609, rs57642298, rs28476539, rs6855705, rs34221980, rs17005922, rs7672265, rs7672297, rs7656006, rs7679857, rs34428564, rs112981741, rs17005891, rs6821496, rs6824723, rs6821506, rs7669538, rs6535359, rs17005919, rs72658996, rs6…	0		0		0		0		0
rs199741557	Y	1	1	rs199741557	1	rs199741557	1	rs199741557	0		0		0
rs7696658	Y	44	0.954503	rs11723763, rs11736498, rs11100830, rs6857303, rs12505498, rs146703484, rs11723272, rs4336173, rs13103731, rs4565031, rs71590434, rs11725211, rs4352423, rs13112639, rs72180921, rs11731918, rs4240356, rs11100814, rs36142725, rs7659783, rs36185484, rs10434188, rs7693383, rs13137079, rs3806773, rs6831817, rs13104399, rs58803451, rs6835623, rs6838900, rs3806772, rs13112856, rs28556782, rs4337688, rs1…	44	rs61214587, rs13112639, rs4240356, rs11732500, rs7696658, rs13112856, rs58803451, rs71590434, rs11731918, rs146703484, rs6835623, rs4337688, rs4565031, rs11725211, rs11723272, rs4450876, rs10559726, rs11723763, rs7694713, rs28556782, rs11100831, rs11100830, rs7665923, rs11100814, rs72180921, rs12505498, rs13103731, rs6857303, rs36142725, rs6537255, rs4352423, rs4336173, rs13107492, rs11736498, rs…	0		0		0		0
rs72718281	Y	14	0.955749	rs1455137, rs72718281, rs34134460, rs17781702, rs17725458, rs75728138, rs1349990, rs6823268, rs143804273, rs3836694, rs35609038, rs1378315, rs4148233, rs17725516	9	rs3836694, rs72718281, rs17725458, rs4148233, rs34134460, rs17725516, rs1378315, rs35609038, rs1349990	1	rs1378315	0		0		0
rs28722705	Y	2	0.999983	rs28722705, rs13186299	2	rs28722705, rs13186299	2	rs28722705, rs13186299	2	rs28722705, rs13186299	0		0
rs4703904	Y	1	1	rs4703904	1	rs4703904	0		0		0		0
rs10058074	Y	11	0.960079	rs34301845, rs10075801, rs10058074, rs11950562, rs56083751, rs4705938, rs10060615, rs17622208, rs11242109, rs112838960, rs2631367	6	rs10060615, rs112838960, rs10075801, rs2631367, rs34301845, rs11950562	1	rs2631367	0		0		0
rs3216780	Y	5	0.96313	rs3216780, rs7720470, rs4705407, rs55862167, rs12521625	4	rs4705407, rs55862167, rs3216780, rs7720470	1	rs3216780	0		0		0
rs6874087	Y	3	0.99987	rs6874087, rs112661564, rs111486705	3	rs112661564, rs6874087, rs111486705	3	rs112661564, rs6874087, rs111486705	0		0		0
rs3832325	Y	4	0.999851	rs3832325, rs17656204, rs193549, rs246395	4	rs17656204, rs246395, rs3832325, rs193549	1	rs17656204	0		0		0
rs61745454	Y	3	0.999958	rs61745454, rs112914309, rs74995440	3	rs112914309, rs61745454, rs74995440	0		0		0		0
rs360017	Y	5	0.952343	rs360017, rs791361, rs791357, rs2561758, rs2594836	5	rs791357, rs360017, rs791361, rs2561758, rs2594836	5	rs791357, rs360017, rs791361, rs2561758, rs2594836	0		0		0
rs557074	Y	8	0.966772	rs557074, rs1285886, rs1285885, rs532374, rs527026, rs1297770, rs1285883, rs1285882	8	rs1297770, rs557074, rs527026, rs1285886, rs1285885, rs1285882, rs1285883, rs532374	8	rs1297770, rs557074, rs527026, rs1285886, rs1285885, rs1285882, rs1285883, rs532374	4	rs1285886, rs1285885, rs1285882, rs527026	1	rs1285886	0
rs55986493	Y	3	1	rs55986493, rs11758778, rs34630398	3	rs55986493, rs34630398, rs11758778	3	rs55986493, rs34630398, rs11758778	3	rs55986493, rs34630398, rs11758778	0		0
rs605783	Y	10	0.971428	rs509227, rs605783, rs1087924, rs707794, rs504117, rs560194, rs707793, rs809479, rs6908045, rs631299	10	rs605783, rs6908045, rs631299, rs707794, rs560194, rs1087924, rs707793, rs509227, rs809479, rs504117	9	rs6908045, rs631299, rs707794, rs560194, rs1087924, rs707793, rs509227, rs809479, rs504117	4	rs560194, rs6908045, rs509227, rs631299	1	rs560194	0
rs113760175	Y	2	0.994596	rs113760175, rs75628831	2	rs75628831, rs113760175	0		0		0		0
rs62396356	Y	7	0.996513	rs62396356, rs41273772, rs13207171, rs61998254, rs62396355, rs77704965, rs56302558	6	rs77704965, rs13207171, rs61998254, rs62396355, rs41273772, rs62396356	6	rs77704965, rs13207171, rs61998254, rs62396355, rs41273772, rs62396356	6	rs77704965, rs13207171, rs61998254, rs62396355, rs41273772, rs62396356	6	rs77704965, rs13207171, rs61998254, rs62396355, rs41273772, rs62396356	1	rs62396356
rs144387335	Y	1	0.966941	rs144387335	1	rs144387335	1	rs144387335	1	rs144387335	1	rs144387335	1	rs144387335
rs730775	Y	2	0.999907	rs639728, rs730775	2	rs639728, rs730775	1	rs730775	1	rs730775	1	rs730775	0
rs75492293	Y	3	0.995866	rs75492293, rs11963621, rs79894332	3	rs79894332, rs11963621, rs75492293	0		0		0		0
rs2012011	Y	10	0.957265	rs2012011, rs12664748, rs10948314, rs2021916, rs12191082, rs9463257, rs9463259, rs1328957, rs9472903, rs17470473	5	rs9463259, rs1328957, rs9472903, rs12191082, rs9463257	0		0		0		0
rs915125	N	1	0.968142	rs3085271	1	rs3085271	1	rs3085271	0		0		0
rs9480737	Y	15	0.962751	rs72935795, rs11153046, rs9480737, rs62427983, rs60033497, rs7752666, rs12204409, rs60237682, rs62427980, rs73521749, rs1665901, rs62427982, rs11153044, rs4946812, rs60519666	7	rs4946812, rs62427980, rs62427982, rs73521749, rs60237682, rs1665901, rs12204409	1	rs62427982	0		0		0
rs7776054	Y	15	0.955847	rs7776054, rs9402685, rs4895440, rs11759553, rs1331309, rs9373124, rs34208856, rs9389269, rs4895441, rs11356238, rs9376092, rs35959442, rs9402686, rs34164109, rs7758845	12	rs4895440, rs4895441, rs1331309, rs7758845, rs11356238, rs9376092, rs35959442, rs9389269, rs7776054, rs11759553, rs9402686, rs9373124	0		0		0		0
rs2746427	Y	33	0.953008	rs2614287, rs2614259, rs2746433, rs34814575, rs2223803, rs1012645, rs2143793, rs2614284, rs2614286, rs2614285, rs2614257, rs201009279, rs2746432, rs9321501, rs2246943, rs2064431, rs7748148, rs2746429, rs2746427, rs34975647, rs2746430, rs11314127, rs2064430, rs6914831, rs2746420, rs2179779, rs2746421, rs2327613, rs6918097, rs2614275, rs2746426, rs2614278, rs34341491	11	rs1012645, rs6918097, rs2614278, rs11314127, rs34814575, rs9321501, rs2064431, rs2064430, rs34975647, rs34341491, rs6914831	1	rs34975647	0		0		0
rs149110519	Y	1	0.999946	rs149110519	1	rs149110519	1	rs149110519	0		0		0
rs2817441	Y	1	0.999661	rs2817441	1	rs2817441	0		0		0		0
rs1182180	Y	27	0.951513	rs3996402, rs1182196, rs2527690, rs2644275, rs2527692, rs2644274, rs2644295, rs2644298, rs2527694, rs2283784, rs1182180, rs2644296, rs6978692, rs2251491, rs1713920, rs757791, rs2248390, rs36125065, rs2527695, rs550520344, rs2527696, rs1182193, rs1182195, rs1182194, rs1182192, rs1182190, rs1182191	27	rs2527695, rs2527694, rs2527696, rs2527690, rs2527692, rs2248390, rs2251491, rs6978692, rs2283784, rs757791, rs2644296, rs2644295, rs1182180, rs2644298, rs2644275, rs2644274, rs1182194, rs36125065, rs3996402, rs1182191, rs550520344, rs1182195, rs1182196, rs1182190, rs1713920, rs1182192, rs1182193	5	rs550520344, rs1182196, rs2644295, rs2251491, rs1713920	0		0		0
rs6796	Y	2	1	rs6796, rs2347784	1	rs6796	0		0		0		0
rs35110517	Y	7	0.957465	rs35110517, rs11981948, rs62449592, rs62449591, rs17156536, rs28808007, rs62449561	7	rs35110517, rs28808007, rs62449561, rs62449592, rs17156536, rs62449591, rs11981948	1	rs17156536	1	rs17156536	0		0
rs62445347	Y	2	1	rs62445347, rs62445346	2	rs62445347, rs62445346	2	rs62445347, rs62445346	0		0		0
rs4385425	Y	4	0.961297	rs4385425, rs11185603, rs4917014, rs876036	4	rs11185603, rs4917014, rs876036, rs4385425	4	rs11185603, rs4917014, rs876036, rs4385425	4	rs11185603, rs4917014, rs876036, rs4385425	4	rs11185603, rs4917014, rs876036, rs4385425	4	rs11185603, rs4917014, rs876036, rs4385425
rs149007767	Y	1	1	rs149007767	1	rs149007767	1	rs149007767	1	rs149007767	1	rs149007767	1	rs149007767
rs78697948	Y	2	0.999585	rs78697948, rs78015841	2	rs78697948, rs78015841	2	rs78697948, rs78015841	2	rs78697948, rs78015841	2	rs78697948, rs78015841	0
rs80271829	Y	19	0.950417	rs75742253, rs80271829, rs112026687, rs76222288, rs80071925, rs113125091, rs77698270, rs75456464, rs78101437, rs76724704, rs76403956, rs113752498, rs75679153, rs35399233, rs75024862, rs76557218, rs75358704, rs113234906, rs75960470	19	rs113125091, rs80071925, rs76557218, rs76403956, rs76724704, rs77698270, rs75960470, rs113752498, rs75024862, rs75742253, rs75358704, rs75679153, rs78101437, rs35399233, rs80271829, rs76222288, rs112026687, rs75456464, rs113234906	19	rs113125091, rs80071925, rs76557218, rs76403956, rs76724704, rs77698270, rs75960470, rs113752498, rs75024862, rs75742253, rs75358704, rs75679153, rs78101437, rs35399233, rs80271829, rs76222288, rs112026687, rs75456464, rs113234906	19	rs113125091, rs80071925, rs76557218, rs76403956, rs76724704, rs77698270, rs75960470, rs113752498, rs75024862, rs75742253, rs75358704, rs75679153, rs78101437, rs35399233, rs80271829, rs76222288, rs112026687, rs75456464, rs113234906	19	rs113125091, rs80071925, rs76557218, rs76403956, rs76724704, rs77698270, rs75960470, rs113752498, rs75024862, rs75742253, rs75358704, rs75679153, rs78101437, rs35399233, rs80271829, rs76222288, rs112026687, rs75456464, rs113234906	2	rs75024862, rs75960470
rs445	Y	1	1	rs445	1	rs445	1	rs445	0		0		0
rs7785014	Y	7	0.962155	rs7785014, rs1973325, rs1973326, rs1552583, rs4321918, rs1489634, rs7794092	5	rs4321918, rs1973326, rs1973325, rs7785014, rs1552583	0		0		0		0
rs881362	Y	48	0.950034	rs11775706, rs4451328, rs2978887, rs2978888, rs2977796, rs2977795, rs2738062, rs2977797, rs142988324, rs11783437, rs2951865, rs2951864, rs10588266, rs2951827, rs11786258, rs2951863, rs4841775, rs2738060, rs2927344, rs2951828, rs2977794, rs10095037, rs4421371, rs4841773, rs4841776, rs881362, rs11776831, rs141471510, rs4841772, rs2702845, rs148891375, rs2980949, rs2951830, rs2977792, rs2951832, rs2…	8	rs4840639, rs4840638, rs2951828, rs881362, rs2978893, rs2951830, rs2951832, rs2702846	0		0		0		0
rs7826487	Y	1	0.999995	rs7826487	1	rs7826487	0		0		0		0
rs11992162	Y	16	0.953721	rs11992162, rs5889394, rs7823808, rs11784499, rs7836953, rs7460395, rs7461062, rs4841661, rs10108320, rs11250185, rs11994417, rs12334769, rs10088415, rs4840601, rs10108075, rs7836456	0		0		0		0		0
rs45577137	Y	1	1	rs45577137	1	rs45577137	1	rs45577137	0		0		0
rs12542907	Y	6	0.964542	rs146723115, rs62511286, rs12542907, rs144345073, rs55809707, rs67241230	0		0		0		0		0
rs17485419	Y	2	0.993229	rs17485419, rs55830820	1	rs55830820	0		0		0		0
rs6469606	Y	66	0.950472	rs13271228, rs6469605, rs6469606, rs3808460, rs4599845, rs6469603, rs2178949, rs2103481, rs9297541, rs71566093, rs6993253, rs4326410, rs3808461, rs719422, rs7011494, rs2884366, rs1057517, rs11989423, rs1963677, rs10710508, rs1351744, rs11785504, rs2178948, rs33977272, rs3808457, rs3808446, rs6998448, rs3808459, rs3808448, rs3808449, rs2223103, rs6986967, rs1028274, rs1483589, rs3779881, rs6469600…	65	rs3808438, rs3808439, rs6986967, rs33977272, rs3808459, rs3808456, rs3808457, rs11785504, rs3808434, rs1057517, rs3808450, rs9297541, rs71566093, rs1483589, rs2103481, rs2358019, rs3779881, rs3808449, rs13269499, rs3808440, rs2884366, rs2049864, rs719422, rs13267535, rs6998448, rs1351744, rs10097784, rs3802221, rs1963677, rs1963678, rs3802220, rs6993253, rs10955753, rs1160333, rs3808461, rs380846…	17	rs6469606, rs6469605, rs3808460, rs6469603, rs33977272, rs719422, rs2049864, rs3808456, rs3808457, rs6998144, rs13271228, rs9297541, rs2178949, rs10808475, rs1057517, rs71566093, rs3808461	0		0		0
rs138628047	Y	2	1	rs138628047, rs185531835	2	rs185531835, rs138628047	2	rs185531835, rs138628047	0		0		0
rs6993442	Y	1	1	rs6993442	1	rs6993442	1	rs6993442	0		0		0
rs3731211	Y	4	0.985308	rs7036656, rs3731211, rs2811708, rs5896958	3	rs2811708, rs7036656, rs3731211	0		0		0		0
rs6475611	Y	4	0.964628	rs6475611, rs10757287, rs12376511, rs10811664	0		0		0		0		0
rs9410380	Y	9	0.957661	rs9410380, rs1779307, rs10780207, rs2799692, rs2174057, rs1779317, rs2799699, rs2653811, rs1502715	1	rs1779307	0		0		0		0
rs1157008	Y	10	0.95824	rs4302920, rs1910267, rs10119051, rs1156619, rs2316805, rs4302919, rs2221310, rs2316801, rs1157008, rs6559311	1	rs1157008	0		0		0		0
rs62551476	Y	1	0.999705	rs62551476	0		0		0		0		0
rs10980797	Y	1	0.999951	rs10980797	1	rs10980797	0		0		0		0
rs7034139	N	1	1	rs563072220	0		0		0		0		0
rs17207368	Y	1	0.999998	rs17207368	0		0		0		0		0
rs55793580	Y	20	0.95343	rs55793580, rs73582394, rs9886786, rs73582388, rs4838147, rs73584308, rs73582386, rs4838140, rs9886913, rs3814135, rs28547564, rs9886717, rs4838143, rs143456113, rs4838149, rs56001443, rs74547575, rs4838139, rs2282086, rs78566345	10	rs73584308, rs56001443, rs4838149, rs2282086, rs4838147, rs4838143, rs3814135, rs78566345, rs143456113, rs74547575	9	rs73584308, rs56001443, rs4838149, rs2282086, rs4838147, rs3814135, rs78566345, rs143456113, rs74547575	0		0		0
rs687289	Y	27	0.958777	rs687289, rs9411377, rs687621, rs505922, rs543040, rs144131194, rs492488, rs674302, rs34357864, rs554833, rs8176663, rs545971, rs576125, rs576123, rs139840563, rs493246, rs491626, rs677355, rs676457, rs2769071, rs527210, rs529565, rs59602812, rs495203, rs597974, rs612169, rs597988	26	rs495203, rs674302, rs597988, rs505922, rs676457, rs8176663, rs493246, rs491626, rs492488, rs2769071, rs139840563, rs597974, rs529565, rs144131194, rs687289, rs34357864, rs59602812, rs545971, rs9411377, rs687621, rs677355, rs527210, rs554833, rs612169, rs576123, rs576125	0		0		0		0
rs2485713	Y	3	0.951755	rs2485713, rs2646420, rs2646421	3	rs2485713, rs2646420, rs2646421	0		0		0		0
rs10828725	Y	10	0.963879	rs12266014, rs11014291, rs140884840, rs10828724, rs10828725, rs9804265, rs11014296, rs10828723, rs112955547, rs7896608	6	rs12266014, rs11014291, rs11014296, rs10828725, rs112955547, rs140884840	1	rs140884840	0		0		0
rs475616	Y	51	0.951404	rs475616, rs2779068, rs2482820, rs1571956, rs2488010, rs2689216, rs2482819, rs1360550, rs2462015, rs503598, rs5784184, rs2482821, rs2795863, rs2462021, rs2488016, rs2462017, rs2091084, rs71491418, rs2482824, rs61839764, rs2505110, rs623932, rs5784181, rs34145641, rs2505109, rs1332615, rs71023555, rs2887513, rs11395990, rs2505111, rs2798907, rs572337598, rs2488004, rs623942, rs1571957, rs12782509,…	11	rs1332615, rs2462015, rs623942, rs2482819, rs2482824, rs475616, rs572337598, rs1571956, rs71491418, rs2798920, rs623932	0		0		0		0
rs7919533	Y	2	0.989779	rs7919533, rs9415040	2	rs9415040, rs7919533	2	rs9415040, rs7919533	2	rs9415040, rs7919533	2	rs9415040, rs7919533	2	rs9415040, rs7919533
rs11189181	N	17	0.955906	rs61863818, rs2275581, rs7924254, rs12415424, rs61863816, rs11189163, rs60334483, rs11189167, rs72838764, rs5787233, rs11189173, rs12218483, rs61861861, rs10882925, rs74729163, rs11189202, rs569678323	17	rs2275581, rs72838764, rs569678323, rs5787233, rs60334483, rs7924254, rs10882925, rs11189202, rs12218483, rs74729163, rs61863816, rs61863818, rs11189163, rs12415424, rs11189167, rs11189173, rs61861861	13	rs2275581, rs569678323, rs5787233, rs60334483, rs7924254, rs10882925, rs11189202, rs61863816, rs61863818, rs11189163, rs12415424, rs11189167, rs74729163	0		0		0
rs11190141	Y	12	0.955764	rs11190141, rs11190126, rs11361434, rs6584278, rs10883360, rs11190134, rs11190131, rs7078219, rs11190130, rs61872688, rs10883358, rs7081858	12	rs6584278, rs7078219, rs10883360, rs61872688, rs10883358, rs11190141, rs11361434, rs11190131, rs11190130, rs11190134, rs11190126, rs7081858	1	rs11190141	0		0		0
rs562752749	Y	7	0.951549	rs562752749, rs4147157, rs486955, rs2482505, rs2482508, rs284841, rs176185	7	rs2482508, rs2482505, rs176185, rs486955, rs4147157, rs562752749, rs284841	4	rs486955, rs4147157, rs2482505, rs176185	1	rs176185	0		0
rs10751647	Y	5	0.975511	rs10751647, rs10794308, rs4758639, rs3809112, rs11246065	5	rs4758639, rs3809112, rs11246065, rs10751647, rs10794308	5	rs4758639, rs3809112, rs11246065, rs10751647, rs10794308	2	rs3809112, rs10751647	2	rs3809112, rs10751647	0
rs907612	Y	1	0.999996	rs907612	1	rs907612	1	rs907612	1	rs907612	1	rs907612	1	rs907612
rs2521295	Y	42	0.962061	rs2521295, rs79616871, rs962902, rs7126660, rs962903, rs9783374, rs2173888, rs2651780, rs2106606, rs2521286, rs2521283, rs10734191, rs59251266, rs2106604, rs2651794, rs11529118, rs2521284, rs2521282, rs11022259, rs2521296, rs11600971, rs36046625, rs2521288, rs377086479, rs11517725, rs2651779, rs11529115, rs2521291, rs2651781, rs2651804, rs11022291, rs2651784, rs2521294, rs12799224, rs143902418, r…	42	rs962903, rs962902, rs11022289, rs9783374, rs377086479, rs143902418, rs2651781, rs11600971, rs2521283, rs2521292, rs2521288, rs2521284, rs2521286, rs2651784, rs2651783, rs2521282, rs2651780, rs12799224, rs79616871, rs59251266, rs2106606, rs2106604, rs2651804, rs2651779, rs56094024, rs11022259, rs11022291, rs11529115, rs2651795, rs12797765, rs2651794, rs2173888, rs7126660, rs10734191, rs2521291, r…	42	rs962903, rs962902, rs11022289, rs9783374, rs377086479, rs143902418, rs2651781, rs11600971, rs2521283, rs2521292, rs2521288, rs2521284, rs2521286, rs2651784, rs2651783, rs2521282, rs2651780, rs12799224, rs79616871, rs59251266, rs2106606, rs2106604, rs2651804, rs2651779, rs56094024, rs11022259, rs11022291, rs11529115, rs2651795, rs12797765, rs2651794, rs2173888, rs7126660, rs10734191, rs2521291, r…	0		0		0
rs143034248	Y	1	1	rs143034248	1	rs143034248	1	rs143034248	1	rs143034248	1	rs143034248	0
rs144110170	Y	20	0.955361	rs144110170, rs1945392, rs7121365, rs12577260, rs1945393, rs11602323, rs11600178, rs563729044, rs61911494, rs6589937, rs56994688, rs17246732, rs58371529, rs17337899, rs17337892, rs61911463, rs11607161, rs11600607, rs17126698, rs61911497	20	rs17126698, rs17337899, rs11600178, rs1945393, rs1945392, rs17246732, rs11607161, rs17337892, rs58371529, rs563729044, rs56994688, rs11602323, rs61911463, rs11600607, rs144110170, rs12577260, rs6589937, rs61911497, rs61911494, rs7121365	7	rs1945393, rs1945392, rs11602323, rs144110170, rs11600178, rs11607161, rs7121365	0		0		0
rs34834119	Y	1	0.99626	rs34834119	1	rs34834119	1	rs34834119	0		0		0
rs7487827	Y	2	0.955003	rs7487827, rs2369391	2	rs2369391, rs7487827	2	rs2369391, rs7487827	2	rs2369391, rs7487827	2	rs2369391, rs7487827	0
rs11611397	Y	16	0.970359	rs11611647, rs10774209, rs56122271, rs7955734, rs10849020, rs4573764, rs11611397, rs10849022, rs10849023, rs36029372, rs7138216, rs7309743, rs12320749, rs536350318, rs10592192, rs11615482	12	rs7955734, rs12320749, rs7309743, rs11611647, rs10774209, rs4573764, rs10592192, rs36029372, rs10849020, rs10849023, rs10849022, rs7138216	4	rs11611647, rs10774209, rs7955734, rs10849023	0		0		0
rs4149577	Y	3	0.999771	rs4149577, rs2284344, rs887477	3	rs2284344, rs4149577, rs887477	3	rs2284344, rs4149577, rs887477	3	rs2284344, rs4149577, rs887477	3	rs2284344, rs4149577, rs887477	0
rs4020660	Y	1	0.966286	rs4020660	0		0		0		0		0
rs2734442	Y	29	0.953048	rs7298732, rs2734442, rs1851073, rs2682487, rs35909400, rs35320802, rs2859659, rs10743892, rs61917716, rs2859661, rs2682509, rs34714595, rs369609930, rs76478238, rs77926410, rs11053801, rs10772280, rs35649801, rs140046002, rs71451787, rs4763526, rs78326895, rs11353916, rs112413037, rs146841718, rs2859660, rs76459799, rs10845130, rs2981595	29	rs11353916, rs35320802, rs61917716, rs71451787, rs2981595, rs140046002, rs112413037, rs2859661, rs2682509, rs4763526, rs10743892, rs369609930, rs76459799, rs10772280, rs1851073, rs76478238, rs35649801, rs2734442, rs2859659, rs78326895, rs7298732, rs34714595, rs10845130, rs2859660, rs35909400, rs2682487, rs146841718, rs11053801, rs77926410	0		0		0		0
rs1700159	Y	2	0.985361	rs1700159, rs706809	2	rs706809, rs1700159	1	rs1700159	0		0		0
rs35979828	Y	1	1	rs35979828	1	rs35979828	1	rs35979828	1	rs35979828	0		0
rs1800973	Y	1	0.996226	rs1800973	1	rs1800973	1	rs1800973	1	rs1800973	0		0
rs35761782	Y	45	0.956745	rs35761782, rs10745504, rs34619938, rs10858895, rs7306772, rs2230281, rs10777178, rs4842492, rs10777174, rs10745503, rs4842493, rs10858892, rs10777172, rs7310238, rs4842491, rs10745506, rs7313924, rs10777173, rs12306790, rs7978862, rs10777180, rs1427831, rs10777170, rs10777175, rs9669104, rs4842494, rs10777182, rs7299172, rs9308287, rs11411488, rs10777181, rs937163, rs11379713, rs10128832, rs1258…	30	rs12581312, rs10745507, rs10745506, rs10745504, rs10745503, rs10858895, rs10858892, rs10858893, rs7306772, rs11411488, rs2052828, rs2230281, rs10777178, rs71454159, rs12306790, rs8181612, rs9308287, rs10777166, rs10777167, rs937163, rs34619938, rs4842494, rs3864928, rs11379713, rs10777182, rs10777180, rs10777181, rs4842493, rs4842492, rs4842491	14	rs10777166, rs10745507, rs12306790, rs71454159, rs10858895, rs7306772, rs10777167, rs10777182, rs2052828, rs10777180, rs10777181, rs3864928, rs34619938, rs2230281	1	rs2230281	0		0
rs12312487	Y	11	0.953343	rs12312487, rs67531162, rs4964677, rs7297025, rs10778624, rs10219473, rs10219723, rs7296645, rs10778623, rs11113821, rs10219655	11	rs10778624, rs10778623, rs4964677, rs7296645, rs10219723, rs10219655, rs10219473, rs12312487, rs67531162, rs7297025, rs11113821	11	rs10778624, rs10778623, rs4964677, rs7296645, rs10219723, rs10219655, rs10219473, rs12312487, rs67531162, rs7297025, rs11113821	0		0		0
rs3184504	Y	2	0.984543	rs3184504, rs7310615	2	rs3184504, rs7310615	2	rs3184504, rs7310615	2	rs3184504, rs7310615	0		0
rs73204034	Y	2	0.991838	rs73204034, rs60109929	1	rs73204034	1	rs73204034	0		0		0
rs1805106	Y	1	1	rs1805106	1	rs1805106	0		0		0		0
rs61946325	Y	44	0.95846	rs6491249, rs61946325, rs138479501, rs79566936, rs61944199, rs2491239, rs61944702, rs61944701, rs12430881, rs61946324, rs2491240, rs7993639, rs145722194, rs59703277, rs2491235, rs35562724, rs61944200, rs12427653, rs74653167, rs7329160, rs2491220, rs8000945, rs61944703, rs61944700, rs12429639, rs56160015, rs7992631, rs12427992, rs2491236, rs7339100, rs59947907, rs6491250, rs6491248, rs2491237, rs6…	44	rs6491248, rs6491249, rs138479501, rs7329160, rs12429639, rs74653167, rs2491240, rs2491217, rs12427653, rs61944200, rs12427992, rs2491220, rs12430881, rs2491233, rs7985425, rs56160015, rs8000945, rs59947907, rs61944199, rs35562724, rs2491237, rs7992631, rs7339100, rs61946324, rs61946325, rs2491239, rs2491238, rs6491252, rs6491250, rs61944700, rs61944701, rs61944702, rs61944703, rs2491235, rs24912…	16	rs6491248, rs6491249, rs2491237, rs12429639, rs74653167, rs2491234, rs59947907, rs2504234, rs61944200, rs61944700, rs61944701, rs61944702, rs2491235, rs2491220, rs79566936, rs2491236	2	rs61944700, rs74653167	0		0
rs76428106	Y	1	1	rs76428106	1	rs76428106	0		0		0		0
rs9554228	Y	9	0.972344	rs9554228, rs9507983, rs7318817, rs9551428, rs1933437, rs6491258, rs9512996, rs7989654, rs9513018	9	rs7989654, rs9513018, rs9554228, rs9507983, rs1933437, rs9551428, rs9512996, rs7318817, rs6491258	5	rs1933437, rs9554228, rs9513018, rs7318817, rs6491258	0		0		0
rs189992044	Y	1	1	rs189992044	1	rs189992044	0		0		0		0
rs1892548	Y	1	1	rs1892548	1	rs1892548	0		0		0		0
rs4325427	Y	1	0.958931	rs4325427	1	rs4325427	0		0		0		0
rs66645127	Y	7	0.951686	rs66645127, rs7996207, rs3751384, rs2038881, rs12146924, rs7326825, rs7333969	6	rs12146924, rs7326825, rs66645127, rs7996207, rs3751384, rs7333969	1	rs7326825	0		0		0
rs73217470	Y	5	0.968946	rs73217470, rs376225827, rs57667148, rs557871456, rs67483792	1	rs73217470	0		0		0		0
rs150861794	Y	1	1	rs150861794	1	rs150861794	1	rs150861794	0		0		0
rs75900305	Y	1	0.969591	rs75900305	0		0		0		0		0
rs1887639	Y	19	0.957692	rs1887639, rs61040229, rs7983084, rs1010205, rs9559569, rs9555595, rs7999199, rs60854630, rs9559567, rs9555597, rs7982468, rs9555602, rs2182918, rs2031836, rs9559578, rs9555603, rs9559576, rs9559575, rs9559577	12	rs61040229, rs7982468, rs2182918, rs9559578, rs9559576, rs9559577, rs9555602, rs9555603, rs1887639, rs9559575, rs9555597, rs2031836	7	rs9559575, rs9559578, rs9559576, rs9559577, rs9555602, rs9555603, rs2031836	0		0		0
rs58814158	Y	10	0.968489	rs58814158, rs16975424, rs113466690, rs77120970, rs2298241, rs12428089, rs72652097, rs16975420, rs72652096, rs2275842	10	rs2275842, rs16975420, rs113466690, rs16975424, rs72652096, rs72652097, rs58814158, rs77120970, rs12428089, rs2298241	10	rs2275842, rs16975420, rs113466690, rs16975424, rs72652096, rs72652097, rs58814158, rs77120970, rs12428089, rs2298241	0		0		0
rs2239630	Y	1	1	rs2239630	1	rs2239630	1	rs2239630	1	rs2239630	1	rs2239630	1	rs2239630
rs2038700	Y	3	0.961458	rs2038700, rs2332462, rs7141943	2	rs2038700, rs2332462	0		0		0		0
rs1400745	Y	2	0.989296	rs1400745, rs145410111	1	rs1400745	1	rs1400745	0		0		0
rs72699866	Y	16	0.965987	rs8010344, rs7143806, rs10498635, rs7146689, rs11624512, rs72699866, rs7141996, rs1075472, rs11623779, rs17184313, rs11621587, rs11627441, rs72699846, rs112560164, rs72699855, rs537153425	16	rs112560164, rs17184313, rs7146689, rs72699855, rs11623779, rs7143806, rs72699846, rs11627441, rs72699866, rs11624512, rs8010344, rs7141996, rs11621587, rs537153425, rs1075472, rs10498635	16	rs112560164, rs17184313, rs7146689, rs72699855, rs11623779, rs7143806, rs72699846, rs11627441, rs72699866, rs11624512, rs8010344, rs7141996, rs11621587, rs537153425, rs1075472, rs10498635	14	rs112560164, rs17184313, rs7146689, rs72699855, rs11623779, rs7143806, rs72699846, rs11627441, rs72699866, rs11624512, rs11621587, rs537153425, rs1075472, rs10498635	9	rs112560164, rs7146689, rs11623779, rs11627441, rs72699846, rs72699866, rs11624512, rs11621587, rs537153425	8	rs112560164, rs7146689, rs11627441, rs72699846, rs72699866, rs11624512, rs11621587, rs537153425
rs8022179	Y	7	0.957359	rs8022179, rs8020912, rs11626562, rs8016326, rs11621300, rs375246367, rs62007660	5	rs8016326, rs8020912, rs11621300, rs11626562, rs8022179	5	rs8016326, rs8020912, rs11621300, rs11626562, rs8022179	0		0		0
rs17739167	Y	4	0.999613	rs17739167, rs4286082, rs28479572, rs17687755	4	rs17687755, rs17739167, rs28479572, rs4286082	2	rs17687755, rs4286082	0		0		0
rs149698681	Y	1	1	rs149698681	1	rs149698681	1	rs149698681	0		0		0
rs7180079	Y	16	0.950246	rs7180079, rs12903745, rs28619038, rs376059503, rs8029682, rs8034610, rs12900008, rs6494475, rs12148898, rs4776447, rs10547644, rs35659638, rs1033205, rs1033206, rs1533378, rs11635217	14	rs12900008, rs10547644, rs4776447, rs11635217, rs1033205, rs12903745, rs8029682, rs8034610, rs1033206, rs7180079, rs28619038, rs6494475, rs12148898, rs1533378	1	rs1533378	0		0		0
rs28574727	Y	29	0.953211	rs28574727, rs28723586, rs11545072, rs28662790, rs142779899, rs35998530, rs66993805, rs892650, rs59576467, rs12909009, rs8027513, rs373318444, rs2053137, rs7180725, rs34121578, rs67284147, rs3825891, rs4492994, rs28575576, rs12101816, rs11545071, rs12904090, rs28894785, rs7227, rs28371886, rs660931, rs12102000, rs28626665, rs11455	15	rs8027513, rs373318444, rs35998530, rs12101816, rs34121578, rs11455, rs28575576, rs11545071, rs11545072, rs67284147, rs28894785, rs4492994, rs660931, rs59576467, rs7227	0		0		0		0
rs67631345	Y	2	0.985397	rs67631345, rs8037798	0		0		0		0		0
rs12916091	N	1	0.999335	rs12102032	0		0		0		0		0
rs11574938	Y	11	0.958761	rs7196129, rs71149022, rs11150589, rs12716977, rs11574938, rs12598978, rs4630562, rs7197010, rs11150590, rs12926510, rs12923573	10	rs7197010, rs12716977, rs4630562, rs12926510, rs12598978, rs11574938, rs12923573, rs11150589, rs7196129, rs71149022	10	rs7197010, rs12716977, rs4630562, rs12926510, rs12598978, rs11574938, rs12923573, rs11150589, rs7196129, rs71149022	9	rs7197010, rs12716977, rs4630562, rs12926510, rs12598978, rs11574938, rs11150589, rs7196129, rs71149022	9	rs7197010, rs12716977, rs4630562, rs12926510, rs12598978, rs11574938, rs11150589, rs7196129, rs71149022	7	rs12716977, rs12926510, rs12598978, rs11574938, rs11150589, rs7196129, rs71149022
rs34018670	Y	32	0.958257	rs34018670, rs12444274, rs12444243, rs35690046, rs8053858, rs8053834, rs74030466, rs74030467, rs34502201, rs8052178, rs12446987, rs16954082, rs8058727, rs34638446, rs8048893, rs11150315, rs11643914, rs16954075, rs72820985, rs28633267, rs74030463, rs16954088, rs74030461, rs144993723, rs34450250, rs1544804, rs12446476, rs12443565, rs1547990, rs74030462, rs6564792, rs74030464	31	rs144993723, rs8053858, rs34502201, rs12444243, rs34018670, rs35690046, rs16954075, rs72820985, rs8058727, rs11643914, rs12446476, rs8048893, rs1547990, rs11150315, rs74030467, rs74030466, rs74030464, rs74030463, rs74030462, rs74030461, rs12444274, rs1544804, rs16954082, rs8052178, rs16954088, rs28633267, rs8053834, rs12443565, rs34638446, rs34450250, rs6564792	2	rs74030462, rs72820985	0		0		0
rs247826	Y	4	0.967913	rs247826, rs247833, rs71392781, rs247831	4	rs247826, rs247833, rs247831, rs71392781	1	rs247826	0		0		0
rs395498	N	1	1	rs391855	1	rs391855	1	rs391855	0		0		0
rs56177354	Y	1	1	rs56177354	1	rs56177354	1	rs56177354	1	rs56177354	1	rs56177354	0
rs34993178	Y	1	1	rs34993178	1	rs34993178	1	rs34993178	1	rs34993178	1	rs34993178	0
rs2292982	N	1	1	rs144009594	1	rs144009594	1	rs144009594	1	rs144009594	1	rs144009594	1	rs144009594
rs8064111	Y	1	1	rs8064111	1	rs8064111	1	rs8064111	1	rs8064111	1	rs8064111	0
rs11641153	N	1	1	rs76121846	0		0		0		0		0
rs6540234	Y	1	0.999999	rs6540234	1	rs6540234	1	rs6540234	0		0		0
rs113646461	Y	1	0.999808	rs113646461	1	rs113646461	0		0		0		0
rs142105922	Y	1	0.999999	rs142105922	1	rs142105922	0		0		0		0
rs12232384	Y	6	0.95584	rs9933582, rs13330176, rs9927316, rs9939427, rs13333054, rs12232384	6	rs9927316, rs9939427, rs9933582, rs12232384, rs13333054, rs13330176	5	rs9933582, rs13333054, rs9939427, rs9927316, rs13330176	4	rs9933582, rs9939427, rs9927316, rs13330176	0		0
rs11642657	Y	1	1	rs11642657	1	rs11642657	1	rs11642657	1	rs11642657	0		0
rs370221402	Y	1	1	rs370221402	0		0		0		0		0
rs34557412	Y	1	1	rs34557412	1	rs34557412	0		0		0		0
rs1105527	Y	5	0.960231	rs2945412, rs1105527, rs2948542, rs2948536, rs17778144	5	rs2948536, rs1105527, rs2948542, rs2945412, rs17778144	2	rs17778144, rs2948542	0		0		0
rs4474742	Y	51	0.950263	rs4474742, rs11395406, rs57261890, rs2729455, rs200528200, rs2628167, rs11080108, rs552693108, rs2264302, rs148261499, rs2447935, rs112367099, rs3102555, rs2264303, rs2244585, rs2617866, rs2617867, rs3115086, rs58841564, rs1038088, rs3102557, rs1531553, rs3115093, rs2628185, rs55885465, rs3115092, rs3102560, rs2729440, rs2729448, rs2628191, rs3115100, rs2447937, rs2617877, rs2628186, rs2729447, r…	48	rs11370020, rs2729455, rs2617877, rs200528200, rs3115093, rs3115092, rs3115090, rs148261499, rs2127001, rs112367099, rs2628173, rs1531553, rs2729448, rs2628185, rs3102557, rs3102555, rs2628167, rs2264303, rs2264302, rs55885465, rs2254414, rs2729446, rs2729447, rs2729440, rs2628180, rs1038088, rs4474742, rs552693108, rs11395406, rs3115086, rs2628191, rs2447935, rs2447937, rs2259857, rs2447938, rs3…	29	rs11370020, rs3115093, rs3115092, rs3115090, rs1531553, rs2628185, rs3102557, rs3102555, rs2264303, rs2264302, rs2254414, rs1038088, rs552693108, rs11395406, rs3115086, rs3102560, rs2447935, rs2447937, rs2447938, rs3115088, rs2244585, rs3102561, rs2628191, rs2617868, rs34704864, rs2617866, rs2617867, rs74381245, rs3115100	9	rs11370020, rs2628191, rs3102555, rs552693108, rs3115092, rs3115090, rs2447937, rs2447938, rs3115088	0		0
rs853195	Y	37	0.956952	rs865483, rs373703160, rs853199, rs862490, rs6607275, rs2522972, rs853208, rs2522968, rs4795203, rs113089822, rs853233, rs2107105, rs7217375, rs853211, rs2522965, rs1859191, rs2680721, rs864083, rs2522966, rs853198, rs2680718, rs4795200, rs2107104, rs7213617, rs853191, rs853195, rs853234, rs10675716, rs853192, rs853194, rs853214, rs11870754, rs853215, rs8076711, rs12603185, rs9906140, rs11653332	37	rs865483, rs862490, rs2522972, rs2680721, rs853208, rs11653332, rs6607275, rs853199, rs853198, rs113089822, rs853192, rs853191, rs853195, rs853194, rs7213617, rs853214, rs2107105, rs2107104, rs9906140, rs12603185, rs1859191, rs8076711, rs7217375, rs2522965, rs2522966, rs2680718, rs853211, rs853234, rs2522968, rs853233, rs373703160, rs864083, rs11870754, rs853215, rs4795203, rs4795200, rs10675716	10	rs373703160, rs865483, rs862490, rs7217375, rs853199, rs853195, rs853194, rs853208, rs853198, rs2522968	5	rs853198, rs373703160, rs865483, rs862490, rs853199	2	rs853198, rs865483	0
rs25645	Y	36	0.953516	rs12450688, rs71355435, rs2302774, rs34648856, rs11078931, rs576295138, rs543563352, rs25645, rs3744245, rs528400393, rs4072639, rs2270401, rs11867302, rs2227333, rs9916158, rs12309, rs12451547, rs12453334, rs34453912, rs12453343, rs35272691, rs34933056, rs12453341, rs34003767, rs34342173, rs3935281, rs36071767, rs2227321, rs2302777, rs7502971, rs2227319, rs201474001, rs12451897, rs12602514, rs11…	31	rs7502971, rs201474001, rs12309, rs71355435, rs2302774, rs2302777, rs11867302, rs2227333, rs2227319, rs11078936, rs12451897, rs34648856, rs12450688, rs36071767, rs12453334, rs4072639, rs528400393, rs34003767, rs11078931, rs3935281, rs3744245, rs2270401, rs9916158, rs2227321, rs576295138, rs543563352, rs34453912, rs12453343, rs12451547, rs12453341, rs25645	1	rs9916158	0		0		0
rs34097845	Y	1	0.999988	rs34097845	1	rs34097845	1	rs34097845	0		0		0
rs2632516	Y	3	0.997538	rs2632516, rs2526377, rs2526378	3	rs2526378, rs2526377, rs2632516	3	rs2526378, rs2526377, rs2632516	1	rs2526378	0		0
rs7212590	Y	6	0.994784	rs7212590, rs7216675, rs73315284, rs113411051, rs7214032, rs56142307	6	rs56142307, rs73315284, rs113411051, rs7212590, rs7214032, rs7216675	6	rs56142307, rs73315284, rs113411051, rs7212590, rs7214032, rs7216675	2	rs7216675, rs56142307	1	rs7216675	0
rs11332131	N	14	0.955139	rs1292061, rs2063353, rs12938273, rs1292064, rs1295926, rs34385574, rs1296280, rs2526359, rs1292044, rs2645482, rs1295927, rs1292071, rs2333625, rs1292069	14	rs1292064, rs12938273, rs1296280, rs1292061, rs2526359, rs2645482, rs34385574, rs1292044, rs1292071, rs2333625, rs1292069, rs1295926, rs1295927, rs2063353	12	rs1292064, rs12938273, rs1296280, rs1292061, rs2526359, rs34385574, rs1292044, rs1292071, rs1292069, rs1295926, rs1295927, rs2063353	5	rs1292064, rs34385574, rs1292071, rs1292069, rs1295927	4	rs1292064, rs34385574, rs1292071, rs1295927	0
rs1037171	Y	4	0.999982	rs1037171, rs749780, rs77936863, rs1037170	4	rs749780, rs1037171, rs1037170, rs77936863	4	rs749780, rs1037171, rs1037170, rs77936863	3	rs749780, rs1037171, rs1037170	0		0
rs8064299	Y	10	0.951282	rs8064299, rs2384952, rs4789094, rs7420, rs895692, rs878906, rs878907, rs3744208, rs878905, rs880827	10	rs880827, rs7420, rs878906, rs878905, rs895692, rs878907, rs3744208, rs2384952, rs8064299, rs4789094	10	rs880827, rs7420, rs878906, rs878905, rs895692, rs878907, rs3744208, rs2384952, rs8064299, rs4789094	8	rs880827, rs878907, rs878906, rs878905, rs7420, rs3744208, rs2384952, rs4789094	1	rs2384952	0
rs77572283	Y	8	0.951753	rs9674881, rs9797117, rs77572283, rs9330533, rs9330534, rs12946950, rs35798026, rs35793360	0		0		0		0		0
rs11082304	N	1	0.968297	rs113232639	1	rs113232639	1	rs113232639	0		0		0
rs17758695	Y	1	0.999999	rs17758695	1	rs17758695	1	rs17758695	0		0		0
rs12458462	Y	12	0.953668	rs12458462, rs56817821, rs2007483, rs58675823, rs12456692, rs3786228, rs2242174, rs2242177, rs2242175, rs62097723, rs2035085, rs147933855	12	rs2242174, rs56817821, rs58675823, rs2242175, rs62097723, rs12456692, rs2242177, rs147933855, rs12458462, rs2007483, rs2035085, rs3786228	6	rs2242174, rs56817821, rs58675823, rs2242175, rs62097723, rs3786228	0		0		0
rs4807440	Y	1	0.998553	rs4807440	1	rs4807440	1	rs4807440	1	rs4807440	1	rs4807440	1	rs4807440
rs413141	Y	2	0.99885	rs413141, rs1077667	2	rs413141, rs1077667	2	rs413141, rs1077667	1	rs1077667	1	rs1077667	0
rs571497	Y	1	0.955851	rs571497	0		0		0		0		0
rs117758012	Y	3	1	rs117758012, rs145060708, rs138908014	0		0		0		0		0
rs144412371	Y	18	0.967098	rs117533700, rs144412371, rs16978871, rs117712228, rs140567911, rs150757731, rs202138513, rs141821279, rs115864897, rs116307916, rs145933885, rs117295219, rs117332249, rs151187830, rs16978873, rs16978877, rs75550675, rs75339272	12	rs150757731, rs117712228, rs141821279, rs16978873, rs16978871, rs117533700, rs151187830, rs144412371, rs117295219, rs75550675, rs140567911, rs75339272	4	rs150757731, rs117295219, rs151187830, rs75550675	2	rs150757731, rs75550675	0		0
rs35928002	Y	1	0.999995	rs35928002	0		0		0		0		0
rs11086102	Y	14	0.95262	rs11086102, rs12973608, rs12980403, rs3075305, rs12610373, rs10686842, rs7256111, rs7247222, rs8113367, rs4808779, rs8109944, rs8110070, rs12608504, rs1075403	14	rs8110070, rs1075403, rs12980403, rs8109944, rs12610373, rs12608504, rs7256111, rs7247222, rs12973608, rs8113367, rs10686842, rs4808779, rs3075305, rs11086102	9	rs8110070, rs8109944, rs7256111, rs12608504, rs8113367, rs7247222, rs10686842, rs4808779, rs3075305	1	rs12608504	0		0
rs28375303	Y	12	0.952496	rs3859570, rs5827412, rs7258465, rs28375303, rs1985157, rs7257932, rs34746918, rs10408290, rs147303113, rs2385088, rs10409003, rs34010330	12	rs7258465, rs28375303, rs10408290, rs147303113, rs1985157, rs34746918, rs5827412, rs7257932, rs10409003, rs2385088, rs3859570, rs34010330	12	rs7258465, rs28375303, rs10408290, rs147303113, rs1985157, rs34746918, rs5827412, rs7257932, rs10409003, rs2385088, rs3859570, rs34010330	7	rs7258465, rs28375303, rs1985157, rs34746918, rs5827412, rs7257932, rs3859570	6	rs28375303, rs1985157, rs34746918, rs5827412, rs7257932, rs3859570	1	rs5827412
rs7249692	Y	7	0.960403	rs7249692, rs8103250, rs9304962, rs8108705, rs7252981, rs8109618, rs7245672	3	rs7252981, rs7249692, rs7245672	0		0		0		0
rs12151289	Y	1	1	rs12151289	1	rs12151289	1	rs12151289	1	rs12151289	1	rs12151289	0
rs35493131	Y	32	0.951558	rs35493131, rs7258795, rs74518202, rs117560218, rs138338032, rs78782556, rs143790788, rs113028115, rs57938324, rs79543234, rs111518061, rs2267630, rs117970118, rs78304176, rs146336041, rs76292187, rs568391913, rs79436593, rs4141062, rs79636502, rs79021928, rs570331458, rs111862714, rs202107710, rs61735151, rs74844647, rs2302485, rs77108948, rs144993858, rs117388241, rs541017418, rs148978874	20	rs144993858, rs4141062, rs111862714, rs78304176, rs2267630, rs76292187, rs570331458, rs117388241, rs2302485, rs61735151, rs117970118, rs74844647, rs148978874, rs138338032, rs79021928, rs35493131, rs79436593, rs77108948, rs79543234, rs568391913	14	rs144993858, rs4141062, rs111862714, rs568391913, rs2267630, rs76292187, rs117970118, rs74844647, rs79021928, rs35493131, rs79436593, rs77108948, rs570331458, rs78304176	8	rs144993858, rs4141062, rs568391913, rs2267630, rs77108948, rs79021928, rs111862714, rs570331458	0		0
rs11879798	Y	6	0.999941	rs11879798, rs56344893, rs34144623, rs56681946, rs111402121, rs62116961	6	rs62116961, rs11879798, rs111402121, rs56681946, rs34144623, rs56344893	6	rs62116961, rs11879798, rs111402121, rs56681946, rs34144623, rs56344893	6	rs62116961, rs11879798, rs111402121, rs56681946, rs34144623, rs56344893	3	rs11879798, rs111402121, rs62116961	0
rs12459847	Y	13	0.951557	rs12459847, rs143273199, rs145605569, rs11673000, rs11673093, rs183657985, rs73036517, rs11669915, rs7255933, rs74444983, rs137991431, rs117955557, rs11669910	1	rs117955557	1	rs117955557	1	rs117955557	0		0
rs45474992	Y	1	0.999946	rs45474992	1	rs45474992	0		0		0		0
rs62143206	Y	4	0.988276	rs10418046, rs62143206, rs4632248, rs34436714	4	rs62143206, rs4632248, rs34436714, rs10418046	4	rs62143206, rs4632248, rs34436714, rs10418046	2	rs34436714, rs10418046	0		0
rs4432538	Y	5	0.998668	rs4432538, rs1883932, rs6055955, rs6086540, rs6077396	0		0		0		0		0
rs6060987	Y	32	0.954931	rs6089093, rs58904263, rs59103193, rs1887732, rs6060960, rs6060978, rs6119729, rs6060979, rs6058470, rs6121242, rs146263117, rs4518038, rs6060989, rs73241710, rs6058465, rs8118150, rs6060987, rs6089094, rs17093657, rs6121245, rs11471893, rs6060976, rs72268254, rs72292472, rs2377317, rs6089080, rs6060992, rs1009453, rs6060962, rs879982, rs6121246, rs6089075	14	rs73241710, rs6060960, rs6060962, rs6060992, rs6089094, rs879982, rs6060978, rs6060979, rs6060987, rs6121242, rs6058470, rs6121245, rs59103193, rs6058465	1	rs73241710	0		0		0
rs1555133	Y	15	0.951788	rs200637071, rs1555133, rs12480462, rs34310097, rs6141728, rs13044256, rs4911234, rs2143534, rs4911235, rs6141734, rs17356521, rs11167169, rs6058714, rs4911236, rs6141310	15	rs12480462, rs6141310, rs200637071, rs17356521, rs11167169, rs6058714, rs2143534, rs4911234, rs6141728, rs4911235, rs13044256, rs1555133, rs6141734, rs4911236, rs34310097	8	rs12480462, rs6141310, rs200637071, rs6058714, rs2143534, rs4911234, rs13044256, rs4911236	3	rs13044256, rs4911234, rs6058714	0		0
rs12480732	Y	4	0.962915	rs12480732, rs11699129, rs61114499, rs11698959	3	rs11699129, rs61114499, rs12480732	0		0		0		0
rs4812447	Y	1	0.953437	rs4812447	1	rs4812447	0		0		0		0
rs4142441	Y	3	0.964391	rs4142441, rs6031458, rs35811761	3	rs4142441, rs6031458, rs35811761	2	rs4142441, rs6031458	2	rs4142441, rs6031458	0		0
rs17196752	N	1	0.998485	rs6125961	1	rs6125961	1	rs6125961	1	rs6125961	1	rs6125961	0
rs913672	Y	1	0.992573	rs913672	1	rs913672	1	rs913672	0		0		0
rs913678	Y	1	0.990079	rs913678	1	rs913678	1	rs913678	1	rs913678	1	rs913678	1	rs913678
rs562398803	Y	8	0.953223	rs562398803, rs6095972, rs6095973, rs6091169, rs6012951, rs6095975, rs6095978, rs55800638	1	rs562398803	0		0		0		0
rs144322196	Y	1	1	rs144322196	1	rs144322196	1	rs144322196	1	rs144322196	1	rs144322196	1	rs144322196
rs140221307	Y	1	1	rs140221307	1	rs140221307	1	rs140221307	1	rs140221307	1	rs140221307	0
rs144369129	Y	4	0.960899	rs879577, rs144369129, rs879575, rs4819555	4	rs879575, rs879577, rs144369129, rs4819555	4	rs879575, rs879577, rs144369129, rs4819555	4	rs879575, rs879577, rs144369129, rs4819555	4	rs879575, rs879577, rs144369129, rs4819555	1	rs144369129
rs2238783	Y	18	0.95034	rs2073748, rs917478, rs2238783, rs140486316, rs2240717, rs2238781, rs2238782, rs917479, rs4819526, rs9605043, rs4819527, rs7284393, rs7292055, rs2012714, rs12628032, rs4819853, rs2240716, rs758374	11	rs7292055, rs7284393, rs4819527, rs140486316, rs917478, rs4819853, rs9605043, rs917479, rs4819526, rs2238783, rs2012714	4	rs4819526, rs7292055, rs7284393, rs9605043	0		0		0
rs7288670	Y	4	0.979003	rs7288670, rs2275984, rs9608255, rs34505104	0		0		0		0		0
rs62227043	Y	8	0.951734	rs62227043, rs9625746, rs62227042, rs7284125, rs1997719, rs12158292, rs12161095, rs5752882	5	rs62227042, rs62227043, rs1997719, rs7284125, rs9625746	0		0		0		0
rs138918	Y	14	0.955924	rs138918, rs47340, rs138917, rs47341, rs105585, rs138916, rs138909, rs138914, rs3937387, rs113515, rs138908, rs34679008, rs62232061, rs62234274	14	rs34679008, rs47341, rs138909, rs62234274, rs138908, rs105585, rs47340, rs138918, rs3937387, rs113515, rs62232061, rs138917, rs138916, rs138914	13	rs34679008, rs47341, rs138909, rs62234274, rs138908, rs105585, rs138918, rs3937387, rs113515, rs62232061, rs138917, rs138916, rs138914	9	rs34679008, rs62234274, rs138908, rs138909, rs138918, rs3937387, rs113515, rs62232061, rs138914	2	rs138908, rs138918	0
rs5769707	Y	16	0.950211	rs5769707, rs5770594, rs7288869, rs4524218, rs763127, rs9616327, rs739248, rs35299775, rs1018812, rs2071904, rs5770610, rs5770585, rs35786721, rs2051626, rs67062254, rs9616701	16	rs5770594, rs5770610, rs5770585, rs9616327, rs35299775, rs5769707, rs7288869, rs739248, rs35786721, rs2071904, rs67062254, rs9616701, rs1018812, rs2051626, rs4524218, rs763127	7	rs5770610, rs9616701, rs67062254, rs35299775, rs739248, rs35786721, rs2071904	0		0		0

## Sheet: MPV
lead	lead_in	nsnps	threshold	snplist	nsnps_0.50	snplist_0.50	nsnps_0.75	snplist_0.75	nsnps_0.90	snplist_0.90	nsnps_0.95	snplist_0.95	nsnps_0.99	snplist_0.99
rs1569419	Y	1	0.999387	rs1569419	1	rs1569419	0		0		0		0
rs11121012	Y	2	0.969364	rs11121012, rs1417986	1	rs1417986	0		0		0		0
rs11121529	Y	1	0.999697	rs11121529	1	rs11121529	1	rs11121529	1	rs11121529	0		0
rs6695640	Y	31	0.952895	rs6695640, rs6586535, rs1535876, rs2800694, rs6695849, rs1535877, rs5772757, rs6678127, rs6678121, rs2248453, rs1544066, rs2762892, rs7513817, rs10458537, rs7545226, rs6695097, rs10888032, rs6678027, rs2800692, rs34075690, rs12127366, rs2248450, rs11203377, rs6695214, rs12128561, rs7529038, rs7545237, rs6687773, rs10888031, rs6687881, rs4920602	19	rs6695849, rs6695097, rs6695640, rs10458537, rs10888032, rs6695214, rs34075690, rs6687773, rs7545237, rs6678027, rs6678121, rs6678127, rs6687881, rs4920602, rs10888031, rs11203377, rs12128561, rs7529038, rs7545226	0		0		0		0
rs75446219	Y	1	1	rs75446219	1	rs75446219	1	rs75446219	1	rs75446219	0		0
rs12096438	Y	15	0.973835	rs12096438, rs11563, rs3924236, rs6661159, rs56214942, rs3856239, rs4075184, rs4400597, rs3924235, rs11799800, rs10687390, rs35910270, rs3856240, rs6687605, rs7491	15	rs3924236, rs3924235, rs12096438, rs11563, rs10687390, rs7491, rs35910270, rs56214942, rs4075184, rs6661159, rs3856240, rs4400597, rs6687605, rs3856239, rs11799800	13	rs3924236, rs3924235, rs12096438, rs11799800, rs10687390, rs7491, rs56214942, rs4075184, rs6661159, rs3856240, rs4400597, rs6687605, rs3856239	1	rs10687390	1	rs10687390	0
rs157198	Y	21	0.95678	rs204073, rs157198, rs204070, rs204065, rs141420424, rs78062654, rs204068, rs78586162, rs204066, rs379944, rs112729257, rs77225805, rs76682787, rs182208, rs58967610, rs175969, rs55872391, rs79847479, rs204072, rs204071, rs111402016	8	rs55872391, rs79847479, rs77225805, rs111402016, rs76682787, rs58967610, rs157198, rs112729257	0		0		0		0
rs17853159	Y	3	0.965861	rs17853159, rs3219484, rs77506398	3	rs3219484, rs17853159, rs77506398	2	rs3219484, rs17853159	0		0		0
rs2209457	Y	4	0.998712	rs2209457, rs10857859, rs2282248, rs9970286	4	rs2209457, rs2282248, rs9970286, rs10857859	3	rs2209457, rs9970286, rs10857859	0		0		0
rs7546094	Y	13	0.965568	rs6682737, rs7554916, rs7554345, rs6669096, rs6666579, rs6700673, rs11102512, rs7546094, rs1994604, rs6691932, rs34153042, rs7415820, rs112416932	11	rs7546094, rs6700673, rs7554916, rs7554345, rs112416932, rs11102512, rs1994604, rs7415820, rs6682737, rs6691932, rs34153042	5	rs7415820, rs6700673, rs1994604, rs112416932, rs7546094	0		0		0
rs143811622	Y	16	0.955106	rs10923354, rs3767810, rs3767809, rs199858224, rs3767812, rs143811622, rs35986908, rs1627787, rs5777318, rs844108, rs12731593, rs1808809, rs1992117, rs893230, rs1657820, rs10923350	16	rs199858224, rs844108, rs12731593, rs143811622, rs893230, rs5777318, rs1992117, rs35986908, rs3767810, rs3767812, rs1657820, rs3767809, rs1808809, rs10923350, rs10923354, rs1627787	9	rs199858224, rs1808809, rs143811622, rs893230, rs35986908, rs3767810, rs3767812, rs1657820, rs3767809	1	rs3767812	0		0
rs2494663	Y	11	0.958644	rs2494663, rs71584177, rs2494667, rs5777890, rs3001362, rs4540651, rs3001363, rs2494670, rs71584179, rs2494671, rs4400599	4	rs4400599, rs3001363, rs4540651, rs5777890	3	rs4400599, rs4540651, rs5777890	1	rs4400599	0		0
rs12041331	Y	2	0.999902	rs12041331, rs12566888	2	rs12566888, rs12041331	2	rs12566888, rs12041331	0		0		0
rs77795865	Y	1	1	rs77795865	0		0		0		0		0
rs2789422	Y	2	0.983415	rs2789422, rs72007288	2	rs72007288, rs2789422	2	rs72007288, rs2789422	2	rs72007288, rs2789422	2	rs72007288, rs2789422	1	rs2789422
rs3557	Y	4	0.960617	rs3557, rs11583589, rs12077004, rs34448954	3	rs12077004, rs3557, rs34448954	1	rs3557	0		0		0
rs236907	Y	6	0.982965	rs236907, rs236899, rs236897, rs236894, rs236898, rs12734546	1	rs236899	1	rs236899	0		0		0
rs1998174	Y	6	0.976909	rs35534770, rs2208369, rs6689282, rs7540660, rs1998174, rs10914050	0		0		0		0		0
rs78346539	Y	3	1	rs76257386, rs74328299, rs78346539	0		0		0		0		0
rs2038480	Y	4	0.956505	rs2038480, rs2038479, rs6425522, rs10914127	2	rs2038480, rs2038479	0		0		0		0
rs1434282	Y	8	0.956084	rs1434282, rs17625587, rs6667939, rs12125200, rs1036332, rs6427756, rs2360962, rs7529925	4	rs1036332, rs1434282, rs7529925, rs2360962	1	rs1434282	0		0		0
rs7539542	Y	16	0.958779	rs7539542, rs12070941, rs7536140, rs9651059, rs73089390, rs960707, rs73089392, rs10800877, rs67039834, rs10800880, rs3182429, rs79504140, rs17552601, rs16850750, rs1977838, rs1977837	1	rs7539542	0		0		0		0
rs2278796	N	4	0.960511	rs11240326, rs76691062, rs2290138, rs11240324	2	rs76691062, rs11240324	0		0		0		0
rs896322	Y	5	0.973972	rs896322, rs10793727, rs1172155, rs1172141, rs11240396	1	rs10793727	0		0		0		0
rs1172129	Y	4	0.996411	rs1172129, rs1172130, rs1668871, rs1172137	3	rs1172130, rs1668871, rs1172129	0		0		0		0
rs12065624	Y	17	0.954964	rs12065624, rs12063500, rs12057769, rs74580471, rs146131868, rs12075573, rs55704964, rs17020983, rs11120211, rs56292499, rs55987852, rs12074166, rs12063780, rs17020634, rs73079108, rs11799737, rs77660718	2	rs73079108, rs12063780	0		0		0		0
rs41315846	Y	1	1	rs41315846	1	rs41315846	1	rs41315846	0		0		0
rs56043070	Y	2	1	rs56043070, rs74227709	1	rs74227709	0		0		0		0
rs1339847	Y	2	0.983748	rs1339847, rs4925753	1	rs4925753	0		0		0		0
rs3811444	Y	1	0.955792	rs3811444	0		0		0		0		0
rs6759839	Y	14	0.95135	rs6759839, rs7580707, rs7606503, rs4832443, rs16982394, rs10655262, rs3072609, rs67201040, rs7563815, rs6753768, rs6746008, rs4832449, rs2082123, rs4832615	14	rs6759839, rs4832443, rs16982394, rs7563815, rs7580707, rs2082123, rs6746008, rs4832449, rs10655262, rs3072609, rs6753768, rs4832615, rs67201040, rs7606503	2	rs6753768, rs6759839	0		0		0
rs655029	Y	1	0.999187	rs655029	1	rs655029	0		0		0		0
rs711244	Y	5	0.958496	rs711244, rs6752845, rs1861435, rs62132522, rs1504	0		0		0		0		0
rs4670221	Y	9	0.953015	rs7563723, rs112222465, rs7579091, rs4670221, rs10865130, rs4670779, rs4670220, rs4670218, rs4670780	9	rs7579091, rs112222465, rs4670779, rs4670780, rs10865130, rs7563723, rs4670218, rs4670221, rs4670220	4	rs4670780, rs112222465, rs4670221, rs4670220	0		0		0
rs2580764	Y	4	0.958396	rs2580764, rs11125553, rs2588510, rs2255112	3	rs2255112, rs2588510, rs2580764	1	rs2580764	0		0		0
rs7596219	Y	23	0.951599	rs7596219, rs138678567, rs7596206, rs112729812, rs17032057, rs952203, rs111972619, rs952205, rs7572950, rs58966835, rs7571042, rs80108385, rs111985150, rs112027851, rs112821529, rs112618701, rs79139191, rs11279145, rs75808936, rs145618680, rs7557522, rs74702681, rs112408257	10	rs112618701, rs145618680, rs75808936, rs112408257, rs112821529, rs111972619, rs74702681, rs112027851, rs7557522, rs58966835	4	rs112618701, rs112821529, rs145618680, rs74702681	0		0		0
rs3771529	Y	6	0.969698	rs3771529, rs80352135, rs11126249, rs58206747, rs1048130, rs80292176	6	rs11126249, rs80352135, rs1048130, rs80292176, rs3771529, rs58206747	3	rs3771529, rs58206747, rs11126249	0		0		0
rs55762624	Y	7	0.956024	rs56017561, rs55762624, rs56228924, rs56275447, rs62162750, rs62162753, rs62162752	3	rs62162750, rs62162752, rs62162753	2	rs62162752, rs62162753	0		0		0
rs57339844	Y	61	0.95064	rs57339844, rs4832210, rs68025950, rs7587003, rs79230883, rs113992103, rs6547636, rs11127009, rs10204648, rs1878905, rs6720161, rs6750686, rs10865480, rs6547640, rs71377051, rs35093099, rs11127008, rs6751743, rs2945825, rs1518991, rs2577780, rs28364794, rs1878898, rs2577777, rs959313, rs2679710, rs34671299, rs2577768, rs2577778, rs2679721, rs6735629, rs1543972, rs2679711, rs4832217, rs764471, rs1…	37	rs4832216, rs4832217, rs4832210, rs10204648, rs79230883, rs6547636, rs11127009, rs11127008, rs6750686, rs6720161, rs2577780, rs7587003, rs2679725, rs1518991, rs2679721, rs2679720, rs28364794, rs6547640, rs35093099, rs57339844, rs1878905, rs1878904, rs2577786, rs2945825, rs2945823, rs2577779, rs2577778, rs2577777, rs2577775, rs2577774, rs10865480, rs1518983, rs2679718, rs113992103, rs1135603, rs68…	14	rs6750686, rs6720161, rs4832210, rs4832216, rs6547636, rs1518991, rs1878905, rs10865480, rs11127009, rs11127008, rs28364794, rs1878904, rs68025950, rs6751743	0		0		0
rs11123694	Y	38	0.95345	rs11123694, rs2718755, rs2683806, rs7596199, rs1829598, rs9789720, rs10200997, rs2718758, rs2139811, rs2683808, rs35997658, rs2718759, rs2176959, rs2460944, rs1464406, rs1915487, rs2718749, rs2577616, rs1829601, rs2577622, rs2243888, rs10170784, rs13022595, rs2683797, rs59274398, rs2718704, rs3083173, rs35256991, rs9789664, rs147976738, rs2049150, rs2683798, rs2577612, rs2049151, rs4271731, rs182…	14	rs2683797, rs2683806, rs2577616, rs2577612, rs2049150, rs2718704, rs2683798, rs1474220, rs2049151, rs2718749, rs3083173, rs2460944, rs11123694, rs1464406	3	rs2683797, rs1474220, rs2460944	0		0		0
rs4849845	Y	65	0.950487	rs4849845, rs5833821, rs4594445, rs3980213, rs6542581, rs11893180, rs36227081, rs149383354, rs7588151, rs4849846, rs10180465, rs4849842, rs55877687, rs4849841, rs11281145, rs6542576, rs1370380, rs6723584, rs4848583, rs7574745, rs4848581, rs6542578, rs1370379, rs11448973, rs7593660, rs58156569, rs6542583, rs6542577, rs4849844, rs10198758, rs6542579, rs62168265, rs934726, rs934725, rs5833820, rs101…	64	rs10196019, rs7593660, rs35434189, rs10168224, rs10180465, rs6542583, rs58156569, rs3931843, rs3889224, rs7605557, rs934724, rs6542579, rs55877687, rs7574745, rs4241156, rs7588151, rs934722, rs62168265, rs149383354, rs6542578, rs112836463, rs11306407, rs11448973, rs11893180, rs7587975, rs6542577, rs6542576, rs10180681, rs12711939, rs10180682, rs10203096, rs1370380, rs934725, rs4848583, rs4848582,…	42	rs10196019, rs10168224, rs10180465, rs3889224, rs934724, rs6542579, rs55877687, rs7574745, rs7588151, rs934722, rs149383354, rs6542578, rs112836463, rs11306407, rs7593660, rs11893180, rs7587975, rs6542577, rs6542576, rs10180681, rs10180682, rs1370380, rs934725, rs4848583, rs4848582, rs4848581, rs4549095, rs934726, rs4849841, rs4849842, rs4849845, rs4849844, rs4849846, rs36227081, rs11448973, rs41…	4	rs6542579, rs6542578, rs7587975, rs6723584	1	rs6542578	0
rs74847330	Y	2	0.956624	rs74847330, rs60882035	0		0		0		0		0
rs11893307	Y	23	0.959738	rs61187415, rs1921911, rs7588425, rs6729711, rs17746911, rs11893307, rs10198852, rs2355576, rs12614693, rs12619017, rs1921910, rs200111128, rs1860168, rs10630672, rs12619138, rs4513327, rs1921908, rs11898764, rs12623559, rs9973507, rs7587672, rs7587414, rs6740086	2	rs2355576, rs4513327	0		0		0		0
rs7585866	Y	1	1	rs7585866	1	rs7585866	0		0		0		0
rs1047891	Y	2	1	rs1047891, rs715	0		0		0		0		0
rs17572109	Y	1	1	rs17572109	1	rs17572109	1	rs17572109	0		0		0
rs4674740	Y	70	0.954022	rs4674740, rs6436375, rs6436378, rs6436377, rs6436376, rs4674741, rs921192, rs921193, rs1448319, rs7556961, rs11355736, rs111980752, rs1448328, rs10186129, rs895776, rs4674739, rs4438467, rs895781, rs10186137, rs71058904, rs1448326, rs6436379, rs2034376, rs7577206, rs4386308, rs2218667, rs6742406, rs9679279, rs1448323, rs1448327, rs9677907, rs6746263, rs895780, rs7597444, rs6717903, rs895779, rs6…	0		0		0		0		0
rs13412535	Y	2	1	rs13412535, rs68066031	1	rs13412535	0		0		0		0
rs78909033	Y	1	1	rs78909033	1	rs78909033	1	rs78909033	0		0		0
rs2455799	Y	9	0.97517	rs2455799, rs2455802, rs2455804, rs9865333, rs2455805, rs2455797, rs58540376, rs2455808, rs2470543	2	rs2455808, rs2470543	1	rs2470543	0		0		0
rs7641175	Y	1	0.98221	rs7641175	0		0		0		0		0
rs6805910	N	1	0.999995	rs35363080	0		0		0		0		0
rs11459029	N	2	0.999877	rs2029466, rs35363080	1	rs2029466	1	rs2029466	0		0		0
rs13098914	N	1	0.991054	rs35983891	1	rs35983891	0		0		0		0
rs1354034	Y	1	1	rs1354034	0		0		0		0		0
rs17825630	Y	1	1	rs17825630	1	rs17825630	1	rs17825630	0		0		0
rs2271494	Y	15	0.971662	rs2271494, rs9827928, rs1567780, rs6808932, rs6799125, rs12629879, rs6787745, rs6799004, rs12629813, rs7613082, rs55669843, rs11921816, rs7639565, rs13092681, rs12635148	0		0		0		0		0
rs3804749	Y	6	0.957423	rs3804749, rs2278668, rs726681, rs13314114, rs9823527, rs3792378	5	rs9823527, rs13314114, rs3804749, rs2278668, rs726681	2	rs3804749, rs2278668	0		0		0
rs11920280	Y	7	1	rs13067286, rs11920280, rs34605102, rs6771416, rs10512628, rs7616881, rs10512627	7	rs13067286, rs6771416, rs34605102, rs10512628, rs7616881, rs11920280, rs10512627	3	rs13067286, rs6771416, rs10512627	1	rs6771416	1	rs6771416	1	rs6771416
rs56106611	Y	3	0.998808	rs56106611, rs76445378, rs150382930	2	rs56106611, rs76445378	0		0		0		0
rs689449	N	1	1	rs2291079	0		0		0		0		0
rs6807306	Y	64	0.953151	rs6444471, rs6807306, rs9823325, rs9822958, rs9866161, rs2420024, rs60961670, rs552786910, rs2420025, rs1986640, rs9836351, rs6768521, rs3061397, rs9829009, rs7641659, rs16851302, rs9819968, rs56887973, rs9810548, rs6444467, rs6444468, rs9860307, rs6771065, rs9810884, rs2901037, rs9843618, rs9817126, rs9839570, rs9870066, rs13325987, rs9845741, rs5854244, rs6768525, rs59285146, rs9848373, rs68070…	22	rs2420024, rs9860307, rs9870066, rs6444468, rs6444467, rs13325987, rs2420025, rs9810884, rs5854244, rs16851407, rs4642126, rs9864328, rs10513636, rs9810548, rs7626505, rs9817126, rs2420032, rs6444471, rs76293126, rs3804606, rs9848373, rs56887973	9	rs10513636, rs13325987, rs76293126, rs3804606, rs9810884, rs9848373, rs9810548, rs56887973, rs16851407	0		0		0
rs6446731	Y	16	0.950678	rs6446731, rs7661630, rs2530601, rs2858083, rs2530597, rs6446727, rs7656026, rs2858084, rs7674472, rs2157090, rs10805008, rs33955738, rs2157091, rs6446728, rs6446726, rs2157092	1	rs6446731	0		0		0		0
rs11731274	Y	3	0.989349	rs11731274, rs11734099, rs11734132	3	rs11734099, rs11734132, rs11731274	0		0		0		0
rs116383353	Y	2	1	rs116383353, rs77982785	2	rs77982785, rs116383353	2	rs77982785, rs116383353	0		0		0
rs7665147	Y	16	0.971198	rs12645070, rs7665147, rs56281640, rs58408429, rs55762216, rs3796529, rs6853156, rs6852182, rs1713987, rs66790703, rs781656, rs2227901, rs73165969, rs781657, rs781663, rs781658	10	rs781656, rs781657, rs6853156, rs3796529, rs2227901, rs1713987, rs781658, rs781663, rs6852182, rs66790703	8	rs781656, rs781657, rs6853156, rs1713987, rs781658, rs781663, rs6852182, rs66790703	3	rs6852182, rs6853156, rs781658	0		0
rs151450	N	9	0.954136	rs13120301, rs236681, rs17668131, rs2280952, rs10018904, rs2280954, rs2280953, rs236679, rs3775228	9	rs3775228, rs236679, rs2280954, rs236681, rs13120301, rs2280952, rs2280953, rs17668131, rs10018904	6	rs2280954, rs236681, rs13120301, rs2280952, rs2280953, rs10018904	0		0		0
rs11731606	Y	12	0.960557	rs2452581, rs11731606, rs3805286, rs11726587, rs3805288, rs12498904, rs138163089, rs3828523, rs7683990, rs774988, rs2639795, rs774989	9	rs7683990, rs3828523, rs3805286, rs3805288, rs138163089, rs11726587, rs11731606, rs12498904, rs2452581	3	rs11726587, rs11731606, rs3805286	0		0		0
rs34061204	Y	21	0.960168	rs34061204, rs9999440, rs7440537, rs5860700, rs4639076, rs7679882, rs61300752, rs11097760, rs11097761, rs4698839, rs13434472, rs3974650, rs10600502, rs6816787, rs3974649, rs2216546, rs4463068, rs4572884, rs11736568, rs34210876, rs28625045	4	rs5860700, rs4639076, rs4572884, rs2216546	0		0		0		0
rs4699154	Y	15	0.957838	rs4699154, rs4699156, rs75487095, rs1156440, rs11722422, rs968042, rs5860792, rs11736838, rs12643081, rs9996395, rs6820799, rs9994426, rs2214406, rs764275, rs112534180	2	rs4699154, rs4699156	2	rs4699154, rs4699156	0		0		0
rs45515895	Y	4	0.999996	rs45515895, rs144914346, rs72687036, rs143502740	1	rs144914346	0		0		0		0
rs72669198	Y	1	1	rs72669198	0		0		0		0		0
rs2014511	Y	6	0.970754	rs2014511, rs12645934, rs139596721, rs78947501, rs77074394, rs79403652	6	rs79403652, rs2014511, rs77074394, rs12645934, rs78947501, rs139596721	5	rs78947501, rs79403652, rs2014511, rs12645934, rs77074394	2	rs79403652, rs77074394	0		0
rs35188965	Y	1	0.999552	rs35188965	1	rs35188965	1	rs35188965	1	rs35188965	1	rs35188965	0
rs6449502	Y	18	0.956632	rs1445292, rs4410607, rs11747856, rs6449502, rs6876346, rs4479795, rs6871557, rs6894795, rs35006499, rs6869332, rs6877849, rs6889730, rs7712473, rs4700392, rs13184554, rs36111624, rs6449505, rs7730827	6	rs7712473, rs4410607, rs6449505, rs7730827, rs6871557, rs6876346	2	rs6871557, rs6449505	1	rs6449505	0		0
rs10062757	Y	5	0.960158	rs10062757, rs35179196, rs6880286, rs6897357, rs4099245	0		0		0		0		0
rs10940072	Y	2	0.974351	rs10940072, rs4613646	2	rs4613646, rs10940072	0		0		0		0
rs34651	Y	1	1	rs34651	1	rs34651	1	rs34651	1	rs34651	1	rs34651	1	rs34651
rs10072221	Y	26	0.957216	rs10072221, rs7706078, rs60570368, rs59428516, rs10073282, rs10079393, rs10044370, rs11749318, rs10044373, rs10043040, rs4615280, rs10213849, rs10077372, rs6887962, rs13175420, rs141560559, rs10068404, rs10068074, rs10073228, rs10044351, rs12523532, rs10073382, rs6865628, rs11743541, rs10073448, rs140906187	26	rs60570368, rs10073448, rs6865628, rs59428516, rs10077372, rs10072221, rs141560559, rs10068404, rs4615280, rs10068074, rs13175420, rs10043040, rs10073228, rs7706078, rs140906187, rs10079393, rs6887962, rs10213849, rs10073382, rs10073282, rs10044351, rs11743541, rs10044373, rs10044370, rs12523532, rs11749318	25	rs60570368, rs10073448, rs6865628, rs59428516, rs10077372, rs10072221, rs141560559, rs10068404, rs4615280, rs10068074, rs10043040, rs10073228, rs7706078, rs140906187, rs10079393, rs6887962, rs10213849, rs10073382, rs10073282, rs10044351, rs11743541, rs10044373, rs10044370, rs12523532, rs11749318	0		0		0
rs7722711	Y	1	1	rs7722711	1	rs7722711	0		0		0		0
rs34968964	Y	1	1	rs34968964	1	rs34968964	1	rs34968964	0		0		0
rs34950321	Y	1	1	rs34950321	1	rs34950321	1	rs34950321	0		0		0
rs2662368	Y	19	0.969949	rs2662368, rs2546156, rs2455242, rs2546155, rs2546162, rs35144081, rs374745, rs2546164, rs2546161, rs2652208, rs2546163, rs2455160, rs352548, rs2662355, rs2662383, rs168471, rs384109, rs35573409, rs2546159	14	rs352548, rs35144081, rs2662355, rs384109, rs2455242, rs35573409, rs2546164, rs2652208, rs2546162, rs2546163, rs2662383, rs2546161, rs2455160, rs168471	0		0		0		0
rs114694170	Y	1	1	rs114694170	1	rs114694170	1	rs114694170	0		0		0
rs2438150	Y	20	0.956051	rs13172043, rs10577090, rs27740, rs3213794, rs154507, rs557100946, rs446116, rs154516, rs2438150, rs154513, rs154515, rs10057564, rs10075963, rs367768, rs154509, rs185007, rs10711290, rs154508, rs154511, rs246305	18	rs154507, rs446116, rs13172043, rs10577090, rs3213794, rs154508, rs154509, rs154511, rs246305, rs185007, rs10711290, rs10075963, rs557100946, rs10057564, rs154515, rs2438150, rs367768, rs154516	2	rs2438150, rs185007	0		0		0
rs10058074	Y	9	0.962554	rs11950562, rs2631367, rs4705938, rs11242109, rs200838, rs56083751, rs2631360, rs17622208, rs10058074	6	rs2631360, rs2631367, rs200838, rs56083751, rs11950562, rs11242109	3	rs11950562, rs2631360, rs2631367	0		0		0
rs329121	Y	18	0.95894	rs10900828, rs1981627, rs1476096, rs329121, rs329114, rs329117, rs329113, rs6891328, rs4958244, rs5871541, rs6860961, rs10900829, rs4958241, rs11242219, rs11242218, rs6871635, rs66914325, rs10793821	10	rs5871541, rs10900829, rs66914325, rs11242218, rs11242219, rs4958244, rs1981627, rs329121, rs329117, rs329114	3	rs329114, rs329117, rs329121	2	rs329117, rs329121	1	rs329121	0
rs563151485	Y	1	1	rs563151485	0		0		0		0		0
rs72792324	Y	6	0.999163	rs72792324, rs72792325, rs576671376, rs72792308, rs559251230, rs72792333	6	rs559251230, rs72792324, rs72792325, rs72792333, rs72792308, rs576671376	6	rs559251230, rs72792324, rs72792325, rs72792333, rs72792308, rs576671376	0		0		0
rs55801554	Y	10	0.955751	rs55801554, rs6556405, rs56111660, rs7732652, rs10076782, rs10075570, rs6888950, rs2901184, rs17056626, rs67091377	7	rs6556405, rs55801554, rs10075570, rs10076782, rs7732652, rs6888950, rs56111660	3	rs55801554, rs6556405, rs6888950	1	rs6556405	0		0
rs2546976	Y	19	0.954886	rs2546976, rs368665665, rs2546366, rs6897853, rs6556471, rs35634423, rs2546364, rs2910273, rs2546965, rs59887268, rs2431735, rs2546367, rs9799905, rs78560760, rs2431737, rs2431736, rs2546975, rs2431586, rs4538653	0		0		0		0		0
rs9378796	Y	3	0.984463	rs9378367, rs9378796, rs17136575	1	rs9378796	0		0		0		0
rs9393294	Y	15	0.963252	rs9393294, rs12192879, rs9358551, rs9358544, rs4563703, rs74811610, rs9393296, rs9393295, rs9358557, rs9393301, rs12193026, rs2153804, rs9393302, rs9358555, rs9295551	3	rs4563703, rs9358551, rs9393296	1	rs4563703	0		0		0
rs6913974	Y	13	0.967411	rs6913974, rs214056, rs214053, rs214060, rs214059, rs454095, rs1206523, rs431659, rs10559566, rs452447, rs441460, rs368638, rs394201	3	rs214060, rs214059, rs1206523	0		0		0		0
rs6905986	N	1	0.995389	rs6903257	0		0		0		0		0
rs3778028	Y	5	0.970226	rs3778028, rs111654791, rs112394821, rs113849189, rs1885206	1	rs3778028	0		0		0		0
rs515186	Y	31	0.956537	rs515186, rs515129, rs6457918, rs111390502, rs6923993, rs7744363, rs12215889, rs9348997, rs9470285, rs566742, rs9470274, rs600192, rs597153, rs547026, rs584418, rs517890, rs10440841, rs9470278, rs547966, rs664370, rs77185177, rs629721, rs35941262, rs863815, rs522179, rs629297, rs546272, rs1742757, rs546353, rs9357214, rs628314	21	rs629297, rs546353, rs566742, rs6923993, rs522179, rs584418, rs629721, rs547026, rs9357214, rs35941262, rs546272, rs9470285, rs863815, rs547966, rs6457918, rs9348997, rs664370, rs628314, rs597153, rs1742757, rs7744363	6	rs6923993, rs522179, rs9357214, rs9470285, rs6457918, rs7744363	0		0		0
rs2012011	Y	7	0.971455	rs12191082, rs4714958, rs9463259, rs9472903, rs9463257, rs1328957, rs2012011	0		0		0		0		0
rs9473147	Y	5	0.964781	rs9473147, rs4711890, rs9357551, rs12202615, rs149774097	1	rs12202615	0		0		0		0
rs56032325	Y	16	0.959354	rs56032325, rs146818600, rs79038333, rs144332990, rs9395789, rs3799272, rs9370116, rs9357732, rs141174645, rs76892426, rs78157248, rs9357731, rs79608007, rs76408349, rs960565, rs202173189	15	rs78157248, rs9370116, rs76408349, rs9357731, rs9357732, rs56032325, rs146818600, rs960565, rs76892426, rs202173189, rs79038333, rs79608007, rs144332990, rs9395789, rs3799272	7	rs9370116, rs9357731, rs9357732, rs78157248, rs960565, rs76892426, rs79608007	0		0		0
rs2057149	Y	5	0.969595	rs2057149, rs547313748, rs549720634, rs9320328, rs4945859	2	rs547313748, rs549720634	0		0		0		0
rs7743045	Y	3	0.983585	rs902780, rs7754916, rs7743045	2	rs7743045, rs902780	0		0		0		0
rs35304300	Y	15	0.954181	rs35304300, rs61177759, rs113883411, rs17068850, rs34379299, rs10484820, rs11754729, rs11753362, rs35261870, rs59991277, rs141413528, rs76131725, rs75316940, rs17068822, rs17053860	14	rs61177759, rs76131725, rs59991277, rs11754729, rs35304300, rs17068822, rs75316940, rs35261870, rs17068850, rs11753362, rs113883411, rs141413528, rs10484820, rs17053860	5	rs59991277, rs35261870, rs113883411, rs141413528, rs17068850	0		0		0
rs80133860	Y	3	1	rs80133860, rs117128711, rs201085299	1	rs80133860	0		0		0		0
rs6796	Y	2	0.997155	rs6796, rs2347784	2	rs2347784, rs6796	1	rs6796	0		0		0
rs696279	Y	12	0.969862	rs696279, rs697511, rs697509, rs697510, rs4145343, rs697512, rs697513, rs697516, rs697514, rs697515, rs706025, rs706028	11	rs697511, rs697510, rs697513, rs697512, rs697515, rs697514, rs697509, rs697516, rs696279, rs706028, rs706025	11	rs697511, rs697510, rs697513, rs697512, rs697515, rs697514, rs697509, rs697516, rs696279, rs706028, rs706025	2	rs697511, rs696279	2	rs697511, rs696279	2	rs697511, rs696279
rs11765583	Y	37	0.957102	rs11771053, rs10807890, rs11772059, rs73118738, rs35018519, rs9918726, rs12533811, rs11761959, rs9918554, rs67567951, rs36028514, rs10807889, rs7782999, rs12538195, rs7783630, rs11767774, rs17171031, rs7783434, rs12530543, rs68116381, rs4723648, rs35902668, rs1477527, rs1477526, rs17171026, rs12533024, rs11765583, rs34397484, rs12538222, rs71973673, rs17171025, rs34666328, rs35147166, rs66959737,…	35	rs35902668, rs17171026, rs17171025, rs34666328, rs12533024, rs12538195, rs35018519, rs67567951, rs4723648, rs34397484, rs11772059, rs7783434, rs12530494, rs7783630, rs10807890, rs1477526, rs1477527, rs36028514, rs73118738, rs11771053, rs7782999, rs17171031, rs12533811, rs68116381, rs9918554, rs35147166, rs13236163, rs12538222, rs11767774, rs66959737, rs12530543, rs9918726, rs71973673, rs10807889,…	29	rs35902668, rs17171026, rs12533024, rs12538195, rs35018519, rs67567951, rs4723648, rs34397484, rs11772059, rs7783434, rs12530494, rs7783630, rs10807890, rs1477526, rs1477527, rs36028514, rs73118738, rs11771053, rs7782999, rs17171031, rs12533811, rs9918554, rs35147166, rs12538222, rs12530543, rs9918726, rs71973673, rs10807889, rs11761959	1	rs35902668	0		0
rs714543	Y	15	0.965483	rs12155038, rs757693, rs12155039, rs714543, rs3757569, rs10951776, rs7783386, rs1985601, rs12536807, rs10278679, rs13245012, rs2898, rs11762008, rs35585318, rs10267576	10	rs2898, rs10267576, rs757693, rs10278679, rs12155038, rs12155039, rs13245012, rs3757569, rs12536807, rs714543	7	rs2898, rs10267576, rs757693, rs10278679, rs13245012, rs3757569, rs714543	1	rs714543	1	rs714543	1	rs714543
rs150264463	Y	10	0.973374	rs150264463, rs35438033, rs117007009, rs13245936, rs13224333, rs28384435, rs71556740, rs376207989, rs13237784, rs13239709	3	rs28384435, rs71556740, rs150264463	0		0		0		0
rs10954750	Y	33	0.952833	rs10954750, rs2302437, rs2302436, rs1104878, rs2302435, rs1104879, rs13240404, rs35135560, rs1574107, rs138213685, rs1894812, rs3757593, rs6720, rs4728550, rs10262501, rs2868203, rs13240967, rs1639609, rs6976532, rs112525432, rs4732542, rs1044483, rs2302438, rs10280264, rs4476928, rs12533120, rs7788763, rs1637037, rs59882870, rs3757594, rs58388695, rs11972240, rs1637039	3	rs112525432, rs59882870, rs10954750	2	rs112525432, rs59882870	0		0		0
rs11764390	Y	18	0.950605	rs11764390, rs12671075, rs6961069, rs7811282, rs7779873, rs2177616, rs28854232, rs4731606, rs28851188, rs11464747, rs17154155, rs1761673, rs7794010, rs6467258, rs13236689, rs7810280, rs11288128, rs940542	1	rs6961069	0		0		0		0
rs139141690	Y	1	1	rs139141690	1	rs139141690	1	rs139141690	1	rs139141690	1	rs139141690	0
rs412332	Y	43	0.957889	rs412332, rs430154, rs11397717, rs443159, rs377587, rs438908, rs443293, rs402294, rs66613793, rs409420, rs421430, rs411844, rs4294126, rs394687, rs58075964, rs441160, rs372321, rs377612, rs425577, rs376183, rs403883, rs145007659, rs405141, rs144025565, rs412524, rs379347, rs432600, rs380934, rs406012, rs365397, rs4729771, rs73185898, rs404523, rs393074, rs372989, rs372711, rs432002, rs370760, rs4…	39	rs411844, rs372321, rs366345, rs58075964, rs412332, rs402294, rs432600, rs377587, rs412524, rs380934, rs66613793, rs409420, rs421430, rs4294126, rs372989, rs438908, rs443159, rs425577, rs432002, rs379347, rs365397, rs145007659, rs376183, rs4729771, rs11397717, rs405073, rs443293, rs403883, rs404523, rs393074, rs394687, rs377612, rs406012, rs372711, rs144025565, rs370760, rs431821, rs430154, rs405…	25	rs372321, rs58075964, rs412332, rs402294, rs377587, rs380934, rs66613793, rs421430, rs4294126, rs443159, rs365397, rs412524, rs376183, rs11397717, rs405073, rs443293, rs403883, rs404523, rs393074, rs394687, rs377612, rs406012, rs431821, rs430154, rs405141	5	rs4294126, rs402294, rs393074, rs421430, rs404523	1	rs404523	1	rs404523
rs342293	Y	1	0.956808	rs342293	1	rs342293	1	rs342293	0		0		0
rs13224082	Y	24	0.953732	rs13228847, rs2299441, rs12674017, rs4808, rs9791721, rs12706112, rs10953830, rs2301649, rs12706109, rs12533755, rs12706108, rs3807999, rs10487354, rs9791492, rs13224082, rs35901446, rs3173936, rs12706110, rs10953829, rs2237720, rs12533164, rs547615138, rs12669383, rs549848538	24	rs13228847, rs2299441, rs12533755, rs12674017, rs12533164, rs9791721, rs10953830, rs12706112, rs12706110, rs549848538, rs12706108, rs13224082, rs3173936, rs2237720, rs3807999, rs2301649, rs547615138, rs9791492, rs12669383, rs35901446, rs4808, rs10953829, rs12706109, rs10487354	12	rs12706108, rs12706109, rs3807999, rs13228847, rs2299441, rs2301649, rs547615138, rs549848538, rs9791492, rs12674017, rs13224082, rs10487354	2	rs12706108, rs3807999	0		0
rs77300440	Y	45	0.951873	rs200885092, rs77300440, rs112385417, rs4727976, rs75759008, rs12667832, rs78087496, rs77844289, rs111754661, rs79466937, rs111563630, rs77931772, rs12667932, rs725859, rs12666309, rs4731120, rs75302862, rs79947009, rs77738210, rs78369300, rs79975794, rs12671766, rs80143037, rs76757237, rs80127902, rs79512403, rs77972171, rs141165119, rs75324053, rs11359096, rs79415660, rs2069269, rs12668254, rs7…	17	rs77300440, rs111563630, rs80127902, rs112385417, rs4731120, rs77738210, rs12667932, rs79975794, rs9886090, rs4727979, rs12667832, rs79415660, rs78087496, rs725859, rs142832080, rs77844289, rs725860	1	rs12667932	0		0		0
rs2075371	Y	71	0.951136	rs2075371, rs2244700, rs2544221, rs113960404, rs1646702, rs1862050, rs1862051, rs2244694, rs447266, rs2075373, rs1646676, rs2544217, rs2241335, rs2075372, rs2598292, rs2598290, rs2544211, rs1643102, rs36096818, rs2544215, rs2241334, rs2244690, rs1646646, rs1862047, rs34124952, rs1862049, rs2544213, rs140567050, rs2598286, rs1421485, rs2244548, rs1643101, rs2544216, rs2598293, rs1421484, rs6060691…	53	rs34664116, rs1421484, rs1646702, rs60606916, rs1646708, rs36096818, rs2598291, rs1646646, rs34124952, rs2544223, rs2058976, rs2241336, rs2241335, rs2241334, rs2241333, rs2505, rs2244694, rs2544221, rs2244690, rs2504, rs2598285, rs1421485, rs447266, rs2544216, rs2544217, rs2544214, rs2544215, rs1862050, rs1862051, rs1862052, rs2544211, rs2544218, rs1035328, rs1421486, rs2598294, rs1646676, rs2244…	3	rs2544221, rs2598297, rs2598296	0		0		0
rs35150201	Y	1	0.999183	rs35150201	1	rs35150201	1	rs35150201	0		0		0
rs3218477	Y	16	0.971439	rs3218477, rs3218467, rs3218397, rs3218480, rs3218455, rs74531889, rs112650028, rs3218446, rs79343405, rs111585335, rs3218536, rs3218502, rs112222113, rs111433125, rs75534275, rs80229163	10	rs74531889, rs79343405, rs3218502, rs111585335, rs3218397, rs3218467, rs3218477, rs3218455, rs112650028, rs3218480	2	rs74531889, rs79343405	0		0		0
rs13257813	Y	26	0.952812	rs13257813, rs691243, rs691258, rs2672275, rs691270, rs690674, rs691821, rs4922000, rs2672276, rs6980671, rs2672277, rs691334, rs654119, rs590123, rs691566, rs2672278, rs691023, rs605931, rs691589, rs691024, rs590640, rs691872, rs691299, rs605901, rs691603, rs604568	0		0		0		0		0
rs6992820	Y	10	0.974825	rs6992820, rs6983444, rs35451660, rs6985353, rs35193637, rs6996402, rs12676220, rs13259933, rs13274826, rs6999008	7	rs35451660, rs13274826, rs6983444, rs6996402, rs6999008, rs6992820, rs12676220	6	rs35451660, rs13274826, rs6983444, rs6999008, rs6992820, rs12676220	1	rs12676220	1	rs12676220	0
rs6993770	Y	1	0.978827	rs6993770	1	rs6993770	1	rs6993770	1	rs6993770	1	rs6993770	0
rs471756	N	12	0.966187	rs487275, rs578216, rs588412, rs593179, rs571630, rs661356, rs587035, rs2479325, rs601023, rs600951, rs542669, rs617453	12	rs542669, rs487275, rs617453, rs588412, rs2479325, rs571630, rs587035, rs578216, rs600951, rs593179, rs661356, rs601023	9	rs542669, rs487275, rs617453, rs587035, rs2479325, rs588412, rs578216, rs600951, rs601023	2	rs600951, rs601023	0		0
rs3215853	Y	2	0.991555	rs3215853, rs540909	2	rs3215853, rs540909	2	rs3215853, rs540909	0		0		0
rs3209441	N	1	0.999989	rs12343375	0		0		0		0		0
rs56318916	Y	1	0.981659	rs56318916	1	rs56318916	0		0		0		0
rs7869524	Y	1	0.999994	rs7869524	1	rs7869524	0		0		0		0
rs56184018	Y	13	0.958092	rs62543203, rs56184018, rs72716564, rs17535530, rs915488, rs5898147, rs201576859, rs62543199, rs10116974, rs5898146, rs28729521, rs28525350, rs17535167	5	rs5898146, rs28525350, rs17535167, rs62543199, rs28729521	0		0		0		0
rs10820606	Y	1	0.998477	rs10820606	1	rs10820606	0		0		0		0
rs150813342	Y	1	1	rs150813342	1	rs150813342	0		0		0		0
rs2157770	Y	1	0.997093	rs2157770	1	rs2157770	1	rs2157770	0		0		0
rs10821556	Y	43	0.956169	rs9657704, rs113398148, rs2078779, rs6479637, rs10821556, rs13287061, rs7021188, rs7024091, rs146696608, rs10821548, rs734500, rs2078778, rs10821546, rs11795074, rs10993914, rs10993912, rs13286757, rs10761401, rs11795075, rs150430050, rs11794274, rs10821547, rs75842226, rs7042991, rs10761402, rs11792729, rs10821544, rs10993918, rs10821555, rs12348775, rs10993908, rs10821554, rs10821550, rs7531840…	16	rs13287061, rs736903, rs11792729, rs12348775, rs75842226, rs10821544, rs10821545, rs10821546, rs7042991, rs10993907, rs10993908, rs11795075, rs11795074, rs75318400, rs13286757, rs11794274	16	rs13287061, rs736903, rs11792729, rs12348775, rs75842226, rs10821544, rs10821545, rs10821546, rs7042991, rs10993907, rs10993908, rs11795075, rs11795074, rs75318400, rs13286757, rs11794274	1	rs12348775	1	rs12348775	0
rs118033845	Y	1	1	rs118033845	1	rs118033845	0		0		0		0
rs11593377	Y	13	0.957934	rs11593377, rs34346558, rs1570695, rs1570696, rs11596403, rs11257365, rs58431219, rs11257361, rs12269248, rs1535980, rs1535979, rs60062825, rs11257358	10	rs12269248, rs11257365, rs1570696, rs1570695, rs1535979, rs58431219, rs1535980, rs34346558, rs11593377, rs11596403	0		0		0		0
rs10761741	Y	2	0.960429	rs10761741, rs9787438	1	rs10761741	0		0		0		0
rs1328599	Y	1	0.997179	rs1328599	1	rs1328599	0		0		0		0
rs603424	Y	1	1	rs603424	0		0		0		0		0
rs35383388	Y	1	1	rs35383388	1	rs35383388	0		0		0		0
rs146605626	Y	1	1	rs146605626	1	rs146605626	1	rs146605626	0		0		0
rs10886430	Y	1	0.999791	rs10886430	1	rs10886430	1	rs10886430	1	rs10886430	0		0
rs1998418	Y	12	0.953521	rs1998418, rs7073663, rs751514, rs1006368, rs4962681, rs11245329, rs139984976, rs2885521, rs10901803, rs58898174, rs10901804, rs7093768	3	rs751514, rs7073663, rs1998418	3	rs751514, rs7073663, rs1998418	1	rs751514	0		0
rs2294081	Y	1	1	rs2294081	1	rs2294081	0		0		0		0
rs11604127	Y	1	0.999986	rs11604127	0		0		0		0		0
rs6762	Y	12	0.951469	rs6762, rs7127272, rs34956804, rs534426906, rs61876748, rs28648546, rs7126805, rs28454516, rs1130276, rs142707435, rs28507876, rs7929032	12	rs7929032, rs61876748, rs142707435, rs7126805, rs34956804, rs534426906, rs28648546, rs6762, rs7127272, rs28454516, rs28507876, rs1130276	10	rs7929032, rs61876748, rs142707435, rs7126805, rs34956804, rs534426906, rs28648546, rs6762, rs28507876, rs28454516	3	rs28454516, rs6762, rs142707435	0		0
rs11030122	Y	26	0.954461	rs4457735, rs11030122, rs1869084, rs10160415, rs10160331, rs7111609, rs10835217, rs10835239, rs10835236, rs7131437, rs1869085, rs10835238, rs10835246, rs10835245, rs10767684, rs10767685, rs10835252, rs10835256, rs4584571, rs4622250, rs4414209, rs10835262, rs11030176, rs7118295, rs10835261, rs10835231	25	rs7111609, rs10835261, rs10835262, rs1869085, rs10835246, rs10835245, rs7118295, rs11030122, rs10160331, rs7131437, rs4414209, rs11030176, rs4457735, rs10835231, rs10835256, rs10835236, rs1869084, rs10835252, rs4622250, rs10835239, rs10835238, rs10835217, rs10767684, rs10767685, rs10160415	18	rs10767684, rs10767685, rs10160415, rs10835256, rs4457735, rs10835262, rs11030122, rs10835261, rs11030176, rs10835246, rs10835231, rs10835245, rs1869084, rs10835252, rs4414209, rs10835239, rs10835238, rs10835217	6	rs10160415, rs11030122, rs10835246, rs10835231, rs1869084, rs10835217	2	rs10835231, rs11030122	1	rs10835231
rs12271225	Y	10	0.959735	rs4309185, rs12271225, rs11038642, rs11821656, rs12271333, rs4567498, rs12272771, rs12292448, rs11399578, rs2880345	8	rs12272771, rs12271333, rs11821656, rs12271225, rs11038642, rs4309185, rs12292448, rs4567498	6	rs12272771, rs12271333, rs12271225, rs4309185, rs12292448, rs4567498	0		0		0
rs11601507	Y	1	1	rs11601507	1	rs11601507	0		0		0		0
rs3824949	Y	1	0.999966	rs3824949	1	rs3824949	1	rs3824949	0		0		0
rs719152	Y	8	0.953002	rs719152, rs11042929, rs10840473, rs10840476, rs61891289, rs10840477, rs10840475, rs11042928	2	rs719152, rs10840473	0		0		0		0
rs7394579	Y	9	0.972437	rs7394579, rs174549, rs174544, rs174557, rs174555, rs174556, rs174561, rs174559, rs174548	9	rs174548, rs174549, rs174559, rs174544, rs174557, rs174556, rs174555, rs174561, rs7394579	5	rs174548, rs174549, rs174544, rs174555, rs174561	0		0		0
rs2004649	Y	4	0.99311	rs2004649, rs11227241, rs1144789, rs1151490	4	rs1151490, rs2004649, rs1144789, rs11227241	4	rs1151490, rs2004649, rs1144789, rs11227241	1	rs2004649	0		0
rs56133113	Y	7	0.954519	rs56133113, rs11235598, rs7936968, rs12420427, rs7936972, rs673377, rs138908685	4	rs138908685, rs12420427, rs56133113, rs11235598	2	rs138908685, rs11235598	0		0		0
rs11235688	Y	4	1	rs11235688, rs1783596, rs4944832, rs11235689	4	rs4944832, rs1783596, rs11235689, rs11235688	3	rs4944832, rs11235689, rs11235688	0		0		0
rs10605167	Y	4	0.958518	rs10605167, rs1150339, rs646809, rs2509814	3	rs646809, rs10605167, rs1150339	1	rs1150339	0		0		0
rs73000929	Y	1	1	rs73000929	1	rs73000929	1	rs73000929	1	rs73000929	1	rs73000929	1	rs73000929
rs17116384	Y	2	0.990565	rs17116384, rs73000965	2	rs17116384, rs73000965	2	rs17116384, rs73000965	0		0		0
rs964184	Y	2	0.984243	rs964184, rs66505542	2	rs66505542, rs964184	2	rs66505542, rs964184	0		0		0
rs7949566	Y	1	0.990161	rs7949566	1	rs7949566	0		0		0		0
rs216311	Y	3	0.999993	rs216311, rs216308, rs216310	0		0		0		0		0
rs4290286	Y	8	0.957996	rs4290286, rs4991925, rs4991924, rs562209889, rs887476, rs4573747, rs797767, rs2363877	8	rs4991924, rs4991925, rs562209889, rs797767, rs4573747, rs2363877, rs4290286, rs887476	0		0		0		0
rs4764487	N	2	0.995892	rs2268009, rs1990384	0		0		0		0		0
rs2015599	Y	4	1	rs2015599, rs10771511, rs1006409, rs35024086	4	rs1006409, rs2015599, rs35024086, rs10771511	1	rs2015599	0		0		0
rs61927245	Y	12	0.964797	rs61927245, rs11052033, rs61928288, rs11052035, rs11052030, rs11052036, rs10444425, rs61927246, rs11052043, rs3850983, rs11052051, rs12367520	12	rs3850983, rs12367520, rs61927245, rs11052033, rs11052030, rs61927246, rs11052036, rs11052035, rs61928288, rs11052051, rs10444425, rs11052043	2	rs61927246, rs11052043	0		0		0
rs7958679	Y	3	1	rs7958679, rs80012730, rs113543437	2	rs7958679, rs80012730	1	rs7958679	0		0		0
rs35979828	Y	1	1	rs35979828	1	rs35979828	1	rs35979828	0		0		0
rs60822569	Y	4	1	rs60822569, rs11559982, rs11451044, rs10876550	4	rs10876550, rs11559982, rs11451044, rs60822569	2	rs10876550, rs60822569	0		0		0
rs7973618	Y	2	0.999995	rs7973618, rs2950387	2	rs7973618, rs2950387	2	rs7973618, rs2950387	1	rs2950387	0		0
rs1716505	Y	1	1	rs1716505	1	rs1716505	1	rs1716505	1	rs1716505	0		0
rs68054310	Y	19	0.956584	rs68054310, rs7296498, rs141501178, rs78689302, rs11175485, rs73321721, rs73321733, rs147347357, rs11175498, rs11175486, rs11175489, rs12367950, rs11175495, rs11175499, rs11175502, rs7135985, rs77906229, rs11175501, rs118069463	19	rs147347357, rs11175495, rs68054310, rs7135985, rs7296498, rs11175486, rs118069463, rs11175498, rs73321733, rs12367950, rs11175485, rs141501178, rs11175502, rs11175501, rs77906229, rs11175499, rs73321721, rs78689302, rs11175489	18	rs147347357, rs11175495, rs68054310, rs7135985, rs7296498, rs11175486, rs118069463, rs11175498, rs73321733, rs11175485, rs141501178, rs11175502, rs11175501, rs77906229, rs11175499, rs73321721, rs78689302, rs11175489	1	rs77906229	0		0
rs987044	Y	7	0.968606	rs987044, rs7133871, rs3916982, rs6539457, rs2111901, rs4246268, rs7305339	4	rs2111901, rs987044, rs7133871, rs3916982	2	rs987044, rs7133871	2	rs987044, rs7133871	1	rs987044	0
rs34344826	Y	26	0.951727	rs34344826, rs2062528, rs66570686, rs58470318, rs11837022, rs7972416, rs6490107, rs6490105, rs6490106, rs11611741, rs10850747, rs7953553, rs7964668, rs7964686, rs34348302, rs3782192, rs2291911, rs55969361, rs11832441, rs7978810, rs5801210, rs7968761, rs7297303, rs3830406, rs7959055, rs10850752	26	rs2291911, rs7978810, rs7964686, rs66570686, rs34348302, rs10850752, rs55969361, rs10850747, rs5801210, rs3782192, rs11611741, rs7953553, rs6490105, rs6490106, rs6490107, rs11837022, rs3830406, rs7972416, rs58470318, rs11832441, rs7968761, rs7297303, rs7959055, rs34344826, rs2062528, rs7964668	7	rs7297303, rs2062528, rs3830406, rs34344826, rs66570686, rs58470318, rs7953553	0		0		0
rs11553699	Y	1	1	rs11553699	1	rs11553699	1	rs11553699	0		0		0
rs11043280	Y	2	0.977405	rs34159444, rs11043280	0		0		0		0		0
rs12820906	Y	1	0.998957	rs12820906	1	rs12820906	0		0		0		0
rs76900683	Y	2	1	rs76900683, rs77374501	2	rs76900683, rs77374501	1	rs76900683	0		0		0
rs532990872	Y	52	0.950052	rs532990872, rs9595861, rs28881778, rs9595893, rs9595908, rs2021658, rs9591159, rs140498375, rs7992980, rs9595901, rs67595158, rs28803274, rs113637460, rs3742320, rs9591143, rs55645971, rs28770476, rs7321262, rs11459812, rs9591145, rs58760591, rs113024952, rs9595879, rs9595890, rs71740934, rs140783139, rs731414, rs11616287, rs7332763, rs1324414, rs9595881, rs9591136, rs9591180, rs9595883, rs73321…	34	rs2021658, rs9595890, rs9595893, rs71740934, rs200657498, rs9595908, rs28794315, rs9595879, rs7321262, rs58760591, rs11459812, rs11280754, rs9591145, rs113024952, rs9591165, rs55944634, rs9595883, rs9595881, rs10552401, rs9595891, rs11840502, rs3742320, rs1018800, rs7323084, rs28881778, rs7337687, rs140783139, rs55645971, rs35091430, rs1324415, rs1324414, rs731414, rs9591159, rs113637460	9	rs9595893, rs11280754, rs71740934, rs3742320, rs1324415, rs1324414, rs9591145, rs11459812, rs731414	0		0		0
rs143636430	Y	26	0.965633	rs143636430, rs8001925, rs7983898, rs7986036, rs9567716, rs9590974, rs9534459, rs4941564, rs7986508, rs7986467, rs3742271, rs7987387, rs4941565, rs9567717, rs1324007, rs7983902, rs1886221, rs4942569, rs9534461, rs4245338, rs4245339, rs1886222, rs9526216, rs7984083, rs9534458, rs7993628	26	rs8001925, rs4942569, rs9567717, rs9567716, rs4245339, rs4245338, rs3742271, rs9534461, rs7984083, rs7986508, rs7983898, rs143636430, rs9526216, rs7986467, rs7993628, rs4941565, rs4941564, rs1886221, rs1886222, rs7983902, rs9534458, rs9534459, rs7986036, rs7987387, rs9590974, rs1324007	26	rs8001925, rs4942569, rs9567717, rs9567716, rs4245339, rs4245338, rs3742271, rs9534461, rs7984083, rs7986508, rs7983898, rs143636430, rs9526216, rs7986467, rs7993628, rs4941565, rs4941564, rs1886221, rs1886222, rs7983902, rs9534458, rs9534459, rs7986036, rs7987387, rs9590974, rs1324007	0		0		0
rs9573569	Y	7	0.975845	rs9573569, rs9573568, rs9573565, rs9573557, rs66813596, rs7994805, rs9573559	4	rs9573559, rs7994805, rs9573565, rs66813596	2	rs9573565, rs66813596	0		0		0
rs4907622	Y	3	0.997598	rs4907622, rs4907618, rs9549753	2	rs9549753, rs4907618	0		0		0		0
rs57567837	Y	30	0.958104	rs111821337, rs200039543, rs57567837, rs61127365, rs115372451, rs74616970, rs73567505, rs113368311, rs112053933, rs73567508, rs12583834, rs73567515, rs143495700, rs78427915, rs118037278, rs111861872, rs200626846, rs147459570, rs117172488, rs12585703, rs113013517, rs201260837, rs111955488, rs189196213, rs117890641, rs7983612, rs113742988, rs12585100, rs116030109, rs116691861	1	rs7983612	0		0		0		0
rs12897108	Y	11	0.959615	rs12897108, rs35404012, rs558729765, rs34222469, rs28572507, rs34284209, rs12896432, rs112481214, rs11396931, rs34723659, rs10047928	11	rs112481214, rs34222469, rs34723659, rs10047928, rs34284209, rs12897108, rs558729765, rs28572507, rs12896432, rs11396931, rs35404012	1	rs34222469	0		0		0
rs3015497	Y	8	0.981958	rs3015497, rs3015483, rs3015495, rs3015501, rs2934691, rs8018308, rs4075253, rs5808566	2	rs4075253, rs3015501	0		0		0		0
rs146291102	Y	1	1	rs146291102	1	rs146291102	1	rs146291102	0		0		0
rs80226907	Y	26	0.957254	rs80226907, rs147417085, rs74568403, rs75220705, rs17671923, rs112034739, rs78497231, rs80264061, rs192355336, rs78812999, rs140909039, rs74801332, rs77590387, rs77478035, rs113065061, rs113379416, rs78040821, rs76113365, rs79703136, rs76074907, rs76187513, rs112392277, rs77157289, rs113619131, rs113988581, rs151302017	6	rs77478035, rs78040821, rs76187513, rs80264061, rs76113365, rs77590387	0		0		0		0
rs11627485	Y	2	0.997336	rs11627485, rs11621325	2	rs11621325, rs11627485	0		0		0		0
rs12589699	N	6	0.996688	rs61387441, rs17106195, rs59744851, rs1475036, rs56961567, rs58345103	0		0		0		0		0
rs2073307	Y	1	0.999983	rs2073307	1	rs2073307	1	rs2073307	0		0		0
rs117672662	Y	1	1	rs117672662	1	rs117672662	1	rs117672662	0		0		0
rs10220411	Y	1	0.990256	rs10220411	0		0		0		0		0
rs77327054	Y	8	0.95421	rs77327054, rs80123288, rs116735454, rs141472313, rs76640185, rs75434331, rs146026140, rs117948349	8	rs80123288, rs77327054, rs141472313, rs116735454, rs117948349, rs75434331, rs146026140, rs76640185	6	rs77327054, rs141472313, rs116735454, rs117948349, rs75434331, rs146026140	1	rs141472313	0		0
rs61237505	Y	5	1	rs61237505, rs61990064, rs17127600, rs61269268, rs74403919	2	rs74403919, rs61269268	1	rs61269268	0		0		0
rs11382616	Y	32	0.954732	rs11382616, rs10144272, rs2403070, rs4906245, rs4906238, rs10150990, rs11357036, rs11447626, rs12887440, rs1951630, rs4906239, rs1190343, rs138419543, rs7153340, rs9324049, rs11627756, rs33964648, rs2146429, rs2146430, rs35761645, rs1190336, rs2146431, rs1190334, rs12884793, rs2403068, rs2403067, rs1190344, rs1190339, rs35690069, rs1190335, rs12185065, rs12588817	32	rs2403070, rs2146430, rs2146431, rs1951630, rs11447626, rs33964648, rs12185065, rs4906245, rs35690069, rs35761645, rs9324049, rs10144272, rs1190336, rs1190335, rs1190334, rs11382616, rs11627756, rs138419543, rs2403067, rs1190339, rs12588817, rs12884793, rs2403068, rs12887440, rs11357036, rs2146429, rs4906238, rs4906239, rs10150990, rs1190344, rs1190343, rs7153340	23	rs2403070, rs2146430, rs2146431, rs11447626, rs33964648, rs4906245, rs35690069, rs35761645, rs9324049, rs1190339, rs1190336, rs1190335, rs1190334, rs11627756, rs138419543, rs12884793, rs11357036, rs2146429, rs4906238, rs4906239, rs1190344, rs1190343, rs7153340	4	rs9324049, rs1190334, rs11627756, rs12884793	2	rs12884793, rs1190334	1	rs1190334
rs4555082	Y	14	0.950818	rs4555082, rs7146012, rs4277291, rs4334224, rs112790992, rs8022526, rs7146643, rs7146683, rs4412909, rs28594491, rs56263609, rs11625098, rs79048296, rs28818248	14	rs112790992, rs56263609, rs4555082, rs4277291, rs7146683, rs79048296, rs28818248, rs28594491, rs7146643, rs11625098, rs4412909, rs8022526, rs4334224, rs7146012	14	rs112790992, rs56263609, rs4555082, rs4277291, rs7146683, rs79048296, rs28818248, rs28594491, rs7146643, rs11625098, rs4412909, rs8022526, rs4334224, rs7146012	7	rs4555082, rs4277291, rs7146683, rs7146643, rs4412909, rs4334224, rs7146012	3	rs4412909, rs4334224, rs7146683	0
rs2733310	Y	6	0.967928	rs2733310, rs36077981, rs2591068, rs2703595, rs2703594, rs2703593	6	rs2703595, rs36077981, rs2591068, rs2703594, rs2733310, rs2703593	0		0		0		0
rs11071720	Y	1	1	rs11071720	1	rs11071720	1	rs11071720	0		0		0
rs1684053	N	17	0.953105	rs2630503, rs34215205, rs2013555, rs1684041, rs61009920, rs34991606, rs62014265, rs1719271, rs881586, rs1631677, rs12911407, rs1684050, rs1719263, rs12441708, rs60419341, rs4776639, rs1684049	14	rs1719271, rs12911407, rs12441708, rs1719263, rs1684049, rs62014265, rs2630503, rs1684050, rs34991606, rs61009920, rs881586, rs2013555, rs4776639, rs60419341	10	rs1719271, rs12911407, rs1719263, rs62014265, rs60419341, rs12441708, rs34991606, rs881586, rs2013555, rs4776639	0		0		0
rs7162943	Y	4	0.959054	rs7162943, rs11858077, rs11858280, rs12438271	4	rs7162943, rs11858077, rs12438271, rs11858280	2	rs7162943, rs11858077	0		0		0
rs8028409	Y	14	0.970069	rs12594925, rs12595025, rs8037137, rs113343095, rs2890156, rs8026714, rs79548680, rs60290423, rs112770790, rs12594752, rs2290202, rs8028409, rs150333865, rs2301825	14	rs2890156, rs112770790, rs8026714, rs113343095, rs12595025, rs8028409, rs60290423, rs150333865, rs12594752, rs2301825, rs79548680, rs2290202, rs12594925, rs8037137	6	rs2890156, rs2290202, rs60290423, rs12594752, rs2301825, rs150333865	0		0		0
rs9925477	Y	5	0.961696	rs9925477, rs150801469, rs11646743, rs11647250, rs13335768	2	rs150801469, rs13335768	0		0		0		0
rs151233	Y	2	1	rs151233, rs151234	2	rs151233, rs151234	2	rs151233, rs151234	0		0		0
rs528863805	Y	27	0.952256	rs528863805, rs3976455, rs9932653, rs62056375, rs4788188, rs34222852, rs34642122, rs4787480, rs7201519, rs28599680, rs9939514, rs3815824, rs12932691, rs13332078, rs1057452, rs12932310, rs71389429, rs62056371, rs71389428, rs34714403, rs4788187, rs28362602, rs11863748, rs34127220, rs9921783, rs9923649, rs8061634	25	rs9923649, rs34127220, rs11863748, rs4788188, rs4787480, rs4788187, rs71389429, rs71389428, rs7201519, rs62056371, rs28362602, rs1057452, rs62056375, rs34714403, rs9939514, rs3976455, rs12932310, rs9921783, rs13332078, rs8061634, rs12932691, rs34222852, rs3815824, rs34642122, rs28599680	7	rs9923649, rs8061634, rs7201519, rs62056371, rs28362602, rs11863748, rs1057452	2	rs9923649, rs28362602	0		0
rs12445050	Y	5	0.957199	rs12445050, rs62045702, rs151098660, rs7196980, rs62045701	5	rs7196980, rs62045702, rs12445050, rs62045701, rs151098660	5	rs7196980, rs62045702, rs12445050, rs62045701, rs151098660	0		0		0
rs12102677	Y	29	0.956837	rs12935775, rs373205785, rs12102677, rs71395346, rs12103116, rs13331735, rs9925284, rs12924185, rs35487648, rs4782500, rs479073, rs1617734, rs6500510, rs491224, rs28375406, rs3826079, rs11358628, rs1870271, rs476328, rs34233213, rs9939847, rs8063866, rs11864993, rs1646234, rs11862605, rs11865974, rs8043943, rs34114295, rs575227266	29	rs34114295, rs9925284, rs3826079, rs11862605, rs4782500, rs8043943, rs12102677, rs28375406, rs11864993, rs12924185, rs13331735, rs6500510, rs12103116, rs373205785, rs11865974, rs12935775, rs11358628, rs9939847, rs34233213, rs71395346, rs476328, rs1646234, rs1617734, rs1870271, rs491224, rs35487648, rs575227266, rs479073, rs8063866	24	rs34114295, rs9925284, rs3826079, rs4782500, rs8043943, rs12102677, rs11864993, rs6500510, rs12103116, rs373205785, rs11865974, rs12935775, rs11358628, rs9939847, rs34233213, rs71395346, rs476328, rs1646234, rs1617734, rs491224, rs35487648, rs575227266, rs479073, rs8063866	1	rs35487648	0		0
rs939563	Y	4	0.966218	rs939563, rs4790572, rs9894968, rs9303183	3	rs9894968, rs4790572, rs939563	3	rs9894968, rs4790572, rs939563	0		0		0
rs553749201	Y	1	0.983471	rs553749201	1	rs553749201	1	rs553749201	0		0		0
rs571461910	Y	14	0.964173	rs117308739, rs571461910, rs16954304, rs4790716, rs4790718, rs1060431, rs72835097, rs1859433, rs4790719, rs67501853, rs16942630, rs16942615, rs16942618, rs79843668	14	rs72835097, rs16954304, rs67501853, rs4790718, rs4790719, rs4790716, rs571461910, rs117308739, rs16942630, rs79843668, rs16942615, rs1859433, rs1060431, rs16942618	10	rs72835097, rs16954304, rs67501853, rs4790718, rs4790719, rs571461910, rs79843668, rs16942615, rs1859433, rs1060431	4	rs79843668, rs16954304, rs4790718, rs1859433	0		0
rs7225537	Y	8	0.952429	rs7225537, rs199932475, rs4281782, rs12940204, rs12941341, rs55793054, rs60502203, rs11868128	0		0		0		0		0
rs57112968	Y	42	0.954756	rs57112968, rs1638525, rs203482, rs175921, rs860335, rs397969, rs203470, rs203451, rs203460, rs1479129, rs203481, rs185765, rs203455, rs169412, rs203450, rs203469, rs203458, rs203466, rs203479, rs203459, rs119672, rs203477, rs850623, rs203457, rs203465, rs203452, rs169414, rs203456, rs203462, rs203461, rs191865, rs175922, rs35398779, rs734302, rs203467, rs142666321, rs203480, rs203474, rs203478, …	33	rs203456, rs175922, rs427798, rs1479129, rs203459, rs203458, rs203455, rs203457, rs850623, rs203451, rs203450, rs203452, rs203477, rs35398779, rs203470, rs860335, rs119672, rs203479, rs1638525, rs734302, rs191865, rs169412, rs169414, rs397969, rs203482, rs203481, rs57112968, rs203465, rs203466, rs203460, rs203461, rs203462, rs203469	18	rs1638525, rs35398779, rs203482, rs203458, rs203481, rs203457, rs175922, rs57112968, rs169414, rs203477, rs169412, rs203459, rs203460, rs203461, rs203462, rs1479129, rs119672, rs203479	1	rs169412	1	rs169412	0
rs9891920	Y	34	0.950844	rs9891920, rs56709487, rs480642, rs11655000, rs11447326, rs12452156, rs11652977, rs9897452, rs9896579, rs8081267, rs4794857, rs6505129, rs4795509, rs10468576, rs9900280, rs8081111, rs9914038, rs9916533, rs5819869, rs9914752, rs4289056, rs34918500, rs113774008, rs4795510, rs1568373, rs771428, rs1965446, rs11298817, rs9897945, rs495136, rs4419109, rs1967557, rs2559620, rs573377	34	rs4289056, rs4795510, rs2559620, rs56709487, rs1967557, rs1965446, rs4419109, rs9900280, rs12452156, rs6505129, rs1568373, rs9916533, rs11655000, rs11652977, rs480642, rs8081111, rs495136, rs4795509, rs11298817, rs771428, rs11447326, rs9897452, rs10468576, rs34918500, rs9914038, rs9897945, rs573377, rs8081267, rs4794857, rs9914752, rs9896579, rs5819869, rs113774008, rs9891920	21	rs4289056, rs11652977, rs34918500, rs9914752, rs480642, rs8081111, rs56709487, rs9891920, rs1965446, rs4795509, rs9900280, rs9914038, rs4419109, rs6505129, rs1568373, rs9916533, rs8081267, rs4795510, rs11655000, rs113774008, rs11447326	0		0		0
rs191010498	Y	1	1	rs191010498	1	rs191010498	1	rs191010498	0		0		0
rs7209300	N	2	1	rs11871787, rs474002	0		0		0		0		0
rs74815160	Y	1	0.991941	rs74815160	0		0		0		0		0
rs7503168	N	6	0.951912	rs1037590, rs2889311, rs9902765, rs12948669, rs1968578, rs10512472	3	rs1037590, rs12948669, rs10512472	2	rs1037590, rs12948669	0		0		0
rs145171343	Y	2	1	rs145171343, rs201192867	2	rs201192867, rs145171343	2	rs201192867, rs145171343	0		0		0
rs74505413	Y	20	0.958797	rs74505413, rs78677212, rs77577973, rs112760906, rs79790336, rs111540406, rs75086906, rs79828007, rs73990211, rs78181892, rs73990219, rs113979054, rs112483019, rs1966890, rs112789970, rs3031851, rs527854290, rs1471021, rs201304141, rs55910622	16	rs113979054, rs111540406, rs78181892, rs78677212, rs79828007, rs79790336, rs73990211, rs55910622, rs77577973, rs112760906, rs3031851, rs75086906, rs74505413, rs112483019, rs112789970, rs201304141	7	rs73990211, rs78677212, rs79828007, rs79790336, rs78181892, rs112760906, rs201304141	0		0		0
rs34603233	Y	9	0.97993	rs34603233, rs850729, rs850734, rs5911, rs850732, rs35905006, rs850736, rs850730, rs850733	2	rs5911, rs850734	0		0		0		0
rs117107187	Y	1	1	rs117107187	1	rs117107187	0		0		0		0
rs62073968	Y	2	0.999995	rs62073968, rs150284576	1	rs62073968	1	rs62073968	0		0		0
rs188761458	Y	7	0.99217	rs188761458, rs80093687, rs118121072, rs17834140, rs150497606, rs56170762, rs199691861	7	rs17834140, rs80093687, rs118121072, rs56170762, rs199691861, rs150497606, rs188761458	7	rs17834140, rs80093687, rs118121072, rs56170762, rs199691861, rs150497606, rs188761458	0		0		0
rs11356207	Y	26	0.95128	rs11356207, rs6504213, rs8070460, rs11079536, rs8076821, rs1962147, rs1122800, rs5821431, rs9902260, rs35975413, rs1050382, rs6504214, rs1867624, rs8080754, rs59719244, rs12936766, rs12937767, rs140874875, rs9303469, rs4968720, rs35981688, rs7225824, rs8081216, rs34228997, rs9303470, rs67294917	13	rs9902260, rs67294917, rs35975413, rs140874875, rs9303470, rs1050382, rs8076821, rs12936766, rs9303469, rs7225824, rs5821431, rs8081216, rs34228997	9	rs9902260, rs140874875, rs9303470, rs7225824, rs12936766, rs9303469, rs67294917, rs8081216, rs34228997	0		0		0
rs11082304	Y	1	1	rs11082304	1	rs11082304	1	rs11082304	0		0		0
rs11082383	Y	15	0.953018	rs1511754, rs12606438, rs11082384, rs5824541, rs869899, rs28547892, rs35695997, rs80277818, rs34324622, rs12454829, rs11082385, rs28782011, rs11082383, rs74997723, rs75957619	0		0		0		0		0
rs3842397	Y	4	0.973891	rs3842397, rs9955853, rs718515, rs55874505	4	rs718515, rs3842397, rs55874505, rs9955853	2	rs3842397, rs9955853	1	rs9955853	0		0
rs17758695	Y	1	0.999974	rs17758695	1	rs17758695	1	rs17758695	0		0		0
rs1865761	Y	19	0.95474	rs1790588, rs12969657, rs1865761, rs1788103, rs8099412, rs1788098, rs1788100, rs17207042, rs4891780, rs1610554, rs7244202, rs35977166, rs13381239, rs727088, rs1790946, rs1790947, rs3018275, rs1615504, rs1788232	0		0		0		0		0
rs1823778	Y	1	1	rs1823778	0		0		0		0		0
rs185898	Y	12	0.961694	rs185898, rs116841128, rs117304137, rs117263627, rs555083567, rs141652219, rs139490426, rs117129589, rs117183725, rs118129339, rs541699456, rs117180439	7	rs555083567, rs117180439, rs116841128, rs117263627, rs541699456, rs185898, rs118129339	2	rs116841128, rs185898	1	rs116841128	1	rs116841128	1	rs116841128
rs160189	Y	3	0.955199	rs160189, rs140439280, rs9989553	2	rs160189, rs9989553	0		0		0		0
rs4807455	Y	1	0.999861	rs4807455	1	rs4807455	0		0		0		0
rs36084354	Y	4	0.999663	rs12974537, rs35532684, rs36084354, rs35140707	4	rs36084354, rs12974537, rs35532684, rs35140707	4	rs36084354, rs12974537, rs35532684, rs35140707	1	rs12974537	0		0
rs505401	Y	1	1	rs505401	0		0		0		0		0
rs332426	Y	2	0.998612	rs332426, rs332425	2	rs332426, rs332425	2	rs332426, rs332425	2	rs332426, rs332425	0		0
rs8106212	Y	1	0.999821	rs8106212	1	rs8106212	1	rs8106212	1	rs8106212	1	rs8106212	0
rs111896493	Y	1	0.999993	rs111896493	1	rs111896493	1	rs111896493	0		0		0
rs2303149	Y	1	0.99999	rs2303149	1	rs2303149	1	rs2303149	1	rs2303149	1	rs2303149	0
rs59508494	Y	1	0.973974	rs59508494	1	rs59508494	0		0		0		0
rs2113036	Y	2	0.97147	rs2113036, rs2113038	2	rs2113038, rs2113036	2	rs2113038, rs2113036	0		0		0
rs7254827	Y	2	0.967095	rs7254827, rs144744357	2	rs7254827, rs144744357	2	rs7254827, rs144744357	1	rs7254827	1	rs7254827	0
rs75372982	Y	24	0.9513	rs4499344, rs75372982, rs2868149, rs34329197, rs5827810, rs12978075, rs17833075, rs2277927, rs4805776, rs6510263, rs58260322, rs4805777, rs11669796, rs12462871, rs11669629, rs35447302, rs12982297, rs72085595, rs752719, rs78299806, rs67957499, rs752718, rs138876925, rs11668550	16	rs4499344, rs2277927, rs12982297, rs67957499, rs72085595, rs138876925, rs34329197, rs17833075, rs2868149, rs752718, rs752719, rs12462871, rs5827810, rs4805777, rs4805776, rs58260322	4	rs72085595, rs4805777, rs4499344, rs2277927	0		0		0
rs7249921	Y	6	0.999164	rs7249578, rs7249921, rs6510468, rs55790357, rs7254324, rs56318666	5	rs6510468, rs7249921, rs7249578, rs55790357, rs7254324	5	rs6510468, rs7249921, rs7249578, rs55790357, rs7254324	0		0		0
rs2304176	Y	11	0.955696	rs2304176, rs148041688, rs71354995, rs56849284, rs59898212, rs12611255, rs12609247, rs73043010, rs61160177, rs8112211, rs4803999	8	rs56849284, rs12609247, rs73043010, rs2304176, rs61160177, rs12611255, rs8112211, rs59898212	2	rs56849284, rs59898212	0		0		0
rs11540084	Y	7	0.95619	rs28483039, rs113884102, rs7250339, rs10426401, rs10419829, rs2301274, rs11540084	7	rs113884102, rs10419829, rs10426401, rs28483039, rs7250339, rs2301274, rs11540084	3	rs10426401, rs11540084, rs113884102	0		0		0
rs203710	Y	1	1	rs203710	1	rs203710	0		0		0		0
rs17561351	Y	4	0.951066	rs17561351, rs148303016, rs11665676, rs11671274	4	rs148303016, rs11671274, rs17561351, rs11665676	1	rs17561351	0		0		0
rs11667509	Y	1	0.999458	rs11667509	0		0		0		0		0
rs2287922	Y	37	0.952587	rs2287922, rs8112983, rs2287921, rs660745, rs11878908, rs11666792, rs12979891, rs11672900, rs11882796, rs838144, rs838146, rs516316, rs516246, rs492602, rs679574, rs838147, rs838133, rs973579, rs418464, rs1231281, rs681343, rs479486, rs601338, rs380743, rs1698113, rs427248, rs439523, rs147449567, rs35866622, rs33988101, rs646327, rs12979278, rs2432132, rs281379, rs28894750, rs4002471, rs584768	23	rs2287921, rs838133, rs12979278, rs427248, rs1698113, rs973579, rs11878908, rs479486, rs646327, rs33988101, rs418464, rs1231281, rs660745, rs11882796, rs12979891, rs380743, rs11666792, rs8112983, rs838146, rs838144, rs11672900, rs147449567, rs35866622	11	rs660745, rs8112983, rs2287921, rs838144, rs479486, rs12979278, rs427248, rs35866622, rs33988101, rs380743, rs973579	0		0		0
rs1613662	Y	1	0.99967	rs1613662	0		0		0		0		0
rs11671005	Y	21	0.962133	rs11671005, rs11668814, rs45617039, rs55633425, rs34873624, rs3764529, rs34230465, rs11670871, rs1122955, rs11084544, rs35466206, rs11668420, rs35269060, rs73062110, rs11673069, rs11672258, rs12981875, rs12980697, rs12980907, rs12985394, rs12983165	1	rs11671005	1	rs11671005	0		0		0
rs73076965	Y	6	0.961552	rs73076965, rs73076966, rs4536713, rs79717611, rs144986513, rs17794135	3	rs17794135, rs73076966, rs73076965	2	rs73076966, rs73076965	0		0		0
rs11696739	Y	3	0.968696	rs11696739, rs6074894, rs1535882	3	rs6074894, rs11696739, rs1535882	1	rs11696739	0		0		0
rs200880	Y	1	0.972747	rs200880	1	rs200880	0		0		0		0
rs200891	Y	1	0.994972	rs200891	1	rs200891	1	rs200891	0		0		0
rs156356	Y	1	0.999897	rs156356	1	rs156356	0		0		0		0
rs4814776	Y	12	0.97361	rs4814776, rs4144201, rs6112072, rs6136493, rs13042885, rs35876927, rs6132105, rs6132106, rs11906768, rs4814778, rs4814779, rs6136489	12	rs6132106, rs6132105, rs4814776, rs11906768, rs6136489, rs6136493, rs13042885, rs4144201, rs4814779, rs4814778, rs35876927, rs6112072	0		0		0		0
rs185387034	Y	1	1	rs185387034	0		0		0		0		0
rs6081569	Y	36	0.950468	rs6081569, rs6112308, rs6112307, rs3827978, rs6112304, rs7269490, rs6081568, rs6075500, rs6081572, rs6075497, rs6081562, rs6081565, rs6075498, rs6081576, rs6081571, rs6112319, rs6045989, rs4813352, rs6112314, rs10854245, rs34295849, rs2876535, rs62200371, rs6035276, rs2143850, rs6046001, rs34055058, rs6035303, rs6035293, rs8121292, rs6081559, rs6081560, rs2024615, rs6045980, rs2143855, rs6035284	8	rs6112307, rs6112304, rs2143855, rs6112319, rs6035284, rs6081565, rs6112314, rs6081562	0		0		0		0
rs6124687	Y	2	1	rs6124684, rs6124687	1	rs6124687	0		0		0		0
rs17726337	Y	1	1	rs17726337	1	rs17726337	1	rs17726337	0		0		0
rs6099612	Y	7	0.965829	rs6099612, rs6099613, rs6014992, rs75217729, rs6014991, rs55692124, rs76255677	7	rs6099613, rs6099612, rs75217729, rs76255677, rs6014992, rs6014991, rs55692124	4	rs76255677, rs6014992, rs6014991, rs55692124	2	rs6014992, rs6014991	2	rs6014992, rs6014991	0
rs11471957	Y	3	0.977723	rs11471957, rs6070696, rs6070697	3	rs6070696, rs11471957, rs6070697	3	rs6070696, rs11471957, rs6070697	0		0		0
rs41303899	Y	1	1	rs41303899	1	rs41303899	1	rs41303899	0		0		0
rs141490673	Y	1	1	rs141490673	1	rs141490673	1	rs141490673	0		0		0
rs144360277	Y	5	1	rs144360277, rs117800962, rs117490619, rs117092014, rs35565630	5	rs117800962, rs117490619, rs144360277, rs117092014, rs35565630	5	rs117800962, rs117490619, rs144360277, rs117092014, rs35565630	1	rs117092014	1	rs117092014	0
rs1059196	Y	2	0.959811	rs1059196, rs5748406	1	rs1059196	0		0		0		0
rs695646	Y	9	0.973003	rs695646, rs131184, rs2857464, rs131190, rs174768, rs1894414, rs5997460, rs7285200, rs174760	4	rs174768, rs131184, rs131190, rs695646	1	rs174768	0		0		0
rs7284681	Y	1	1	rs7284681	0		0		0		0		0
rs2256040	Y	49	0.95043	rs972578, rs972577, rs972579, rs2256040, rs5759078, rs8137128, rs2284098, rs733139, rs5759075, rs2284096, rs2284095, rs8138151, rs6002997, rs738377, rs738379, rs4820502, rs738381, rs1546860, rs5759086, rs58156104, rs5845577, rs4822247, rs5759085, rs4822248, rs3838166, rs5759080, rs3819677, rs5751410, rs4822244, rs4822243, rs5759091, rs738378, rs5759082, rs5759084, rs5996255, rs5759067, rs2899366,…	49	rs9611984, rs5759067, rs2256040, rs3819677, rs2267482, rs2267486, rs926353, rs714003, rs8138151, rs5759080, rs5759082, rs5759084, rs5759085, rs5759086, rs738379, rs5845577, rs2038062, rs1546860, rs733139, rs4822250, rs738381, rs8137128, rs4820502, rs2284098, rs5759078, rs5759075, rs146560838, rs2284095, rs2284096, rs58156104, rs738377, rs972578, rs3838166, rs5751410, rs2899366, rs972577, rs738378…	27	rs5759067, rs2256040, rs3819677, rs714003, rs5751410, rs5759080, rs5759082, rs5759084, rs5759085, rs5759086, rs2038062, rs1546860, rs733139, rs738381, rs4820502, rs2284098, rs5759078, rs5759075, rs2284095, rs738377, rs3838166, rs738379, rs738378, rs4822244, rs4822247, rs4822248, rs4822249	1	rs1546860	0		0
rs138857	Y	16	0.957796	rs138857, rs138870, rs138866, rs138864, rs138861, rs138855, rs138835, rs138856, rs12160852, rs138876, rs138867, rs138889, rs138880, rs138834, rs138891, rs138897	13	rs138856, rs138857, rs138855, rs138867, rs138866, rs138876, rs138864, rs138870, rs138861, rs138880, rs138834, rs138835, rs12160852	13	rs138856, rs138857, rs138855, rs138867, rs138866, rs138876, rs138864, rs138870, rs138861, rs138880, rs138834, rs138835, rs12160852	2	rs138880, rs138864	1	rs138864	0
rs9616907	Y	10	0.958089	rs13053850, rs9616907, rs9616906, rs111500820, rs9616908, rs8138460, rs71311698, rs71311699, rs11704245, rs71198262	4	rs71311699, rs71311698, rs9616908, rs13053850	2	rs71311699, rs71311698	0		0		0

## Sheet: NEUT
lead	lead_in	nsnps	threshold	snplist	nsnps_0.50	snplist_0.50	nsnps_0.75	snplist_0.75	nsnps_0.90	snplist_0.90	nsnps_0.95	snplist_0.95	nsnps_0.99	snplist_0.99
rs11121246	Y	9	0.952113	rs12752838, rs6661010, rs6577536, rs11121246, rs79565040, rs2047094, rs11590606, rs11121245, rs10864368	7	rs12752838, rs10864368, rs2047094, rs11121245, rs11590606, rs79565040, rs11121246	5	rs10864368, rs2047094, rs11590606, rs79565040, rs11121246	1	rs10864368	0		0
rs146091102	Y	3	1	rs146091102, rs35755865, rs35428899	2	rs35428899, rs35755865	1	rs35428899	0		0		0
rs3917932	Y	1	1	rs3917932	1	rs3917932	1	rs3917932	1	rs3917932	0		0
rs3917914	Y	2	0.969493	rs3917914, rs3917922	2	rs3917922, rs3917914	2	rs3917922, rs3917914	2	rs3917922, rs3917914	2	rs3917922, rs3917914	0
rs7520050	N	33	0.960471	rs7520047, rs4076006, rs4638056, rs11576305, rs36096604, rs10789487, rs4233500, rs12740503, rs4073846, rs12143096, rs7556615, rs35057147, rs11211234, rs4504835, rs34857925, rs11579634, rs140958972, rs12757810, rs34325724, rs11211230, rs4134386, rs35743647, rs11589562, rs12760175, rs4660898, rs7522601, rs34102169, rs6661593, rs7533956, rs12561806, rs11311600, rs6677007, rs6669522	8	rs11589562, rs12561806, rs11579634, rs12143096, rs4076006, rs6669522, rs4134386, rs4233500	0		0		0		0
rs7537229	Y	8	0.959438	rs1999537, rs7537229, rs7529440, rs6421495, rs1999538, rs6588629, rs6588628, rs914838	0		0		0		0		0
rs9436747	Y	11	0.953621	rs6670973, rs970468, rs4592285, rs4655811, rs9436747, rs6657868, rs80086931, rs10889551, rs146441529, rs67129560, rs55809705	8	rs10889551, rs4655811, rs970468, rs9436747, rs6657868, rs80086931, rs67129560, rs146441529	0		0		0		0
rs1892534	Y	41	0.950142	rs1892534, rs11208691, rs1805096, rs1938495, rs61783272, rs11809906, rs4311928, rs1938494, rs13375019, rs12030956, rs36197779, rs11208696, rs1938497, rs4655761, rs12034502, rs11208695, rs56274111, rs12044840, rs7531867, rs2376015, rs200329596, rs6588153, rs2154384, rs12035753, rs200241668, rs10789193, rs11208693, rs10789192, rs59485108, rs1938498, rs10749755, rs2154382, rs10443261, rs7546242, rs1…	0		0		0		0		0
rs663045	Y	4	0.956088	rs663045, rs828999, rs547364, rs476386	4	rs828999, rs476386, rs663045, rs547364	2	rs663045, rs547364	2	rs663045, rs547364	0		0
rs2476601	Y	1	1	rs2476601	1	rs2476601	1	rs2476601	1	rs2476601	0		0
rs2814778	Y	1	0.999984	rs2814778	1	rs2814778	0		0		0		0
rs7550207	Y	1	0.993819	rs7550207	0		0		0		0		0
rs34599082	Y	1	1	rs34599082	0		0		0		0		0
rs201950044	Y	18	0.955144	rs201950044, rs61804160, rs377720202, rs4657078, rs140884047, rs56159502, rs3002598, rs115810687, rs67411091, rs546433061, rs146587056, rs56091027, rs61803028, rs67167367, rs143853382, rs192123799, rs755339, rs61803031	17	rs192123799, rs61804160, rs146587056, rs61803031, rs4657078, rs67411091, rs755339, rs56091027, rs115810687, rs201950044, rs56159502, rs3002598, rs140884047, rs67167367, rs546433061, rs377720202, rs61803028	9	rs192123799, rs146587056, rs67411091, rs56091027, rs115810687, rs61803031, rs67167367, rs755339, rs61803028	1	rs755339	1	rs755339	0
rs6426558	Y	76	0.955486	rs17592479, rs6665290, rs142094209, rs2297412, rs17600669, rs17600627, rs61834001, rs6704144, rs68087483, rs1929862, rs6426558, rs6693535, rs17528667, rs6426559, rs6659424, rs139421460, rs10586161, rs11588904, rs12409755, rs7520272, rs72764213, rs6670924, rs7552783, rs3768421, rs12403236, rs12410103, rs1186, rs1929863, rs10495273, rs10584341, rs3738729, rs11589344, rs6690803, rs3795451, rs3768425…	33	rs3768419, rs7552783, rs1045289, rs10495273, rs3738725, rs138094768, rs1045287, rs1045285, rs12406714, rs3215920, rs1045286, rs5781457, rs3795445, rs6664955, rs3795449, rs34267809, rs11420839, rs3768421, rs3768423, rs10586162, rs3768425, rs10586161, rs1045290, rs1186, rs1343743, rs1343744, rs2297412, rs2297415, rs2297416, rs3795451, rs17592479, rs3768424, rs6426558	11	rs12406714, rs10586162, rs34267809, rs3768421, rs3768423, rs3768424, rs3768425, rs10586161, rs1045290, rs1186, rs1045289	5	rs3768421, rs3768423, rs1186, rs3768424, rs3768425	0		0
rs6701752	Y	12	0.956678	rs2208568, rs4660129, rs10927063, rs9970896, rs370718489, rs10927074, rs6429432, rs1886654, rs6701752, rs10927064, rs4660130, rs71761877	11	rs10927074, rs10927064, rs4660129, rs10927063, rs4660130, rs370718489, rs1886654, rs9970896, rs6701752, rs6429432, rs71761877	11	rs10927074, rs10927064, rs4660129, rs10927063, rs4660130, rs370718489, rs1886654, rs9970896, rs6701752, rs6429432, rs71761877	0		0		0
rs12239046	Y	6	0.999948	rs12239046, rs56188865, rs10157379, rs4925546, rs58546652, rs56015600	6	rs58546652, rs10157379, rs56015600, rs4925546, rs56188865, rs12239046	6	rs58546652, rs10157379, rs56015600, rs4925546, rs56188865, rs12239046	5	rs12239046, rs10157379, rs58546652, rs56015600, rs4925546	2	rs12239046, rs58546652	0
rs201399927	Y	11	0.952355	rs201399927, rs61100172, rs72803210, rs60040160, rs72787385, rs112892911, rs72787371, rs112679361, rs77421503, rs72787383, rs35624938	11	rs72787383, rs112679361, rs72787385, rs72803210, rs77421503, rs35624938, rs60040160, rs72787371, rs112892911, rs61100172, rs201399927	5	rs72787383, rs35624938, rs112679361, rs72787385, rs72787371	3	rs72787383, rs35624938, rs112679361	3	rs72787383, rs35624938, rs112679361	0
rs11336847	N	1	0.99819	rs1260326	0		0		0		0		0
rs149290349	Y	4	0.999191	rs113542380, rs149290349, rs80323638, rs112694524	4	rs112694524, rs149290349, rs80323638, rs113542380	4	rs112694524, rs149290349, rs80323638, rs113542380	1	rs149290349	0		0
rs72917514	Y	16	0.978279	rs72917514, rs6717514, rs17046312, rs17046310, rs6754214, rs11125544, rs72915588, rs11901245, rs146410198, rs6713115, rs6709473, rs80309373, rs200476039, rs114518155, rs12622172, rs143274022	0		0		0		0		0
rs10171849	Y	42	0.954526	rs10171849, rs6734238, rs28648961, rs7574159, rs13382561, rs2029582, rs17207494, rs13394316, rs10207930, rs111354213, rs13432105, rs11473501, rs6738377, rs7587033, rs6715841, rs9973741, rs12329129, rs11123161, rs4575729, rs1542176, rs1446509, rs7596350, rs55896126, rs6731551, rs6741180, rs55709272, rs12328368, rs13424580, rs6746979, rs12328766, rs58865280, rs4368340, rs1446510, rs11687782, rs6738…	42	rs12328368, rs6731551, rs13394316, rs13382561, rs13424580, rs6746979, rs55709272, rs4575729, rs6715841, rs17207494, rs6730516, rs28648961, rs9973741, rs12328766, rs4496335, rs62158846, rs55896126, rs6734238, rs13398728, rs13410964, rs6738239, rs13432105, rs58865280, rs7561598, rs10171849, rs10207930, rs11687782, rs12329129, rs7596350, rs11473501, rs7574427, rs7587033, rs6741180, rs4368340, rs7574…	7	rs6730516, rs11687782, rs6734238, rs13398728, rs55709272, rs4575729, rs55896126	0		0		0
rs34435647	Y	39	0.956496	rs10803758, rs13032135, rs34435647, rs4664296, rs12692558, rs6432548, rs7595639, rs1896269, rs4380179, rs4665104, rs4665100, rs55710169, rs10184034, rs7590607, rs10176436, rs11687103, rs7588710, rs12386214, rs2357526, rs10193402, rs35975814, rs4664293, rs4665098, rs10185155, rs1365800, rs7559127, rs11676412, rs13000070, rs142992586, rs7604482, rs2357382, rs1346325, rs3940435, rs10432413, rs466510…	9	rs13397722, rs2357382, rs7595639, rs10176436, rs10432413, rs7559127, rs10185155, rs3940435, rs142992586	2	rs2357382, rs10185155	0		0		0
rs139707092	Y	4	0.983524	rs139707092, rs11678685, rs3931, rs11688437	4	rs3931, rs11678685, rs139707092, rs11688437	0		0		0		0
rs10562650	Y	10	0.976666	rs6740847, rs35723031, rs1375493, rs4667282, rs7573465, rs10562650, rs4667283, rs6731125, rs1449263, rs2124440	10	rs1449263, rs4667283, rs7573465, rs2124440, rs6731125, rs1375493, rs6740847, rs4667282, rs35723031, rs10562650	10	rs1449263, rs4667283, rs7573465, rs2124440, rs6731125, rs1375493, rs6740847, rs4667282, rs35723031, rs10562650	4	rs10562650, rs35723031, rs1375493, rs2124440	4	rs10562650, rs35723031, rs1375493, rs2124440	4	rs10562650, rs35723031, rs1375493, rs2124440
rs55799208	Y	1	1	rs55799208	1	rs55799208	1	rs55799208	0		0		0
rs114050631	Y	1	1	rs114050631	1	rs114050631	1	rs114050631	0		0		0
rs10716631	N	20	0.954386	rs56109829, rs13429408, rs4791, rs55827343, rs4674280, rs2292553, rs2168704, rs62182826, rs992157, rs13419763, rs6736362, rs3731859, rs736731, rs556625436, rs736730, rs12999734, rs11554825, rs10932766, rs13003334, rs28665899	19	rs13003334, rs28665899, rs62182826, rs56109829, rs736731, rs736730, rs992157, rs55827343, rs13419763, rs2168704, rs12999734, rs6736362, rs2292553, rs4791, rs11554825, rs13429408, rs10932766, rs3731859, rs4674280	18	rs13003334, rs28665899, rs62182826, rs56109829, rs736731, rs736730, rs992157, rs55827343, rs13419763, rs2168704, rs12999734, rs2292553, rs4791, rs11554825, rs13429408, rs10932766, rs3731859, rs4674280	6	rs62182826, rs56109829, rs992157, rs55827343, rs4791, rs10932766	0		0
rs9287604	Y	20	0.953873	rs9287604, rs1344760, rs2568563, rs2568564, rs3888914, rs2568565, rs10084297, rs4663674, rs4663675, rs4074882, rs1098866, rs4077980, rs30103, rs10176744, rs4663233, rs842114, rs10164769, rs6712794, rs30105, rs10177150	10	rs10176744, rs4077980, rs10177150, rs3888914, rs10084297, rs4074882, rs6712794, rs10164769, rs9287604, rs1344760	1	rs4074882	0		0		0
rs4682863	Y	39	0.951143	rs9872570, rs7612912, rs142157305, rs9872440, rs150335166, rs2195224, rs1366045, rs2195225, rs3919627, rs141566991, rs1007638, rs7647523, rs11919717, rs1366046, rs4683345, rs4682868, rs2114883, rs9815043, rs4683341, rs4683340, rs1582882, rs4682863, rs7433284, rs34052773, rs11129979, rs4682867, rs13094956, rs4682862, rs9840276, rs9878145, rs4683339, rs9840290, rs4683342, rs11129978, rs34759881, rs…	4	rs11129979, rs7433284, rs7647523, rs4683345	0		0		0		0
rs4328821	N	5	0.958822	rs7646596, rs6782812, rs13089722, rs2734031, rs2335235	5	rs7646596, rs2734031, rs13089722, rs6782812, rs2335235	3	rs13089722, rs6782812, rs2335235	0		0		0
rs6782228	Y	1	0.975282	rs6782228	1	rs6782228	1	rs6782228	0		0		0
rs1567558	Y	19	0.950806	rs1567558, rs142785821, rs2086181, rs9840622, rs7643346, rs9819731, rs5853035, rs10935427, rs1567559, rs9838061, rs2292404, rs9816975, rs2311733, rs12488569, rs10935425, rs10935428, rs6786821, rs938071, rs11355634	9	rs9816975, rs2292404, rs10935425, rs1567559, rs1567558, rs9840622, rs9838061, rs12488569, rs9819731	2	rs9840622, rs2292404	0		0		0
rs11734460	Y	27	0.951091	rs11734460, rs4690295, rs4690187, rs4690293, rs11735280, rs4690294, rs138688201, rs4690292, rs11940788, rs4690188, rs73221103, rs4690186, rs11248035, rs35927802, rs73221124, rs11248036, rs79254414, rs12504026, rs12374317, rs56011263, rs565459914, rs75125924, rs112926042, rs35734242, rs55948606, rs13126245, rs79651917	27	rs11248036, rs11248035, rs11940788, rs35927802, rs565459914, rs4690295, rs138688201, rs12504026, rs55948606, rs56011263, rs4690292, rs4690293, rs4690294, rs11734460, rs79651917, rs73221103, rs112926042, rs73221124, rs75125924, rs4690186, rs4690187, rs35734242, rs79254414, rs4690188, rs11735280, rs13126245, rs12374317	19	rs4690292, rs4690293, rs4690294, rs11734460, rs4690295, rs79254414, rs11940788, rs79651917, rs4690188, rs4690186, rs12504026, rs73221103, rs55948606, rs4690187, rs35734242, rs112926042, rs56011263, rs565459914, rs138688201	7	rs4690292, rs4690187, rs79651917, rs4690188, rs4690186, rs55948606, rs56011263	5	rs4690292, rs79651917, rs4690186, rs55948606, rs56011263	0
rs11931598	Y	2	0.955157	rs568868093, rs11931598	2	rs11931598, rs568868093	2	rs11931598, rs568868093	0		0		0
rs218265	Y	2	0.993609	rs218265, rs218264	2	rs218264, rs218265	2	rs218264, rs218265	0		0		0
rs11723621	Y	9	0.960416	rs1352846, rs11723621, rs4588, rs17467825, rs34265662, rs368486133, rs3755967, rs2282679, rs2282680	9	rs4588, rs3755967, rs17467825, rs1352846, rs11723621, rs368486133, rs2282679, rs2282680, rs34265662	0		0		0		0
rs16850073	Y	2	1	rs16850073, rs62312418	2	rs16850073, rs62312418	1	rs16850073	0		0		0
[truncated: 101 more rows]

## Sheet: PCT
lead	lead_in	nsnps	threshold	snplist	nsnps_0.50	snplist_0.50	nsnps_0.75	snplist_0.75	nsnps_0.90	snplist_0.90	nsnps_0.95	snplist_0.95	nsnps_0.99	snplist_0.99
[truncated: 238 more rows]

[truncated: 5 more sheets: PDW, PLT, RBC, RDW, UC]
