# Supplementary material for: TSABL: Trait Specific Annotation Based Locus predictor
Source: BMC Genomics. 2022 Jun 15;23:444. doi: 10.1186/s12864-022-08654-x (PMC9202130; doi:10.1186/s12864-022-08654-x)
Supplement: Supplementary file 45 — Additional file 45: Table S45. LDSC SNPs removed. Lists of SNPs removed between Table S4 and Table S5. [file 12864_2022_8654_MOESM45_ESM.xlsx]

## Sheet: Sheet1
Table_S45_LDSC_SNPs_removed. Lists of SNPs removed between Table S4 and Table S5.
Autoimmune	Lipids	Platelets	RBC	WBC
rs2738778	rs669929	rs3787096	rs1883991	rs7143331		total SNPs removed:
rs148551880	rs5881014	rs62207043	rs5758896	rs12885436		Autoimmune	18082
rs6062301	rs1281976	rs3787097	rs13055886	rs8022680		Lipids	28666
rs2236506	rs1281993	rs926353	rs738531	rs2295125		Platelets	20850
rs6010648	rs1281973	rs4822238	rs5751347	rs7159281		RBC	57229
rs6011033	rs1281994	rs738396	rs5758893	rs12050260		WBC	54523
rs367993153	rs1281982	rs738378	rs8141448	rs2295124
rs6089971	rs603189	rs5751410	rs738526	rs8017130
rs73622886	rs1281986	rs2284098	rs5758899	rs8004215
rs6011016	rs1281959	rs2284097	rs5845556	rs6703872
rs6089953	rs1281956	rs2010366	rs5758889	rs34493808
rs13041528	rs2584889	rs11340150	rs738527	rs140125192
rs2256814	rs11398773	rs5759060	rs6002928	rs12723046
rs112756706	rs1281954	rs5759058	rs28910285	rs142789103
rs1291210	rs80189992	rs738394	rs7120444	rs12749677
rs2297440	rs650726	rs2267482	rs7123044	rs4625269
rs1291207	rs553582413	rs972578	rs2212340	rs4333841
rs2257440	rs150553285	rs972579	rs7105863	rs3795684
rs6010994	rs1281952	rs4822247	rs1938932	rs4450008
rs2738785	rs377338175	rs5759091	rs4245423	rs3795683
rs6122158	rs1281951	rs8137128	rs4144866	rs12728971
rs1291209	rs592410	rs6002997	rs12282010	rs11589222
rs1151622	rs485381	rs4822243	rs7115580	rs7416513
rs2236508	rs1281975	rs5759078	rs4944612	rs7537477
rs145835311	rs645037	rs4822250	rs7941337	rs17645
rs909341	rs687694	rs559166497	rs11392522	rs141131115
rs1151623	rs596359	rs3819677	rs2212341	rs67402791
rs2427531	rs142357963	rs738381	rs11234719	rs2276712
rs6010992	rs678278	rs5759075	rs4944603	rs11247913
rs6122154	rs672341	rs1546861	rs7948981	rs11587764
rs2750482	rs1281953	rs7291153	rs77434936	rs4471263
rs1048665	rs623428	rs4822237	rs12274942	rs1071849
rs6122157	rs1281950	rs1569508	rs1938935	rs534638532
rs3787092	rs66750359	rs4820500	rs4944607	rs4526602
rs4809219	rs642807	rs926351	rs7951868	rs7541333
rs6089970	rs609834	rs4822244	rs4245419	rs11803933
rs2777941	rs674551	rs5759066	rs4245418	rs563694367
rs6122159	rs1281978	rs11913527	rs7115834	rs4366307
rs1758205	rs372819969	rs5759059	rs6592301	rs6679251
rs142326702	rs74419430	rs3046542	rs4245420	rs12743998
rs6011097	rs685162	rs5845577	rs4943949	rs4281320
rs6010998	rs652378	rs5759094	rs7937853	rs12096239
rs4809334	rs147648719	rs1569507	rs7115594	rs12096570
rs151283484	rs1281955	rs1883314	rs4245417	rs71640328
rs2263805	rs1281987	rs2068943	rs4245424	rs7546017
rs2315009	rs607335	rs2038062	rs4245421	rs17261915
rs2253823	rs683039	rs5759082	rs4944602	rs71514273
rs2750481	rs1281960	rs1040427	rs4944611	rs12729961
rs112111529	rs564723	rs2092214	rs4944609	rs35694742
rs144067174	rs1281949	rs972577	rs1938929	rs112750178
rs2738758	rs2584890	rs2267481	rs1938931	rs34636891
rs3787100	rs1372816	rs4822236	rs56924678	rs6690055
rs6010621	rs1281983	rs72245261	rs17757676	rs12733867
rs4809321	rs1281980	rs5759062	rs2017483	rs2219320
rs4809323	rs1281948	rs6002990	rs4439535	rs146029726
rs547768273	rs648145	rs4822249	rs4943948	rs35538053
rs6010620	rs1124016	rs2016623	rs9787905	rs139262758
rs2315654	rs59792622	rs5759085	rs4245422	rs113815415
rs6011018	rs1281977	rs2899366	rs57615584	rs10219661
rs2257818	rs1281988	rs9611984	rs999472	rs4964677
rs2427534	rs1281991	rs369679702	rs12288119	rs7300846
rs2258056	rs1281985	rs1807573	rs7941446	rs10219473
rs914559	rs639286	rs5759086	rs6592302	rs12312487
rs6089961	rs537175913	rs2256040	rs7106865	rs7301108
rs73622887	rs1281958	rs3838166	rs7108746	rs7300811
rs71325463	rs1281992	rs6519353	rs12574128	rs10861893
rs35291396	rs1281995	rs1569509	rs67112634	rs10219519
rs1887406	rs664713	rs11336459	rs7938901	rs7297025
rs2427529	rs635023	rs58208243	rs4500512	rs952584
rs2257885	rs369307920	rs58156104	rs7480835	rs7296645
rs67616625	rs11325422	rs2267480	rs56140354	rs67531162
rs1151624	rs62020698	rs56026835	rs66909667	rs10219516
rs57502349	rs62020701	rs4822242	rs7939052	rs10778623
rs7262150	rs190543502	rs5759070	rs12576144	rs11113822
rs11472945	rs150844304	rs11350719	rs17819523	rs10219723
rs146710035	rs1883711	rs2284096	rs10501626	rs11113823
rs2236507	rs117113213	rs733139	rs4553393	rs10778624
rs3761124	rs2207132	rs5759071	rs17819683	rs10219655
rs2257437	rs141130394	rs146560838	rs9667489	rs11113821
rs201555224	rs534912145	rs76947229	rs1945142	rs7313579
rs35201382	rs114476612	rs140488927	rs56935647	rs7297342
rs6062302	rs10214450	rs1546860	rs2226566	rs311500
rs2236510	rs76376137	rs1569510	rs7109270	rs160396
rs67468102	rs569521865	rs8138151	rs536819004	rs311498
rs2281926	rs373112324	rs4822241	rs3810484	rs1151618
rs2738783	rs142125224	rs5759069	rs3810483	rs76863963
rs3208007	rs116638091	rs738379	rs4774940	rs414897
rs3838001	rs115299044	rs738377	rs34904253	rs311499
rs71325464	rs145993284	rs2068944	rs189231963	rs76257944
rs35046559	rs116839142	rs190506352	rs11320197	rs446267
rs3208008	rs201220830	rs714003	rs2256388	rs7634887
rs2872881	rs77988055	rs5751405	rs60569648	rs77228881
rs4809319	rs149268820	rs4820502	rs2074585	rs56887675
rs1291206	rs371721577	rs71186552	rs2526000	rs11320197
rs3787090	rs202051009	rs2267487	rs8033813	rs2256388
rs2427532	rs115166491	rs578262496	rs1993162	rs60569648
rs2263806	rs148221695	rs2038061	rs8025487	rs2074585
rs3848669	rs144100226	rs1807571	rs2158406	rs2526000
rs2427530	rs78114378	rs2413737	rs2256110	rs8033813
rs2297441	rs143092818	rs60752002	rs113071601	rs1993162
rs2750480	rs142779375	rs532427677	rs2657949	rs8025487
rs1291213	rs115780893	rs5759080	rs1847858	rs2158406
rs7361098	rs116344531	rs2267486	rs34550575	rs2256110
rs1275330	rs114088263	rs9611985	rs4932342	rs113071601
rs34251386	rs114344942	rs6002991	rs2601205	rs2657949
rs1623866	rs116141873	rs2284095	rs2589953	rs1847858
rs6512287	rs142767852	rs5759088	rs8042861	rs34550575
rs1291205	rs115245297	rs5759084	rs2657947	rs4932342
rs6011098	rs115177000	rs5751406	rs2601199	rs2601205
rs2297433	rs199679345	rs5751404	rs2657950	rs2589953
rs2259858	rs114183675	rs55682747	rs2657946	rs8042861
rs2297438	rs116836493	rs5751412	rs12592611	rs2657947
rs6062490	rs41269026	rs5759067	rs8035980	rs2601199
rs2253829	rs144229896	rs5759093	rs2256097	rs2657950
rs1741708	rs77577224	rs141925739	rs4031431	rs2657946
rs4809320	rs116526250	rs9623736	rs79054737	rs12592611
rs6010990	rs201536174	rs5996255	rs55889195	rs8035980
rs2750483	rs55692303	rs9623737	rs17366980	rs2256097
rs11696871	rs114260726	rs4822248	rs200401106	rs4031431
rs1295810	rs150892220	rs548404914	rs144221614	rs4414469
rs12053646	rs181357213	rs1807572	rs939230	rs62019275
rs3787091	rs114472600	rs4140554	rs555308203	rs4261510
rs12481497	rs141891664	rs135009	rs17300868	rs4412957
rs6821277	rs115614261	rs135012	rs143130444	rs7169251
rs12649527	rs200299716	rs135014	rs1869791	rs75662468
rs382335	rs563154909	rs9612003	rs17302154	rs6496667
rs404656	rs151214526	rs135013	rs190543502	rs4622491
rs421833	rs200231007	rs1567217	rs150844304	rs79731978
rs12645951	rs551980123	rs145416420	rs143845082	rs7169196
rs445892	rs116466979	rs2704418	rs9863552	rs7179048
rs404348	rs77136196	rs2456927	rs1076504	rs13329289
rs11423786	rs114760566	rs2661525	rs76533019	rs113088230
rs449376	rs116158112	rs1911669	rs9830147	rs12594934
rs1472967	rs79984746	rs62301688	rs144010860	rs200810505
rs10553199	rs139940087	rs2704400	rs74941897	rs7183944
rs3828496	rs75034466	rs34900354	rs1106288	rs62019345
rs10029785	rs41269028	rs3062011	rs11712503	rs78560305
rs432927	rs73744859	rs1396050	rs7355994	rs3803538
rs10026398	rs141704702	rs1003872	rs2422376	rs8026265
rs392187	rs185139895	rs2661524	rs3774037	rs7163622
rs403495	rs56410019	rs2279965	rs3214830	rs4414470
rs9996532	rs115450053	rs6835315	rs3774038	rs7163144
rs7672892	rs11970826	rs2940328	rs1454902	rs7177486
rs35457956	rs7798459	rs1003873	rs75563749	rs1971899
rs10003230	rs2362529	rs2013231	rs2290480	rs1452408
rs2291475	rs13242971	rs6823615	rs11456818	rs62019305
rs411261	rs12690826	rs3840271	rs75168122	rs8023767
rs62309425	rs12701710	rs35979828	rs113886755	rs7178854
rs6816352	rs572654985	rs143502740	rs16856569	rs112967663
rs7700018	rs12701708	rs45515895	rs2290479	rs62019344
rs7438704	rs12539012	rs112481526	rs2422377	rs201199869
rs149550474	rs1058727	rs72687029	rs4493457	rs8035602
rs34976736	rs10243973	rs4505848	rs360408	rs72445575
rs372825	rs2030958	rs139735807	rs73176199	rs8023776
rs6837335	rs572301360	rs144914346	rs28690143	rs7162243
rs404445	rs1057558	rs7671357	rs4894769	rs28689045
rs421336	rs148706042	rs5861560	rs61117562	rs8039775
rs1703973	rs2885526	rs35389566	rs149647848	rs6496669
rs6829705	rs34533711	rs55904957	rs6050943	rs8039263
rs450498	rs12701406	rs7664452	rs6138686	rs4300623
rs1352433	rs10247470	rs45605540	rs6138689	rs62019311
rs2353312	rs111869878	rs55969942	rs6132876	rs10220774
rs76511109	rs12534778	rs72687036	rs35822564	rs62019304
rs60873798	rs13224488	rs541954839	rs35414172	rs7163230
rs6816010	rs10275712	rs8006385	rs11699102	rs6496666
rs74662203	rs71020565	rs28688110	rs6138660	rs11856966
rs417242	rs12701713	rs60545879	rs6138688	rs1839972
rs28409655	rs1058729	rs111408271	rs13045770	rs8042825
rs58551776	rs10263252	rs10144258	rs34249314	rs62019279
rs6829457	rs869412	rs72157810	rs6138693	rs8040052
rs7674269	rs59471534	rs112552197	rs6138692	rs4577062
rs12649528	rs12701432	rs1956028	rs6132874	rs75444304
rs429969	rs9801453	rs10150807	rs35189947	rs7182544
rs368609	rs1881128	rs72706425	rs13040681	rs7162211
rs7668529	rs143361185	rs753728	rs138319634	rs532491007
rs6848395	rs61910751	rs13379225	rs6138699	rs111556347
rs11763852	rs112554101	rs61012934	rs2275800	rs7180170
rs1525735	rs79788515	rs35584079	rs6138698	rs79109607
rs6957731	rs1997243	rs4439695	rs139866061	rs147280046
rs4721578	rs140138013	rs2180369	rs4113656	rs11299715
rs4721580	rs11763020	rs10137684	rs35290437	rs8030704
rs4299903	rs76525951	rs58667304	rs6138700	rs75714371
rs35344653	rs78185801	rs36084521	rs6138691	rs10438436
rs66899436	rs78896566	rs55676833	rs2096280	rs62019272
rs10950647	rs113858334	rs72706433	rs35237443	rs16944254
rs11766622	rs113119264	rs28569861	rs6138659	rs112941876
rs55699764	rs77083167	rs57173352	rs34122971	rs76967190
rs62444510	rs11763793	rs12894780	rs6138658	rs7180018
rs62444511	rs11766526	rs66800452	rs67051989	rs12592724
rs6461304	rs79067319	rs749619	rs78378222	rs2005006
rs4721581	rs77434655	rs3814827	rs4718906	rs7171422
rs62444514	rs884977	rs2811708	rs6460528	rs7161926
rs10950648	rs199718264	rs2106116	rs2370823	rs8030736
rs12536517	rs1881123	rs3731211	rs7132129	rs3803539
rs6957270	rs148758091	rs5896958	rs35979828	rs7162697
rs11773260	rs79658522	rs36168473	rs2952284	rs16944212
rs17701498	rs28703782	rs7874405	rs6501468	rs58436485
rs10706599	rs74652290	rs7036656	rs2111508	rs6496668
rs13239181	rs79422648	rs2027938	rs8072178	rs7162175
rs1077773	rs74366004	rs2518722	rs2909217	rs58182460
rs12699844	rs118059236	rs2106115	rs35359468	rs8026533
rs2389762	rs145122769	rs201971617	rs8072338	rs8033955
rs11982311	rs56048221	rs4937333	rs2909216	rs111594829
rs7804230	rs74785791	rs10893872	rs2909213	rs1971898
rs9969271	rs113713890	rs4238322	rs2909220	rs6496665
rs10556919	rs113575110	rs36077981	rs2952296	rs7182338
rs10260519	rs74369356	rs12911297	rs2952286	rs7178644
rs7800734	rs11761941	rs34752903	rs8072180	rs7178663
rs7777586	rs11767527	rs28445470	rs11422156	rs7161929
rs7797677	rs113146460	rs12912868	rs3896656	rs77731392
rs7171533	rs76388414	rs5812875	rs2302783	rs7181719
rs12908226	rs78628466	rs3794613	rs2361953	rs62019277
rs71407320	rs2363286	rs7179311	rs2909211	rs60855665
rs7495132	rs79443843	rs12902170	rs883541	rs13329288
rs12908364	rs76214082	rs34475942	rs2909209	rs4412956
rs6025	rs11764937	rs17239431	rs2909221	rs16944168
rs7101575	rs79683221	rs5812881	rs2952295	rs7171617
rs7933024	rs78143408	rs4447362	rs1808335	rs77431702
rs7118191	rs77702926	rs11637955	rs2909207	rs7178496
rs11221249	rs11770909	rs3095821	rs2952290	rs113701037
rs12225641	rs77569514	rs4774916	rs71378928	rs11333989
rs10893847	rs78523927	rs8037956	rs2952294	rs7163130
rs7933433	rs11768761	rs61996955	rs2952289	rs200902745
rs4649201	rs28379681	rs12906566	rs2909218	rs56733567
rs113333331	rs76713558	rs997683	rs2302782	rs201819690
rs7537544	rs80094748	rs2591068	rs2909214	rs199544216
rs7546212	rs78573577	rs11853810	rs1030098	rs149659831
rs3932666	rs57068908	rs3840022	rs1808333	rs62019276
rs78312791	rs11768895	rs12904933	rs111908729	rs4404048
rs10794647	rs75493422	rs7180558	rs869657	rs34601005
rs11249020	rs113066613	rs12912353	rs883620	rs4932388
rs6424162	rs76161580	rs11629653	rs12940626	rs2010672
rs4489498	rs78308415	rs16977306	rs2287301	rs11294667
rs4090311	rs185931365	rs12902099	rs2952291	rs12909526
rs11249021	rs61753396	rs5812872	rs139267277	rs35907368
rs7524201	rs74360401	rs10532062	rs12453629	rs71463756
rs7552167	rs76804143	rs11634352	rs918167	rs4932389
rs3932664	rs77305932	rs5812874	rs11656906	rs6496717
rs59960858	rs576405094	rs12902581	rs11867297	rs35248424
rs7546025	rs112309216	rs2615226	rs71378929	rs71407322
rs7540214	rs118132455	rs2431023	rs2909212	rs62025076
rs2393904	rs186044114	rs2703593	rs2361954	rs11852380
rs7915475	rs76833820	rs12904561	rs4495442	rs12915979
rs10995241	rs75488469	rs66793854	rs13279322	rs71463754
rs16917546	rs78351779	rs11857722	rs190629717	rs12593759
rs10995250	rs28399710	rs1037958	rs34658773	rs12442284
rs35826682	rs78861357	rs16977374	rs2293922	rs199619243
rs7090073	rs75016635	rs11636340	rs7011172	rs4516207
rs12775438	rs75398423	rs10712467	rs13272128	rs142196878
rs10995251	rs11764817	rs3803453	rs13248383	rs10083558
rs34487046	rs77868187	rs4774918	rs11993439	rs62025074
rs7905030	rs11763835	rs2290938	rs13275378	rs35583150
rs10995256	rs181094051	rs4303429	rs35861474	rs76750851
rs10995246	rs113642700	rs12911256	rs186448401	rs62025073
rs10995258	rs74347384	rs4774252	rs61562780	rs12592070
rs71022162	rs79808627	rs1867641	rs34063869	rs12438266
rs10995243	rs11766669	rs35205373	rs3829017	rs2010673
rs10995255	rs78158942	rs7163126	rs13275364	rs6416557
rs4360590	rs79765398	rs1037956	rs11136278	rs7497923
rs34838577	rs112425403	rs1545728	rs6996934	rs3743401
rs12766391	rs144042633	rs12910109	rs140860797	rs4482257
rs10822050	rs77760339	rs7164914	rs2242090	rs564785930
rs7474813	rs117800627	rs2414492	rs1563148	rs71407321
rs12768538	rs28528096	rs11335264	rs2123758	rs62025077
rs67378703	rs75280240	rs12901671	rs3214817	rs35392347
rs10995240	rs11763765	rs4353440	rs872935	rs13379889
rs10995271	rs76129108	rs2278685	rs1062391	rs76758258
rs57818723	rs80031817	rs12903151	rs3210186	rs71463753
rs10995260	rs11764748	rs4369592	rs6944	rs60433006
rs10995249	rs11768486	rs2593235	rs4486889	rs149729022
rs35312803	rs6951245	rs4774919	rs59535921	rs115591872
rs7094595	rs78185558	rs2441925	rs57826414	rs76005009
rs10995248	rs72731954	rs8026702	rs7186190	rs17366004
rs138012443	rs35936182	rs8024901	rs7195563	rs77633803
rs10995239	rs11153593	rs12909696	rs9937170	rs552096015
rs10995238	rs7774952	rs11635440	rs142200775	rs77788240
rs10995242	rs10661023	rs2703594	rs7184195	rs151289523
rs2393898	rs12196154	rs7164298	rs7198926	rs75229287
rs147971471	rs12154016	rs61996957	rs1138755	rs187780852
rs200602243	rs9488822	rs2703595	rs8047459	rs539299744
rs34064097	rs3049956	rs12915489	rs4780934	rs573477845
rs6479828	rs534341474	rs12917093	rs1875934	rs72231133
rs4372325	rs6937104	rs7181399	rs8055154	rs6755490
rs2176290	rs11153590	rs62022237	rs7195286	rs78226306
rs34987105	rs13210143	rs11631084	rs4780926	rs111707123
rs10822037	rs35810541	rs28653088	rs4780932	rs16845143
rs2944542	rs4354188	rs978274	rs112081225	rs141881390
rs112008378	rs12190737	rs12904189	rs5815583	rs115131974
rs7904073	rs113007392	rs960946	rs2354410	rs10201206
rs4745856	rs13194714	rs202052973	rs8050746	rs76447082
rs7900382	rs12207151	rs11857507	rs4780928	rs6760221
rs10822029	rs57624996	rs12903221	rs28631297	rs114989697
rs10761649	rs11153592	rs28536671	rs58030780	rs111338309
rs2393901	rs7745074	rs7173623	rs77634756	rs76156859
rs11497879	rs12524932	rs1814585	rs144299158	rs4410310
rs4746475	rs868943	rs55950903	rs7185977	rs77356147
rs7100329	rs12214881	rs935326	rs4997041	rs112398448
rs10822035	rs12524249	rs7173477	rs36095074	rs17366241
rs9794033	rs10456902	rs11856073	rs2062892	rs4850382
rs10995235	rs72951954	rs8039176	rs7204509	rs114259738
rs9794167	rs142219716	rs4238321	rs4780935	rs143057105
rs12358431	rs3822858	rs2733310	rs12465339	rs7575006
rs10822036	rs6918059	rs6493907	rs920266	rs4894491
rs10761648	rs1338667	rs34586241	rs146296645	rs6794587
rs10822034	rs12202641	rs5014892	rs4667285	rs6771343
rs729738	rs3822857	rs75135863	rs11685775	rs754051
rs4237304	rs1544155	rs2615227	rs61069970	rs2168205
rs10761654	rs60539581	rs2733323	rs4277558	rs11714365
rs10159722	rs496311	rs12908278	rs62187110	rs11299225
rs7086072	rs147759090	rs5812873	rs11674773	rs9866473
rs2393907	rs3798228	rs4774251	rs57782175	rs3774039
rs10822047	rs3798227	rs8034744	rs12468999	rs4894493
rs4745874	rs35746600	rs9672676	rs2352262	rs2305548
rs10761652	rs1556857	rs8034843	rs149961363	rs9830433
rs7089612	rs13192549	rs12909016	rs2304704	rs1902139
rs4746521	rs11757115	rs17239508	rs12466217	rs7626797
rs6479830	rs12202181	rs11320909	rs4145237	rs3774033
rs10822042	rs873879	rs4774915	rs34810543	rs4894494
rs224120	rs6909746	rs12459419	rs112257498	rs6785259
rs10822041	rs1933737	rs35408798	rs12466208	rs7628731
rs7393734	rs1999929	rs1354106	rs12478088	rs6782508
rs729739	rs11153596	rs33978622	rs148918952	rs4894495
rs10995269	rs200541917	rs34912427	rs1371467	rs6793193
rs6479831	rs3798236	rs3865444	rs138767083	rs9827435
rs10761653	rs11153594	rs7245846	rs77502095	rs1563261
rs7071642	rs10872141	rs34813869	rs12426349	rs7614707
rs10160102	rs6568921	rs80133860	rs146050475	rs9860213
rs10761656	rs10872142	rs117128711	rs79009737	rs111877306
rs4746518	rs12201275	rs28369066	rs74397112	rs3774036
rs4746522	rs13206506	rs10265457	rs75758998	rs11711587
rs7393302	rs12196579	rs2366855	rs75526993	rs9290424
rs9794365	rs4946136	rs1953299	rs76734539	rs4261904
rs7076156	rs2104032	rs13222488	rs12423664	rs6783321
rs4237305	rs1933736	rs10480808	rs76636886	rs9290426
rs10761655	rs1338668	rs12532196	rs77206294	rs9290428
rs10995270	rs9400887	rs1761667	rs7398059	rs2276793
rs224072	rs7773423	rs10261849	rs75312918	rs9841075
rs224101	rs9374591	rs62461693	rs73486469	rs28668937
rs224063	rs4946137	rs6965070	rs10781620	rs4243417
rs224043	rs6932852	rs6961024	rs12424388	rs73879818
rs224069	rs28680850	rs10216184	rs139223084	rs4894715
rs5785543	rs12702068	rs4626520	rs1955368	rs4519730
rs224131	rs2971679	rs60605634	rs1955367	rs7632685
rs224090	rs2908290	rs137984792	rs78532986	rs10755128
rs11275149	rs112577710	rs12706912	rs111279508	rs1454903
rs224032	rs140078329	rs1413661	rs75588192	rs11375502
rs224058	rs2971672	rs13225492	rs6560886	rs9850783
rs224048	rs2908296	rs10268340	rs6560884	rs7620815
rs7893375	rs2070971	rs1761665	rs117206641	rs9869289
rs224111	rs2908298	rs28645928	rs78198067	rs199846452
rs224064	rs2908297	rs2030710	rs74479394	rs9871646
rs224042	rs2268572	rs819441	rs12318272	rs7624044
rs224044	rs1799831	rs62461690	rs530481252	rs4894492
rs224062	rs2971677	rs7795092	rs11246902	rs2305547
rs224066	rs71311868	rs4545029	rs58319354	rs7433336
rs224077	rs13096020	rs10247260	rs11246907	rs141520390
rs224078	rs13076951	rs13228738	rs73164905	rs1378242
rs377859	rs9811074	rs6973242	rs77063486	rs9855905
rs224074	rs36097398	rs2065666	rs59942502	rs11391936
rs224150	rs11706420	rs1194178	rs546833373	rs2276794
rs224089	rs35792042	rs149153005	rs55938102	rs143928764
rs10822059	rs9879870	rs28600997	rs144694094	rs11715665
rs224073	rs13071688	rs2151916	rs57565032	rs9836712
rs34713587	rs71311870	rs11771152	rs73162970	rs111825889
rs224030	rs9869940	rs1194182	rs186534753	rs11718550
rs224139	rs9869576	rs4316098	rs148437933	rs9290432
rs58989795	rs13327709	rs7784648	rs140611646	rs9842562
rs224076	rs13066409	rs6968407	rs56322627	rs2061064
rs224065	rs4560319	rs10265780	rs56246441	rs9871488
rs224031	rs4075403	rs1953298	rs571800396	rs10936699
rs224033	rs13320620	rs17154155	rs73162974	rs4446237
rs442309	rs4075404	rs1722505	rs200892359	rs7649974
rs34967686	rs9824965	rs34493313	rs73162972	rs6445026
rs224127	rs28709068	rs13233631	rs11837013	rs2002006
rs224079	rs9819072	rs1194177	rs11704452	rs13320926
rs224070	rs1131052	rs1524596	rs4988395	rs1473377
rs224061	rs34987857	rs1464792	rs4988386	rs3774034
rs150452106	rs71311864	rs1334512	rs4988394	rs13323527
rs224068	rs13317400	rs10240336	rs11279206	rs2124147
rs382424	rs71311869	rs10275699	rs4988389	rs6798723
rs224109	rs12330155	rs1761661	rs9620115	rs1563262
rs224143	rs11710058	rs11770907	rs12019222	rs4894740
rs224056	rs34161601	rs1194179	rs9623757	rs7587991
rs192004	rs4585221	rs17263407	rs4988398	rs10168410
rs224067	rs9850717	rs819435	rs8142969	rs10179967
rs34935984	rs9844128	rs1722502	rs12019221	rs4073048
rs224095	rs71311865	rs7789369	rs35621077	rs34136450
rs224045	rs9869276	rs2030711	rs4988388	rs10164943
rs224050	rs11719957	rs10265215	rs4988397	rs6755711
rs224057	rs28626602	rs1761662	rs2179215	rs7574332
rs224055	rs71311871	rs1953300	rs1883264	rs7592749
rs224149	rs9844432	rs6961069	rs8136891	rs112114932
rs224028	rs13066351	rs62461673	rs6519362	rs35391407
rs224052	rs66713731	rs6969989	rs6519361	rs12713809
rs224133	rs9825431	rs62461689	rs36022531	rs13006301
rs224148	rs13315871	rs13236689	rs55794124	rs6745576
rs113717259	rs3196769	rs7806711	rs6561601	rs9309478
rs382412	rs9864824	rs13438282	rs9535534	rs11373002
rs224134	rs13317835	rs2065668	rs17074987	rs34201525
rs35968862	rs9849482	rs4728183	rs4942943	rs13021880
rs190113	rs13078787	rs10261980	rs7321027	rs12713810
rs224106	rs4362735	rs12667404	rs9535523	rs10657265
rs224145	rs28417694	rs819436	rs7319356	rs4578887
rs35868660	rs4367085	rs1984112	rs7988945	rs13013211
rs224092	rs9860970	rs7807607	rs6561598	rs7560668
rs224029	rs11717417	rs13244883	rs59310144	rs7584777
rs224130	rs532923104	rs12706916	rs9535526	rs13387010
rs224049	rs12330157	rs1537477	rs4941677	rs7597388
rs224071	rs4519721	rs7807445	rs7324232	rs7606491
rs448355	rs13063504	rs4731643	rs7316955	rs7574306
rs59527031	rs9846990	rs819437	rs6561599	rs7593050
rs224146	rs11716012	rs140606317	rs2274069	rs3902790
rs224135	rs563296110	rs11770358	rs113967662	rs4853009
rs224099	rs569585525	rs34801616	rs111355434	rs12328541
rs224147	rs11130627	rs10499859	rs9972706	rs6741544
rs224082	rs3952239	rs819442	rs8055546	rs11322446
rs2425019	rs13081138	rs7797266	rs10153124	rs13005103
rs11398681	rs78578590	rs819455	rs113186640	rs60279245
rs6120880	rs13080813	rs62459940	rs111332387	rs4574138
rs6088765	rs2138238	rs12669206	rs7189975	rs13011961
rs139916517	rs13075746	rs1761646	rs113604211	rs11295242
rs76807328	rs13080508	rs34592988	rs61149004	rs140993378
rs551259438	rs13077569	rs4731606	rs111775488	rs13014576
rs113986290	rs9880577	rs1761645	rs113858900	rs4241260
rs75871619	rs13090428	rs1093830	rs2811708	rs12713808
rs548142171	rs9818581	rs7779873	rs2106116	rs13027288
rs73374867	rs13322156	rs819457	rs3731211	rs4331526
rs181635615	rs35741271	rs35136290	rs5896958	rs78378222
rs78332113	rs145815642	rs12671075	rs36168473	rs210606
rs75356149	rs77178267	rs10233710	rs7874405	rs2851488
rs112743661	rs71311857	rs7794010	rs7036656	rs11974201
rs73376633	rs148164312	rs2781841	rs2027938	rs2159679
rs8128234	rs11303825	rs10249397	rs2518722	rs210601
rs184048276	rs76226186	rs28850277	rs2106115	rs11433491
rs4897107	rs11425273	rs1093835	rs201971617	rs2865805
rs4895781	rs535688603	rs11764390	rs34635891	rs10629473
rs9485373	rs11712203	rs13242267	rs10411504	rs6970670
rs9498290	rs11706920	rs10278120	rs12976574	rs7786073
rs4897108	rs9816976	rs6944746	rs10402252	rs6979355
rs4895783	rs71311852	rs2366741	rs8111862	rs6944725
rs9498284	rs9826922	rs7811282	rs3979432	rs35735417
rs66669425	rs71311855	rs12531594	rs10401289	rs11767997
rs9498291	rs11717423	rs11464747	rs12981983	rs7783039
rs9485370	rs77825960	rs6467251	rs12975490	rs6460532
rs4897112	rs11715290	rs1093833	rs56056712	rs877687
rs11965411	rs9854438	rs13222395	rs56358408	rs2533429
rs4895780	rs1047335	rs1093829	rs148948402	rs2851483
rs62428484	rs35004361	rs7810280	rs150234619	rs12698822
rs59574684	rs11130628	rs2210684	rs12981699	rs11463102
rs60115501	rs71311853	rs28851188	rs4292025	rs7796973
rs9485369	rs35320706	rs34861494	rs67419901	rs11978431
rs9498283	rs77487951	rs1093834	rs34461118	rs6951909
rs4895784	rs13322000	rs13237390	rs8100341	rs521259
rs55687017	rs78946071	rs1851937	rs7253267	rs10237870
rs9498287	rs17059171	rs819456	rs111364697	rs2533430
rs58489510	rs2056120	rs35110255	rs12982475	rs10245786
rs9485371	rs1045115	rs6952452	rs10414453	rs35251988
rs9485372	rs13071148	rs819445	rs74180192	rs13237811
rs4895782	rs9815182	rs28872565	rs67988101	rs10241485
rs4895786	rs9985315	rs6467245	rs17469542	rs4717521
rs2121348	rs7628038	rs13222156	rs12982704	rs7801117
rs12526921	rs9871725	rs2091180	rs1134389	rs6963882
rs9498288	rs28659863	rs7778094	rs7255526	rs646233
rs73781729	rs28668389	rs11288128	rs7259240	rs10085775
rs7758080	rs7643185	rs1761673	rs1423089	rs35322474
rs4897114	rs28502788	rs10246970	rs2862169	rs6974687
rs9498292	rs13082278	rs2204357	rs7249250	rs7781403
rs535445407	rs9866472	rs1093831	rs111992542	rs611052
rs9498293	rs7635697	rs7793698	rs10420521	rs2533440
rs6914987	rs71311856	rs35660939	rs4525607	rs34249708
rs11968300	rs11710393	rs36011787	rs10411049	rs2851517
rs4897113	rs36037390	rs819443	rs111821611	rs11763186
rs57671746	rs11709976	rs6467258	rs34133266	rs917616
rs4895785	rs13080398	rs2091178	rs10411792	rs34617709
rs9498286	rs35542947	rs28854232	rs71297554	rs6978134
rs2005982	rs115288459	rs2177616	rs34980960	rs608796
rs7552506	rs35318120	rs819460	rs13344044	rs2851514
rs2357229	rs9837903	rs1320408	rs6511800	rs7795152
rs1160411	rs9857333	rs940542	rs10404972	rs2851498
rs2179254	rs13094898	rs8071730	rs7255380	rs7809303
rs2236908	rs35376204	rs203465	rs35881870	rs674865
rs2235375	rs34676912	rs34401389	rs55835876	rs12698830
rs2236907	rs34175495	rs36077949	rs2112844	rs11299472
rs2013162	rs79813245	rs203469	rs78266625	rs12698812
rs67652997	rs35621601	rs850623	rs10413804	rs576293
rs59043219	rs13101057	rs4925083	rs72995704	rs563740
rs12403599	rs6770354	rs918227	rs12972919	rs12698835
rs6685182	rs113932821	rs7209734	rs2862168	rs1035013
rs151296501	rs74834816	rs7222984	rs66680794	rs13232095
rs141616169	rs71311854	rs4925077	rs12982363	rs2533449
rs2073487	rs112841000	rs35398779	rs10423458	rs2851516
rs926348	rs10576231	rs203462	rs76086637	rs6974004
rs6659549	rs71311858	rs34875726	rs35084134	rs2903097
rs2073486	rs73835170	rs62066865	rs17469514	rs1014417
rs56903251	rs6794080	rs4925066	rs8103307	rs763759
rs2236909	rs2244101	rs28666381	rs7252927	rs35595640
rs17015250	rs61805075	rs9893832	rs10401886	rs35213789
rs57559692	rs2452904	rs7212500	rs55678930	rs210599
rs2294408	rs1689791	rs7215514	rs10424999	rs182887123
rs7545538	rs2243976	rs169414	rs10406102	rs2851484
rs1005287	rs1689801	rs531912350	rs7252123	rs2533458
rs7545542	rs1689796	rs166840	rs7252660	rs2851503
rs9526002	rs1779825	rs111513543	rs66708907	rs57263898
rs35286429	rs60640129	rs375147469	rs532591337	rs2533432
rs1570472	rs2332969	rs8065337	rs117130511	rs726372
rs1577887	rs1689789	rs4925073	rs141130394	rs34221396
rs7326813	rs1689788	rs11868116	rs534912145	rs10239121
rs9533962	rs2489279	rs113153930	rs114476612	rs11508453
rs9533966	rs1689800	rs6587206	rs10214450	rs758680
rs34910232	rs144926613	rs35003563	rs76376137	rs7800759
rs1415640	rs1689803	rs11403090	rs569521865	rs12698813
rs148575801	rs17447211	rs203470	rs373112324	rs610930
rs9526003	rs1779807	rs9899357	rs142125224	rs35234562
rs9533970	rs6694102	rs4570919	rs116638091	rs12667561
rs7982911	rs6694132	rs203456	rs115299044	rs7808773
rs1415641	rs113290361	rs888423	rs145993284	rs2533441
rs66492541	rs3085908	rs3909258	rs116839142	rs12698826
rs35964352	rs1689790	rs56795429	rs201220830	rs624626
rs35320439	rs1779824	rs203481	rs77988055	rs35696945
rs66924973	rs61805076	rs3888318	rs149268820	rs13236841
rs35235166	rs1689802	rs11204419	rs371721577	rs1014382
rs62193073	rs1779809	rs71157853	rs202051009	rs532820
rs12619281	rs55958163	rs9906625	rs115166491	rs589983
rs10208708	rs1779823	rs203461	rs148221695	rs17140982
rs3755292	rs6687315	rs4925087	rs144100226	rs10273270
rs13383301	rs1689797	rs4267380	rs78114378	rs10603935
rs56793250	rs7821092	rs9889743	rs143092818	rs9332399
rs10194716	rs11787278	rs56019742	rs142779375	rs1860488
rs10187031	rs13259086	rs4925086	rs115780893	rs60359704
rs10184523	rs4841401	rs9914273	rs116344531	rs17458097
rs13390949	rs7002088	rs203451	rs114088263	rs595681
rs2287048	rs11778453	rs9896411	rs114344942	rs2533427
rs62156387	rs7386213	rs175921	rs116141873	rs34636328
rs12619383	rs76920767	rs4925080	rs142767852	rs139214583
rs13392285	rs59206925	rs34148222	rs115245297	rs5884764
rs12620132	rs16923510	rs7208635	rs115177000	rs6951921
rs13387400	rs141817480	rs203482	rs199679345	rs6955261
rs2234651	rs6996431	rs7218708	rs114183675	rs12698814
rs1558640	rs7016739	rs75883193	rs116836493	rs7779010
rs56336517	rs116961202	rs4925069	rs41269026	rs6950485
rs35318065	rs117205522	rs9944451	rs144229896	rs7809934
rs55914569	rs78386822	rs203450	rs77577224	rs55662212
rs35743441	rs115313265	rs11867585	rs116526250	rs12698815
rs949963	rs75214121	rs11869616	rs201536174	rs6943309
rs62156384	rs16923506	rs4005937	rs55692303	rs505949
rs2110727	rs77083534	rs9891739	rs114260726	rs2851504
rs62156385	rs16923502	rs71157855	rs150892220	rs12698820
rs1558641	rs77212900	rs34737052	rs181357213	rs2533433
rs10168222	rs76059945	rs203466	rs114472600	rs1985165
rs10172039	rs370610412	rs9912775	rs141891664	rs1468588
rs871657	rs57749758	rs36034566	rs115614261	rs7809145
rs10183869	rs6982486	rs1034904	rs200299716	rs55990156
rs34757365	rs4738685	rs11870111	rs563154909	rs210596
rs871656	rs4738680	rs6587215	rs151214526	rs190651969
rs11767350	rs13263105	rs55705283	rs200231007	rs6980307
rs68095349	rs10107182	rs62067555	rs551980123	rs6957302
rs57730545	rs201812242	rs4925085	rs116466979	rs13226538
rs17259252	rs983812	rs7222403	rs77136196	rs12698825
rs2700987	rs7005978	rs34848191	rs114760566	rs2851501
rs10279078	rs6985620	rs7208365	rs116158112	rs28770244
rs7583409	rs2326077	rs112180638	rs79984746	rs13229395
rs72810068	rs6471717	rs4925067	rs139940087	rs2052125
rs754209	rs2016886	rs8078716	rs75034466	rs146828862
rs13428812	rs7826120	rs34290687	rs41269028	rs10585402
rs57976122	rs11783515	rs11871651	rs73744859	rs513150
rs56089703	rs13277801	rs1638525	rs141704702	rs576193
rs7578575	rs1030431	rs203458	rs185139895	rs34149543
rs2006788	rs4738679	rs9907752	rs56410019	rs6959766
rs56197924	rs7018333	rs1860302	rs115450053	rs2851500
rs7507739	rs4738684	rs4925079	rs6072080	rs4717520
rs12462181	rs1580180	rs8067545	rs34399552	rs2866075
rs62123383	rs2081687	rs11204420	rs4812448	rs79631993
rs11666055	rs7007181	rs11204421	rs11698990	rs56852869
rs8112766	rs9297994	rs4925072	rs6072073	rs13231497
rs12979452	rs13277751	rs2013443	rs6029216	rs622767
rs191875172	rs11996829	rs397969	rs6029247	rs6961164
rs17771967	rs8192870	rs7211535	rs2865509	rs12698838
rs3816051	rs1993453	rs7222987	rs11323863	rs611573
rs62123385	rs10504255	rs203477	rs6029228	rs2851515
rs1654644	rs1529367	rs119672	rs6072081	rs590609
rs11084374	rs13253288	rs1479129	rs6124259	rs627981
rs62123384	rs10957054	rs3862152	rs6016392	rs1558413
rs1865095	rs1529368	rs4924806	rs11698548	rs35222730
rs11668926	rs11580878	rs6587219	rs6029214	rs645245
rs12980764	rs556107	rs203455	rs6029211	rs11458017
rs11672983	rs558971	rs9898080	rs6072085	rs210603
rs62123417	rs553427	rs9909009	rs6065258	rs593063
rs33956547	rs613334	rs7207625	rs6102074	rs2851507
rs11687637	rs496800	rs203460	rs6029220	rs6955815
rs10194381	rs7554650	rs12936443	rs2865507	rs1008379
rs2007718	rs478691	rs16960697	rs2865511	rs7796857
rs16863880	rs34193038	rs57112968	rs6029234	rs2058395
rs7421626	rs496654	rs427798	rs6072084	rs2851505
rs11894081	rs526936	rs9915758	rs6029242	rs2851487
rs2083015	rs675630	rs4924803	rs112413656	rs2533431
rs1962884	rs486142	rs203479	rs9690106	rs6958981
rs10917548	rs11320208	rs28637614	rs9330369	rs35438674
rs10917547	rs508293	rs533931700	rs71016892	rs6415223
rs12128452	rs484084	rs4925060	rs62432164	rs58225638
rs3806308	rs2587534	rs10624721	rs71016890	rs11440208
rs3820333	rs514230	rs4479309	rs3924212	rs7809321
rs3806310	rs661955	rs34291370	rs28499330	rs60739014
rs3820328	rs641154	rs203459	rs10233836	rs6963101
rs3806306	rs557933	rs7223305	rs62432163	rs12698816
rs3820330	rs684818	rs28807825	rs71518329	rs626767
rs7514219	rs12039675	rs4924804	rs28663618	rs71999668
rs6426833	rs570530	rs78687026	rs62431458	rs11761141
rs10753575	rs822928	rs185765	rs71518323	rs2533428
rs7523442	rs144304513	rs734302	rs28544368	rs7456463
rs10737481	rs200501391	rs35602968	rs9771385	rs17140980
rs10737482	rs1035237	rs10083856	rs71518327	rs34342454
rs6426832	rs72645459	rs4924805	rs62432166	rs2533434
rs7553638	rs6589577	rs4925065	rs28368508	rs649200
rs35763768	rs17174502	rs191865	rs67374008	rs210594
rs6667256	rs579890	rs28603224	rs62431419	rs17353815
rs6697482	rs12285074	rs9897246	rs13221342	rs10452738
rs10799591	rs10047462	rs169412	rs71518324	rs6966036
rs6674040	rs112867178	rs11299930	rs28729074	rs588004
rs10916664	rs72645460	rs67165656	rs9768991	rs17140933
rs59062248	rs1076485	rs918228	rs72163900	rs2851506
rs4654922	rs4938315	rs8066150	rs142465480	rs7800317
rs10916667	rs141597034	rs175922	rs62431455	rs585282
rs10799593	rs9919599	rs11868084	rs71518326	rs2533435
rs4654925	rs7124741	rs860335	rs12720019	rs10259748
rs6670226	rs718847	rs4924801	rs9768406	rs210598
rs1046548	rs6589574	rs7216599	rs71016881	rs7797340
rs10916665	rs6589575	rs2108979	rs62432161	rs10237145
rs10916666	rs2075292	rs376568710	rs9800958	rs9638575
rs4654903	rs672058	rs7208025	rs13243899	rs6963904
rs58359414	rs17120139	rs9902032	rs3924339	rs565505
rs58428083	rs6589576	rs2108978	rs13240563	rs547630
rs11376272	rs12721030	rs8066143	rs35955005	rs210604
rs13206037	rs11357208	rs9907788	rs12720020	rs13228464
rs13211412	rs56314469	rs34705944	rs68044999	rs12333974
rs67289879	rs7934763	rs4479308	rs9771430	rs210600
rs11367842	rs12721028	rs7219908	rs71518322	rs35979828
rs910085	rs61907594	rs2042046	rs9770448	rs73715668
rs910083	rs78857232	rs56142708	rs9719145	rs4874150
rs993419	rs11216168	rs2108980	rs9691977	rs2060967
rs1007122	rs76523703	rs4925081	rs9692454	rs2053249
rs2424904	rs79974099	rs203457	rs9719461	rs9947760
rs4911259	rs10892044	rs5819699	rs9769843	rs745822
rs6058891	rs11820814	rs9916675	rs9330365	rs1025687
rs742630	rs670	rs203452	rs3924211	rs1025688
rs187178	rs11216162	rs35579592	rs9330367	rs8084255
rs34902104	rs12225230	rs9897653	rs9718730	rs2053248
rs6087992	rs11216158	rs7216794	rs78383714	rs3907130
rs992472	rs61624438	rs1421174	rs112111431	rs8012497
rs6058859	rs1838757	rs8176722	rs9690509	rs9989178
rs11479132	rs61905155	rs8176749	rs62432165	rs28608173
rs242553	rs61905145	rs8176747	rs71518321	rs10135378
rs242531	rs61907591	rs7853989	rs13225240	rs28821197
rs242548	rs11827828	rs149037075	rs62431420	rs7151015
rs8115823	rs888245	rs12216891	rs62431456	rs28420706
rs1883730	rs1145206	rs8176644	rs9769845	rs4900188
rs17123658	rs11216153	rs77693339	rs9330366	rs942065
rs1333469	rs75920871	rs8176743	rs13229325	rs7151505
rs4911255	rs10892042	rs8176759	rs141408106	rs17094893
rs1997797	rs1900198	rs187099314	rs9286354	rs2402313
rs410488	rs17120111	rs8176662	rs62431415	rs7148247
rs1040553	rs688456	rs10901252	rs9691973	rs12434217
rs1855349	rs12099358	rs8176693	rs71518325	rs8006333
rs2424903	rs625145	rs1137827	rs9770081	rs2402312
rs2424915	rs4938317	rs9411463	rs62432162	rs10143796
rs6119279	rs2070666	rs7855255	rs28850367	rs4905076
rs532255195	rs11216178	rs10793962	rs9770123	rs3060690
rs2064350	rs11216157	rs8176733	rs62432169	rs34542374
rs1007123	rs532815	rs75179845	rs9771330	rs1957669
rs4911257	rs660083	rs11244049	rs13241164	rs8014750
rs853859	rs4225	rs8176730	rs62431459	rs9944061
rs416815	rs525028	rs2013075	rs35750745	rs12432754
rs72269343	rs689243	rs7470777	rs28500790	rs942066
rs6057647	rs613808	rs9411464	rs13221801	rs9323892
rs4911106	rs579163	rs7467847	rs13240925	rs1951719
rs4911107	rs472111	rs9411365	rs9330373	rs2146508
rs2018002	rs2727784	rs8176672	rs543665506	rs2146507
rs4911252	rs528405922	rs8176746	rs62431457	rs111725860
rs2377668	rs4520	rs8176671	rs200953818	rs7147460
rs11480453	rs591592	rs2073823	rs9690447	rs9989141
rs853849	rs138326449	rs8176751	rs74301156	rs12881558
rs242547	rs2239013	rs8176741	rs9330370	rs2402314
rs4911262	rs75542613	rs79343853	rs13238222	rs7143897
rs1003521	rs17369400	rs8176725	rs66895842	rs1951716
rs4911258	rs72729623	rs9857570	rs13240042	rs6575340
rs6141814	rs113135335	rs12688	rs62432167	rs541954839
rs11469084	rs72837826	rs35955376	rs9690480	rs8006385
rs4911108	rs72836345	rs62259323	rs13229710	rs28688110
rs6058897	rs68021656	rs9846885	rs28406904	rs60545879
rs6058893	rs72837816	rs12636243	rs9691975	rs111408271
rs6088008	rs72836344	rs7640866	rs13240255	rs10144258
rs2424921	rs72836349	rs9879343	rs62432160	rs72157810
rs2424920	rs79950062	rs11712758	rs111957895	rs112552197
rs60935077	rs143791406	rs4336086	rs76105981	rs1956028
rs1883729	rs72836352	rs62259324	rs59910530	rs10150807
rs11449585	rs72836346	rs11713627	rs7809344	rs72706425
rs709047	rs13405741	rs13325699	rs74590968	rs753728
rs1474738	rs77004761	rs12633655	rs28589868	rs13379225
rs6058873	rs144569746	rs561314389	rs7791653	rs61012934
rs242535	rs72836348	rs12630913	rs74714510	rs35584079
rs1040554	rs139541361	rs2292674	rs7805493	rs4439695
rs2889703	rs72946301	rs14927	rs7801760	rs2180369
rs2424907	rs17484848	rs6777105	rs79512755	rs10137684
rs875041	rs56370083	rs1913716	rs113319029	rs58667304
rs2424913	rs1641521	rs13093235	rs9639276	rs36084521
rs2424914	rs576149926	rs9847151	rs4721953	rs55676833
rs6058869	rs1641526	rs1913715	rs10950689	rs72706433
rs10623814	rs2909414	rs2292673	rs6961643	rs28569861
rs1855350	rs1642764	rs6445967	rs76550570	rs57173352
rs2424897	rs1641536	rs11382919	rs142669538	rs12894780
rs12329424	rs6503047	rs7622074	rs10237857	rs66800452
rs112952306	rs727428	rs112412017	rs9791614	rs749619
rs242528	rs2955611	rs1055973	rs4721949	rs3814827
rs2889702	rs11078702	rs6791748	rs150532481	rs105585
rs6058875	rs1641534	rs9867776	rs75133066	rs138908
rs1569686	rs1641519	rs35495842	rs10950674	rs138914
rs4911260	rs1642809	rs76563408	rs74742245	rs3937387
rs4911105	rs1642763	rs117418865	rs79674914	rs138934
rs4911253	rs34027571	rs35574403	rs75523003	rs138933
rs2424905	rs1641525	rs58314208	rs77127926	rs62232062
rs6058883	rs1641516	rs11646032	rs10950673	rs47340
rs200744362	rs1624085	rs7403907	rs59436529	rs62232061
rs2424900	rs2541011	rs11149742	rs77026841	rs5845583
rs2424906	rs36102639	rs1552272	rs11769388	rs138916
rs386393642	rs1641528	rs6564118	rs59323074	rs138932
rs17370071	rs1641531	rs12934953	rs4721962	rs62234274
rs6058860	rs2908808	rs729115	rs11760327	rs138177673
rs2424899	rs1641543	rs4783183	rs74389110	rs138917
rs148275442	rs1642797	rs4783186	rs7780025	rs138937
rs853853	rs1642795	rs729116	rs113451137	rs10522794
rs910084	rs1642804	rs4783187	rs112549496	rs138909
rs2424909	rs1642800	rs8059258	rs76632630	rs47341
rs401394	rs1642799	rs4783185	rs4721964	rs6003078
rs2424895	rs1641542	rs4783180	rs7794185	rs113515
rs2424928	rs1614027	rs4783189	rs58994882	rs138935
rs34062797	rs1641517	rs10282706	rs7796608	rs557552321
rs2424901	rs1642813	rs12333599	rs4076072	rs62232063
rs6119946	rs12944213	rs12334077	rs143923371	rs34679008
rs4911256	rs1641522	rs10229552	rs144287473	rs138918
rs6058900	rs1642796	rs3735453	rs2075997	rs138938
rs200553756	rs2541010	rs15524	rs3218158	rs2811708
rs6058874	rs858516	rs776746	rs2075993	rs2106116
rs11480729	rs1641527	rs1003009	rs56023276	rs3731211
rs4911109	rs1642798	rs10238028	rs2742973	rs5896958
rs6058868	rs71960882	rs10227637	rs3218211	rs36168473
rs6119281	rs1641529	rs10258552	rs35872069	rs7874405
rs242551	rs559017433	rs7780328	rs536532385	rs7036656
rs6087420	rs1642807	rs13362853	rs2075998	rs2027938
rs4911261	rs1641515	rs4646457	rs12026768	rs2518722
rs6141806	rs1641533	rs1859690	rs35229050	rs2106115
rs6058892	rs1050528	rs6465750	rs3218192	rs201971617
rs2424918	rs12450254	rs10242455	rs2282720	rs6072080
rs3835238	rs1641535	rs868564	rs3218160	rs34399552
rs4911110	rs1641530	rs12334072	rs57655155	rs4812448
rs1003522	rs1642806	rs9769359	rs3218148	rs11698990
rs853854	rs1641518	rs7808022	rs2811972	rs6072073
rs242538	rs1641541	rs12526480	rs2742972	rs6029216
rs404543	rs2543554	rs35033684	rs2038027	rs6029247
rs140123622	rs1641537	rs35785909	rs2038026	rs2865509
rs853863	rs1641520	rs35835358	rs1555027	rs11323863
rs998382	rs1642810	rs214049	rs2811974	rs6029228
rs242540	rs2955612	rs58000836	rs3820028	rs6072081
rs2065576	rs858519	rs721803	rs3218164	rs6124259
rs447749	rs1641540	rs4711086	rs3218159	rs6016392
rs242544	rs143999603	rs391629	rs6684709	rs11698548
rs58422530	rs2909415	rs9358863	rs12027599	rs6029214
rs4911254	rs7210750	rs2011472	rs2075995	rs6029211
rs2424922	rs1641512	rs212938	rs60918921	rs6072085
rs1040555	rs12944192	rs212941	rs2075996	rs6065258
rs242536	rs1642805	rs3840100	rs140748141	rs6102074
rs2424929	rs858518	rs926326	rs55899369	rs6029220
rs6087999	rs1641513	rs1980453	rs9424346	rs2865507
rs3838010	rs1641514	rs2328889	rs72540327	rs2865511
rs6087995	rs1642762	rs35099323	rs75910560	rs6029234
rs2377667	rs1642811	rs6905986	rs35233638	rs6072084
rs6087989	rs2955616	rs969297	rs13551	rs6029242
rs6087990	rs2430948	rs62392334	rs35955796	rs6065261
rs66499347	rs1642812	rs6456685	rs28665368	rs6072082
rs1007124	rs2543555	rs6903257	rs35385477	rs4812447
rs76959677	rs1641539	rs169946	rs34662769	rs13041247
rs17405756	rs1642803	rs212936	rs2501431	rs4812449
rs138786	rs1641524	rs1012899	rs3123556	rs6065259
rs138788	rs1642808	rs34164888	rs2502979	rs4812450
rs138789	rs1641511	rs212930	rs7515969	rs6072070
rs6478106	rs2955610	rs214066	rs6658703	rs11698779
rs7856856	rs2955613	rs214050	rs35993651	rs17820943
rs10117785	rs1641523	rs2011465	rs12124188	rs6065252
rs72756541	rs1619016	rs4576241	rs58094828	rs926663
rs7041069	rs1641538	rs17266491	rs2502990	rs6065254
rs1857335	rs1641532	rs4383809	rs2501434	rs6072075
rs34822098	rs1642802	rs1206523	rs6667839	rs11696257
rs1860545	rs2543556	rs214057	rs544897995	rs6065253
rs767455	rs1613071	rs214056	rs3003335	rs11700188
rs35558398	rs71159516	rs548960855	rs6680132	rs6072072
rs4149576	rs11311289	rs441460	rs2229585	rs35963929
rs1800693	rs149819684	rs214058	rs11591205	rs34384667
rs4149587	rs11604568	rs368638	rs2501417	rs6072076
rs4149569	rs1074156	rs214065	rs3003336	rs2865510
rs11064145	rs4930319	rs214060	rs199723841	rs540393543
rs4149581	rs11227255	rs214054	rs2229584	rs2865508
rs4149580	rs7123489	rs214053	rs6673210	rs6072071
rs11064156	rs375125008	rs214059	rs2502991	rs12480743
rs3759330	rs11600918	rs118855	rs12141409	rs6072078
rs7954567	rs4930312	rs431659	rs2229583	rs1535047
rs3759329	rs4014195	rs77971031	rs6424116	rs11600936
rs7955466	rs7952133	rs6913974	rs34883557	rs34127175
rs7972647	rs10896032	rs454095	rs6424115	rs8705
rs3759332	rs948494	rs452447	rs72102772	rs10893870
rs3759331	rs11604451	rs10559566	rs4341315	rs11454405
rs113743220	rs78412025	rs214051	rs974698	rs7932088
rs7974988	rs61895665	rs214048	rs2501424	rs7103603
rs12829343	rs948493	rs57318254	rs4649123	rs4612820
rs12833356	rs4014192	rs394201	rs6697805	rs12794572
rs34119293	rs542124922	rs10750098	rs2502980	rs4369416
rs11611855	rs10896038	rs5130	rs1018396	rs61502648
rs4477490	rs10896035	rs5072	rs12116511	rs4937323
rs140092179	rs11532071	rs5141	rs4649119	rs6590322
rs11616188	rs7110576	rs7123454	rs2982390	rs4937324
rs35398641	rs11227254	rs5142	rs11800561	rs10893844
rs111893804	rs146861857	rs645901	rs2502996	rs7127307
rs4020660	rs11606947	rs2070665	rs34398263	rs1522435
rs296520	rs11227281	rs5128	rs11588187	rs4144896
rs11589638	rs1073602	rs7116797	rs2501433	rs11221247
rs296545	rs144440086	rs527981030	rs6663474	rs10893846
rs169850	rs7930301	rs564268864	rs12748109	rs970924
rs11580823	rs138373472	rs577975	rs7519007	rs10893845
rs10920074	rs12802391	rs2070667	rs11803575	rs144287473
rs150595221	rs11537193	rs1145207	rs150599301	rs2075997
rs55757739	rs12225620	rs12721099	rs2501423	rs3218158
rs12132298	rs1074155	rs111803635	rs576235445	rs2075993
rs7535723	rs11604462	rs3056855	rs58035855	rs56023276
rs7554511	rs56686587	rs687172	rs60013677	rs2742973
rs7539693	rs9666878	rs1269330	rs2502997	rs3218211
rs12142704	rs10896037	rs583219	rs6665733	rs35872069
rs12118735	rs11227299	rs577389545	rs2501369	rs536532385
rs34873729	rs12576766	rs553080	rs61665871	rs2075998
rs12140420	rs75601653	rs5134	rs59640963	rs12026768
rs7522462	rs77713116	rs494606	rs3123557	rs35229050
rs34034547	rs60307791	rs565390373	rs2503001	rs3218192
rs10494828	rs2236682	rs540071045	rs4649124	rs2282720
rs12132349	rs138502442	rs539858	rs10917430	rs3218160
rs11579874	rs7934036	rs79403652	rs34570472	rs57655155
rs35730213	rs10896029	rs56110139	rs7519554	rs3218148
rs59655222	rs10896034	rs61659583	rs2502994	rs2811972
rs905634	rs11601509	rs139596721	rs12744386	rs2742972
rs12122721	rs7120713	rs72952809	rs34902309	rs2038027
rs296546	rs7115734	rs77074394	rs6424119	rs2038026
rs3208703	rs11227251	rs77671437	rs71575774	rs1555027
rs2221581	rs149294929	rs78947501	rs4649115	rs2811974
rs113307843	rs6591185	rs2014511	rs2503002	rs3820028
rs2297909	rs146626079	rs12645934	rs1105	rs3218164
rs552786388	rs6591187	rs6848819	rs2502986	rs3218159
rs10920091	rs4645927	rs1448307	rs35469537	rs6684709
rs11583546	rs11227279	rs10186137	rs2501425	rs12027599
rs404339	rs10896033	rs4674740	rs35256235	rs2075995
rs55862304	rs4645933	rs6436379	rs2502998	rs60918921
rs55838263	rs4930313	rs4429465	rs3003333	rs2075996
rs11586763	rs5792371	rs1448308	rs2179395	rs13551
rs59682551	rs6591188	rs978918	rs34254883	rs35955796
rs11589573	rs59410994	rs2218666	rs1130320	rs28665368
rs41299637	rs75162774	rs6436372	rs61779471	rs35385477
rs296563	rs61893835	rs5838988	rs35554549	rs34662769
rs296543	rs11227260	rs1448324	rs2229586	rs2501431
rs12131796	rs11745587	rs6436380	rs4483353	rs3123556
rs11584383	rs6894249	rs4674743	rs4285654	rs2502979
rs6427868	rs3732356	rs6717903	rs2501370	rs7515969
rs12126806	rs1719891	rs11355736	rs10917428	rs6658703
rs35008389	rs6800622	rs1448326	rs2502988	rs35993651
rs10920084	rs6785049	rs2894491	rs2256179	rs12124188
rs10800746	rs4261913	rs11271307	rs10917431	rs58094828
rs17809756	rs61422579	rs2034374	rs71575777	rs2502990
rs17753641	rs1732170	rs2034375	rs2502993	rs2501434
rs17810546	rs59156758	rs10209636	rs6679838	rs6667839
rs143060887	rs2472682	rs1448295	rs67057665	rs544897995
rs76830965	rs9813864	rs6436381	rs2501432	rs3003335
rs1708302	rs6805251	rs1448320	rs10799804	rs6680132
rs10622246	rs6808975	rs4674745	rs10917427	rs2229585
rs1635852	rs1546753	rs6715696	rs12031592	rs11591205
rs849138	rs7641045	rs34844303	rs34477640	rs2501417
rs12531540	rs3732361	rs6436371	rs2076343	rs3003336
rs849142	rs1719890	rs981423	rs2229581	rs199723841
rs34844509	rs71933764	rs6742406	rs2281181	rs2229584
rs1513272	rs6784598	rs6756271	rs2473375	rs6673210
rs702814	rs3107669	rs6436375	rs12755062	rs2502991
rs201414626	rs1719894	rs895775	rs2473377	rs12141409
rs34824357	rs7103557	rs150726169	rs12121387	rs2229583
rs849135	rs11039799	rs10186129	rs1106	rs6424116
rs11455969	rs7482424	rs7565252	rs6424120	rs34883557
rs864745	rs12574609	rs6436382	rs12123991	rs6424115
rs849134	rs111839937	rs2894488	rs2501367	rs72102772
rs849133	rs7395662	rs6761013	rs2229580	rs4341315
rs10274928	rs6485841	rs921193	rs2501426	rs974698
rs860262	rs11039792	rs5012752	rs3003334	rs2501424
rs3004238	rs11039777	rs1448316	rs2502992	rs4649123
rs10159883	rs12366252	rs1448328	rs2502987	rs6697805
rs3004239	rs74695923	rs1448322	rs6679378	rs2502980
rs17559348	rs10769371	rs1448327	rs201733613	rs1018396
rs7922767	rs11039786	rs6436387	rs367870094	rs12116511
rs2477928	rs9704772	rs67004860	rs2502995	rs4649119
rs10829131	rs4882089	rs6761103	rs72874118	rs2982390
rs10829130	rs1970712	rs6758018	rs1130321	rs11800561
rs13376932	rs11039795	rs2218667	rs2503000	rs2502996
rs7911117	rs36159351	rs1579928	rs59650706	rs34398263
rs3004237	rs11039797	rs895782	rs35904775	rs11588187
rs710410	rs10838922	rs7561809	rs6672157	rs2501433
rs56211668	rs10526954	rs9677907	rs7521961	rs6663474
rs56404918	rs1125296	rs6436378	rs3123555	rs12748109
rs12448902	rs4882095	rs1375085	rs2502989	rs7519007
rs3924376	rs7394895	rs5012753	rs12565654	rs11803575
rs56354901	rs4882096	rs7597444	rs3123554	rs150599301
rs62037414	rs10769372	rs4234045	rs2502999	rs2501423
rs8055982	rs11039774	rs6436377	rs6672499	rs576235445
rs7188071	rs11039779	rs111980752	rs2084862	rs58035855
rs149271	rs4882085	rs7569750	rs13265819	rs60013677
rs111857492	rs4881998	rs895781	rs10110699	rs2502997
rs12447461	rs7949348	rs6746674	rs790570	rs6665733
rs11304796	rs4882099	rs6756854	rs1149450	rs2501369
rs149299	rs10838912	rs6714739	rs144678591	rs61665871
rs62034324	rs11039776	rs35423927	rs11777872	rs59640963
rs8049739	rs12420372	rs1448306	rs7835515	rs3123557
rs115201991	rs11039793	rs6742400	rs1149453	rs2503001
rs62034351	rs4882082	rs921194	rs4739105	rs4649124
rs62036623	rs4882093	rs6711967	rs6472116	rs10917430
rs147684209	rs34792036	rs9636340	rs1217091	rs34570472
rs9926245	rs10838931	rs1448313	rs966294	rs7519554
rs240704	rs7396412	rs4521028	rs11408037	rs2502994
rs373816476	rs7479700	rs56009549	rs12459419	rs12744386
rs4149394	rs11039785	rs895776	rs35408798	rs34902309
rs4788069	rs10838932	rs10188795	rs1354106	rs6424119
rs7498665	rs35477351	rs4674744	rs33978622	rs71575774
rs56169261	rs11039790	rs6436383	rs34912427	rs4649115
rs12325113	rs9705149	rs71058904	rs3865444	rs2503002
rs11074911	rs4641480	rs13028040	rs7245846	rs1105
rs9929088	rs10838921	rs7608931	rs34813869	rs2502986
rs12445823	rs143355782	rs6713754	rs6914479	rs35469537
rs3888190	rs7103992	rs895778	rs4709950	rs2501425
rs40833	rs7395646	rs4438467	rs113564729	rs35256235
rs200705867	rs4881994	rs1448315	rs60521849	rs2502998
rs113640353	rs28527771	rs2395951	rs11653367	rs3003333
rs201107789	rs12574823	rs6436385	rs7213077	rs2179395
rs4115668	rs11039800	rs977057	rs11654640	rs34254883
rs112479807	rs6485845	rs981424	rs11652924	rs1130320
rs555231514	rs4882094	rs9679279	rs72836329	rs61779471
rs28410083	rs10838914	rs1448317	rs11079732	rs35554549
rs3927084	rs11039773	rs4674741	rs56807059	rs2229586
rs62036622	rs11039772	rs976792	rs113042517	rs4483353
rs144388138	rs1945183	rs6436388	rs143437112	rs4285654
rs2904880	rs11039789	rs7577206	rs78005814	rs2501370
rs56396270	rs10838917	rs1579927	rs7220988	rs10917428
rs141876325	rs4882097	rs10583923	rs11653458	rs2502988
rs4788074	rs11039775	rs1448325	rs10514899	rs2256179
rs151303	rs7949725	rs1448314	rs4792827	rs10917431
rs2411453	rs10444237	rs4234044	rs62063662	rs71575777
rs189278832	rs9705163	rs895780	rs8078067	rs2502993
rs80275162	rs2958557	rs4674739	rs8070420	rs6679838
rs56186137	rs1133400	rs7600741	rs6503455	rs67057665
rs4149389	rs16983846	rs1545393	rs8065825	rs2501432
rs181195	rs111985975	rs60175253	rs555600910	rs10799804
rs151174	rs16983829	rs6721491	rs7521	rs10917427
rs28449958	rs7574887	rs13004055	rs8068300	rs12031592
rs62034350	rs76499250	rs4674742	rs2158258	rs34477640
rs55830740	rs150186233	rs7556961	rs35173354	rs2076343
rs187668816	rs75429449	rs2034376	rs9904766	rs2229581
rs17640009	rs6761104	rs1448290	rs11654745	rs2281181
rs112047757	rs7556983	rs4386308	rs9908639	rs2473375
rs8046545	rs73921064	rs1545392	rs16940845	rs12755062
rs2726031	rs59372965	rs1017589	rs916896	rs2473377
rs8055138	rs16983791	rs1448323	rs2016034	rs12121387
rs2925624	rs72407975	rs11891864	rs8064986	rs1106
rs2925629	rs7556996	rs6436376	rs3173804	rs6424120
rs142724574	rs2278175	rs895779	rs12706949	rs12123991
rs111693583	rs11893763	rs2395949	rs3211932	rs2501367
rs240707	rs6742496	rs921192	rs3173802	rs2229580
rs3785354	rs16981869	rs6707800	rs372249454	rs2501426
rs8061590	rs111867055	rs921191	rs13230419	rs3003334
rs369989480	rs6713901	rs1448289	rs7755	rs2502992
rs26528	rs16983838	rs1448312	rs3211928	rs2502987
rs9708958	rs57128792	rs12694591	rs66768935	rs6679378
rs138267369	rs13424855	rs11286165	rs71296584	rs201733613
rs62036618	rs6531054	rs375266999	rs71555073	rs367870094
rs56305122	rs140964404	rs6743049	rs1405747	rs2502995
rs240708	rs73921075	rs4449122	rs3211952	rs72874118
rs202014106	rs73921065	rs1448319	rs3211931	rs1130321
rs743590	rs11892312	rs6746263	rs13246513	rs2503000
rs9922412	rs147381839	rs11891896	rs7797401	rs59650706
rs181203	rs73921053	rs7600715	rs10954289	rs35904775
rs10658897	rs11900031	rs12694590	rs112908525	rs6672157
rs4788076	rs13385866	rs6746821	rs13226433	rs7521961
rs28729187	rs58748546	rs6746953	rs3211960	rs3123555
rs151301	rs11897477	rs7566720	rs1049673	rs2502989
rs12325278	rs16983818	rs5838993	rs12534038	rs12565654
rs4788080	rs76881919	rs6756613	rs62639089	rs3123554
rs9282862	rs142517754	rs1448296	rs66867332	rs2502999
rs2106480	rs60630749	rs13412535	rs3173803	rs6672499
rs2650495	rs58863453	rs68066031	rs144658219	rs10995241
rs1968751	rs57520889	rs538050729	rs3173805	rs16917546
rs4149398	rs60045688	rs2274317	rs111472389	rs10995250
rs4788099	rs73223204	rs1171563	rs13223096	rs35826682
rs11646653	rs58174332	rs3790461	rs12532047	rs7090073
rs527435679	rs73919017	rs12136856	rs17266080	rs12775438
rs538682396	rs59823375	rs60165062	rs3211958	rs10995251
rs200618724	rs60609351	rs1171554	rs12706950	rs34487046
rs67567805	rs112335068	rs1050316	rs3899502	rs7905030
rs3986619	rs61348378	rs1185700	rs13079612	rs10995256
rs8045689	rs73219369	rs1925950	rs1036970	rs10995246
rs7205323	rs73919016	rs10908505	rs1036972	rs10995258
rs62037371	rs9712260	rs6700679	rs17782285	rs71022162
rs10499	rs73223211	rs11264486	rs4856960	rs10995243
rs4451951	rs58989532	rs1171557	rs12496230	rs10995255
rs545645107	rs73223208	rs4450010	rs35778036	rs4360590
rs371750930	rs58975934	rs3790459	rs1036971	rs34838577
rs34954534	rs73219335	rs3818463	rs36016775	rs12766391
rs56272201	rs73221396	rs1342442	rs34954762	rs10822050
rs6565259	rs978628	rs12038396	rs13100186	rs7474813
rs4149388	rs558570915	rs2282286	rs34508066	rs12768538
rs7359397	rs73223207	rs3790455	rs62258925	rs67378703
rs3088215	rs73219351	rs2274320	rs13096599	rs10995240
rs7190771	rs58703324	rs1109751	rs12602504	rs10995271
rs4788101	rs58040674	rs6658120	rs12949272	rs57818723
rs12443881	rs79851536	rs12131289	rs8067342	rs10995260
rs55991577	rs59784462	rs2274316	rs10657185	rs10995249
rs62036620	rs61130019	rs3790457	rs12951372	rs35312803
rs9282864	rs16983483	rs3790458	rs4985996	rs7094595
rs12448429	rs9712261	rs10796959	rs12953029	rs10995248
rs34836	rs61388951	rs10908504	rs71373617	rs138012443
rs8060365	rs61213278	rs1171548	rs12602921	rs10995239
rs28685654	rs57020873	rs148482460	rs4985997	rs10995238
rs4149390	rs73221401	rs746527	rs11278331	rs10995242
rs4072402	rs60995366	rs3790460	rs55961614	rs12459419
rs865719	rs73219334	rs1171561	rs12948259	rs35408798
rs4787455	rs59401350	rs1171558	rs12937755	rs1354106
rs55792032	rs2222297	rs1171551	rs8071730	rs33978622
rs2008514	rs148991769	rs3790454	rs203465	rs34912427
rs370183727	rs73223203	rs2274319	rs34401389	rs3865444
rs528486216	rs16983486	rs575915931	rs36077949	rs7245846
rs199766562	rs1022394	rs2548998	rs203469	rs34813869
rs2925623	rs73219336	rs2070721	rs850623	rs35609481
rs62037363	rs73219322	rs2070729	rs4925083	rs111854939
rs62037364	rs59092362	rs41525648	rs918227	rs34355066
rs2411440	rs73219361	rs11347983	rs7209734	rs112721791
rs4788084	rs77699533	rs4705862	rs7222984	rs587608670
rs1690407	rs73221385	rs8059433	rs4925077	rs111242047
rs7187776	rs58491339	rs9925284	rs35398779	rs112950571
rs113079736	rs73219363	rs11864991	rs203462	rs113669800
rs62036624	rs16983463	rs575227266	rs34875726	rs201868059
rs11864107	rs137866044	rs6500510	rs62066865	rs78605463
rs7498603	rs73223206	rs11373045	rs4925066	rs74777475
rs6565300	rs16983467	rs12923300	rs28666381	rs201993675
rs79533802	rs73219345	rs12103116	rs9893832	rs587771078
rs62036617	rs57611122	rs517632	rs7212500	rs111593851
rs7192601	rs73221383	rs11864993	rs7215514	rs182454282
rs533014982	rs16983475	rs1646234	rs169414	rs111690082
rs12445744	rs2019689	rs476328	rs531912350	rs113890047
rs62031389	rs4392393	rs1870271	rs166840	rs182069202
rs113208333	rs142755284	rs58112643	rs111513543	rs78459580
rs201131521	rs7221	rs35508421	rs375147469	rs113109339
rs74459546	rs4365603	rs28375406	rs8065337	rs113616087
rs4788062	rs1801769	rs541490	rs4925073	rs200576317
rs9972768	rs12635093	rs8043943	rs11868116	rs79127370
rs41278158	rs2055358	rs491224	rs113153930	rs77263078
rs394502	rs4068739	rs117991761	rs6587206	rs587715239
rs56358680	rs4992533	rs1122202	rs35003563	rs6672493
rs532715052	rs13082695	rs373205785	rs11403090	rs138736467
rs62036626	rs4528915	rs499706	rs203470	rs4971044
rs62036621	rs3836440	rs34431517	rs9899357	rs112564154
rs62037367	rs3773910	rs3826079	rs4570919	rs113153694
rs369515117	rs6804771	rs3051448	rs203456	rs142792216
rs11861132	rs2055357	rs4782500	rs888423	rs113429307
rs42861	rs4805878	rs28647204	rs3909258	rs75447269
rs7500321	rs8104606	rs12924185	rs56795429	rs187251638
rs56226746	rs10413781	rs150735014	rs203481	rs12097596
rs373157048	rs10422861	rs8063866	rs3888318	rs111761490
rs72793815	rs8103728	rs35487648	rs11204419	rs34645101
rs111384198	rs889139	rs1617734	rs71157853	rs112883142
rs61737565	rs62102718	rs12935775	rs9906625	rs7550234
rs12325014	rs10410805	rs34114295	rs203461	rs113376149
rs10653411	rs10413669	rs2045503	rs4925087	rs6660291
rs112191041	rs4805885	rs71395346	rs4267380	rs112822664
rs3859172	rs10417411	rs55696723	rs9889743	rs76642054
rs116840534	rs17760970	rs11865974	rs56019742	rs113303924
rs378421	rs889140	rs9939847	rs4925086	rs201001444
rs4149392	rs8106165	rs12933491	rs9914273	rs1412445
rs200928817	rs7249687	rs3809591	rs203451	rs2250645
rs7184597	rs57457691	rs12102677	rs9896411	rs2243547
rs4788077	rs7250869	rs34233213	rs175921	rs1332329
rs62037365	rs10401477	rs7197177	rs4925080	rs2246942
rs62031458	rs7248389	rs4782496	rs34148222	rs74863780
rs12598357	rs8182584	rs540671085	rs7208635	rs2250644
rs3020803	rs731839	rs11358628	rs203482	rs2246828
rs67085259	rs8109191	rs13331735	rs7218708	rs2246941
rs113623515	rs6510382	rs11862605	rs75883193	rs1051338
rs1690405	rs4805881	rs479073	rs4925069	rs2246833
rs11645306	rs7256564	rs8045567	rs9944451	rs1332327
rs4788100	rs10407802	rs1256540	rs203450	rs1412444
rs4149393	rs12460070	rs1269068	rs11867585	rs1332328
rs149808056	rs7258937	rs4902388	rs11869616	rs757771
rs56091264	rs2287821	rs4899172	rs4005937	rs147114776
rs11643297	rs34940240	rs9635249	rs9891739	rs73122798
rs12446550	rs4970705	rs567121034	rs71157855	rs73113830
rs437564	rs79164177	rs2127868	rs34737052	rs73113855
rs7187604	rs6422512	rs2127869	rs203466	rs572698961
rs4788095	rs5776148	rs4902389	rs9912775	rs12538863
rs1042157	rs6603985	rs2127870	rs36034566	rs73124720
rs4788064	rs113190075	rs899961	rs1034904	rs73118816
rs4149406	rs74436196	rs142220308	rs11870111	rs17547986
rs74752114	rs6696173	rs4902387	rs6587215	rs11353197
rs2650492	rs6603991	rs11158588	rs55705283	rs4947854
rs11645143	rs6690764	rs4899173	rs62067555	rs4947816
rs6498091	rs11464809	rs7143109	rs4925085	rs549195951
rs6498084	rs75862614	rs34968964	rs7222403	rs73113863
rs62032566	rs4847377	rs34950321	rs34848191	rs17547506
rs6839	rs10874712	rs55995866	rs7208365	rs4947834
rs62034359	rs11313353	rs10068074	rs112180638	rs2286155
rs4788085	rs6658734	rs6895725	rs4925067	rs73113860
rs62032560	rs962221	rs10068404	rs8078716	rs73116898
rs3020804	rs10747444	rs11329998	rs34290687	rs73124711
rs7189927	rs78845176	rs10044373	rs11871651	rs73118836
rs180743	rs6603980	rs7707426	rs1638525	rs17546879
rs4149391	rs2151577	rs10072221	rs203458	rs73122790
rs2726032	rs540099260	rs59428516	rs9907752	rs4245558
rs75301646	rs2391159	rs7718641	rs1860302	rs10486758
rs2726033	rs1886682	rs11749318	rs4925079	rs73122793
rs62034318	rs66808903	rs56189196	rs8067545	rs56200772
rs2077031	rs1408916	rs10043040	rs11204420	rs17548938
rs62037366	rs11164773	rs7706926	rs11204421	rs146239731
rs141681863	rs11164654	rs6453217	rs4925072	rs4947832
rs62036658	rs7411478	rs11747990	rs2013443	rs73122773
rs12444171	rs7552212	rs12523532	rs397969	rs148635648
rs11641216	rs4970709	rs60570368	rs7211535	rs145347875
rs68040616	rs10874656	rs28386181	rs7222987	rs757998
rs111292564	rs58704635	rs10073282	rs203477	rs73118808
rs4788078	rs6422514	rs13175420	rs119672	rs61250449
rs180744	rs1570836	rs57338854	rs1479129	rs56118724
rs7499337	rs962222	rs11738470	rs3862152	rs145088705
rs531139717	rs34527429	rs10079393	rs4924806	rs17547664
rs1968752	rs4970712	rs10065322	rs6587219	rs145369824
rs7193733	rs10874708	rs141560559	rs203455	rs17450294
rs6498089	rs6603981	rs6887962	rs9898080	rs73118814
rs3020805	rs10735779	rs57084896	rs9909009	rs2237482
rs371902330	rs10782935	rs34085019	rs7207625	rs145761614
rs62036614	rs56325708	rs7731240	rs203460	rs73118830
rs62034326	rs4970710	rs140906187	rs12936443	rs4947844
rs411518	rs4375281	rs6865628	rs16960697	rs10887904
rs4788102	rs143106702	rs10073448	rs57112968	rs5786855
rs56040780	rs34835481	rs10044370	rs427798	rs10618076
rs112831778	rs2184193	rs33956131	rs9915758	rs2211598
rs28772958	rs10465753	rs10462539	rs4924803	rs7092725
rs2726034	rs6603977	rs10073382	rs203479	rs7897422
rs201938717	rs1886683	rs10462540	rs28637614	rs140713751
rs240702	rs10874714	rs4615280	rs533931700	rs1892335
rs62034321	rs10465754	rs143905916	rs4925060	rs2211595
rs371092802	rs6603984	rs7706078	rs10624721	rs10887893
rs11861174	rs10874713	rs13357820	rs4479309	rs10887908
rs62036613	rs4568842	rs10073228	rs34291370	rs7086087
rs11150609	rs5776146	rs10077372	rs203459	rs10788634
rs2726036	rs2391160	rs35434290	rs7223305	rs10887909
rs72793818	rs10782922	rs10068651	rs28807825	rs10887897
rs202210003	rs6661134	rs4254886	rs4924804	rs1179889
rs376631209	rs6603988	rs10044351	rs78687026	rs1168358
rs4787457	rs4970701	rs11744637	rs185765	rs1168330
rs373417947	rs6422513	rs3886042	rs734302	rs1168295
rs13331170	rs6676846	rs3886043	rs35602968	rs57541753
rs78613234	rs11164605	rs11740038	rs10083856	rs1168342
rs27741	rs10708162	rs10213849	rs4924805	rs1472314
rs151182	rs4970696	rs11743541	rs4925065	rs35666319
rs62036616	rs79991846	rs7722711	rs191865	rs1168297
rs9931989	rs2031494	rs2227827	rs28603224	rs1168334
rs55719896	rs145341911	rs17568753	rs9897246	rs1168318
rs7187333	rs6692187	rs144215134	rs169412	rs1168303
rs1059491	rs7518357	rs17568628	rs11299930	rs1168307
rs12446589	rs6656432	rs116150894	rs67165656	rs1168341
rs4787456	rs11432913	rs34592828	rs918228	rs148141593
rs148099387	rs912795	rs2227831	rs8066150	rs1039056
rs545943172	rs17579779	rs6980671	rs175922	rs35931682
rs11860513	rs76593661	rs691821	rs11868084	rs1060724
rs113226418	rs10709857	rs691299	rs860335	rs1168355
rs3986805	rs1556562	rs605931	rs4924801	rs1168352
rs153106	rs4970708	rs2672277	rs7216599	rs1168317
rs62034358	rs6676141	rs690674	rs2108979	rs1168332
rs12928404	rs6603990	rs691334	rs376568710	rs1168294
rs35626515	rs6603987	rs691872	rs7208025	rs1183274
rs4788081	rs1034219	rs691270	rs9902032	rs1168315
rs181205	rs7536295	rs587902	rs2108978	rs1168343
rs28676837	rs10465756	rs605901	rs8066143	rs6581678
rs5816473	rs6603982	rs604568	rs9907788	rs1168325
rs17707300	rs4847181	rs691611	rs34705944	rs1168299
rs6565229	rs989653	rs691589	rs4479308	rs903590
rs560935121	rs1556563	rs4922000	rs7219908	rs903589
rs6565293	rs34275752	rs4921997	rs2042046	rs1183272
rs62034325	rs6686702	rs691258	rs56142708	rs1168328
rs62036657	rs34643605	rs590123	rs2108980	rs1795529
rs1136703	rs4970706	rs691566	rs4925081	rs1168302
rs28698667	rs6603975	rs2672278	rs203457	rs11303554
rs40837	rs2027061	rs13257813	rs5819699	rs61925898
rs7206214	rs4970698	rs4921999	rs9916675	rs961049
rs371918919	rs1570837	rs4921998	rs203452	rs2088170
rs2650496	rs10735778	rs590640	rs35579592	rs903587
rs7187575	rs7515577	rs2672275	rs9897653	rs1185244
rs56163509	rs6603979	rs691023	rs7216794	rs1168316
rs4788073	rs12753280	rs6987017	rs1421174	rs1168329
rs62037369	rs145955280	rs691603	rs8176722	rs1495497
rs58764449	rs2434885	rs691610	rs8176749	rs1168293
rs41278162	rs79229668	rs691024	rs8176747	rs1027399
rs7186573	rs11246630	rs2672276	rs7853989	rs140068432
rs8062405	rs11246599	rs654119	rs149037075	rs1168296
rs5816477	rs78076572	rs691243	rs12216891	rs1027401
rs13333976	rs4603292	rs12682348	rs8176644	rs1168326
rs35175818	rs371033477	rs16982394	rs77693339	rs1168345
rs7191618	rs11246629	rs1430054	rs8176743	rs1168306
rs113029997	rs10794398	rs4832646	rs8176759	rs1168298
rs112366001	rs11246610	rs35423711	rs187099314	rs1168300
rs151181	rs57809507	rs2163217	rs8176662	rs1168339
rs181209	rs7107202	rs4832655	rs10901252	rs1168290
rs7198606	rs7480344	rs1346752	rs8176693	rs1168304
rs72793811	rs7948851	rs3072609	rs1137827	rs1168292
rs75539558	rs3886724	rs4417714	rs9411463	rs4762091
rs762634	rs7127896	rs4832648	rs7855255	rs1625394
rs40836	rs12422120	rs10856785	rs10793962	rs1168353
rs56209193	rs11246616	rs4632345	rs8176733	rs1168338
rs201017113	rs4434990	rs4560110	rs75179845	rs1184552
rs151178	rs7480941	rs59197172	rs11244049	rs1795527
rs142395323	rs11246601	rs62114564	rs8176730	rs1168309
rs375054850	rs11246624	rs4832651	rs2013075	rs1027400
rs72793812	rs139917442	rs7592970	rs7470777	rs1168357
rs181207	rs77328021	rs11680347	rs9411464	rs1168321
rs149301	rs11246602	rs35165397	rs7467847	rs200528147
rs4787458	rs7951522	rs5829552	rs9411365	rs1168322
rs40834	rs10902372	rs1367152	rs8176672	rs1168311
rs34839	rs4483575	rs11889461	rs8176746	rs6581677
rs28480369	rs61624447	rs6746008	rs8176671	rs1168327
rs11339073	rs10450670	rs1430057	rs2073823	rs1795533
rs1126446	rs4378369	rs13412159	rs8176751	rs5798823
rs34835	rs11246626	rs6742067	rs8176741	rs1168319
rs545067288	rs4254061	rs4295008	rs79343853	rs1168314
rs3020806	rs6598116	rs4610058	rs8176725	rs1168356
rs34838	rs149553138	rs4389335	rs610551	rs1184551
rs146701896	rs67307131	rs11096571	rs687555	rs1168346
rs79039694	rs12803321	rs13406059	rs581854	rs2172881
rs11864750	rs7125115	rs6746795	rs10661210	rs1168310
rs1074631	rs12225399	rs71400696	rs669690	rs1691799
rs542594336	rs17030613	rs4611646	rs2773828	rs10784525
rs40831	rs17030651	rs11897201	rs813045	rs201684616
rs7193402	rs1110042	rs4300830	rs669791	rs1168305
rs62034355	rs12040988	rs2879849	rs11301723	rs1177555
rs151180	rs11102496	rs4632344	rs625206	rs1168351
rs1987472	rs34107138	rs4832645	rs658883	rs1168340
rs151179	rs550222713	rs13012094	rs615477	rs1168348
rs28403629	rs3748655	rs1346753	rs7023365	rs1168347
rs546277570	rs2064711	rs6705856	rs2773826	rs1168344
rs563080102	rs34848593	rs4507108	rs76832424	rs1168301
rs62034319	rs34755227	rs11096574	rs591083	rs2951656
rs62034322	rs12126971	rs7571487	rs1062356	rs1168291
rs7498555	rs12137269	rs7580701	rs675801	rs11176145
rs35184893	rs12724928	rs6759839	rs614515	rs1168320
rs1126447	rs3795819	rs10185113	rs602060	rs1168333
rs370084618	rs60579835	rs6706305	rs55950819	rs1168308
rs181206	rs11102501	rs6733081	rs4145837	rs141979552
rs8049439	rs10857961	rs1991584	rs6726454	rs7306114
rs71143703	rs12120956	rs6729285	rs10566727	rs6581672
rs143626010	rs11102498	rs4441472	rs6706717	rs1370125
rs62031607	rs3748656	rs7575477	rs35366004	rs2118140
rs62031562	rs2009056	rs4581900	rs141310803	rs10748037
rs4788068	rs12140506	rs7566990	rs6758592	rs9971666
rs11859512	rs12117479	rs35302363	rs10208823	rs67821924
rs143299878	rs2273368	rs4832443	rs4952820	rs2118139
rs7140	rs12029985	rs6531160	rs4953346	rs7972934
rs181204	rs12133583	rs7570487	rs4953349	rs974349
rs139457431	rs11102520	rs4832468	rs9679290	rs724742
rs11642449	rs2306940	rs13385292	rs6726570	rs1009211
rs153109	rs9308256	rs4396718	rs1868089	rs10878402
rs11639897	rs2306937	rs7566781	rs895436	rs11176117
rs201085703	rs61818802	rs7570255	rs4953345	rs3741604
rs1987471	rs61818805	rs7563089	rs4245810	rs12146707
rs201918842	rs36107520	rs12710703	rs4953347	rs7959802
rs4788079	rs12122980	rs1346749	rs4953348	rs12146757
rs72793809	rs56135413	rs1430055	rs4953343	rs7138034
rs2925630	rs12730156	rs4240233	rs12613519	rs2088169
rs2925628	rs10857964	rs70961459	rs12712973	rs12371662
rs149601295	rs35023236	rs4441471	rs12617313	rs10878403
rs7206728	rs146078320	rs2082123	rs4953352	rs10784523
rs4788070	rs2887882	rs10196016	rs11900910	rs11176120
rs4788083	rs71584742	rs4832467	rs11125071	rs4430553
rs199943670	rs12049572	rs62114566	rs12620992	rs34609019
rs11863370	rs12728311	rs7593098	rs2121267	rs289065
rs11074907	rs533706070	rs10168581	rs11125072	rs2047236
rs140934622	rs34569066	rs7563855	rs4952819	rs2028095
rs62031560	rs1106287	rs4832654	rs12613526	rs10878401
rs7202948	rs12030612	rs4488663	rs1412445	rs11176125
rs240705	rs67902829	rs1367153	rs2250645	rs10784519
rs8056890	rs11102514	rs1430047	rs2243547	rs724739
rs7185232	rs71584764	rs4832653	rs1332329	rs1603243
rs62034323	rs60900293	rs12710725	rs2246942	rs7308068
rs138592330	rs35147679	rs1430053	rs74863780	rs530263021
rs7191548	rs883593	rs3072611	rs2250644	rs112841843
rs762633	rs12126684	rs4364023	rs2246828	rs7315361
rs79046494	rs12045227	rs1991585	rs2246941	rs10784520
rs555463795	rs71084485	rs4281911	rs1051338	rs3741605
rs12919058	rs6679	rs4564771	rs2246833	rs12822967
rs8046271	rs12406530	rs1367156	rs1332327	rs11176132
rs371166583	rs12130243	rs3088224	rs1412444	rs2047237
rs2466826	rs528855147	rs11353743	rs1332328	rs7968129
rs9972693	rs12030641	rs7603592	rs36024818	rs565275494
rs13161849	rs55652172	rs1991586	rs11719192	rs1603244
rs7729747	rs3737136	rs6745357	rs11917529	rs2904497
rs6580220	rs10857967	rs7560047	rs11130634	rs6581669
rs891985	rs2279499	rs4240231	rs4130877	rs1816562
rs10073131	rs201989427	rs6531114	rs62258120	rs2118138
rs6878397	rs11102509	rs1465614	rs55845662	rs1921013
rs891986	rs12406282	rs6743149	rs7620012	rs7131920
rs10057309	rs34136813	rs4832647	rs62258102	rs12818303
rs7720832	rs149693884	rs5829542	rs34593099	rs12146776
rs4912620	rs12756815	rs1430056	rs56028017	rs11176126
rs7708634	rs34222982	rs4832633	rs11371847	rs10878397
rs7734160	rs11102513	rs2340761	rs11915480	rs2118137
rs2338824	rs34893420	rs4832449	rs67904096	rs35923419
rs11369646	rs950965	rs12710731	rs555554144	rs1168324
rs7730511	rs1519102	rs35122560	rs56398717	rs9971910
rs10057301	rs2271856	rs7563815	rs12152336	rs7137005
rs2338825	rs1401444	rs5829546	rs62259782	rs6421217
rs13172894	rs12621789	rs4832656	rs56384862	rs11176115
rs13189044	rs11126078	rs4452143	rs56238613	rs12822052
rs7722567	rs67230546	rs7566780	rs12497250	rs12423377
rs9324865	rs10183293	rs67201040	rs11717628	rs10878396
rs62384601	rs7604427	rs6706417	rs144805007	rs7137378
rs4912619	rs13033745	rs5007483	rs56288363	rs3901286
rs13354528	rs12622537	rs11096586	rs11130637	rs10215854
rs11167764	rs939136	rs1430048	rs62258103	rs10264505
rs34778267	rs2049019	rs70961458	rs35853090	rs11979174
rs112368831	rs11883967	rs7580707	rs11923181	rs1589739
rs6882824	rs149035640	rs6531130	rs372899709	rs9632722
rs12717899	rs756292	rs4240230	rs11918201	rs28566086
rs4912621	rs2280334	rs4319933	rs11130643	rs28419687
rs67483405	rs6546230	rs9967813	rs4681679	rs10235235
rs891991	rs6738144	rs6728955	rs62258080	rs10238965
rs3761757	rs1519104	rs7606503	rs11130642	rs10257758
rs6887599	rs62143990	rs12468063	rs1126735	rs111752256
rs28690785	rs1519103	rs6758077	rs11917591	rs35727692
rs28624578	rs6546231	rs35003671	rs545031169	rs10215765
rs62037895	rs6546232	rs7605502	rs55668308	rs36104094
rs28510484	rs11126079	rs4493263	rs62259772	rs6947826
rs28562483	rs3802046	rs6761778	rs6773193	rs10254729
rs4053254	rs10719420	rs11280766	rs7647078	rs13227522
rs2489627	rs2301680	rs9967779	rs62258081	rs13240600
rs2154167	rs17787723	rs4290656	rs11714389	rs10271582
rs5879839	rs2023771	rs4832650	rs62258140	rs6955891
rs72554110	rs7777084	rs7552	rs66520518	rs2240384
rs10457487	rs3802047	rs4832649	rs56113711	rs13437771
rs1936801	rs2078989	rs4240228	rs59643048	rs2404324
rs9491697	rs3802050	rs7558680	rs62258139	rs10273424
rs9491703	rs2299248	rs34317246	rs138623728	rs11761528
rs2503320	rs10281674	rs4832615	rs62259780	rs7794682
rs6932207	rs2299250	rs4453698	rs62258094	rs374986130
rs34997338	rs78652721	rs6735186	rs35336081	rs28457808
rs6938763	rs6976031	rs4467267	rs55954186	rs540866996
rs35007518	rs2158045	rs4832448	rs66793022	rs1980307
rs7745274	rs2214212	rs35309100	rs55964615	rs35497606
rs34151266	rs76369672	rs1346751	rs11915190	rs11982726
rs2800710	rs2299249	rs4832652	rs55797456	rs7809615
rs9491698	rs7804336	rs1430049	rs11721168	rs9656060
rs2489625	rs10277001	rs6531144	rs62259783	rs10278040
rs1936806	rs2214211	rs10164502	rs9881869	rs35690164
rs4509142	rs71107893	rs4508598	rs7613723	rs12535424
rs1936789	rs11388861	rs62122693	rs12152337	rs142585792
rs1936800	rs13231232	rs4550668	rs9311676	rs13243267
rs11154386	rs34696181	rs6713976	rs4228	rs34022779
rs7744964	rs1468180	rs1965731	rs62259779	rs34257469
rs7775715	rs7778672	rs4347841	rs56198078	rs1581492
rs139087942	rs7782959	rs7573656	rs11712139	rs11972285
rs2489631	rs113249291	rs11695429	rs4681846	rs11772470
rs7741021	rs10247699	rs4240232	rs6799077	rs45618033
rs2326566	rs146844060	rs10856790	rs62258135	rs10271049
rs2503323	rs2074120	rs5829549	rs62259785	rs11766423
rs6569474	rs3802051	rs6531163	rs6764532	rs11974702
rs7763784	rs12154758	rs2163216	rs56281646	rs11981478
rs2503107	rs7776917	rs11893260	rs11130639	rs17161761
rs9968920	rs3839834	rs4832634	rs60110780	rs11976018
rs56071319	rs139734304	rs1346755	rs4681682	rs12538826
rs9491699	rs12668722	rs4832465	rs68021431	rs10808112
rs2503111	rs2283006	rs3934617	rs11719450	rs35660873
rs4382293	rs2299252	rs6753768	rs6777066	rs185451136
rs9285458	rs12668721	rs2879848	rs55704295	rs10808111
rs9491705	rs1108233	rs6531129	rs150516194	rs35183025
rs2745352	rs3802052	rs10182776	rs10866016	rs2272168
rs2489628	rs1978117	rs10655262	rs55692656	rs368703876
rs7766106	rs9691220	rs12997119	rs62258126	rs3137
rs4566896	rs2188806	rs11096594	rs62258078	rs1011024
rs5879841	rs10488541	rs1346754	rs7624283	rs540902725
rs6569475	rs12154755	rs4240234	rs62258075	rs66509940
rs13204656	rs2214215	rs10198308	rs62258093	rs35384085
rs2503109	rs6962185	rs4832466	rs4399910	rs11555142
rs9482773	rs17787842	rs12463697	rs6774357	rs883403
rs9491709	rs2299253	rs4832447	rs7643057	rs6947974
rs17054398	rs4015274	rs4303719	rs6800514	rs10240199
rs2489626	rs9690762	rs35207525	rs12495490	rs28602855
rs62438503	rs2299254	rs6531148	rs34579268	rs10229569
rs4424101	rs74808380	rs4608519	rs3191903	rs10265385
rs1474696	rs71528069	rs113793145	rs567271938	rs34777615
rs6916318	rs2023772	rs2340764	rs11923154	rs58964157
rs4620145	rs10488542	rs12623437	rs6774577	rs2280600
rs2503322	rs12704669	rs10198582	rs62259778	rs72494444
rs6919601	rs17788312	rs5829553	rs73085867	rs10230784
rs9491696	rs13242277	rs7605154	rs6770113	rs12333760
rs9491700	rs6465382	rs7567636	rs11924677	rs151031260
rs9491710	rs2106736	rs4383328	rs34086582	rs12533251
rs2489629	rs12669432	rs10201915	rs6775517	rs35102403
rs9482771	rs7788672	rs1430046	rs62258128	rs1043466
rs1936809	rs961261	rs7605021	rs4339119	rs952319
rs9491704	rs10250228	rs4497881	rs61244449	rs147779720
rs7742668	rs112462823	rs1430039	rs200403964	rs10253937
rs5879836	rs2237579	rs4832657	rs12496906	rs917154
rs1892172	rs2299247	rs12613096	rs11925862	rs3843540
rs61097238	rs2074121	rs1430052	rs12487420	rs28862110
rs9968918	rs12983889	rs4393752	rs62258077	rs6962772
rs1936805	rs10410651	rs6715080	rs11925533	rs6961634
rs4318902	rs72436430	rs6531162	rs6445973	rs11973173
rs7764034	rs10460182	rs10172734	rs11130635	rs6947941
rs2503106	rs7260482	rs2067702	rs62258127	rs10226310
rs11282991	rs60570899	rs7581729	rs11917567	rs543294537
rs2800708	rs13344893	rs4263114	rs11918453	rs7804551
rs3734626	rs7250339	rs725456	rs6775710	rs13311457
rs1936802	rs113884102	rs7576783	rs56026131	rs113271040
rs9482775	rs12985368	rs11306159	rs55913214	rs7794705
rs58617845	rs7255066	rs4645016	rs7647184	rs10257273
rs140888844	rs3760624	rs1965729	rs7610312	rs2280601
rs72270499	rs12971689	rs1430058	rs55783924	rs13227795
rs2186037	rs12977255	rs12614326	rs11130632	rs10244158
rs139826850	rs28411142	rs34623301	rs146492519	rs10261661
rs4404786	rs546463620	rs41268593	rs11705721	rs11973801
rs71543110	rs34817927	rs141975313	rs56097407	rs28627543
rs9491701	rs10460181	rs148139606	rs55711525	rs190256229
rs2800709	rs66786749	rs147646497	rs11922478	rs2244101
rs1936807	rs11540084	rs115691848	rs57700771	rs61805075
rs9482770	rs35385129	rs142128107	rs376452605	rs2452904
rs7771990	rs34537198	rs114768429	rs56033718	rs1689791
rs5879832	rs203709	rs41266279	rs7642652	rs2243976
rs9482772	rs28483039	rs149400260	rs11927183	rs1689801
rs4559104	rs8111946	rs78565404	rs11130631	rs1689796
rs2503326	rs35822582	rs6141	rs6785572	rs1779825
rs1967685	rs57909683	rs80054178	rs62258133	rs60640129
rs2745353	rs203707	rs77962418	rs144635538	rs2332969
rs9491706	rs35823804	rs77680647	rs11130638	rs1689789
rs56041284	rs13344267	rs192991204	rs11921259	rs1689788
rs6914968	rs35739046	rs11841319	rs62258129	rs2489279
rs2489630	rs12979820	rs72667768	rs6445977	rs1689800
rs9491702	rs10419829	rs11616491	rs56232415	rs144926613
rs1892171	rs10410915	rs11618989	rs11714807	rs1689803
rs2326565	rs2301274	rs113214100	rs11707019	rs17447211
rs719726	rs59669162	rs56308603	rs62258134	rs1779807
rs4644087	rs60519804	rs6712	rs11919206	rs6694102
rs2154168	rs73048339	rs73187244	rs1126722	rs6694132
rs2489623	rs59451830	rs56036086	rs6445978	rs113290361
rs6915525	rs2301275	rs11912419	rs73087706	rs3085908
rs76380568	rs58967105	rs73187245	rs7635051	rs1689790
rs141292963	rs10426401	rs73187250	rs55727087	rs1779824
rs185526362	rs71559014	rs56149983	rs11712213	rs61805076
rs79398237	rs11023242	rs73187254	rs139153665	rs1689802
rs7782915	rs67147262	rs73187249	rs11923253	rs1779809
rs76255222	rs16930180	rs6537639	rs55646457	rs55958163
rs143275498	rs7121538	rs73187247	rs11130630	rs1779823
rs149169037	rs34164109	rs563890950	rs11130636	rs6687315
rs77986239	rs35786788	rs55958053	rs1126551	rs1689797
rs4902642	rs9402685	rs781663	rs4681847	rs7192652
rs10683357	rs6920211	rs72627508	rs11718352	rs9650656
rs7773324	rs9402686	rs17087335	rs11708895	rs7814142
rs2671427	rs11759553	rs66790703	rs11130646	rs1897207
rs7773997	rs11356238	rs151337818	rs72416996	rs4841437
rs2797304	rs34208856	rs73165962	rs143985986	rs34653170
rs359431	rs7758845	rs6853156	rs34296237	rs11996727
rs359457	rs4895441	rs12645070	rs140429100	rs2005309
rs359456	rs9376090	rs781657	rs11803977	rs2409669
rs547833435	rs9399137	rs3796529	rs11804109	rs6991641
rs75738222	rs9483788	rs73165969	rs35245473	rs6984744
rs72812847	rs56293029	rs1713987	rs10436859	rs4841434
rs6869803	rs9376091	rs781658	rs199970879	rs10097283
rs3860770	rs9389269	rs73165963	rs35305150	rs11986935
rs7731717	rs9494142	rs17081933	rs16858866	rs11250076
rs72812811	rs66650371	rs72627509	rs13374527	rs718741
rs72812818	rs9494145	rs58408429	rs9650988	rs7004253
rs72812840	rs9376092	rs57265257	rs16858860	rs11250074
rs56245789	rs4895440	rs17081935	rs35092889	rs13276026
rs56180201	rs375867652	rs56155140	rs73031110	rs7018334
rs56184817	rs9389268	rs149536583	rs73028848	rs4841452
rs6861681	rs1331309	rs2227901	rs900175	rs7819602
rs55993676	rs9399136	rs77119371	rs1871854	rs10093774
rs7705507	rs9373124	rs6554401	rs6442435	rs2409672
rs55924019	rs35959442	rs56162812	rs900173	rs3808603
rs61679086	rs7776054	rs7687767	rs73028849	rs3062629
rs56281418	rs17779355	rs781656	rs11710541	rs6601530
rs6864880	rs146188413	rs55762216	rs11709201	rs2116095
rs6873255	rs75398587	rs34919001	rs900174	rs7836366
rs56163845	rs77705593	rs67043033	rs6442434	rs2409676
rs72810955	rs7935422	rs368214783	rs73031103	rs6601522
rs1976074	rs12802296	rs6852182	rs11715059	rs6601527
rs72812832	rs7948848	rs56281640	rs12630973	rs11986845
rs34259285	rs111724333	rs55879786	rs12631029	rs2409658
rs72810983	rs147341417	rs6852997	rs7640329	rs7004066
rs72812842	rs149132827	rs7658601	rs4684185	rs1549796
rs56196025	rs150133527	rs7665147	rs55691578	rs7833945
rs72812861	rs150778066	rs72606404	rs7618619	rs4841431
rs72812805	rs113239535	rs35430558	rs59625485	rs10100333
rs55959485	rs146891275	rs34090287	rs200775399	rs36080074
rs6897617	rs80341635	rs1496143	rs113308768	rs6601517
rs72810995	rs199768142	rs450269	rs4685091	rs6989370
rs10073078	rs143391745	rs342236	rs73028853	rs35840532
rs10073186	rs147845493	rs342263	rs4684186	rs10094732
rs747472	rs78780884	rs342210	rs11721007	rs28570522
rs55646464	rs1865036	rs28716764	rs6807275	rs4840513
rs10054063	rs112107493	rs4727657	rs55735564	rs10094497
rs56285306	rs75063087	rs78005539	rs7844805	rs2116094
rs1564823	rs143115527	rs4727659	rs7820334	rs4840512
rs17696147	rs113611178	rs67036916	rs10099100	rs1115866
rs80348250	rs111405812	rs2016317	rs536905067	rs6601514
rs10073154	rs148840057	rs342257	rs4841432	rs2277130
rs111991836	rs140854328	rs342258	rs60410697	rs4302808
rs17695555	rs141517302	rs342294	rs74662487	rs4841438
rs55946741	rs144527782	rs342290	rs116272812	rs1073913
rs17694791	rs202046104	rs342213	rs77918915	rs62492352
rs55696724	rs112445985	rs138538852	rs72749982	rs7813706
rs10719465	rs76497319	rs342299	rs10796908	rs11250073
rs72812816	rs76331766	rs342247	rs10796910	rs11986043
rs72812846	rs111478274	rs342221	rs201780735	rs4551304
rs11285639	rs112286031	rs9692312	rs67650761	rs10098699
rs17696407	rs142744226	rs342284	rs6698178	rs6601513
rs55850761	rs147777103	rs62481787	rs12024863	rs2409675
rs72812852	rs148453480	rs342244	rs10796909	rs11250067
rs67623241	rs76337800	rs386805	rs6662589	rs6982210
rs7705502	rs144078850	rs342288	rs4025831	rs12542888
rs77822827	rs149506099	rs12534473	rs17558598	rs7830317
rs56197583	rs141587117	rs111380612	rs12087957	rs7018288
rs17694835	rs10221485	rs10243066	rs11264063	rs12541110
rs72812850	rs112452431	rs342239	rs6672949	rs1968401
rs10516107	rs75251832	rs342296	rs6689805	rs7840344
rs6890591	rs140968036	rs12705382	rs67246224	rs6601523
rs59132990	rs146810822	rs342254	rs2811640	rs1367507
rs28439930	rs111233315	rs377413099	rs2783726	rs10091636
rs6869166	rs201755552	rs34210749	rs2660571	rs1115867
rs6885658	rs112776111	rs342292	rs2660570	rs2409674
rs113932433	rs113276622	rs342214	rs2492301	rs12676417
rs67909753	rs111638025	rs342286	rs2245867	rs10091386
rs72810972	rs555368633	rs342207	rs2660566	rs6989160
rs59755656	rs146706622	rs236847	rs2783730	rs4240669
rs72812826	rs150496710	rs342293	rs2456802	rs6601512
rs17763083	rs79257887	rs12666334	rs75550773	rs7814757
rs75049939	rs144794347	rs141676976	rs11729622	rs4593498
rs56364564	rs117623836	rs342240	rs56390363	rs4484649
rs72812817	rs150064109	rs342241	rs72667751	rs891556
rs966544	rs143748444	rs342242	rs72667737	rs7007318
rs112299234	rs113720167	rs67363769	rs10032244	rs877116
rs6882088	rs76258847	rs342264	rs6531941	rs9650657
rs72810976	rs7249319	rs342226	rs72406828	rs1991651
rs72812804	rs79731925	rs6466127	rs3834221	rs2898251
rs7736263	rs139069372	rs342259	rs17012234	rs10100209
rs56176106	rs141581526	rs342271	rs72667754	rs6601535
rs17695092	rs139694972	rs342251	rs56406125	rs3905581
rs72810906	rs16982921	rs342261	rs3775226	rs7002117
rs1484803	rs143064540	rs342298	rs7695426	rs7830431
rs144869372	rs527768289	rs342281	rs140752607	rs4130764
rs72810974	rs140789220	rs342217	rs767315	rs4841441
rs17763772	rs79860015	rs76811821	rs55851914	rs7818181
rs72810989	rs145949752	rs342273	rs58822039	rs6601534
rs8024330	rs146669988	rs67617570	rs58633957	rs1124010
rs72060256	rs146592260	rs12534496	rs236676	rs7838378
rs2278546	rs138528986	rs342295	rs1447994	rs2271355
rs8032739	rs112529284	rs7805489	rs72667753	rs55871318
rs56375023	rs151023030	rs342272	rs144277254	rs4840519
rs17294280	rs141310201	rs67866605	rs7682652	rs6601521
rs143155300	rs150932566	rs342275	rs60518843	rs7012206
rs28434383	rs150618940	rs342248	rs151451	rs4840516
rs72743461	rs186233615	rs342212	rs79540139	rs35091929
rs72743477	rs149907755	rs342250	rs4693802	rs4504595
rs1866316	rs113497924	rs342252	rs10516786	rs10089615
rs7174445	rs148383883	rs34248047	rs368393242	rs11250077
rs56062135	rs145499426	rs141889065	rs113536481	rs2898248
rs17228058	rs35844778	rs10278865	rs17012200	rs10903330
rs9920190	rs201209528	rs342209	rs78969595	rs4321967
rs2033784	rs145606687	rs7277642	rs72667739	rs36005423
rs72743467	rs138102987	rs13047775	rs72667748	rs7008161
rs4562997	rs150530667	rs7282902	rs10628761	rs7005905
rs7164786	rs147482931	rs146881496	rs3736668	rs10110624
rs17293632	rs148526446	rs2836438	rs7665282	rs6993841
rs11392160	rs144583694	rs34825969	rs340633	rs1821002
rs7173698	rs139585919	rs2836430	rs4693801	rs6601529
rs16950687	rs143425288	rs62219571	rs56023922	rs11250072
rs72743482	rs76572785	rs1013766	rs72667727	rs2898252
rs4845604	rs146902124	rs2226683	rs72667741	rs7834466
rs4979625	rs147997727	rs140060165	rs443459	rs2409663
rs1434836	rs142292565	rs2836425	rs36017297	rs11250064
rs10816618	rs57368710	rs35272429	rs6840258	rs11250078
rs6477614	rs151109851	rs17285189	rs6819155	rs7002282
rs7470161	rs146388406	rs1013767	rs144261754	rs7012199
rs10979180	rs149096890	rs2211872	rs340638	rs4503064
rs10816617	rs11367842	rs2226742	rs10516785	rs10107289
rs10118193	rs910085	rs2836427	rs79619342	rs2163379
rs6477610	rs910083	rs9976047	rs17012334	rs1968400
rs7019552	rs993419	rs1984021	rs17604480	rs11250066
rs10816624	rs1007122	rs34213498	rs4693796	rs2116093
rs7020797	rs2424904	rs2836464	rs17701999	rs10100265
rs113137157	rs4911259	rs2836428	rs66611183	rs10481451
rs10979167	rs6058891	rs1041796	rs4693795	rs6995692
rs10979185	rs742630	rs2836441	rs17012170	rs33973895
rs6477613	rs187178	rs1999326	rs6854749	rs34355014
rs10816616	rs34902104	rs2836434	rs340651	rs11250065
rs1356435	rs6087992	rs2212599	rs340637	rs6980805
rs1361371	rs992472	rs2836448	rs72667757	rs28613656
rs200032386	rs6058859	rs11911137	rs6811587	rs9969626
rs1318148	rs11479132	rs2155718	rs72667765	rs4841436
rs7865570	rs242553	rs35273667	rs10015639	rs4240670
rs141688385	rs242531	rs2836446	rs55787557	rs4292651
rs10816613	rs242548	rs13052418	rs72667752	rs6601536
rs7869206	rs8115823	rs62219572	rs571643813	rs149473744
rs1995761	rs1883730	rs2836450	rs72667750	rs2804800
rs7850593	rs17123658	rs35693265	rs9715807	rs4626924
rs10481658	rs1333469	rs2836432	rs17012216	rs28568988
rs143632367	rs4911255	rs2226376	rs55982755	rs147210616
rs4978670	rs1997797	rs148757182	rs340650	rs56665506
rs4461962	rs410488	rs7782999	rs57207984	rs28396266
rs4978343	rs1040553	rs17171025	rs75640408	rs374561742
rs55975335	rs1855349	rs1477526	rs6839933	rs35550581
rs35955641	rs2424903	rs12533024	rs55816619	rs2065919
rs7855502	rs2424915	rs36028514	rs10516788	rs12028581
rs10979183	rs6119279	rs9918726	rs141702547	rs200391737
rs7850481	rs532255195	rs12538195	rs11446805	rs75550773
rs78874529	rs2064350	rs17171031	rs17012213	rs11729622
rs2417842	rs1007123	rs67567951	rs11300999	rs56390363
rs7466417	rs4911257	rs34666328	rs56378441	rs72667751
rs10759272	rs853859	rs13245967	rs340626	rs72667737
rs11355519	rs416815	rs1477527	rs79998318	rs10032244
rs7868720	rs72269343	rs13241143	rs74784659	rs6531941
rs112957589	rs6057647	rs34397484	rs56201818	rs72406828
rs10217259	rs4911106	rs4723648	rs72667736	rs3834221
rs7468416	rs4911107	rs12530494	rs72667735	rs17012234
rs7388803	rs2018002	rs10807890	rs77110817	rs72667754
rs7852687	rs4911252	rs10807889	rs74705606	rs56406125
rs7024627	rs2377668	rs11761959	rs2053771	rs3775226
rs10979182	rs11480453	rs71973673	rs340643	rs7695426
rs6477612	rs853849	rs7783630	rs55879154	rs140752607
rs1369189	rs242547	rs13236904	rs56005305	rs767315
rs4979626	rs4911262	rs11772059	rs72667747	rs55851914
rs139152228	rs1003521	rs7783434	rs2061498	rs58822039
rs150806541	rs4911258	rs12530543	rs55913164	rs58633957
rs10481656	rs6141814	rs12701556	rs340642	rs236676
rs12551076	rs11469084	rs11765499	rs17752307	rs1447994
rs35719858	rs4911108	rs35902668	rs72667759	rs72667753
rs5899779	rs6058897	rs13236163	rs56395939	rs144277254
rs7467711	rs6058893	rs13226064	rs114701347	rs7682652
rs892687	rs6088008	rs66959737	rs340639	rs60518843
rs1369190	rs2424921	rs35018519	rs56050898	rs151451
rs13285347	rs2424920	rs11765583	rs703111	rs79540139
rs6477611	rs60935077	rs73118738	rs11264601	rs4693802
rs151283439	rs1883729	rs12533811	rs12139883	rs10516786
rs113058444	rs11449585	rs12538222	rs6427343	rs368393242
rs10546118	rs709047	rs551309103	rs12027230	rs113536481
rs10708219	rs1474738	rs35147166	rs11264606	rs17012200
rs138954071	rs6058873	rs9918554	rs11264599	rs78969595
rs1914513	rs242535	rs11771053	rs10908528	rs72667739
rs4978668	rs1040554	rs17171026	rs12753353	rs72667748
rs13286627	rs2889703	rs13245887	rs7532841	rs10628761
rs12932970	rs2424907	rs68116381	rs3806421	rs3736668
rs11117429	rs875041	rs11765537	rs5778016	rs7665282
rs12924774	rs2424913	rs11767774	rs7542311	rs340633
rs12925306	rs2424914	rs578991	rs35766957	rs4693801
rs12924833	rs6058869	rs662308	rs12037697	rs56023922
rs67366990	rs10623814	rs685117	rs7511689	rs72667727
rs16940186	rs1855350	rs524778	rs945507	rs72667741
rs12596597	rs2424897	rs2631627	rs6675407	rs443459
rs16940202	rs12329424	rs473953	rs3737599	rs36017297
rs11084884	rs112952306	rs592827	rs11264605	rs6840258
rs740495	rs242528	rs538212	rs3806422	rs6819155
rs2075710	rs2889702	rs2631628	rs1763908	rs144261754
rs8178977	rs6058875	rs640654	rs6427342	rs340638
rs2074916	rs1569686	rs636235	rs7550260	rs10516785
rs2074919	rs4911260	rs517021	rs12136720	rs79619342
rs10412207	rs4911105	rs151229831	rs1572410	rs17012334
rs4807570	rs4911253	rs587702	rs11264594	rs17604480
rs4807569	rs2424905	rs626821	rs11264600	rs4693796
rs2024092	rs6058883	rs545570	rs822587	rs17701999
rs11669443	rs200744362	rs509897	rs1977686	rs66611183
rs2074915	rs2424900	rs569310	rs11264602	rs4693795
rs4486391	rs2424906	rs630704	rs1799680	rs17012170
rs4648658	rs386393642	rs527715	rs3831270	rs6854749
rs12042279	rs17370071	rs537425	rs6427344	rs340651
rs2258734	rs6058860	rs662763	rs6672021	rs340637
rs4278312	rs2424899	rs377096218	rs10092747	rs72667757
rs10910111	rs148275442	rs524988	rs141250378	rs6811587
rs78506337	rs853853	rs478402	rs7818587	rs72667765
rs4648647	rs910084	rs643174	rs117339459	rs10015639
rs6689711	rs2424909	rs667523	rs8026390	rs55787557
rs70956313	rs401394	rs517582	rs1971174	rs72667752
rs10797439	rs2424895	rs667438	rs2289823	rs571643813
rs6668149	rs2424928	rs677127	rs56372677	rs72667750
rs4648563	rs34062797	rs578990	rs34316223	rs9715807
rs12730932	rs2424901	rs669866	rs7181157	rs17012216
rs8725	rs6119946	rs8108818	rs374322870	rs55982755
rs60687045	rs4911256	rs493717	rs55698585	rs340650
rs2495366	rs6058900	rs492078	rs7163885	rs57207984
rs10752747	rs200553756	rs2637094	rs11637146	rs75640408
rs41300092	rs6058874	rs629544	rs11633285	rs6839933
rs734999	rs11480729	rs578075	rs111343825	rs55816619
rs184574713	rs4911109	rs659424	rs55916578	rs10516788
rs4648564	rs6058868	rs572851	rs11635768	rs141702547
rs187759598	rs6119281	rs599405	rs145621342	rs11446805
rs6670198	rs242551	rs504350	rs139457799	rs17012213
rs199913369	rs6087420	rs678540	rs8028440	rs11300999
rs2843403	rs4911261	rs3833264	rs7402672	rs56378441
rs4074789	rs6141806	rs588574	rs4134802	rs340626
rs374407417	rs6058892	rs2631631	rs11636046	rs79998318
rs1886730	rs2424918	rs544365	rs10539637	rs74784659
rs2495365	rs3835238	rs619934	rs7403800	rs56201818
rs4310388	rs4911110	rs665846	rs12148589	rs72667736
rs2016175	rs1003522	rs501798	rs72696070	rs72667735
rs192349427	rs853854	rs565879	rs78446213	rs77110817
rs35090174	rs242538	rs2637093	rs55776079	rs74705606
rs201394395	rs404543	rs628090	rs17800027	rs2053771
rs4648649	rs140123622	rs2631625	rs56238917	rs340643
rs34705971	rs853863	rs524829	rs56215203	rs55879154
rs4445406	rs998382	rs525827	rs141956143	rs56005305
rs4648654	rs242540	rs684653	rs56316932	rs72667747
rs6671426	rs2065576	rs665857	rs116000059	rs2061498
rs2764848	rs447749	rs547002	rs75854315	rs55913164
rs6424092	rs242544	rs506547	rs56370083	rs340642
rs942824	rs58422530	rs2637088	rs1641521	rs17752307
rs6698817	rs4911254	rs583330	rs576149926	rs72667759
rs1974044	rs2424922	rs2637114	rs1641526	rs56395939
rs2257763	rs1040555	rs2637092	rs2909414	rs114701347
rs187786174	rs242536	rs522980	rs1642764	rs340639
rs112734447	rs2424929	rs643133	rs1641536	rs56050898
rs4422947	rs6087999	rs2631637	rs6503047	rs113135335
rs10797429	rs3838010	rs578069	rs727428	rs72837826
rs3748818	rs6087995	rs497453	rs2955611	rs72836345
rs10797436	rs2377667	rs535393	rs11078702	rs68021656
rs10910092	rs6087989	rs490345	rs1641534	rs72837816
rs139552946	rs6087990	rs12459102	rs1641519	rs72836344
rs142350479	rs66499347	rs547945	rs1642809	rs72836349
rs745368	rs1007124	rs2637097	rs1642763	rs79950062
rs6672381	rs11089738	rs564973	rs34027571	rs143791406
rs11577783	rs9622168	rs2932757	rs1641525	rs72836352
rs10910096	rs1534877	rs2631640	rs1641516	rs72836346
rs4870	rs3215442	rs665082	rs1624085	rs13405741
rs10910108	rs713770	rs667974	rs2541011	rs77004761
rs7364820	rs138720	rs11667509	rs36102639	rs144569746
rs4648652	rs138740	rs8102712	rs1641528	rs72836348
rs143280171	rs9610274	rs11667430	rs1641531	rs139541361
rs193231151	rs68127138	rs11083767	rs2908808	rs72946301
rs2764842	rs9607263	rs530736333	rs1641543	rs17484848
rs575166129	rs3788509	rs8112710	rs1642797	rs13429049
rs10910098	rs138781	rs11083766	rs1642795	rs11691517
rs7544646	rs377904	rs346738	rs1642804	rs3761705
rs2764841	rs8141767	rs10537416	rs1642800	rs11681263
rs60520190	rs760513	rs3803906	rs1642799	rs3789062
rs2764845	rs138745	rs6509201	rs1641542	rs6734942
rs3748816	rs138759	rs8112823	rs1614027	rs960246
rs572740622	rs138762	rs346739	rs1641517	rs7599363
rs4648565	rs138779	rs12046466	rs1642813	rs10700370
rs138402263	rs5755686	rs11404199	rs12944213	rs6719560
rs12752515	rs138763	rs11584092	rs1641522	rs10932989
rs745367	rs138755	rs71970107	rs1642796	rs13041200
rs6666788	rs138778	rs3013440	rs2541010	rs2230604
rs554599679	rs4509	rs9429486	rs858516	rs13045492
rs10910099	rs5750094	rs10776755	rs1641527	rs6126042
rs1886731	rs35288294	rs4839254	rs1642798	rs11697371
rs12748729	rs138727	rs1001494	rs71960882	rs13041053
rs2985859	rs2038010	rs7522288	rs1641529	rs13039311
rs10752745	rs138721	rs2999155	rs559017433	rs6126033
rs6682043	rs60002253	rs10776757	rs1642807	rs13038996
rs2281852	rs2235145	rs2999154	rs1641515	rs6126029
rs28568531	rs537199618	rs351372	rs1641533	rs6126022
rs3890745	rs138743	rs650340	rs1050528	rs6122940
rs10797442	rs4254590	rs570249032	rs12450254	rs6126034
rs2260976	rs8140822	rs1994604	rs1641535	rs6122939
rs34791736	rs138744	rs6682737	rs1641530	rs35538064
rs2843401	rs67924755	rs12042407	rs1642806	rs11698821
rs3748817	rs138767	rs12046208	rs1641518	rs4343530
rs2985855	rs4463	rs2999157	rs1641541	rs6012949
rs2094074	rs5750089	rs75939512	rs2543554	rs6122937
rs112944993	rs2413338	rs6700673	rs1641537	rs6122934
rs4474198	rs138775	rs72699100	rs1641520	rs56343970
rs12046118	rs138722	rs6679414	rs1642810	rs55775029
rs7368105	rs138750	rs141836635	rs2955612	rs13042830
rs12749591	rs5755676	rs7554345	rs858519	rs6126023
rs10797435	rs138770	rs12728001	rs1641540	rs3787335
rs4648659	rs138752	rs910697	rs143999603	rs2430414
rs10910107	rs138765	rs12126277	rs2909415	rs534807
rs10910105	rs1807543	rs112416932	rs7210750	rs653969
rs4648653	rs138728	rs7524494	rs1641512	rs569025
rs2985857	rs68156677	rs7554916	rs12944192	rs2485676
rs2227313	rs1108268	rs11102512	rs1642805	rs503815
rs10797433	rs137868113	rs1006298	rs858518	rs2485661
rs2985858	rs138719	rs7512948	rs1641513	rs4661147
rs2843402	rs138729	rs7415820	rs1641514	rs111846823
rs876938	rs138732	rs10776756	rs1642762	rs2485672
rs2016366	rs138741	rs2932532	rs1642811	rs568035
rs10797434	rs4462	rs201787712	rs2955616	rs646840
rs1555791	rs4510	rs7544663	rs2430948	rs111340905
rs6673993	rs2272789	rs3013439	rs1642812	rs665979
rs60733400	rs138756	rs7546094	rs2543555	rs594028
rs3748825	rs138761	rs55675817	rs1641539	rs609625
rs2234161	rs1543303	rs6537749	rs1642803	rs111616133
rs4487972	rs67181278	rs10745330	rs1641524	rs2993269
rs2764840	rs5755691	rs6669096	rs1642808	rs545731
rs3748819	rs150508502	rs6691932	rs1641511	rs480886
rs4073286	rs138769	rs2932536	rs2955610	rs78261031
rs3828154	rs4820187	rs6666579	rs2955613	rs623189
rs10752748	rs5755690	rs4838959	rs1641523	rs113265975
rs10797440	rs2413323	rs663533	rs1619016	rs528636
rs182464181	rs8142763	rs1032312	rs1641538	rs113124909
rs2147905	rs8142590	rs374365292	rs1641532	rs553016
rs150913279	rs11412290	rs35935752	rs1642802	rs2485675
rs138680782	rs138777	rs6537748	rs2543556	rs508641
rs6684865	rs2272790	rs3103450	rs1613071	rs568036
rs867436	rs5755673	rs1110043	rs71159516	rs10159320
rs2182176	rs140898514	rs5777126	rs140646104	rs682267
rs12146058	rs12485178	rs11102497	rs4918411	rs521354
rs146090614	rs138738	rs7513716	rs7906843	rs513043
rs10797431	rs138758	rs34153042	rs4918401	rs2485668
rs74731535	rs760512	rs902289	rs11188041	rs2475758
rs2227312	rs2142535	rs6537743	rs142109679	rs584025
rs112668594	rs5755689	rs4604691	rs11188030	rs2485664
rs2843404	rs4821393	rs11318218	rs1359262	rs2908712
rs72644697	rs138746	rs12046329	rs71486727	rs476000
rs7515633	rs36222597	rs507213	rs1326839	rs675661
rs10910094	rs5755679	rs10857963	rs7906968	rs471679
rs4648562	rs11089739	rs58966835	rs7068337	rs2430415
rs12097268	rs5755683	rs116172829	rs4918404	rs543235
rs148686434	rs138748	rs112729812	rs7079934	rs520973
rs6681973	rs6480	rs112175567	rs4918412	rs671728
rs4385650	rs138766	rs144880713	rs12570013	rs538089
rs3001837	rs9610279	rs112955009	rs7078811	rs593987
rs10797438	rs138723	rs113687799	rs10882477	rs509551
rs4073285	rs4465	rs17032057	rs12220588	rs2993268
rs2477678	rs2235148	rs75808936	rs10882481	rs60880750
rs10797432	rs1543302	rs76401867	rs4918402	rs2430417
rs6422657	rs5755684	rs111985150	rs11188040	rs573739
rs6667564	rs138730	rs952205	rs10882486	rs7339
rs6667605	rs2092029	rs112027851	rs11188039	rs2485674
rs10910089	rs138733	rs111685497	rs68046102	rs582690
rs555092675	rs4821388	rs11279145	rs2274417	rs573735
rs7550231	rs9607261	rs80108385	rs701885	rs520910
rs6664969	rs4820189	rs7557522	rs11188038	rs481995
rs10910090	rs2267330	rs371857539	rs1854034	rs2485667
rs4648657	rs5999786	rs7596206	rs58356300	rs2430416
rs10797441	rs738146	rs7596219	rs11188026	rs2993266
rs145629728	rs138747	rs74702681	rs3758522	rs544627
rs28532547	rs138749	rs112682066	rs1969815	rs500940
rs7368072	rs112634351	rs112821529	rs3740358	rs2485673
rs10752749	rs5755692	rs952203	rs7100415	rs505058
rs10910106	rs138764	rs145618680	rs12218216	rs2485669
rs6701238	rs1474558	rs79139191	rs80036395	rs10158206
rs61054170	rs3215443	rs113846674	rs2148553	rs693671
rs200003877	rs2179050	rs7571042	rs1359261	rs9427236
rs11585048	rs138774	rs112618701	rs1326838	rs610918
rs4648648	rs5755685	rs116823700	rs1018602	rs2485665
rs10797437	rs737755	rs7572950	rs4918417	rs10158218
rs867435	rs138736	rs111318243	rs4918403	rs666869
rs141426426	rs138726	rs567367154	rs4918418	rs547915
rs10910112	rs138773	rs112408257	rs6583946	rs2993267
rs7523364	rs4821389	rs57991599	rs34737107	rs672200
rs327196	rs741995	rs111972619	rs10786170	rs517606
rs2641348	rs932290	rs10496135	rs3781262	rs577492
rs2493392	rs4461	rs79238382	rs12218213	rs622834
rs2493391	rs138753	rs138678567	rs1854035	rs140762385
rs41463147	rs4821387	rs34912310	rs11638	rs581342
rs2596065	rs4464	rs35140707	rs2860821	rs60659614
rs1493696	rs2072705	rs12974537	rs3758523	rs2485666
rs699780	rs2235147	rs36084354	rs6583945	rs501791
rs2641338	rs1474557	rs35532684	rs4918409	rs141234028
rs835575	rs2235150	rs62131205	rs59606913	rs35850753
rs835573	rs9610275	rs203710	rs4918419	rs35777567
rs10127888	rs4821391	rs12983889	rs1359263	rs4288436
rs5025718	rs741996	rs10410651	rs35636717	rs7856678
rs2453042	rs2272791	rs72436430	rs11227271	rs7341851
rs2493413	rs138737	rs10460182	rs604615	rs4557765
rs835576	rs138751	rs7260482	rs17491607	rs7042751
rs2453056	rs6518947	rs60570899	rs72941004	rs7858810
rs1493698	rs5755674	rs13344893	rs617980	rs16908645
rs2793830	rs9306298	rs7250339	rs4645932	rs7856228
rs368529267	rs2235149	rs113884102	rs34898043	rs7856213
rs947273	rs138735	rs12985368	rs11605773	rs35861549
rs2487568	rs1053593	rs7255066	rs559064	rs7341754
rs2793823	rs138760	rs3760624	rs4645915	rs34125094
rs2793831	rs6518948	rs12971689	rs605952	rs66844142
rs7534586	rs4821392	rs12977255	rs72941018	rs71393480
rs34226706	rs5755688	rs28411142	rs72941051	rs36085856
rs56302051	rs7287861	rs546463620	rs11227270	rs11637005
rs10923931	rs138742	rs34817927	rs117473347	rs10400292
rs1493694	rs2005954	rs10460181	rs62045849	rs7934517
rs2934387	rs116843064	rs66786749	rs62045844	rs3886859
rs2493394	rs7351103	rs11540084	rs17716478	rs2170082
rs2493415	rs7252574	rs35385129	rs113304060	rs7949980
rs2493390	rs7249624	rs34537198	rs12442826	rs7105360
rs2641346	rs7255436	rs203709	rs2729802	rs11820062
rs1738647	rs7254882	rs28483039	rs11051716	rs2127507
rs61787044	rs377389489	rs8111946	rs11051719	rs7932857
rs72697237	rs2042900	rs35822582	rs1965194	rs11227259
rs2641352	rs1834953	rs57909683	rs2388981	rs7926512
rs2493389	rs28729307	rs203707	rs78564345	rs544489926
rs2493398	rs12981318	rs35823804	rs1345183	rs34608009
rs2453055	rs7351098	rs13344267	rs1057994	rs4930305
rs2793826	rs11666233	rs35739046	rs12231559	rs7933172
rs67062239	rs7250870	rs12979820	rs3759302	rs5792367
rs2793829	rs4044435	rs10419829	rs10844070	rs150496328
rs587671333	rs71175847	rs10410915	rs3759297	rs75765453
rs6688004	rs2010871	rs2301274	rs10844074	rs7737470
rs7515431	rs4267458	rs59669162	rs10844083	rs115911400
rs6668119	rs55841410	rs60519804	rs10844081	rs143575412
rs2453044	rs11668346	rs73048339	rs11051712	rs6873732
rs2487569	rs4044436	rs59451830	rs113891585	rs6872131
rs7414396	rs10410586	rs2301275	rs1055253	rs6898898
rs327189	rs8106864	rs58967105	rs56252442	rs33932778
rs6685892	rs2278236	rs10426401	rs11668601	rs11420290
rs2641317	rs11666003	rs72468029	rs79278075	rs2706362
rs1493691	rs4350678	rs56292499	rs56338130	rs2078387
rs835574	rs7249520	rs146131868	rs72999449	rs59568225
rs10923929	rs10413136	rs12075573	rs11666906	rs2522392
rs140552145	rs62117510	rs12074166	rs113392940	rs60490216
rs2453051	rs3786623	rs12057769	rs11666424	rs62385260
rs2493416	rs10421495	rs12065624	rs11666281	rs2158177
rs10923926	rs3786624	rs12063500	rs4808751	rs10052993
rs1493695	rs8092097	rs73079108	rs112054848	rs55982201
rs327200	rs1320700	rs3813948	rs10580684	rs2706401
rs2453040	rs8092059	rs77660718	rs273488	rs10056700
rs141625839	rs35978968	rs12063780	rs1811241	rs67006560
rs2934381	rs34474737	rs371127800	rs370853215	rs72003888
rs2641316	rs11082763	rs74580471	rs4808114	rs10079653
rs699779	rs12326944	rs11120211	rs12971883	rs71644647
rs10923936	rs564195142	rs17020634	rs4808749	rs2522414
rs141884455	rs12970066	rs55987852	rs35401514	rs2706345
rs2493411	rs12326641	rs11799737	rs112188874	rs6874184
rs2027447	rs35816125	rs11296719	rs56345159	rs62383757
rs4659250	rs2000813	rs17020983	rs273492	rs377716981
rs2493410	rs11662909	rs55704964	rs72999447	rs6871536
rs3897478	rs61364338	rs4921110	rs4808748	rs2240032
rs2453058	rs35367504	rs2546986	rs60146811	rs2243677
rs2493419	rs11872765	rs6864786	rs111288118	rs77143352
rs10494235	rs149615216	rs78560760	rs66464318	rs2074369
rs2793827	rs77960347	rs11750679	rs4808745	rs56183820
rs7534585	rs79943003	rs4921113	rs72999466	rs6596086
rs199837615	rs192446476	rs2546979	rs11671389	rs60156285
rs406767	rs7506843	rs10476321	rs12979238	rs7449456
rs2493420	rs3786247	rs2421723	rs273510	rs2706374
rs1250542	rs9955201	rs34337519	rs12974657	rs2897443
rs1250568	rs17726154	rs2421721	rs885683	rs12332204
rs2104419	rs3786248	rs2546980	rs273507	rs2244012
rs1250549	rs76334793	rs34605758	rs67234314	rs6596087
rs1250541	rs11082766	rs34010961	rs11302006	rs12652920
rs1108618	rs9958734	rs6556473	rs7696127	rs62383710
rs1108617	rs78349695	rs2421724	rs4235379	rs2299012
rs1250539	rs3744840	rs55945641	rs6449161	rs56668723
rs2802372	rs3744843	rs2431735	rs6850422	rs111783219
rs1250558	rs17799105	rs2546985	rs34529280	rs115008099
rs76370547	rs12608026	rs2910273	rs4698406	rs62385261
rs1250540	rs17726130	rs10077980	rs4557256	rs3798134
rs1782645	rs11082764	rs57993754	rs12512883	rs2706370
rs2802365	rs9953437	rs2546982	rs12500770	rs2106984
rs5786391	rs3826577	rs10052088	rs4698409	rs12188917
rs1250563	rs77535126	rs60408116	rs4453929	rs10463894
rs1250565	rs12458441	rs59887268	rs13147590	rs2078386
rs1108616	rs957142	rs2546983	rs4698402	rs2078392
rs1250573	rs6513673	rs28706788	rs4524378	rs6894017
rs11002908	rs6102034	rs2546965	rs6414767	rs58760622
rs1782646	rs3035969	rs4921111	rs4616746	rs17622991
rs1250554	rs6093368	rs9799905	rs7688984	rs62383715
rs1250556	rs2865504	rs7713268	rs12651550	rs56798121
rs1250537	rs6102032	rs2431586	rs59482229	rs2299013
rs1250546	rs1022581	rs368665665	rs7687003	rs11749376
rs1250545	rs6124244	rs2546367	rs1789	rs2252775
rs1892497	rs1883715	rs56338873	rs35373918	rs3091307
rs9665287	rs6029202	rs2901519	rs71649918	rs2706372
rs1782648	rs6102038	rs2546370	rs4631041	rs113936256
rs1250569	rs11086782	rs6556471	rs4698407	rs11308531
rs1250566	rs6029174	rs2546366	rs6449153	rs2040703
rs1250550	rs4812444	rs2546984	rs10711266	rs10520114
rs4993728	rs7268642	rs2431736	rs12644655	rs6866095
rs1250552	rs6102057	rs2910274	rs10008975	rs2522411
rs942793	rs62211684	rs2546372	rs4358397	rs71913337
rs2094073	rs6124255	rs888920	rs10008376	rs1800925
rs5786390	rs6129640	rs6861318	rs9997068	rs1986009
rs1250544	rs57443512	rs11741388	rs145247119	rs12653750
rs1749855	rs1546916	rs35634423	rs4470622	rs6596090
rs1108033	rs6016377	rs2546371	rs7438356	rs2522403
rs1250551	rs2092479	rs4921115	rs4698404	rs2246176
rs1250567	rs6016378	rs6860032	rs6850169	rs10479009
rs1250564	rs6029179	rs10058450	rs7662032	rs112304009
rs1272633	rs6129630	rs4921114	rs4333182	rs62383750
rs1250538	rs6129631	rs2546374	rs11728084	rs2245460
rs9424945	rs10536328	rs2546975	rs6414768	rs2706353
rs675896	rs4810296	rs6897853	rs6414765	rs59482112
rs2780751	rs6016379	rs2421725	rs74546279	rs34776903
rs1995301	rs8119358	rs2421722	rs7532505	rs2706348
rs519621	rs6102045	rs62379580	rs12402315	rs35318926
rs3121982	rs6102033	rs10039991	rs12403727	rs12187537
rs12049613	rs6029182	rs4504419	rs10494847	rs60632435
rs71500609	rs55965801	rs9313836	rs7542453	rs6873897
rs6675433	rs6016373	rs2431581	rs6673230	rs2706338
rs12043275	rs6016380	rs573379512	rs144962991	rs3216215
rs2651241	rs6102048	rs2546976	rs12068113	rs2706349
rs2651244	rs6102050	rs6887142	rs56064452	rs10463893
rs3075592	rs6029180	rs4538653	rs6662925	rs2040704
rs10789284	rs6124251	rs12658261	rs35762392	rs2706347
rs10889811	rs6102051	rs2546365	rs111509603	rs373997770
[truncated: 55,231 more rows]
